# Supplementary material for: The oak gene expression atlas: insights into Fagaceae genome evolution and the discovery of genes regulated during bud dormancy release
Source: BMC Genomics. 2015 Feb 21;16(1):112. doi: 10.1186/s12864-015-1331-9 (PMC4350297; doi:10.1186/s12864-015-1331-9)
Supplement: Additional file 1: — Oak ( Quercus petraea and Q. robur ) cDNA libraries used for Sanger, 454 Roche and Illumina sequencing. [file 12864_2015_1331_MOESM1_ESM.xls]

## Sheet: AF1
Additional file 1: Oak (Q. petraea and Q. robur) cDNA libraries used for Sanger, Roche-454 and Illumina sequencing.
Species	Library code	Sequencing technology	Set	Library name	Library type	publication	NCBI accession	number of genotypes	Tissue	Treatment	sequences before trimming	sequences after trimming
Q. petraea	Sanger_pla_25_WZ0AQPAAAB_SwellingBud	Sanger	1	Qpswelling buds	SSH	Ueno et al. 2010	LIBEST_017891	20	buds	Swelling buds enriched library.	392	199
Q. petraea	Sanger_pla_24_WZ0AQPAAAA_Budquiescent	Sanger	1	QpQuiescent buds	SSH	Ueno et al. 2010	LIBEST_017891	60	buds	Quiescent bud; enriched library	184	84
Q. petraea	Sanger_pla_26_WZ0AQPAAAC_VegetativeGrowth	Sanger	1	QpVegetative Growth	SSH	Ueno et al. 2010	LIBEST_017891	203	buds	Young leave and internode vs. quiescent plus swelling buds.	203	134
Q. petraea	Sanger_Pla_47_sessile6hours (WZ0AQPAD)	Sanger	1	Sessile6hours	SSH	Ueno et al. 2010	LIBEST_026236	10	White roots	White root after 6 hours of hypoxia.	1756	1389
Q. petraea	Sanger_pla_52_sessile48hours (WZ0AQPAE)	Sanger	1	Sessile48hours	SSH	Ueno et al. 2010	LIBEST_026228	10	White roots	White root after 24+48 hours of hypoxia.	2493	1968
Q. petraea	Sanger_pla_21_LG0AAC	Sanger	1	ecodormantt buds	Standard	Ueno et al. 2010	LIBEST_025360	50	Quiescent buds	Ecodormant buds sampled on two adult trees (2005.12.01)	40558	12323
Q. petraea	Sanger_pla_16_WZ0AQPAA	Sanger	1	Qp5stressroots	Standard	Ueno et al. 2010	LIBEST_026229	15	Roots	Roots harvested on 6 month old seedlings after exposition to cold, heat CO2, water stress and hypoxia.	9562	3089
Q. petraea	Sanger_pla_23_WZ0AQPAB	Sanger	1	Swelling buds	Standard	Ueno et al. 2010	LIBEST_026223	2	Buds	Swelling buds harvested in 2006 on two adult trees (2006.24.03).	9615	4820
Q. petraea	Sanger_pla_39_WAQPAC_QpLeaf5stress	Sanger	1	Qpleaf5stress	Standard	Ueno et al. 2010	LIBEST_026225	15	Leaves	Leaves harvested on 6 month old seedlings after exposition to cold, heat CO2, water stress and hypoxia.	9769	5854
Q. petraea	Sanger_pla_48_WZ0AQPAD_sessile6hours	Sanger	1	Sessile6hours	SSH	Ueno et al. 2010	LIBEST_026236	10	White roots	White root after 6 hours of hypoxia.	1121	890
Q. petraea	Sanger_pla_53_WZ0AQPAE_sessile48hours	Sanger	1	Sessile48hours	SSH	Ueno et al. 2010	LIBEST_026228	10	White roots	White root after 24+48 hours of hypoxia.	1123	886
Q. petraea	Sanger_pla_44_WZ0AQPAG	Sanger	1	Qpxylem	Standard	Ueno et al. 2010	LIBEST_026226	2	Differentiating xylem	Differentiating xylem sampled in May 2001 on adult tree.	9377	4864
Q. petraea	Sanger_pla_63_WZ0AQPAH_Qp5stressRoots	Sanger	4	Qp5stressroots	Standard	This study	LIBEST_017337	15	Roots	Roots harvested on 6 month old seedlings after exposition to cold, heat CO2, water stress and hypoxia.	9373	3056
Q. petraea	Sanger_pla_64_WZ0AQPAI_QpLeaf5stress	Sanger	4	Qpleaf5stress	Standard	This study	LIBEST_026225	15	Leaves	leaves harvested on 6 month old seedlings after exposition to cold, heat CO2, water stress and hypoxia.	9426	5413
Q. robur	Sanger_pla_49_pedunculate6hours (WZ0AQRAI)	Sanger	1	Pedunculate6hours	SSH	Ueno et al. 2010	LIBEST_026232	10	White roots	White root after 6hours of hypoxia.	1700	1326
Q. robur	Sanger_pla_54_pedunculate48hours (WZ0AQRAK)	Sanger	1	Pedunculate48hours	SSH	Ueno et al. 2010	LIBEST_026233	10	White roots	White root after 24 + 48 hours of hypoxia.	2129	1734
Q. robur	Sanger_pla_42_highWue(WZ0AQRAL)	Sanger	1	HighWUE	SSH	Ueno et al. 2010	LIBEST_026030	5	Leaves	Young leaves sampled on high WUE genotypes.	1765	1356
Q. robur	Sanger_pla_43_lowWUE (WZ0AQRAM)	Sanger	1	LowWUE	SSH	Ueno et al. 2010	LIBEST_026231	5	Leaves	Young leaves sampled on Low WUE genotypes.	1768	1264
Q. robur	Sanger_pla_19_LGAAA	Sanger	1	Qrleaves	Standard	Ueno et al. 2010	LIBEST_025362	3	Leaves	Young leaves harvested on adult trees in 2004	15026	5942
Q. robur	Sanger_pla_20_LG0AAB	Sanger	1	Qrxylem	standard	Ueno et al. 2010	LIBEST_025359	3	Xylem	Differentiating xylem sampled in April 2004 on adult trees.	20328	8841
Q. robur	Sanger_pla_22_LG0AAD	Sanger	1	Qrroots	Standard	Ueno et al. 2010	LIBEST_025361	10	Roots	Fine roots under optimal irrigation conditions harvested in 2004.	39370	12551
Q. robur	Sanger_pla_46_WZ0AQRAI	Sanger	1	Pedunculate6hours	SSH	Ueno et al. 2010	LIBEST_026232	10	White roots	White root after 6hours of hypoxia.	1068	841
Q. robur	Sanger_pla_50_WZ0AQRAK	Sanger	1	Pedunculate48hours	SSH	Ueno et al. 2010	LIBEST_026233	10	White roots	White root after 24 + 48 hours of hypoxia.	1479	1208
Q. robur	Sanger_pla_40_WZ0AQRAL_highWue	Sanger	1	HighWUE	SSH	Ueno et al. 2010	LIBEST_026230	5	Leaves	Young leaves sampled on high WUE genotypes.	1115	877
Q. robur	Sanger_pla_41_WZ0AQRAM_lowWue	Sanger	1	LowWUE	SSH	Ueno et al. 2010	LIBEST_026231	5	Leaves	Young leaves sampled on Low WUE genotypes.	1113	824
Q. robur	Sanger_pla_45_WZ0AQRAP	Sanger	1	Qrbudearly	Standard	Ueno et al. 2010	LIBEST_026227	3	Buds	Quiescent buds harvested in 2005 on two adult trees (2005.12.01).	9578	3740
Q. robur	Sanger_pla_55_WZ0AQRAQ	Sanger	1	Qrbudlate	Standard	Ueno et al. 2010	LIBEST_026224	3	Buds	Swelling buds harvested in March 2006 on two adult trees.	9500	3607
Q. robur	Sanger_pla_59_WZ0AQRAR	Sanger	1	Qranoxia	Standard	Ueno et al. 2010	LIBEST_026222	4	Roots	Roots harvested after 8 days of hypoxia.	9158	4969
Q. robur	pla_8_WZ0AQRAS	Sanger	4	Microbud	Standard	This study	LIBEST_026643	1	Meristematic cells	Meristematic cells harvested on swelling buds using LCM.	3362	125
Q. robur	454_Run IT	Roche 454	4	Oak IT	Standard	This study	SRX022160	4	Leaves	Young leaves exposed to Lymantria dispar during 24 hours.	202791	158312
Q. robur	454_Run I	Roche 454	4	Oak I	Standard	This study	SRX022158	6	Leaves	Control leaves (Lymantria dispar).	159493	122198
Q. robur	454_RunOT	Roche 454	4	OakOT	Standard	This study	SRX022142	4	Leaves	Young leaves exposed to Erysiphe alphitoides during 24 hours.	153645	99239
Q. robur	454_RunO	Roche 454	4	OakO	Standard	This study	SRX022148	6	Leaves	Control leaves (Erysiphe alphitoides).	143205	94833
Q. robur	454_RunPT	Roche 454	4	OakPT	Standard	This study	SRX022157	4	Leaves	Young leaves exposed to Phytophthora cinnamomi during 24 hours.	22393	149539
Q. robur	454_RunP	Roche 454	4	OakP	Standard	This study	SRX022149	6	Leaves	Control leaves (Phytophthora cinnamomi).	174821	114563
Q. robur	454_Run 10QP_Intersp	Roche 454	1	10QP-Inter	Standard	Ueno et al. 2010	SRX019077	10	Leaves, Buds	Young and mature Leaves, Quiescent and swelling bud harvested on ten pedunculate oak cuttings.	99472	69340
Q. robur	454_Run FP	Roche 454	1	FP	Standard	Ueno et al. 2010	SRX019079	2	Flower	Pollen and flowers harvested on two genotypes.	154819	99176
Q. robur	454_Run 11P	Roche 454	1	11P	Standard	Ueno et al. 2010	SRX019084	1	Leaves, Buds	Young, mature leaves, quiescent, swelling buds.	137409	115117
Q. robur	454_Run 3P	Roche 454	1	3P	Standard	Ueno et al. 2010	SRX019083	1	Leaves, Buds	Young, mature leaves, quiescent, swelling buds.	143969	121982
Q. robur	454_Run A04	Roche 454	1	A04	Standard	Ueno et al. 2010	SRX019085	1	Leaves, Buds	Young, mature leaves, quiescent, swelling buds.	160781	130512
Q. petraea	454_Run QS21	Roche 454	1	QS21	Standard	Ueno et al. 2010	SRX019080	1	Leaves, Buds	Young, mature leaves, quiescent, swelling buds.	153558	127924
Q. petraea	454_Run QS28	Roche 454	1	QS28	Standard	Ueno et al. 2010	SRX019081	1	Leaves, Buds	Young, mature leaves, quiescent, swelling buds.	124143	106742
Q. petraea	454_Run QS29	Roche 454	1	QS29	Standard	Ueno et al. 2010	SRX019082	1	Leaves, Buds	Young, mature leaves, quiescent, swelling buds.	206828	174569
Q. petraea	454_Run FS	Roche 454	1	FS	Standard	Ueno et al. 2010	SRX019078	2	Flower	Pollen and flowers harvested on two genotypes.	112207	70904
Q. petraea	454_Run 10QS-Intersp	Roche 454	1	10QS-Inter	Standard	Ueno et al. 2010	SRX019076	10	Leaves, Buds	Young and mature Leaves, Quiescent and swelling bud harvested on ten sessile oak cuttings.	159478	117385
Q. petraea	454_Run SJ1-EcoEndoDorm	Roche 454	1	SJ1-EcoEndoDorm	Standard	Ueno et al. 2010	SRX019073	30	Buds	Buds harvested during the maximum of endodormancy.	79345	38343
Q. petraea	454_Run SJ2-EcoEndoDom	Roche 454	1	SJ2-EcoEndoDom	Standard	Ueno et al. 2010	SRX019075	30	Buds	Buds harvested during the maximum of ecodormancy.	164140	124480
Q. petraea	454_Run LC2-EcoEndoDorrm	Roche 454	1	LC2-EcoEndoDorm	Standard	Ueno et al. 2010	SRX019072	30	Buds	Buds harvested during the maximum of endodormancy.	137380	82495
Q. petraea	454_Run LC1-EcoEndoDorm	Roche 454	1	LC1-EcoEndoDorm	Standard	Ueno et al. 2010	SRX019071	30	Buds	Buds harvested during the maximum of ecodormancy.	115050	56550
Q. robur	PCRL_Trimmer	Roche 454	2A	PCRL	Normalized	Tarkka et al. 2013	SRX383909	1 (DF159)	Leaves	Leaves- Piloderma croceum-Mycorrhiza.	47686	31900
Q. robur	PCRR_Trimmer	Roche 454	2A	PCRR	Normalized	Tarkka et al. 2013	SRX383910	1 (DF159)	Roots	Roots -Piloderma croceum-Mycorrhiza.	53617	31957
Q. robur	STRL_Trimmer	Roche 454	2A	STRL	Normalized	Tarkka et al. 2013	SRX383911	1 (DF159)	Leaves	Leaves-Streptomyces sp. AcH505 -Mycorrhiza helper bacterium.	53442	31451
Q. robur	STRR_Trimmer	Roche 454	2A	STRR	Normalized	Tarkka et al. 2013	SRX383912	1 (DF159)	Roots	Roots-Streptomyces sp. AcH505;Mycorrhiza helper bacterium	32556	21786
Q. robur	LDIL_Trimmer	Roche 454	2A	LDIL	Normalized	Tarkka et al. 2013	SRX383913	1 (DF159)	Leaves	Leaves -Lymantria dispar-Caterpillar.	84783	51455
Q. robur	LDIR_Trimmer	Roche 454	2A	LDIR	Normalized	Tarkka et al. 2013	SRX383914	1 (DF159)	Roots	Roots-Lymantria dispar-Caterpillar.	66574	41265
Q. robur	PARL_Trimmer	Roche 454	2A	PARL	Normalized	Tarkka et al. 2013	SRX383915	1 (DF159)	Leaves	Leave- Protaphorura armata-Collembolan.	62262	52257
Q. robur	PARR_Trimmer	Roche 454	2A	PARR	Normalized	Tarkka et al. 2013	SRX383920	1 (DF159)	Roots	Roots-Protaphorura armata-Collembolan.	50740	45400
Q. robur	MALL_Trimmer	Roche 454	2A	MALL	Normalized	Tarkka et al. 2013	SRX383921	1 (DF159)	Leaves	Leaves-Microsphaera alphitoides-Powdery mildew.	61159	55046
Q. robur	MALR_Trimmer	Roche 454	2A	MALR	Normalized	Tarkka et al. 2013	SRX383922	1 (DF159)	Roots	Roots-Microsphaera alphitoides-Powdery mildew.	32359	26196
Q. robur	PQUL_Trimmer	Roche 454	2A	PQUL	Normalized	Tarkka et al. 2013	SRX383923	1 (DF159)	Leaves	Leaves-Phytophthora quercina-Root rot.	28687	25118
Q. robur	PQUR_Trimmer	Roche 454	2A	PQUR	Normalized	Tarkka et al. 2013	SRX383924	1 (DF159)	Roots	Roots-Phytophthora quercina-Root rot.	29468	25658
Q. robur	PPEL_Trimmer	Roche 454	2A	PPEL	Normalized	Tarkka et al. 2013	SRX383925	1 (DF159)	Leaves	Leaves-Pratylenchus penetrans-Nematode.	47484	44590
Q. robur	PPER_Trimmer	Roche 454	2A	PPER	Normalized	Tarkka et al. 2013	SRX383926	1 (DF159)	Roots	Roots-Pratylenchus penetrans-Nematode.	32941	27243
Q. robur	NONEL_Trimmer	Roche 454	2A	NONEL	Normalized	Tarkka et al. 2013	SRX383927	1 (DF159)	Leaves	Leaves-no treatment.	81867	64755
Q. robur	NONER_Trimmer	Roche 454	2A	NONER	Normalized	Tarkka et al. 2013	SRX383928	1 (DF159)	Roots	Roots-no treatment.	55909	39724
Q. robur	PCRIL_L6_BGI	illumina	2B	PCRIL_L6	Standard	Tarkka et al. 2013	SRX383908	1 (DF159)	Leaves	Leaves-Piloderma croceum-Mycorrhiza	28785780	/
Q. robur	LDIIL_R6_BGI	illumina	2B	LDIIL_R6	Standard	Tarkka et al. 2013	SRX383907	1 (DF159)	Roots	Roots-Lymantria dispar-Caterpillar.	28947225	/
Q. robur	FROOT1_IGA	illumina	2B	FROOT1	Standard	Tarkka et al. 2013	SRX383906	1 (DF159)	Roots	Roots-No treatment.	35484706	/
Q. robur	FROOT2_IGA	illumina	2B	FROOT2	Standard	Tarkka et al. 2013	SRX383899	1 (DF159)	Roots	Roots-No treatment.	34343015	/
Q. robur	FROOT3_IGA	illumina	2B	FROOT3	Standard	Tarkka et al. 2013	SRX383898	1 (DF159)	Roots	Roots-No treatment.	62496259	/
Q. robur	AA	illumina	5	AA-ecodormant buds	Standard	This study	ERP004204	2	Buds	Ecodormant buds harvested on two adult trees in 2005 (2005.12.01).	118101444	/
Q. robur	BA	illumina	5	BA-swelling buds	Standard	This study	ERP004204	2	Buds	Swelling buds harvested on two adult trees in 2006 (2006.24.03)	126382058	/
Q. robur	CA	illumina	5	CA-xylem	Standard	This study	ERP004204	2	Xylem	Differentiating xylem sampled in April 2004 on adult trees.	136316406	/
Q. robur	DA	illumina	5	DA-roots	Standard	This study	ERP004204	6	Roots	Roots harvested on 6 month old seedlings after exposition to cold, heat, elevated CO2, water stress and hypoxia.	144526816	/
Q. robur	EA	illumina	5	EA-leaves	Standard	This study	ERP004204	9	Leaves	Leaves harvested on 6 month old seedlings after exposition to cold, heat, elevated CO2, water stress and hypoxia.	114010224	/
Q. robur	FA	illumina	5	FA-RNA-callus_SR	Standard	this study	ERP004204	1(DF159)	Callus	Dedifferentiated in vitro callus	131757792	/
Q. robur/ Q.petraea	FlcDNA	illumina	3	Putative full length	PCR amplification of a set of targeted genes	This study	/	NA	PCR products	Resequencing of 6,571 putative full length genes.	65453906	34392212
