# Supplementary material for: The oak gene expression atlas: insights into Fagaceae genome evolution and the discovery of genes regulated during bud dormancy release
Source: BMC Genomics. 2015 Feb 21;16(1):112. doi: 10.1186/s12864-015-1331-9 (PMC4350297; doi:10.1186/s12864-015-1331-9)
Supplement: Additional file 5: — List of GO terms associated with OCV3-91 k contigs. [file 12864_2015_1331_MOESM5_ESM.xls]

## Sheet: Feuille1
Additional file 5: List of GO terms associated with OCV3-91k contigs.
Contig_ID	best annotation	Go terms based on Pfam domains (1st series)	GO terms based on best hit and A.thaliana GOSLIM data (2nd series)
Loc_100005_Tr_1/1_Conf_1.000_Len_300	GSVIVT01004252001|PACid:17818961
Loc_100008_Tr_1/1_Conf_1.000_Len_290	Eucgr.C03109.1|PACid:23572567		GO:0000003,GO:0003006,GO:0003674,GO:0005575,GO:0005622,GO:0005623,GO:0005634,GO:0006464,GO:0007275,GO:0007276,GO:0008150,GO:0008152,GO:0009555,GO:0009827,GO:0009860,GO:0009987,GO:0016567,GO:0019538,GO:0019953,GO:0022412,GO:0022414,GO:0030154,GO:0032446,GO:0032501,GO:0032502,GO:0032504,GO:0036211,GO:0043170,GO:0043226,GO:0043227,GO:0043229,GO:0043231,GO:0043412,GO:0044237,GO:0044238,GO:0044260,GO:…
Loc_100009_Tr_1/1_Conf_1.000_Len_316	Eucgr.F00967.1|PACid:23581628
Loc_10000_Tr_4/5_Conf_0.357_Len_663	ppa005484m|PACid:17650470
Loc_100013_Tr_1/1_Conf_1.000_Len_444	GSVIVT01001803001|PACid:17817814	GO:0005515	GO:0000166,GO:0001882,GO:0001883,GO:0003674,GO:0003824,GO:0004672,GO:0004674,GO:0004675,GO:0004871,GO:0004872,GO:0004888,GO:0005215,GO:0005488,GO:0005524,GO:0005618,GO:0005737,GO:0005768,GO:0005886,GO:0006810,GO:0006897,GO:0006898,GO:0006950,GO:0006952,GO:0007165,GO:0009581,GO:0009595,GO:0009605,GO:0009607,GO:0009617,GO:0010008,GO:0010359,GO:0015238,GO:0015291,GO:0015297,GO:0016020,GO:0016021,GO:…
Loc_100024_Tr_1/1_Conf_1.000_Len_239	GSVIVT01012157001|PACid:17823865		GO:0005524,GO:0005634,GO:0006952,GO:0043531
Loc_10002_Tr_2/5_Conf_0.500_Len_876	Eucgr.B02768.1|PACid:23567987		GO:0003674,GO:0005737,GO:0008150
Loc_10002_Tr_3/5_Conf_0.500_Len_949	Eucgr.B02768.2|PACid:23567988		GO:0003674,GO:0005737,GO:0008150
Loc_10002_Tr_4/5_Conf_0.500_Len_1437	POPTR_0016s11780.1|PACid:18250619		GO:0003674,GO:0005737,GO:0008150,GO:0009507,GO:0009536
Loc_10003_Tr_11/12_Conf_0.406_Len_3328	ppa000836m|PACid:17647022	GO:0003824, GO:0008152, GO:0030001, GO:0046872, GO:0000166	GO:0000041,GO:0000166,GO:0003824,GO:0004008,GO:0005375,GO:0005507,GO:0005524,GO:0005886,GO:0006754,GO:0006811,GO:0006812,GO:0006825,GO:0008152,GO:0008324,GO:0009636,GO:0010035,GO:0010038,GO:0010043,GO:0010273,GO:0015075,GO:0015399,GO:0015405,GO:0015662,GO:0016020,GO:0016021,GO:0016462,GO:0016787,GO:0016817,GO:0016818,GO:0016820,GO:0016887,GO:0017111,GO:0019829,GO:0022890,GO:0022891,GO:0022892,GO:…
Loc_10003_Tr_6/12_Conf_0.188_Len_1893	ppa000836m|PACid:17647022	GO:0003824, GO:0008152	GO:0000166,GO:0003824,GO:0004008,GO:0005507,GO:0005524,GO:0005886,GO:0006754,GO:0006812,GO:0008152,GO:0010043,GO:0010273,GO:0015662,GO:0016020,GO:0016021,GO:0030001,GO:0043682,GO:0046034,GO:0046688,GO:0046872,GO:0060003
Loc_10003_Tr_7/12_Conf_0.438_Len_3349	ppa000836m|PACid:17647022	GO:0003824, GO:0008152, GO:0030001, GO:0046872, GO:0000166	GO:0000166,GO:0003824,GO:0004008,GO:0005507,GO:0005524,GO:0005886,GO:0006754,GO:0006812,GO:0008152,GO:0010043,GO:0010273,GO:0015662,GO:0016020,GO:0016021,GO:0030001,GO:0043682,GO:0046034,GO:0046688,GO:0046872,GO:0060003
Loc_10003_Tr_9/12_Conf_0.438_Len_4203	ppa000836m|PACid:17647022	GO:0003824, GO:0008152, GO:0030001, GO:0046872, GO:0000166	GO:0000166,GO:0003824,GO:0004008,GO:0005507,GO:0005524,GO:0005886,GO:0006754,GO:0006812,GO:0008152,GO:0010043,GO:0010273,GO:0015662,GO:0016020,GO:0016021,GO:0030001,GO:0043682,GO:0046034,GO:0046688,GO:0046872,GO:0060003
Loc_100045_Tr_1/1_Conf_1.000_Len_391	GSVIVT01034392001|PACid:17839885
Loc_10004_Tr_3/8_Conf_0.357_Len_2263	GSVIVT01025795001|PACid:17833715	GO:0005215, GO:0006857, GO:0016020	GO:0005215,GO:0005886,GO:0006082,GO:0006807,GO:0006857,GO:0016020,GO:0016021,GO:0042126,GO:0042128,GO:0043436,GO:0044281,GO:0044710,GO:0071941,GO:2001057
Loc_10004_Tr_6/8_Conf_0.393_Len_3200	GSVIVT01025795001|PACid:17833715	GO:0005215, GO:0006857, GO:0016020	GO:0005215,GO:0005886,GO:0006857,GO:0016020,GO:0016021,GO:0042128
Loc_100055_Tr_4/5_Conf_0.692_Len_2207	ppa026368m|PACid:17649188		GO:0003676,GO:0003723,GO:0003964,GO:0004518,GO:0004519,GO:0004521,GO:0004523,GO:0004540,GO:0005739,GO:0006139,GO:0006278,GO:0006725,GO:0016788,GO:0016891,GO:0016893,GO:0034641,GO:0046483,GO:0046872,GO:0090304,GO:0090305,GO:1901360
Loc_100056_Tr_1/1_Conf_1.000_Len_336	ppa001095m|PACid:17657413		GO:0005886,GO:0007165,GO:0016301
Loc_10005_Tr_2/3_Conf_0.333_Len_1354	ppa018381m|PACid:17654659		GO:0005634,GO:0008150
Loc_10005_Tr_3/3_Conf_0.667_Len_1136	ppa018381m|PACid:17654659		GO:0005634,GO:0008150
Loc_10006_Tr_1/5_Conf_0.583_Len_997	Eucgr.D01065.1|PACid:23574833	GO:0016021, GO:0022857, GO:0055085	GO:0005215,GO:0005351,GO:0005886,GO:0006810,GO:0008643,GO:0015144,GO:0016020,GO:0016021,GO:0022857,GO:0022891,GO:0055085,GO:0071702
Loc_10006_Tr_3/5_Conf_0.167_Len_726	Eucgr.B02017.1|PACid:23567121		GO:0005215,GO:0005351,GO:0005886,GO:0006810,GO:0008643,GO:0015144,GO:0016020,GO:0016021,GO:0022857,GO:0022891,GO:0055085
Loc_100073_Tr_1/1_Conf_1.000_Len_286	GSVIVT01017920001|PACid:17828013
Loc_100078_Tr_1/1_Conf_1.000_Len_198	Eucgr.A01419.2|PACid:23563182
Loc_100083_Tr_1/1_Conf_1.000_Len_182	AT3G07070.1|PACid:19659502		GO:0004672,GO:0004674,GO:0005524,GO:0005886,GO:0006468,GO:0016301,GO:0016772
Loc_100095_Tr_1/1_Conf_1.000_Len_433	ppa010512m|PACid:17668458	GO:0008152, GO:0008168	GO:0003824,GO:0005886,GO:0008152,GO:0008168,GO:0016741
Loc_1000_Tr_7/9_Conf_0.160_Len_712	GSVIVT01032479001|PACid:17838401		GO:0000166,GO:0005739,GO:0008152,GO:0008863,GO:0009507,GO:0009579,GO:0009611,GO:0016491,GO:0016614,GO:0016616,GO:0016620,GO:0016903,GO:0046686,GO:0048037,GO:0050662,GO:0051287,GO:0055114
Loc_10010_Tr_1/1_Conf_1.000_Len_1815	GSVIVT01024163001|PACid:17832427	GO:0005737, GO:0006629, GO:0016021	GO:0003865,GO:0005737,GO:0005783,GO:0005789,GO:0005794,GO:0005975,GO:0006486,GO:0006629,GO:0009058,GO:0009059,GO:0009100,GO:0009101,GO:0012505,GO:0016021,GO:0016627,GO:0034645,GO:0042175,GO:0043413,GO:0044249,GO:0044432,GO:0044723,GO:0070085,GO:1901135,GO:1901137,GO:1901576
Loc_100114_Tr_1/1_Conf_1.000_Len_634	GSVIVT01008854001|PACid:17821382		GO:0005634,GO:0005829,GO:0008168,GO:0008171,GO:0009809,GO:0046983,GO:0050630
Loc_100126_Tr_1/1_Conf_1.000_Len_287	Eucgr.K01177.1|PACid:23602642
Loc_100127_Tr_1/1_Conf_1.000_Len_185	GSVIVT01020771001|PACid:17830059
Loc_10012_Tr_2/10_Conf_0.171_Len_940	POPTR_0004s12240.1|PACid:18225172		GO:0004645,GO:0005975,GO:0008184,GO:0009266,GO:0009409,GO:0009414,GO:0009501,GO:0009507,GO:0009536,GO:0009570,GO:0016757,GO:0016758,GO:0019252,GO:0030170,GO:0042742
Loc_10012_Tr_7/10_Conf_0.463_Len_2306	ppa005417m|PACid:17656573	GO:0005515	GO:0003674,GO:0005634,GO:0008150
Loc_100132_Tr_1/1_Conf_1.000_Len_625	POPTR_0013s04890.1|PACid:18221208
Loc_100138_Tr_1/1_Conf_1.000_Len_358	AT1G03687.1|PACid:19656293		GO:0003674,GO:0008150
Loc_100142_Tr_1/1_Conf_1.000_Len_340	GSVIVT01023876001|PACid:17832187
Loc_10014_Tr_25/45_Conf_1.000_Len_239	POPTR_0178s00230.1|PACid:18227026
Loc_10014_Tr_26/45_Conf_1.000_Len_260	POPTR_0001s06650.1|PACid:18237562		GO:0005524,GO:0005634,GO:0006952,GO:0043531
Loc_10014_Tr_29/45_Conf_1.000_Len_262	GSVIVT01022835001|PACid:17831509		GO:0005524,GO:0005634,GO:0006952,GO:0043531
Loc_10014_Tr_38/45_Conf_0.056_Len_1750	POPTR_0001s38870.1|PACid:18238862	GO:0043531	GO:0005515,GO:0005524,GO:0005576,GO:0006952,GO:0009627,GO:0009697,GO:0043531
Loc_10014_Tr_42/45_Conf_0.236_Len_5540	POPTR_0001s06650.1|PACid:18237562	GO:0043531	GO:0005515,GO:0005524,GO:0005576,GO:0006952,GO:0009627,GO:0009697,GO:0043531
Loc_10014_Tr_43/45_Conf_0.248_Len_5232	POPTR_0001s06650.1|PACid:18237562	GO:0043531	GO:0005515,GO:0005524,GO:0005576,GO:0006952,GO:0009627,GO:0009697,GO:0043531
Loc_10014_Tr_45/45_Conf_0.478_Len_4812	POPTR_0001s06650.1|PACid:18237562	GO:0005515, GO:0043531	GO:0005515,GO:0005524,GO:0005576,GO:0006952,GO:0009627,GO:0009697,GO:0043531
Loc_10014_Tr_8/45_Conf_1.000_Len_211	POPTR_0001s06650.1|PACid:18237562
Loc_100157_Tr_1/1_Conf_1.000_Len_194	GSVIVT01028343001|PACid:17835509		GO:0003676,GO:0004175,GO:0004190,GO:0004672,GO:0004674,GO:0004713,GO:0005524,GO:0006259,GO:0006468,GO:0006508,GO:0008233,GO:0008270,GO:0015074,GO:0016301,GO:0016772,GO:0070001,GO:0070011
Loc_100158_Tr_1/1_Conf_1.000_Len_180	ppa004219m|PACid:17642166		GO:0005351,GO:0005634,GO:0005737,GO:0005773,GO:0005886,GO:0008643,GO:0009506,GO:0009627,GO:0015144,GO:0015145,GO:0015293,GO:0015749,GO:0016020,GO:0016021,GO:0022891,GO:0031347
Loc_100159_Tr_1/1_Conf_1.000_Len_233	ppa019964m|PACid:17643047	GO:0015074	GO:0003676,GO:0003723,GO:0003964,GO:0004190,GO:0005634,GO:0006260,GO:0006278,GO:0006508,GO:0015074,GO:0016779,GO:0034061
Loc_10016_Tr_3/11_Conf_0.323_Len_2637	ppa000433m|PACid:17648734		GO:0000147,GO:0005509,GO:0005737,GO:0005829,GO:0005856,GO:0005886,GO:0005938,GO:0006886,GO:0006898,GO:0006996,GO:0007010,GO:0008104,GO:0015031,GO:0015629,GO:0022607,GO:0030029,GO:0030036,GO:0030048,GO:0030479,GO:0030863,GO:0030864,GO:0030865,GO:0030866,GO:0034613,GO:0043228,GO:0043232,GO:0044085,GO:0044430,GO:0044448,GO:0045184,GO:0046907,GO:0051645,GO:0051646,GO:0051649,GO:0060151
Loc_10016_Tr_6/11_Conf_0.290_Len_1258	GSVIVT01023872001|PACid:17832183		GO:0005509,GO:0005886,GO:0030048,GO:0051645,GO:0051646,GO:0060151
Loc_10017_Tr_2/3_Conf_0.733_Len_1955	GSVIVT01027580001|PACid:17834933	GO:0008152	GO:0000139,GO:0005509,GO:0005783,GO:0005789,GO:0005794,GO:0006629,GO:0006644,GO:0006655,GO:0006793,GO:0006796,GO:0008152,GO:0008374,GO:0008610,GO:0008654,GO:0009451,GO:0016021,GO:0016070,GO:0016746,GO:0016747,GO:0019637,GO:0044255,GO:0044431,GO:0044711,GO:0047184,GO:0090407
Loc_100180_Tr_1/1_Conf_1.000_Len_225	Eucgr.C01289.1|PACid:23570871		GO:0003924,GO:0005515,GO:0005525,GO:0005634,GO:0005794,GO:0005911,GO:0006184,GO:0006406,GO:0006605,GO:0006606,GO:0006886,GO:0006913,GO:0007154,GO:0007165,GO:0007264,GO:0009506,GO:0016482,GO:0017038,GO:0019001,GO:0023052,GO:0030054,GO:0032561,GO:0033365,GO:0034504,GO:0035556,GO:0044700,GO:0044744,GO:0051169,GO:0051170,GO:0055044,GO:0072594
Loc_100188_Tr_1/1_Conf_1.000_Len_174	GSVIVT01019239001|PACid:17828936		GO:0000166,GO:0004222,GO:0005524,GO:0005886,GO:0007020,GO:0008237,GO:0009507,GO:0009536,GO:0009658,GO:0009941,GO:0010020,GO:0016887,GO:0017111
Loc_10018_Tr_4/6_Conf_0.200_Len_1519	GSVIVT01021196001|PACid:17830357		GO:0003674,GO:0005575,GO:0009793,GO:0048868
Loc_10018_Tr_5/6_Conf_0.700_Len_3643	ppa021122m|PACid:17651093		GO:0003674,GO:0005575,GO:0009793,GO:0048868
Loc_100193_Tr_1/1_Conf_1.000_Len_357	ppa024175m|PACid:17652318		GO:0002218,GO:0002237,GO:0002253,GO:0002376,GO:0002682,GO:0002683,GO:0002684,GO:0003674,GO:0005634,GO:0005886,GO:0006468,GO:0006944,GO:0006955,GO:0008219,GO:0009626,GO:0009814,GO:0009816,GO:0010033,GO:0010167,GO:0010204,GO:0010363,GO:0010941,GO:0012501,GO:0012505,GO:0016265,GO:0016310,GO:0019897,GO:0019898,GO:0031347,GO:0031348,GO:0031349,GO:0034050,GO:0034051,GO:0042742,GO:0043067,GO:0043069,GO:…
Loc_100194_Tr_1/1_Conf_1.000_Len_314	ppa016819m|PACid:17665151
Loc_100199_Tr_2/2_Conf_0.667_Len_421	GSVIVT01004252001|PACid:17818961
Loc_10019_Tr_10/13_Conf_0.579_Len_3700	GSVIVT01016669001|PACid:17827043	GO:0009058, GO:0016740, GO:0030170	GO:0001666,GO:0003824,GO:0004021,GO:0005507,GO:0005524,GO:0005739,GO:0006520,GO:0006522,GO:0006524,GO:0008483,GO:0009056,GO:0009058,GO:0009063,GO:0009078,GO:0009080,GO:0009628,GO:0016054,GO:0016740,GO:0016769,GO:0016847,GO:0019752,GO:0030170,GO:0036293,GO:0042218,GO:0042851,GO:0042853,GO:0044248,GO:0044282,GO:0044712,GO:0046395,GO:0047635,GO:0070482,GO:1901564,GO:1901565,GO:1901575,GO:1901605,GO:…
Loc_1001_Tr_4/7_Conf_0.438_Len_1065	GSVIVT01038099001|PACid:17842506		GO:0000428,GO:0003677,GO:0003899,GO:0004672,GO:0005634,GO:0005654,GO:0005665,GO:0005730,GO:0005737,GO:0006351,GO:0006366,GO:0010467,GO:0016591,GO:0018130,GO:0019438,GO:0030880,GO:0031974,GO:0031981,GO:0032774,GO:0032991,GO:0034062,GO:0034654,GO:0043233,GO:0043234,GO:0044271,GO:0044428,GO:0044451,GO:0055029,GO:0070013,GO:1901362,GO:1902494,GO:1990234
Loc_1001_Tr_5/7_Conf_0.438_Len_2833	GSVIVT01038099001|PACid:17842506		GO:0003677,GO:0003899,GO:0004672,GO:0005634,GO:0005665,GO:0005730,GO:0005737,GO:0006351,GO:0006366
Loc_100201_Tr_1/1_Conf_1.000_Len_382	POPTR_0013s05860.1|PACid:18221836		GO:0004674,GO:0005524,GO:0005737,GO:0008270,GO:0051049
Loc_100204_Tr_1/1_Conf_1.000_Len_386	Eucgr.F03706.1|PACid:23584864
Loc_100207_Tr_1/1_Conf_1.000_Len_1801	GSVIVT01004252001|PACid:17818961
Loc_10020_Tr_4/8_Conf_0.091_Len_839	Eucgr.B02762.1|PACid:23567979		GO:0005622,GO:0005634,GO:0008150,GO:0008270
Loc_10020_Tr_6/8_Conf_0.136_Len_2206	POPTR_0001s07730.1|PACid:18234478	GO:0009058, GO:0016740	GO:0005739,GO:0005740,GO:0005743,GO:0006457,GO:0006461,GO:0006626,GO:0007005,GO:0009058,GO:0009408,GO:0009507,GO:0009644,GO:0010257,GO:0016740,GO:0019866,GO:0031966,GO:0031967,GO:0031975,GO:0032981,GO:0033108,GO:0034622,GO:0042542,GO:0043623,GO:0043933,GO:0044429,GO:0065003,GO:0070271,GO:0071822,GO:0097031
Loc_10020_Tr_7/8_Conf_0.182_Len_2186	POPTR_0001s07730.1|PACid:18234478	GO:0009058, GO:0016740	GO:0005739,GO:0005743,GO:0006457,GO:0006626,GO:0009058,GO:0009408,GO:0009507,GO:0009644,GO:0016740,GO:0032981,GO:0042542
Loc_10020_Tr_8/8_Conf_0.455_Len_1681	ppa005182m|PACid:17656551		GO:0005622,GO:0005634,GO:0008150,GO:0008270
Loc_100214_Tr_1/1_Conf_1.000_Len_199	Eucgr.H02939.1|PACid:23592266	GO:0005515
Loc_100225_Tr_1/1_Conf_1.000_Len_1205	GSVIVT01007281001|PACid:17820244	GO:0005515	GO:0003674,GO:0008150,GO:0016021,GO:0030554
Loc_10022_Tr_1/1_Conf_1.000_Len_1498	ppa024338m|PACid:17664894		GO:0003674,GO:0005739,GO:0008150
Loc_100234_Tr_1/1_Conf_1.000_Len_957	Eucgr.I00664.1|PACid:23595199
Loc_100237_Tr_1/1_Conf_1.000_Len_536	POPTR_0014s18500.1|PACid:18223052		GO:0003934,GO:0005634,GO:0005737,GO:0009058,GO:0046654
Loc_10023_Tr_4/5_Conf_0.333_Len_3700	ppa004814m|PACid:17644233	GO:0005975	GO:0003824,GO:0004553,GO:0005618,GO:0005773,GO:0005886,GO:0005975,GO:0006952,GO:0008422,GO:0009505,GO:0009506,GO:0015926,GO:0016798,GO:0030312,GO:0031225,GO:0031226,GO:0042973,GO:0043169,GO:0046658
Loc_100250_Tr_1/1_Conf_1.000_Len_167	POPTR_0015s15350.1|PACid:18232882		GO:0005524,GO:0006952,GO:0043531
Loc_100262_Tr_1/1_Conf_1.000_Len_330	GSVIVT01003706001|PACid:17818667
Loc_100268_Tr_1/1_Conf_1.000_Len_296	ppa026124m|PACid:17652968		GO:0004497,GO:0005506,GO:0005576,GO:0009055,GO:0016021,GO:0016705,GO:0019825,GO:0020037,GO:0046906,GO:0055114
Loc_10026_Tr_2/5_Conf_0.750_Len_2220	GSVIVT01025280001|PACid:17833304	GO:0003676	GO:0000166,GO:0003676,GO:0003723,GO:0003727,GO:0003729,GO:0005634,GO:0005737,GO:0006396,GO:0006397,GO:0008143,GO:0009266,GO:0009408,GO:0010048,GO:0010494,GO:0016071,GO:0030529,GO:0034605,GO:0035770,GO:0070717
Loc_10026_Tr_3/5_Conf_0.750_Len_2541	GSVIVT01025280001|PACid:17833304	GO:0003676	GO:0000166,GO:0003676,GO:0003723,GO:0005634,GO:0005737,GO:0006397,GO:0008143,GO:0010048,GO:0010494,GO:0034605
Loc_10026_Tr_4/5_Conf_0.625_Len_1903	GSVIVT01025280001|PACid:17833304	GO:0003676	GO:0000166,GO:0003676,GO:0003723,GO:0005634,GO:0005737,GO:0006397,GO:0008143,GO:0010048,GO:0010494,GO:0034605
Loc_100270_Tr_1/1_Conf_1.000_Len_282	GSVIVT01032339001|PACid:17838287
Loc_100274_Tr_1/1_Conf_1.000_Len_941	GSVIVT01023876001|PACid:17832187
Loc_100278_Tr_1/1_Conf_1.000_Len_1554	GSVIVT01026086001|PACid:17833934	GO:0005515	GO:0002237,GO:0005886,GO:0006952,GO:0007165,GO:0010103,GO:0010200,GO:0016021,GO:0016301,GO:0048443,GO:0050832
Loc_10028_Tr_1/2_Conf_0.750_Len_3282	GSVIVT01006274001|PACid:17819816	GO:0016020	GO:0000139,GO:0003674,GO:0005794,GO:0008150,GO:0016020,GO:0016021,GO:0016757
Loc_100294_Tr_1/1_Conf_1.000_Len_364	ppa016677m|PACid:17666643
Loc_100296_Tr_3/3_Conf_0.714_Len_1388	ppa016553m|PACid:17668293		GO:0003676,GO:0004523,GO:0005739,GO:0008150,GO:0046872,GO:0090305
Loc_100327_Tr_1/1_Conf_1.000_Len_288	POPTR_0015s01040.1|PACid:18232706		GO:0000023,GO:0003674,GO:0006098,GO:0007568,GO:0009507,GO:0009526,GO:0009534,GO:0009535,GO:0009579,GO:0009941,GO:0019252,GO:0031976,GO:0031984,GO:0034357,GO:0042651,GO:0043085,GO:0044434,GO:0044435,GO:0044436,GO:0055035
Loc_10033_Tr_2/3_Conf_0.500_Len_665	GSVIVT01031450001|PACid:17837640		GO:0003674,GO:0005575,GO:0008150,GO:0016021
Loc_10034_Tr_3/5_Conf_0.538_Len_1233	ppa003768m|PACid:17658728		GO:0000956,GO:0005634,GO:0005768,GO:0005794,GO:0005802,GO:0005886,GO:0048573
Loc_10034_Tr_4/5_Conf_0.692_Len_2201	ppa003768m|PACid:17658728		GO:0000956,GO:0005634,GO:0005768,GO:0005794,GO:0005802,GO:0005886,GO:0048573
Loc_100354_Tr_1/1_Conf_1.000_Len_189	GSVIVT01002864001|PACid:17818216		GO:0004672,GO:0004674,GO:0004713,GO:0005524,GO:0005634,GO:0005737,GO:0005829,GO:0006468,GO:0009608,GO:0009610,GO:0009620,GO:0009623,GO:0009719,GO:0009723,GO:0009725,GO:0009814,GO:0012505,GO:0016020,GO:0016301,GO:0016772,GO:0032870,GO:0046777,GO:0070887,GO:0071310,GO:0071369,GO:0071495
Loc_100357_Tr_1/1_Conf_1.000_Len_224	ppa015255m|PACid:17642229		GO:0000943,GO:0003677,GO:0003723,GO:0003887,GO:0003964,GO:0004190,GO:0004523,GO:0004540,GO:0005524,GO:0005737,GO:0006278,GO:0006310,GO:0006508,GO:0008233,GO:0008270,GO:0015074,GO:0016032,GO:0019058,GO:0019068,GO:0019069,GO:0032196,GO:0032197,GO:0044403,GO:0044419,GO:0044764,GO:0046797
Loc_10035_Tr_2/7_Conf_0.529_Len_2108	POPTR_0004s20700.1|PACid:18225498	GO:0006520, GO:0055114	GO:0000096,GO:0000097,GO:0000166,GO:0004412,GO:0005829,GO:0006520,GO:0006549,GO:0006555,GO:0006566,GO:0006790,GO:0008652,GO:0009066,GO:0009067,GO:0009069,GO:0009070,GO:0009081,GO:0009082,GO:0009086,GO:0009088,GO:0009090,GO:0009092,GO:0009097,GO:0016053,GO:0016616,GO:0044272,GO:0044283,GO:0046394,GO:0050661,GO:0055114,GO:1901566,GO:1901607
Loc_10035_Tr_3/7_Conf_0.471_Len_1820	POPTR_0004s20700.1|PACid:18225498	GO:0006520, GO:0055114	GO:0000166,GO:0004412,GO:0005829,GO:0006520,GO:0008652,GO:0009067,GO:0009086,GO:0009088,GO:0009090,GO:0009097,GO:0050661,GO:0055114
Loc_10035_Tr_5/7_Conf_0.176_Len_811	ppa012176m|PACid:17668288	GO:0006520, GO:0055114	GO:0000166,GO:0004412,GO:0005829,GO:0006520,GO:0008652,GO:0009067,GO:0055114
Loc_10035_Tr_6/7_Conf_0.353_Len_1928	POPTR_0004s20700.1|PACid:18225498	GO:0006520, GO:0055114	GO:0000166,GO:0004072,GO:0004412,GO:0005524,GO:0005829,GO:0006520,GO:0006553,GO:0008652,GO:0009067,GO:0009085,GO:0009088,GO:0009089,GO:0016774,GO:0019202,GO:0043648,GO:0046451,GO:0050661,GO:0055114
Loc_100361_Tr_1/1_Conf_1.000_Len_319	ppa019056m|PACid:17667484
Loc_100363_Tr_1/1_Conf_1.000_Len_604	sp|Q8TGM7|ART2_YEAST
Loc_100367_Tr_1/1_Conf_1.000_Len_236	GSVIVT01015246001|PACid:17826037		GO:0005829,GO:0008757,GO:0009698,GO:0009699,GO:0009808,GO:0009809,GO:0019748,GO:0042409,GO:0044550,GO:0046872
Loc_100368_Tr_1/1_Conf_1.000_Len_664	GSVIVT01004252001|PACid:17818961		GO:0003674,GO:0003676,GO:0004523,GO:0005634,GO:0008150,GO:0046872,GO:0090305
Loc_10037_Tr_1/2_Conf_0.667_Len_1798	POPTR_0008s10910.1|PACid:18248131		GO:0009507
Loc_10039_Tr_1/1_Conf_1.000_Len_4976	ppa015871m|PACid:17645270	GO:0003723, GO:0003964, GO:0006278
Loc_1003_Tr_3/3_Conf_0.667_Len_3152	ppa003398m|PACid:17642774	GO:0016021, GO:0055085	GO:0003674,GO:0005634,GO:0080167
Loc_100403_Tr_1/4_Conf_0.333_Len_877	sp|O60128|RS3_SCHPO	GO:0003735, GO:0005622, GO:0005840, GO:0006412, GO:0003723	GO:0001510,GO:0002181,GO:0003723,GO:0003735,GO:0005198,GO:0005622,GO:0005730,GO:0005737,GO:0005829,GO:0005840,GO:0006412,GO:0009506,GO:0009651,GO:0015935,GO:0016020,GO:0022626,GO:0022627,GO:0044391,GO:0044445
Loc_10041_Tr_2/6_Conf_0.571_Len_2785	GSVIVT01028960001|PACid:17835939	GO:0005515	GO:0004674,GO:0004713,GO:0005524,GO:0005618,GO:0005886,GO:0006952,GO:0007165,GO:0009506,GO:0016021,GO:0050832
Loc_10041_Tr_6/6_Conf_0.524_Len_2681	GSVIVT01028960001|PACid:17835939	GO:0005515	GO:0004674,GO:0004713,GO:0005524,GO:0005618,GO:0005886,GO:0006952,GO:0007165,GO:0009506,GO:0016021,GO:0050832
Loc_100436_Tr_1/2_Conf_0.667_Len_1232	GSVIVT01004252001|PACid:17818961
Loc_10043_Tr_6/7_Conf_0.115_Len_901	Eucgr.H03659.1|PACid:23592959		GO:0005618,GO:0006148,GO:0006154,GO:0009611,GO:0009753,GO:0016787,GO:0047622,GO:0047724,GO:0048046
Loc_10044_Tr_18/21_Conf_0.312_Len_3194	POPTR_0012s01300.1|PACid:18229690	GO:0043531	GO:0005515,GO:0005524,GO:0005576,GO:0006952,GO:0009627,GO:0009697,GO:0043531
Loc_10044_Tr_19/21_Conf_0.195_Len_3009	ppa018734m|PACid:17667170	GO:0043531	GO:0005515,GO:0005524,GO:0005576,GO:0006952,GO:0009627,GO:0009697,GO:0043531
Loc_10044_Tr_20/21_Conf_0.260_Len_3117	ppa018734m|PACid:17667170	GO:0043531	GO:0005515,GO:0005524,GO:0005576,GO:0006952,GO:0009627,GO:0009697,GO:0043531
Loc_10044_Tr_6/21_Conf_1.000_Len_242	GSVIVT01008359001|PACid:17820973
Loc_100450_Tr_1/1_Conf_1.000_Len_197	GSVIVT01025362001|PACid:17833373		GO:0000148,GO:0000226,GO:0000911,GO:0003843,GO:0005886,GO:0006075,GO:0006346,GO:0006944,GO:0007267,GO:0009556,GO:0009616,GO:0010267,GO:0016020,GO:0016246,GO:0016757,GO:0031048,GO:0035196,GO:0051567,GO:0052543
Loc_100451_Tr_1/1_Conf_1.000_Len_1227	Eucgr.F00483.1|PACid:23581193	GO:0005215, GO:0006810, GO:0016021, GO:0055085	GO:0005215,GO:0006810,GO:0006820,GO:0008271,GO:0008272,GO:0008509,GO:0015103,GO:0015116,GO:0015293,GO:0015698,GO:0016020,GO:0016021,GO:0055085,GO:0072348,GO:1901682
Loc_100452_Tr_1/1_Conf_1.000_Len_851	ppa024463m|PACid:17660121	GO:0005215, GO:0006810, GO:0016021, GO:0055085	GO:0005215,GO:0006810,GO:0008271,GO:0008272,GO:0015116,GO:0016020,GO:0016021,GO:0055085
Loc_100453_Tr_3/3_Conf_0.714_Len_1645	sp|P92812|RM02_ORYSJ		GO:0003723,GO:0003735,GO:0005739,GO:0006354,GO:0006412,GO:0006508,GO:0006511,GO:0009057,GO:0009451,GO:0009853,GO:0015934,GO:0016740,GO:0019941,GO:0030163,GO:0035966,GO:0043094,GO:0043248,GO:0043632,GO:0044257,GO:0044265,GO:0051603,GO:0051788,GO:0080129
Loc_100455_Tr_1/1_Conf_1.000_Len_501	sp|P22196|PER2_ARAHY	GO:0004601, GO:0006979, GO:0020037, GO:0055114	GO:0000302,GO:0004601,GO:0005576,GO:0005794,GO:0006499,GO:0006865,GO:0006979,GO:0016209,GO:0016684,GO:0020037,GO:0034599,GO:0034614,GO:0042542,GO:0042743,GO:0042744,GO:0046872,GO:0050832,GO:0055114,GO:0070301,GO:0072593,GO:1901700,GO:1901701
Loc_10045_Tr_1/4_Conf_0.750_Len_1754	ppa016401m|PACid:17648267	GO:0003700, GO:0043565	GO:0000041,GO:0001071,GO:0003677,GO:0003700,GO:0005634,GO:0006351,GO:0006355,GO:0006826,GO:0010043,GO:0010106,GO:0010167,GO:0015706,GO:0043565
Loc_10045_Tr_2/4_Conf_0.750_Len_1868	ppa016401m|PACid:17648267	GO:0003700, GO:0043565	GO:0000041,GO:0003700,GO:0005634,GO:0006351,GO:0006355,GO:0006826,GO:0010043,GO:0010106,GO:0010167,GO:0015706,GO:0043565
Loc_100460_Tr_1/1_Conf_1.000_Len_268	ppa015444m|PACid:17648371	GO:0043531	GO:0000166,GO:0005515,GO:0005524,GO:0005773,GO:0005886,GO:0006952,GO:0009409,GO:0009414,GO:0009415,GO:0009626,GO:0009631,GO:0009737,GO:0009991,GO:0012505,GO:0016021,GO:0031668,GO:0033993,GO:0042631,GO:0043531,GO:0071214,GO:0071462,GO:0071496,GO:0097305
Loc_10046_Tr_2/2_Conf_0.750_Len_1162	Eucgr.I02390.1|PACid:23597150	GO:0016881	GO:0004842,GO:0005524,GO:0005634,GO:0006301,GO:0006511,GO:0016874,GO:0016879,GO:0016881,GO:0019787
Loc_100477_Tr_1/1_Conf_1.000_Len_465	ppa016360m|PACid:17640316		GO:0003676,GO:0004523,GO:0005575,GO:0046872,GO:0090305
Loc_100488_Tr_1/1_Conf_1.000_Len_3722	POPTR_0008s16720.1|PACid:18249809	GO:0046872	GO:0003008,GO:0003682,GO:0004842,GO:0005085,GO:0005086,GO:0005543,GO:0005794,GO:0005829,GO:0006810,GO:0007165,GO:0007399,GO:0007417,GO:0007420,GO:0008536,GO:0009653,GO:0009827,GO:0009860,GO:0009892,GO:0009894,GO:0009895,GO:0010506,GO:0010507,GO:0016020,GO:0019222,GO:0021533,GO:0021549,GO:0021575,GO:0021587,GO:0021680,GO:0021692,GO:0021694,GO:0021695,GO:0021696,GO:0021697,GO:0021702,GO:0021953,GO:…
Loc_10048_Tr_12/20_Conf_0.194_Len_2566	GSVIVT01012233001|PACid:17823935		GO:0000775,GO:0004672,GO:0005524,GO:0005634,GO:0005694,GO:0005737,GO:0005739,GO:0006468,GO:0016301,GO:0016772
Loc_10048_Tr_13/20_Conf_0.139_Len_2426	GSVIVT01012233001|PACid:17823935	GO:0004672, GO:0005524, GO:0006468	GO:0000775,GO:0004672,GO:0004674,GO:0005524,GO:0005634,GO:0005694,GO:0005737,GO:0005739,GO:0006468,GO:0006915,GO:0007165,GO:0008283,GO:0016301,GO:0016772,GO:0046872
Loc_10048_Tr_17/20_Conf_0.139_Len_4863	GSVIVT01012233001|PACid:17823935	GO:0004672, GO:0005524, GO:0006468	GO:0000775,GO:0004672,GO:0004674,GO:0005083,GO:0005524,GO:0005634,GO:0005694,GO:0005737,GO:0005739,GO:0005886,GO:0006468,GO:0006950,GO:0007243,GO:0016301,GO:0016772,GO:0030234,GO:0030695,GO:0060589
Loc_10048_Tr_18/20_Conf_0.111_Len_2667	POPTR_0010s20290.1|PACid:18242305	GO:0008152	GO:0005634,GO:0008152,GO:0008194,GO:0016757,GO:0016758
Loc_100492_Tr_1/1_Conf_1.000_Len_212	GSVIVT01004123001|PACid:17818950
Loc_100499_Tr_1/1_Conf_1.000_Len_577	Eucgr.H01694.1|PACid:23591152		GO:0000166,GO:0005622,GO:0005634,GO:0006952,GO:0007165,GO:0017111,GO:0043531
Loc_10049_Tr_14/15_Conf_0.328_Len_4822	ppa005467m|PACid:17651585		GO:0005342,GO:0005635,GO:0005886,GO:0006612,GO:0006820,GO:0006862,GO:0006865,GO:0006888,GO:0006944,GO:0008514,GO:0010363,GO:0015171,GO:0015293,GO:0015696,GO:0015711,GO:0015802,GO:0015849,GO:0016020,GO:0016021,GO:0031965,GO:0043069,GO:0043090,GO:0043269,GO:0046942,GO:0046943,GO:0071705
Loc_10049_Tr_8/15_Conf_0.209_Len_1311	ppa005467m|PACid:17651585		GO:0005886,GO:0006865,GO:0015171,GO:0015293,GO:0016020,GO:0016021
Loc_1004_Tr_5/6_Conf_0.211_Len_1249	GSVIVT01002377001|PACid:17818082		GO:0000226,GO:0000911,GO:0004721,GO:0005516,GO:0005634,GO:0005886,GO:0006270,GO:0006275,GO:0006306,GO:0006342,GO:0006346,GO:0008152,GO:0008283,GO:0016246,GO:0016791,GO:0031047,GO:0031048,GO:0042578,GO:0046872,GO:0048366,GO:0048367,GO:0048451,GO:0048453,GO:0048827,GO:0051567,GO:0051726
Loc_100548_Tr_1/1_Conf_1.000_Len_222	ppa021750m|PACid:17659233
Loc_10054_Tr_1/4_Conf_0.600_Len_1289	Eucgr.J00120.1|PACid:23597798		GO:0005576,GO:0005618,GO:0006949,GO:0009664,GO:0009826,GO:0009828,GO:0009831,GO:0016020,GO:0071669
Loc_10054_Tr_3/4_Conf_0.700_Len_1863	Eucgr.J00120.1|PACid:23597798		GO:0005576,GO:0005618,GO:0006949,GO:0009664,GO:0009826,GO:0009828,GO:0009831,GO:0016020
Loc_10054_Tr_4/4_Conf_0.700_Len_1714	Eucgr.J00120.1|PACid:23597798		GO:0005576,GO:0005618,GO:0006949,GO:0009664,GO:0009826,GO:0009828,GO:0009831,GO:0016020
Loc_100551_Tr_1/1_Conf_1.000_Len_462	POPTR_0006s09710.1|PACid:18212580
Loc_100557_Tr_2/2_Conf_0.500_Len_1481	ppa017744m|PACid:17653086	GO:0016020	GO:0000166,GO:0000322,GO:0000323,GO:0000324,GO:0000329,GO:0005773,GO:0005774,GO:0009507,GO:0009686,GO:0009740,GO:0016020,GO:0016021,GO:0044437
Loc_10056_Tr_4/10_Conf_0.333_Len_2233	POPTR_0001s07460.1|PACid:18235226	GO:0070461	GO:0003674,GO:0005634,GO:0008150
Loc_10056_Tr_5/10_Conf_0.333_Len_2210	POPTR_0001s07460.1|PACid:18235226	GO:0070461	GO:0003674,GO:0005634,GO:0008150
Loc_10056_Tr_8/10_Conf_0.306_Len_2156	POPTR_0001s07460.1|PACid:18235226	GO:0070461	GO:0003674,GO:0005634,GO:0008150
Loc_100570_Tr_1/1_Conf_1.000_Len_432	POPTR_0064s00270.1|PACid:18221990		GO:0002237,GO:0006952,GO:0007165,GO:0010103,GO:0016020,GO:0048443
Loc_10057_Tr_5/5_Conf_0.545_Len_1488	ppa011962m|PACid:17657021		GO:0005634,GO:0005747,GO:0005886,GO:0008137,GO:0016021,GO:0045333
Loc_100581_Tr_1/1_Conf_1.000_Len_207	Eucgr.B03609.1|PACid:23568984		GO:0005516,GO:0005634,GO:0008150
Loc_10058_Tr_5/9_Conf_0.500_Len_2779	ppa025249m|PACid:17658468	GO:0003725, GO:0005622	GO:0003723,GO:0003725,GO:0005622,GO:0008150,GO:0010267,GO:0035196,GO:0051607
Loc_100595_Tr_1/1_Conf_1.000_Len_286	ppa001122m|PACid:17655014		GO:0004672,GO:0004674,GO:0005524,GO:0005576,GO:0005886,GO:0006468,GO:0009506,GO:0016021,GO:0016772
Loc_1005_Tr_7/7_Conf_0.556_Len_3849	Eucgr.A01021.4|PACid:23562753	GO:0004478	GO:0004478,GO:0005507,GO:0005524,GO:0005618,GO:0005730,GO:0005737,GO:0005829,GO:0006556,GO:0006575,GO:0006730,GO:0006732,GO:0006970,GO:0009108,GO:0009116,GO:0009119,GO:0009163,GO:0009506,GO:0016765,GO:0042278,GO:0042398,GO:0042451,GO:0042455,GO:0046128,GO:0046129,GO:0046500,GO:0046686,GO:0046872,GO:0051186,GO:0051188,GO:0055086,GO:0070062,GO:0071281,GO:0072521,GO:0072522,GO:1901657,GO:1901659
Loc_10060_Tr_14/35_Conf_1.000_Len_169	GSVIVT01034788001|PACid:17840146	GO:0005515
Loc_10060_Tr_16/35_Conf_1.000_Len_274	ppa001095m|PACid:17657413	GO:0005515	GO:0004674,GO:0005524,GO:0005886,GO:0006952,GO:0007165,GO:0009611,GO:0009753,GO:0016021,GO:0016301,GO:0033218,GO:0042277,GO:0042742
Loc_10060_Tr_26/35_Conf_0.124_Len_1395	ppb001748m|PACid:17653296	GO:0005515	GO:0005575,GO:0005886,GO:0006952,GO:0007165,GO:0016021,GO:0016301
Loc_10060_Tr_31/35_Conf_0.335_Len_5718	ppa001095m|PACid:17657413	GO:0005515	GO:0002237,GO:0005886,GO:0006952,GO:0007165,GO:0010103,GO:0016020,GO:0016021,GO:0048443
Loc_10060_Tr_34/35_Conf_0.099_Len_1140	ppb001748m|PACid:17653296	GO:0005515	GO:0005886,GO:0006952,GO:0007165,GO:0016021,GO:0016301
Loc_10060_Tr_8/35_Conf_1.000_Len_265	POPTR_0001s41110.1|PACid:18236338	GO:0005515
Loc_100631_Tr_1/1_Conf_1.000_Len_294	ppa025539m|PACid:17651769		GO:0005524,GO:0005634,GO:0006952,GO:0043531
Loc_100639_Tr_1/1_Conf_1.000_Len_177	GSVIVT01035923001|PACid:17841002		GO:0005768,GO:0005794,GO:0005802,GO:0008150,GO:0016757
Loc_100640_Tr_1/1_Conf_1.000_Len_193	sp|P79071|RL6_SCHPO	GO:0003735, GO:0005622, GO:0005840, GO:0006412	GO:0002181,GO:0003735,GO:0005730,GO:0015934,GO:0022613,GO:0022625,GO:0042254
Loc_100656_Tr_1/1_Conf_1.000_Len_206	Eucgr.A01244.1|PACid:23563003
Loc_100658_Tr_1/1_Conf_1.000_Len_256	ppa020120m|PACid:17661510
Loc_100665_Tr_1/1_Conf_1.000_Len_203	POPTR_0001s20770.1|PACid:18237765		GO:0005515,GO:0005634,GO:0005829,GO:0010072
Loc_10066_Tr_6/7_Conf_0.524_Len_2485	POPTR_0016s05820.1|PACid:18250328	GO:0047134, GO:0055114	GO:0005634,GO:0008270,GO:0035556,GO:0047134,GO:0055114
Loc_10066_Tr_7/7_Conf_0.714_Len_2193	POPTR_0016s05820.1|PACid:18250328	GO:0047134, GO:0055114	GO:0005634,GO:0008270,GO:0035556,GO:0047134,GO:0055114
Loc_10068_Tr_15/44_Conf_1.000_Len_168	ppa018004m|PACid:17665285
Loc_10068_Tr_19/44_Conf_1.000_Len_178	Eucgr.B03805.1|PACid:23569221
Loc_10068_Tr_26/44_Conf_1.000_Len_311	POPTR_0018s13530.1|PACid:18214507		GO:0005524,GO:0005634,GO:0006952,GO:0043531
Loc_10068_Tr_27/44_Conf_1.000_Len_192	ppa016009m|PACid:17656702	GO:0043531	GO:0005524,GO:0006952,GO:0009506,GO:0043531
Loc_10068_Tr_42/44_Conf_0.216_Len_8200	POPTR_0018s13530.1|PACid:18214507	GO:0043531	GO:0005524,GO:0006952,GO:0009506,GO:0043531
Loc_100692_Tr_2/3_Conf_0.400_Len_439	AT1G76810.1|PACid:19655881		GO:0003924,GO:0005525,GO:0005737,GO:0005886,GO:0008135
Loc_100693_Tr_2/2_Conf_0.750_Len_1084	GSVIVT01017026001|PACid:17827337		GO:0003676,GO:0003964,GO:0004190,GO:0004519,GO:0006508,GO:0008270,GO:0015074,GO:0090305
Loc_100703_Tr_1/1_Conf_1.000_Len_590	ppa026023m|PACid:17642397	GO:0004672, GO:0006468	GO:0004672,GO:0004674,GO:0005524,GO:0005634,GO:0005737,GO:0005886,GO:0006468,GO:0009507,GO:0009536,GO:0016301,GO:0016772
Loc_100705_Tr_1/1_Conf_1.000_Len_176	ppa001097m|PACid:17641775
Loc_100710_Tr_1/1_Conf_1.000_Len_445	ppa021998m|PACid:17655721		GO:0003674,GO:0005576,GO:0006952,GO:0009607,GO:0048046
Loc_100711_Tr_1/1_Conf_1.000_Len_333	GSVIVT01017026001|PACid:17827337		GO:0003674,GO:0005739,GO:0008150
Loc_100721_Tr_3/3_Conf_0.667_Len_2260	Eucgr.C02815.1|PACid:23572273		GO:0004674,GO:0005216,GO:0005242,GO:0005244,GO:0005249,GO:0005261,GO:0005267,GO:0005524,GO:0006811,GO:0006813,GO:0009827,GO:0009860,GO:0015077,GO:0015079,GO:0015267,GO:0016020,GO:0016021,GO:0022803,GO:0022832,GO:0022836,GO:0022838,GO:0022839,GO:0022843,GO:0030048,GO:0030551,GO:0055085
Loc_100726_Tr_1/1_Conf_1.000_Len_260	ppa000489m|PACid:17667427	GO:0043531	GO:0005524,GO:0005622,GO:0005737,GO:0006952,GO:0007165,GO:0009506,GO:0009507,GO:0009626,GO:0043531
Loc_10072_Tr_1/2_Conf_0.375_Len_884	GSVIVT01034603001|PACid:17840023		GO:0004221,GO:0004843,GO:0005634,GO:0005829,GO:0006511,GO:0008234,GO:0009506,GO:0009630,GO:0016790
Loc_100736_Tr_1/1_Conf_1.000_Len_227	Eucgr.C01368.5|PACid:23570939
Loc_10073_Tr_1/1_Conf_1.000_Len_4212	ppa019597m|PACid:17650726	GO:0003723, GO:0003964, GO:0006278, GO:0015074	GO:0000943,GO:0003674,GO:0003677,GO:0003723,GO:0003887,GO:0003964,GO:0004190,GO:0004523,GO:0004540,GO:0005524,GO:0005575,GO:0005737,GO:0006278,GO:0006310,GO:0006508,GO:0008150,GO:0008233,GO:0008270,GO:0015074,GO:0032197,GO:0046797
Loc_100740_Tr_1/1_Conf_1.000_Len_243	POPTR_0002s06940.1|PACid:18246273		GO:0003674,GO:0003723,GO:0005634,GO:0005681,GO:0005732,GO:0006397,GO:0008150,GO:0008380,GO:0071013
Loc_100744_Tr_1/1_Conf_1.000_Len_220	POPTR_0015s09240.1|PACid:18232828		GO:0002237,GO:0004672,GO:0004674,GO:0005524,GO:0005886,GO:0006084,GO:0006468,GO:0007165,GO:0007169,GO:0010075,GO:0010103,GO:0016021,GO:0016126,GO:0016132,GO:0016301,GO:0016772,GO:0019048,GO:0035821,GO:0044003,GO:0048443,GO:0048653,GO:0051701,GO:0051817,GO:0065008
Loc_100752_Tr_1/1_Conf_1.000_Len_351	Eucgr.B03170.1|PACid:23568436
Loc_10075_Tr_4/8_Conf_0.217_Len_459	GSVIVT01004252001|PACid:17818961
Loc_10075_Tr_5/8_Conf_0.217_Len_386	GSVIVT01004252001|PACid:17818961
Loc_100760_Tr_1/1_Conf_1.000_Len_189	sp|Q86HX0|ODPB_DICDI	GO:0003824, GO:0008152	GO:0003824,GO:0004738,GO:0004739,GO:0005730,GO:0005739,GO:0005759,GO:0005774,GO:0005967,GO:0005996,GO:0006006,GO:0006007,GO:0006084,GO:0006085,GO:0006086,GO:0006090,GO:0006091,GO:0006096,GO:0006637,GO:0008152,GO:0009060,GO:0009744,GO:0009749,GO:0009750,GO:0016052,GO:0016624,GO:0019318,GO:0019320,GO:0019722,GO:0032787,GO:0035383,GO:0035384,GO:0042742,GO:0044724,GO:0045254,GO:0046365,GO:0046686,GO:…
Loc_100763_Tr_1/1_Conf_1.000_Len_218	GSVIVT01029211001|PACid:17836110		GO:0005634,GO:0046686
Loc_10076_Tr_4/5_Conf_0.538_Len_1410	POPTR_0010s22380.1|PACid:18242198
Loc_10077_Tr_4/11_Conf_0.179_Len_943	ppa003338m|PACid:17643399		GO:0005886,GO:0007165
Loc_10077_Tr_5/11_Conf_0.286_Len_1391	ppa003338m|PACid:17643399		GO:0005886,GO:0007165
Loc_10077_Tr_7/11_Conf_0.321_Len_1606	GSVIVT01014371001|PACid:17825371		GO:0005886,GO:0007165
Loc_10077_Tr_9/11_Conf_0.500_Len_3091	POPTR_0011s12230.1|PACid:18231640	GO:0005515	GO:0005886,GO:0007165
Loc_100783_Tr_1/2_Conf_0.667_Len_2100	ppa016823m|PACid:17645600
Loc_100784_Tr_1/2_Conf_0.500_Len_1001	ppa020120m|PACid:17661510		GO:0003674,GO:0005575,GO:0006863,GO:0008150
Loc_100794_Tr_1/1_Conf_1.000_Len_232	ppa015970m|PACid:17662345
Loc_100800_Tr_1/1_Conf_1.000_Len_436	GSVIVT01012382001|PACid:17824009		GO:0003676,GO:0003964,GO:0004190,GO:0004519,GO:0004672,GO:0004674,GO:0004713,GO:0005524,GO:0006468,GO:0006508,GO:0008270,GO:0015074,GO:0016301,GO:0016772,GO:0090305
Loc_100801_Tr_1/1_Conf_1.000_Len_675	AT4G23160.1|PACid:19648072		GO:0003676,GO:0004190,GO:0004672,GO:0004674,GO:0004713,GO:0005524,GO:0006468,GO:0006508,GO:0008270,GO:0015074,GO:0016301,GO:0016772
Loc_10080_Tr_3/7_Conf_0.565_Len_2557	POPTR_0006s14750.1|PACid:18213115		GO:0005783,GO:0005886,GO:0006508,GO:0008236,GO:0016020,GO:0016021,GO:0019866,GO:0048364,GO:0048573
Loc_10080_Tr_5/7_Conf_0.478_Len_2320	GSVIVT01015121001|PACid:17825929		GO:0005783,GO:0005886,GO:0006508,GO:0008236,GO:0016021,GO:0016787,GO:0019866,GO:0048364,GO:0048573
Loc_100814_Tr_1/1_Conf_1.000_Len_275	GSVIVT01024737001|PACid:17832870		GO:0005737,GO:0008150,GO:0008270
Loc_100817_Tr_1/1_Conf_1.000_Len_282	POPTR_0010s22220.1|PACid:18240758		GO:0004672,GO:0004674,GO:0005524,GO:0005886,GO:0016301,GO:0016772,GO:0045892,GO:1900459
Loc_100818_Tr_4/6_Conf_0.417_Len_983	POPTR_0005s03760.1|PACid:18208003	GO:0043531	GO:0005524,GO:0006952,GO:0009506,GO:0043531
Loc_100827_Tr_1/1_Conf_1.000_Len_400	POPTR_0006s28900.1|PACid:18211375
Loc_100829_Tr_1/1_Conf_1.000_Len_411	ppa020085m|PACid:17667175
Loc_10082_Tr_3/5_Conf_0.583_Len_2053	AT2G32950.1|PACid:19638294	GO:0005515	GO:0000151,GO:0000152,GO:0004842,GO:0005515,GO:0005634,GO:0005737,GO:0006281,GO:0006974,GO:0007602,GO:0008270,GO:0009314,GO:0009416,GO:0009582,GO:0009583,GO:0009585,GO:0009639,GO:0009640,GO:0009641,GO:0009642,GO:0009646,GO:0009647,GO:0009648,GO:0009649,GO:0009791,GO:0009812,GO:0009963,GO:0010017,GO:0010100,GO:0010119,GO:0010224,GO:0010228,GO:0016604,GO:0031461,GO:0042440,GO:0042752,GO:0046283,GO:…
Loc_10082_Tr_4/5_Conf_0.667_Len_2578	AT2G32950.1|PACid:19638294	GO:0005515	GO:0000152,GO:0004842,GO:0005515,GO:0005634,GO:0005737,GO:0006281,GO:0008270,GO:0009585,GO:0009640,GO:0009641,GO:0009647,GO:0009649,GO:0009963,GO:0010100,GO:0010119,GO:0010224,GO:0016604,GO:0046283,GO:0048573,GO:0048608,GO:0080008
Loc_100834_Tr_1/1_Conf_1.000_Len_256	Eucgr.K01505.1|PACid:23603012
Loc_10083_Tr_1/4_Conf_0.692_Len_2032	POPTR_0014s07190.1|PACid:18224113		GO:0005515,GO:0005634,GO:0008150,GO:0016567,GO:0030246
Loc_100841_Tr_1/1_Conf_1.000_Len_652	Eucgr.H03782.1|PACid:23593057
Loc_10084_Tr_1/6_Conf_0.357_Len_1179	Eucgr.C00949.1|PACid:23570516	GO:0005506, GO:0005737, GO:0019310, GO:0050113, GO:0055114	GO:0005506,GO:0005737,GO:0006020,GO:0006066,GO:0006766,GO:0006767,GO:0006949,GO:0009110,GO:0016051,GO:0016701,GO:0019310,GO:0019751,GO:0019852,GO:0019853,GO:0042364,GO:0044262,GO:0044275,GO:0046164,GO:0046174,GO:0046364,GO:0050113,GO:0055114,GO:1901615,GO:1901616
Loc_10084_Tr_2/6_Conf_0.429_Len_748	GSVIVT01015266001|PACid:17826055	GO:0005506, GO:0005737, GO:0019310, GO:0050113, GO:0055114	GO:0005506,GO:0005737,GO:0006949,GO:0016491,GO:0019310,GO:0019853,GO:0050113,GO:0055114
Loc_10084_Tr_3/6_Conf_0.286_Len_398	POPTR_0017s13450.1|PACid:18209340	GO:0005506, GO:0005737, GO:0019310, GO:0050113, GO:0055114	GO:0005506,GO:0005737,GO:0006949,GO:0019310,GO:0019853,GO:0050113,GO:0055114
Loc_100885_Tr_1/1_Conf_1.000_Len_419	GSVIVT01023876001|PACid:17832187
Loc_10088_Tr_2/5_Conf_0.692_Len_1733	ppa007656m|PACid:17642789		GO:0003677,GO:0003700,GO:0005634,GO:0006351,GO:0007275
Loc_10088_Tr_3/5_Conf_0.308_Len_793	ppa007656m|PACid:17642789		GO:0003677,GO:0003700,GO:0005634,GO:0006351,GO:0007275
Loc_100915_Tr_1/1_Conf_1.000_Len_385	Eucgr.F00421.1|PACid:23581112
Loc_10091_Tr_2/3_Conf_0.167_Len_1947	Eucgr.A02683.1|PACid:23564642	GO:0016020	GO:0004175,GO:0005886,GO:0006508,GO:0006569,GO:0009684,GO:0016020
Loc_100921_Tr_1/1_Conf_1.000_Len_600	GSVIVT01012583001|PACid:17824135		GO:0003676,GO:0015074,GO:0016021
Loc_10093_Tr_5/10_Conf_0.407_Len_1869	ppb006944m|PACid:17655828	GO:0004601, GO:0006979, GO:0020037, GO:0055114	GO:0004601,GO:0005576,GO:0005634,GO:0005737,GO:0006979,GO:0020037,GO:0042744,GO:0046872,GO:0055114
Loc_10093_Tr_7/10_Conf_0.407_Len_1614	ppb006944m|PACid:17655828	GO:0004601, GO:0006979, GO:0020037, GO:0055114	GO:0004601,GO:0005576,GO:0005634,GO:0005737,GO:0006979,GO:0020037,GO:0042744,GO:0046872,GO:0055114
Loc_10093_Tr_8/10_Conf_0.407_Len_1882	ppb006944m|PACid:17655828	GO:0004601, GO:0006979, GO:0020037, GO:0055114	GO:0004601,GO:0005576,GO:0005634,GO:0005737,GO:0006979,GO:0020037,GO:0042744,GO:0046872,GO:0055114
Loc_10093_Tr_9/10_Conf_0.444_Len_1673	ppb006944m|PACid:17655828	GO:0004601, GO:0006979, GO:0020037, GO:0055114	GO:0004601,GO:0005576,GO:0005634,GO:0005737,GO:0006979,GO:0020037,GO:0042744,GO:0046872,GO:0055114
Loc_10095_Tr_1/2_Conf_0.500_Len_845	AT5G56452.2|PACid:19668421		GO:0003674,GO:0005575,GO:0008150
Loc_100968_Tr_1/1_Conf_1.000_Len_233	GSVIVT01030266001|PACid:17836828	GO:0005515
Loc_10096_Tr_17/26_Conf_0.048_Len_856	GSVIVT01028361001|PACid:17835525
Loc_10096_Tr_21/26_Conf_0.202_Len_2702	ppa019275m|PACid:17644100	GO:0004674, GO:0005524, GO:0006468	GO:0004672,GO:0004674,GO:0004713,GO:0005524,GO:0005634,GO:0005829,GO:0005886,GO:0006468,GO:0016301,GO:0016772
Loc_10096_Tr_23/26_Conf_0.202_Len_2396	GSVIVT01028361001|PACid:17835525		GO:0004672,GO:0004674,GO:0005524,GO:0005634,GO:0005737,GO:0005829,GO:0005886,GO:0006468,GO:0009524,GO:0016301,GO:0016772
Loc_10096_Tr_25/26_Conf_0.274_Len_3670	ppa019275m|PACid:17644100	GO:0004672, GO:0005524, GO:0006468, GO:0004674	GO:0004672,GO:0004674,GO:0004713,GO:0005524,GO:0005634,GO:0005737,GO:0005813,GO:0005815,GO:0005819,GO:0005829,GO:0005886,GO:0006468,GO:0015630,GO:0016301,GO:0016772,GO:0030100,GO:0045807,GO:0048522,GO:0050764,GO:0050766,GO:0051050,GO:0051128,GO:0051130,GO:0060099,GO:0060100,GO:0060627,GO:0072686
Loc_100970_Tr_2/2_Conf_0.667_Len_475	GSVIVT01004123001|PACid:17818950
Loc_100973_Tr_1/1_Conf_1.000_Len_1436	ppa009727m|PACid:17663562		GO:0000166,GO:0003824,GO:0005739,GO:0005886,GO:0044237,GO:0050662
Loc_100983_Tr_1/1_Conf_1.000_Len_377	GSVIVT01023876001|PACid:17832187
Loc_100986_Tr_1/2_Conf_0.667_Len_707	ppa023786m|PACid:17668232	GO:0005506, GO:0009055, GO:0020037, GO:0055114	GO:0002213,GO:0004497,GO:0005506,GO:0009055,GO:0009407,GO:0010583,GO:0016020,GO:0016705,GO:0016709,GO:0019825,GO:0020037,GO:0033773,GO:0055114
Loc_10098_Tr_8/10_Conf_0.111_Len_1762	POPTR_0004s09400.1|PACid:18224493		GO:0000166,GO:0005634,GO:0005737,GO:0005834,GO:0009220,GO:0009553,GO:0009793,GO:0009855,GO:0009960,GO:0010197,GO:0080008
Loc_10098_Tr_9/10_Conf_0.481_Len_3425	GSVIVT01020926001|PACid:17830171	GO:0005515	GO:0000166,GO:0005634,GO:0005730,GO:0005737,GO:0005834,GO:0006364,GO:0009220,GO:0009553,GO:0009793,GO:0009855,GO:0009960,GO:0010197,GO:0016072,GO:0034470,GO:0034660,GO:0042254,GO:0080008
Loc_10099_Tr_1/3_Conf_0.571_Len_575	GSVIVT01036547001|PACid:17841460		GO:0005829,GO:0009627,GO:0009723,GO:0009817,GO:0015035,GO:0034976
Loc_1009_Tr_27/32_Conf_0.369_Len_5598	ppa000156m|PACid:17651958	GO:0005524, GO:0006810, GO:0016021, GO:0055085, GO:0016887	GO:0000166,GO:0000325,GO:0005509,GO:0005524,GO:0005634,GO:0005737,GO:0005773,GO:0005774,GO:0006810,GO:0008559,GO:0009407,GO:0010583,GO:0015238,GO:0016021,GO:0016887,GO:0017111,GO:0042626,GO:0042910,GO:0055085
Loc_1009_Tr_30/32_Conf_0.119_Len_1770	ppa000145m|PACid:17656538	GO:0005524, GO:0016887	GO:0000166,GO:0000285,GO:0000325,GO:0005515,GO:0005524,GO:0005525,GO:0005634,GO:0005773,GO:0005774,GO:0005886,GO:0006810,GO:0006888,GO:0007264,GO:0008490,GO:0008559,GO:0009407,GO:0009506,GO:0010118,GO:0015031,GO:0015105,GO:0015197,GO:0015446,GO:0015700,GO:0016021,GO:0016307,GO:0016887,GO:0017111,GO:0042626,GO:0042887,GO:0043225,GO:0044267,GO:0046685,GO:0048193,GO:0055085,GO:0071991,GO:0071992,GO:…
Loc_100_Tr_2/4_Conf_0.333_Len_1229	POPTR_0005s07450.1|PACid:18207726	GO:0003849, GO:0009073	GO:0003849,GO:0005515,GO:0005739,GO:0009072,GO:0009073,GO:0009423,GO:0009507,GO:0009611,GO:0009617,GO:0009620,GO:0009695,GO:0009753,GO:0043650,GO:0046417
Loc_100_Tr_3/4_Conf_0.333_Len_1768	GSVIVT01006634001|PACid:17819989	GO:0003849, GO:0009073	GO:0003849,GO:0005739,GO:0009073,GO:0009423,GO:0009507,GO:0009536,GO:0009611,GO:0009627,GO:0009805,GO:0016020,GO:0034976
Loc_101002_Tr_1/1_Conf_1.000_Len_280	GSVIVT01004123001|PACid:17818950
Loc_101003_Tr_1/1_Conf_1.000_Len_421	POPTR_0001s06530.1|PACid:18235680		GO:0000165,GO:0003955,GO:0005829,GO:0005886,GO:0006096,GO:0006612,GO:0006833,GO:0006970,GO:0006972,GO:0007030,GO:0008752,GO:0009266,GO:0009507,GO:0009532,GO:0009570,GO:0009595,GO:0009651,GO:0009697,GO:0009862,GO:0009867,GO:0010167,GO:0010200,GO:0010310,GO:0010363,GO:0015706,GO:0016045,GO:0016651,GO:0016655,GO:0031347,GO:0031348,GO:0042742,GO:0043900,GO:0046686,GO:0050776,GO:0050832
Loc_10100_Tr_4/5_Conf_0.400_Len_3498	ppa000341m|PACid:17661195	GO:0005856	GO:0000902,GO:0000904,GO:0003774,GO:0003777,GO:0003824,GO:0005515,GO:0005516,GO:0005524,GO:0005856,GO:0005871,GO:0005875,GO:0005886,GO:0006152,GO:0006163,GO:0006195,GO:0006200,GO:0006753,GO:0006928,GO:0007017,GO:0007018,GO:0008017,GO:0008544,GO:0009117,GO:0009123,GO:0009125,GO:0009126,GO:0009128,GO:0009141,GO:0009143,GO:0009144,GO:0009146,GO:0009150,GO:0009154,GO:0009158,GO:0009161,GO:0009164,GO:…
Loc_101016_Tr_1/1_Conf_1.000_Len_284	POPTR_0001s43860.1|PACid:18235225	GO:0004672, GO:0005524, GO:0006468	GO:0004672,GO:0004674,GO:0004713,GO:0005515,GO:0005516,GO:0005524,GO:0005886,GO:0006468,GO:0008037,GO:0009875,GO:0016021,GO:0016301,GO:0016772,GO:0030246,GO:0044459,GO:0048544
Loc_10101_Tr_3/7_Conf_0.176_Len_914	ppa012884m|PACid:17666681	GO:0004623, GO:0005509, GO:0016042	GO:0004620,GO:0004623,GO:0005509,GO:0005576,GO:0005783,GO:0006644,GO:0009416,GO:0009555,GO:0009630,GO:0009733,GO:0009846,GO:0009860,GO:0010119,GO:0016042,GO:0016298,GO:0030307,GO:0052689
Loc_10102_Tr_1/1_Conf_1.000_Len_1135	ppa009575m|PACid:17661140		GO:0003674,GO:0005576,GO:0051707
Loc_101032_Tr_2/2_Conf_0.667_Len_468	ppa016677m|PACid:17666643	GO:0003723, GO:0003964, GO:0006278	GO:0003723,GO:0003964,GO:0006278
Loc_101037_Tr_1/1_Conf_1.000_Len_282	GSVIVT01002283001|PACid:17818057		GO:0003723,GO:0004721,GO:0005634,GO:0006351,GO:0006355,GO:0009651,GO:0009889,GO:0010468,GO:0010556,GO:0019219,GO:0031326,GO:0046872,GO:0051171,GO:0051252,GO:0060255,GO:0080090,GO:2000112,GO:2001141
Loc_101039_Tr_1/1_Conf_1.000_Len_268	ppa002935m|PACid:17648884
Loc_10103_Tr_2/3_Conf_0.600_Len_562	Eucgr.G01192.1|PACid:23586805	GO:0004185, GO:0006508	GO:0004180,GO:0004185,GO:0005576,GO:0006508,GO:0008236,GO:0008238,GO:0017171,GO:0070008
Loc_101058_Tr_1/1_Conf_1.000_Len_197	Eucgr.I01207.2|PACid:23595747
Loc_101059_Tr_2/3_Conf_0.500_Len_516	ppa014796m|PACid:17652694
Loc_10105_Tr_1/2_Conf_0.500_Len_946	GSVIVT01031408001|PACid:17837610		GO:0000139,GO:0003827,GO:0004144,GO:0005768,GO:0005789,GO:0005794,GO:0005802,GO:0005886,GO:0005975,GO:0006071,GO:0006486,GO:0006487,GO:0006491,GO:0006638,GO:0006639,GO:0006641,GO:0006972,GO:0007568,GO:0008028,GO:0008194,GO:0008375,GO:0009311,GO:0009409,GO:0009651,GO:0009737,GO:0009743,GO:0009746,GO:0009749,GO:0009790,GO:0009793,GO:0009941,GO:0010029,GO:0010030,GO:0010154,GO:0015171,GO:0015185,GO:…
Loc_101067_Tr_1/1_Conf_1.000_Len_173	POPTR_0014s11670.1|PACid:18223848		GO:0000155,GO:0000156,GO:0000160,GO:0004673,GO:0004871,GO:0005515,GO:0005524,GO:0005886,GO:0006355,GO:0007165,GO:0009506,GO:0009553,GO:0009735,GO:0009736,GO:0009755,GO:0010087,GO:0016020,GO:0016021,GO:0016310,GO:0016772,GO:0016775,GO:0018106,GO:0023014,GO:0035556,GO:0040007,GO:0042802,GO:0042803,GO:0046983,GO:0071368,GO:0080117,GO:0080190
Loc_101079_Tr_1/1_Conf_1.000_Len_222	POPTR_0012s11480.1|PACid:18229541
Loc_10108_Tr_1/6_Conf_0.714_Len_1974	ppa000725m|PACid:17654584		GO:0005886
Loc_10108_Tr_2/6_Conf_0.714_Len_1845	ppa000725m|PACid:17654584		GO:0005886
Loc_10108_Tr_3/6_Conf_0.714_Len_1881	ppa000725m|PACid:17654584		GO:0005886
Loc_10108_Tr_5/6_Conf_0.286_Len_1095	GSVIVT01032134001|PACid:17838155		GO:0005886
Loc_101094_Tr_1/1_Conf_1.000_Len_278	POPTR_0008s22420.1|PACid:18249840	GO:0005515, GO:0005622, GO:0007165	GO:0005524,GO:0005622,GO:0005737,GO:0006914,GO:0006952,GO:0007165,GO:0009626,GO:0043531
Loc_1010_Tr_3/5_Conf_0.421_Len_2171	ppa003409m|PACid:17644081		GO:0005634,GO:0005829
Loc_1010_Tr_4/5_Conf_0.579_Len_5844	Eucgr.C02893.1|PACid:23572354		GO:0000280,GO:0000911,GO:0003677,GO:0003682,GO:0003700,GO:0003713,GO:0005634,GO:0006275,GO:0006355,GO:0009744,GO:0009749,GO:0009750,GO:0010389,GO:0032875,GO:0042023,GO:0048451,GO:0048453,GO:0051225
Loc_10110_Tr_2/4_Conf_0.429_Len_1743	POPTR_0002s01760.2|PACid:18244264		GO:0003674,GO:0016021,GO:0055085
Loc_10111_Tr_1/3_Conf_0.800_Len_5087	GSVIVT01020479001|PACid:17829834		GO:0005739,GO:0009536,GO:0009941,GO:0010224,GO:0016021,GO:0032502
Loc_10111_Tr_3/3_Conf_0.800_Len_5210	GSVIVT01020479001|PACid:17829834		GO:0005739,GO:0009536,GO:0009941,GO:0010224,GO:0016021,GO:0032502
Loc_10112_Tr_3/4_Conf_0.556_Len_1590	Eucgr.J00466.1|PACid:23598238		GO:0003674,GO:0005634,GO:0008150
Loc_10113_Tr_24/32_Conf_0.405_Len_4443	AT2G17420.1|PACid:19639653	GO:0016491, GO:0055114	GO:0000303,GO:0004791,GO:0005737,GO:0005759,GO:0005829,GO:0006801,GO:0009507,GO:0009846,GO:0016049,GO:0016491,GO:0016667,GO:0016668,GO:0019430,GO:0042964,GO:0045454,GO:0046686,GO:0048316,GO:0050660,GO:0055114,GO:0071451
Loc_10113_Tr_26/32_Conf_0.388_Len_4444	AT2G17420.1|PACid:19639653	GO:0016491, GO:0055114	GO:0004791,GO:0005737,GO:0005759,GO:0005829,GO:0009507,GO:0009846,GO:0016049,GO:0016491,GO:0019430,GO:0042964,GO:0045454,GO:0046686,GO:0048316,GO:0050660,GO:0055114
Loc_10113_Tr_31/32_Conf_0.371_Len_4463	AT2G17420.1|PACid:19639653	GO:0016491, GO:0055114	GO:0004791,GO:0005737,GO:0005759,GO:0005829,GO:0009507,GO:0009846,GO:0016049,GO:0016491,GO:0019430,GO:0042964,GO:0045454,GO:0046686,GO:0048316,GO:0050660,GO:0055114
Loc_10113_Tr_32/32_Conf_0.405_Len_4469	AT2G17420.1|PACid:19639653	GO:0016491, GO:0055114	GO:0004791,GO:0005737,GO:0005759,GO:0005829,GO:0009507,GO:0009846,GO:0016049,GO:0016491,GO:0019430,GO:0042964,GO:0045454,GO:0046686,GO:0048316,GO:0050660,GO:0055114
Loc_101143_Tr_1/1_Conf_1.000_Len_550	POPTR_0007s02540.1|PACid:18243309		GO:0005634
Loc_101145_Tr_1/1_Conf_1.000_Len_201	AT1G69620.1|PACid:19650590		GO:0003735,GO:0005622,GO:0005737,GO:0005774,GO:0005840,GO:0006412,GO:0015934,GO:0016020,GO:0022625,GO:0042254
Loc_101146_Tr_1/1_Conf_1.000_Len_198	ppa002188m|PACid:17644676		GO:0000156,GO:0000160,GO:0003677,GO:0005634,GO:0005982,GO:0006351,GO:0006355,GO:0007623,GO:0009266,GO:0009639,GO:0009640,GO:0009890,GO:0010017,GO:0010114,GO:0010218,GO:0010558,GO:0010605,GO:0010629,GO:0031327,GO:0035556,GO:0042752,GO:0045892,GO:0045934,GO:0048511,GO:0048574,GO:0051170,GO:0051172,GO:0051253,GO:2000113
Loc_10115_Tr_2/5_Conf_0.500_Len_786	ppa006068m|PACid:17640520	GO:0003824	GO:0003824,GO:0004419,GO:0005739,GO:0005759,GO:0006551,GO:0016829,GO:0016830,GO:0016833,GO:0046872
Loc_10115_Tr_4/5_Conf_0.429_Len_3402	ppa006068m|PACid:17640520	GO:0003824	GO:0003824,GO:0004419,GO:0005739,GO:0005759,GO:0006551,GO:0046872
Loc_101178_Tr_1/1_Conf_1.000_Len_346	GSVIVT01004252001|PACid:17818961		GO:0003674,GO:0005634,GO:0008150
Loc_101180_Tr_1/1_Conf_1.000_Len_232	GSVIVT01023876001|PACid:17832187
Loc_101186_Tr_1/1_Conf_1.000_Len_307	ppa1027179m|PACid:17658650		GO:0003677,GO:0003700,GO:0005524,GO:0005622,GO:0005634,GO:0005737,GO:0006351,GO:0006952,GO:0007165,GO:0008219,GO:0009816,GO:0043531,GO:0043565
Loc_101189_Tr_1/1_Conf_1.000_Len_308	POPTR_0005s10890.1|PACid:18207887
Loc_1011_Tr_2/4_Conf_0.727_Len_2413	ppa012398m|PACid:17651167		GO:0005634,GO:0005886,GO:0007020
Loc_1011_Tr_3/4_Conf_0.636_Len_2539	ppa012398m|PACid:17651167		GO:0003674,GO:0005634,GO:0005886,GO:0008150,GO:0009733
Loc_101203_Tr_1/2_Conf_0.750_Len_1878	ppa023168m|PACid:17663771	GO:0005506, GO:0009055, GO:0020037, GO:0055114	GO:0005506,GO:0005576,GO:0006714,GO:0006720,GO:0006721,GO:0008300,GO:0009055,GO:0009414,GO:0009639,GO:0009687,GO:0010295,GO:0016021,GO:0016042,GO:0016107,GO:0016115,GO:0016705,GO:0019825,GO:0020037,GO:0043288,GO:0043290,GO:0044242,GO:0046345,GO:0055114,GO:0072329
Loc_101203_Tr_2/2_Conf_0.750_Len_1792	ppa023168m|PACid:17663771	GO:0005506, GO:0009055, GO:0020037, GO:0055114	GO:0005506,GO:0005576,GO:0009055,GO:0009414,GO:0009639,GO:0010295,GO:0016021,GO:0016705,GO:0019825,GO:0020037,GO:0046345,GO:0055114
Loc_10120_Tr_3/5_Conf_0.615_Len_2116	ppa001584m|PACid:17650099		GO:0003723,GO:0003968,GO:0005575,GO:0009410,GO:0009640,GO:0009793,GO:0009845,GO:0009855,GO:0009909,GO:0009933,GO:0009944,GO:0010014,GO:0010075,GO:0010162,GO:0010182,GO:0010228,GO:0016441,GO:0016458,GO:0016567,GO:0019915,GO:0031047,GO:0048522,GO:0050826
Loc_10120_Tr_4/5_Conf_0.615_Len_1990	ppa001584m|PACid:17650099		GO:0003723,GO:0003968,GO:0005575,GO:0009410,GO:0009640,GO:0009793,GO:0009845,GO:0009855,GO:0009909,GO:0009933,GO:0009944,GO:0010014,GO:0010075,GO:0010162,GO:0010182,GO:0010228,GO:0016441,GO:0016567,GO:0019915,GO:0031047,GO:0048522,GO:0050826
Loc_101214_Tr_1/2_Conf_0.286_Len_528	GSVIVT01010373001|PACid:17822577		GO:0000166,GO:0005524,GO:0005886,GO:0009627,GO:0009697,GO:0017111
Loc_101214_Tr_2/2_Conf_0.857_Len_1427	POPTR_0007s13320.1|PACid:18243348	GO:0005524	GO:0000166,GO:0005524,GO:0005743,GO:0005783,GO:0016021,GO:0016226,GO:0016887,GO:0017004,GO:0017062,GO:0017111,GO:0031163,GO:0034551,GO:0042623,GO:0043623,GO:0097033
Loc_10121_Tr_1/2_Conf_0.833_Len_1150	POPTR_0001s05620.1|PACid:18239335	GO:0016020, GO:0030001, GO:0046873, GO:0055085	GO:0005789,GO:0005886,GO:0006829,GO:0006950,GO:0016020,GO:0016021,GO:0030001,GO:0046873,GO:0055085
Loc_101221_Tr_1/1_Conf_1.000_Len_510	GSVIVT01004252001|PACid:17818961		GO:0003676,GO:0004523,GO:0046872,GO:0090305
Loc_10124_Tr_4/4_Conf_0.625_Len_3804	ppa001156m|PACid:17657877		GO:0003674,GO:0005737,GO:0008150
Loc_101255_Tr_1/1_Conf_1.000_Len_462	GSVIVT01008192001|PACid:17820840	GO:0009058, GO:0016844	GO:0005773,GO:0005774,GO:0005794,GO:0005886,GO:0009058,GO:0009506,GO:0009611,GO:0009753,GO:0009820,GO:0010167,GO:0010260,GO:0015706,GO:0016829,GO:0016844
Loc_101262_Tr_1/1_Conf_1.000_Len_195	ppa007771m|PACid:17666261		GO:0003824,GO:0004356,GO:0005507,GO:0005524,GO:0005737,GO:0005773,GO:0005829,GO:0006096,GO:0006541,GO:0006542,GO:0006598,GO:0006807,GO:0006816,GO:0006833,GO:0006970,GO:0006972,GO:0007030,GO:0009064,GO:0009084,GO:0009266,GO:0009570,GO:0009651,GO:0009698,GO:0009744,GO:0009749,GO:0009750,GO:0009941,GO:0016211,GO:0016880,GO:0022626,GO:0030003,GO:0042128,GO:0042398,GO:0042744,GO:0046686,GO:0048046,GO:…
Loc_101266_Tr_1/1_Conf_1.000_Len_319	ppa005922m|PACid:17665901		GO:0000165,GO:0005524,GO:0005618,GO:0005634,GO:0006612,GO:0009409,GO:0009416,GO:0009507,GO:0009535,GO:0009570,GO:0009579,GO:0009595,GO:0009637,GO:0009644,GO:0009697,GO:0009744,GO:0009753,GO:0009814,GO:0009862,GO:0009867,GO:0009941,GO:0010114,GO:0010150,GO:0010155,GO:0010200,GO:0010218,GO:0010287,GO:0010310,GO:0010319,GO:0010363,GO:0016020,GO:0019684,GO:0030234,GO:0031348,GO:0042742,GO:0043531,GO:…
Loc_101269_Tr_1/1_Conf_1.000_Len_219	GSVIVT01031365001|PACid:17837575
Loc_101271_Tr_1/1_Conf_1.000_Len_1317	ppa017666m|PACid:17656575
Loc_10127_Tr_7/10_Conf_0.194_Len_806	GSVIVT01022341001|PACid:17831216	GO:0003677, GO:0003713
Loc_101286_Tr_1/1_Conf_1.000_Len_385	ppa022940m|PACid:17668195		GO:0005524,GO:0005622,GO:0005737,GO:0006952,GO:0007165,GO:0009626,GO:0043531
Loc_10128_Tr_1/10_Conf_0.471_Len_2727	POPTR_0006s03250.1|PACid:18212694	GO:0005215, GO:0006857, GO:0016020	GO:0005215,GO:0005886,GO:0006857,GO:0016020,GO:0016021,GO:0042128
Loc_10128_Tr_4/10_Conf_0.118_Len_986	POPTR_0340s00210.1|PACid:18215854		GO:0005215,GO:0005886,GO:0006857,GO:0016020,GO:0016021,GO:0042128
Loc_10128_Tr_8/10_Conf_0.059_Len_454	Eucgr.A02197.1|PACid:23564076
Loc_101290_Tr_1/1_Conf_1.000_Len_405	Eucgr.E04343.1|PACid:23580632
Loc_101298_Tr_1/1_Conf_1.000_Len_337	POPTR_0016s05700.1|PACid:18250470
Loc_101299_Tr_1/1_Conf_1.000_Len_237	GSVIVT01035453001|PACid:17840608		GO:0004842,GO:0005515,GO:0005634,GO:0005777,GO:0005829,GO:0006513,GO:0006635,GO:0007031,GO:0008270,GO:0009793,GO:0009853,GO:0010381,GO:0016558
Loc_101303_Tr_1/1_Conf_1.000_Len_238	GSVIVT01014679001|PACid:17825609
Loc_101306_Tr_1/1_Conf_1.000_Len_168	ppa020282m|PACid:17641295		GO:0003723,GO:0003964,GO:0005737,GO:0006278
Loc_101312_Tr_1/1_Conf_1.000_Len_280	GSVIVT01023876001|PACid:17832187
Loc_10131_Tr_2/5_Conf_0.500_Len_1193	ppa011421m|PACid:17657506		GO:0003924,GO:0005525,GO:0005622,GO:0005737,GO:0005886,GO:0007015,GO:0007264,GO:0009738,GO:0009740,GO:0009788,GO:0010162
Loc_101329_Tr_1/1_Conf_1.000_Len_321	GSVIVT01000884001|PACid:17817231	GO:0043531	GO:0005515,GO:0005524,GO:0005576,GO:0006952,GO:0009627,GO:0009697,GO:0043531
Loc_10132_Tr_4/9_Conf_0.208_Len_442	Eucgr.F04462.1|PACid:23585738	GO:0005524	GO:0000166,GO:0004176,GO:0004222,GO:0005524,GO:0005739,GO:0005886,GO:0006508,GO:0008237,GO:0009507,GO:0009535,GO:0009536,GO:0009658,GO:0009793,GO:0009941,GO:0010304,GO:0016021,GO:0016887,GO:0017111,GO:0046872,GO:0048481
Loc_10132_Tr_6/9_Conf_0.542_Len_2249	ppa000789m|PACid:17666471	GO:0005524	GO:0000166,GO:0004176,GO:0004222,GO:0005524,GO:0005739,GO:0005886,GO:0006508,GO:0008237,GO:0009507,GO:0009535,GO:0009536,GO:0009658,GO:0009793,GO:0009941,GO:0010304,GO:0016021,GO:0016887,GO:0017111,GO:0046872,GO:0048481
Loc_101335_Tr_1/1_Conf_1.000_Len_276	GSVIVT01004123001|PACid:17818950
Loc_101342_Tr_1/1_Conf_1.000_Len_231	sp|P10978|POLX_TOBAC		GO:0003676,GO:0003964,GO:0004190,GO:0004519,GO:0004672,GO:0004674,GO:0004713,GO:0005524,GO:0006468,GO:0006508,GO:0008270,GO:0015074,GO:0016301,GO:0016772,GO:0090305
Loc_101353_Tr_1/1_Conf_1.000_Len_979	ppa022115m|PACid:17654707		GO:0003674,GO:0005739,GO:0008150
Loc_101355_Tr_1/1_Conf_1.000_Len_1142	GSVIVT01004252001|PACid:17818961		GO:0003674,GO:0003676,GO:0004523,GO:0005634,GO:0008150,GO:0046872,GO:0090305
Loc_101367_Tr_1/1_Conf_1.000_Len_565	GSVIVT01004252001|PACid:17818961
Loc_10136_Tr_2/5_Conf_0.438_Len_3729	Eucgr.B00348.1|PACid:23565418		GO:0003735,GO:0005622,GO:0005739,GO:0005761,GO:0005840,GO:0006354,GO:0006412
Loc_10136_Tr_4/5_Conf_0.438_Len_3810	Eucgr.B00348.1|PACid:23565418		GO:0003735,GO:0005622,GO:0005739,GO:0005761,GO:0005840,GO:0006354,GO:0006412
Loc_101374_Tr_1/1_Conf_1.000_Len_194	GSVIVT01038764001|PACid:17842954
Loc_101380_Tr_1/1_Conf_1.000_Len_193	Eucgr.K03479.1|PACid:23605232
Loc_10139_Tr_1/5_Conf_0.667_Len_2033	POPTR_0008s03540.1|PACid:18247958	GO:0001522, GO:0003723, GO:0009451, GO:0009982	GO:0000488,GO:0000489,GO:0001522,GO:0003723,GO:0006364,GO:0009451,GO:0009501,GO:0009507,GO:0009982,GO:0016853,GO:0016866,GO:0032544
Loc_10139_Tr_2/5_Conf_0.500_Len_1159	POPTR_0008s03540.1|PACid:18247958		GO:0000488,GO:0000489,GO:0001522,GO:0003723,GO:0009451,GO:0009501,GO:0009507,GO:0009982,GO:0016866,GO:0032544
Loc_10139_Tr_3/5_Conf_0.583_Len_1789	ppa006826m|PACid:17653999	GO:0003723, GO:0001522, GO:0009451, GO:0009982	GO:0000488,GO:0000489,GO:0001522,GO:0003723,GO:0009451,GO:0009501,GO:0009507,GO:0009982,GO:0016866,GO:0032544
Loc_1013_Tr_5/7_Conf_0.647_Len_4140	ppa002205m|PACid:17652885	GO:0006629	GO:0005576,GO:0006114,GO:0006629,GO:0016042,GO:0016298,GO:0016788
Loc_1013_Tr_6/7_Conf_0.294_Len_3178	ppa002205m|PACid:17652885	GO:0006629	GO:0005576,GO:0006114,GO:0006629,GO:0016298
Loc_101403_Tr_1/1_Conf_1.000_Len_729	GSVIVT01015960001|PACid:17826525
Loc_101405_Tr_1/1_Conf_1.000_Len_277	Eucgr.J00578.1|PACid:23598361	GO:0016787	GO:0004721,GO:0004722,GO:0005506,GO:0005515,GO:0005634,GO:0005886,GO:0016787,GO:0030145
Loc_101406_Tr_1/3_Conf_0.571_Len_1054	GSVIVT01011707001|PACid:17823503		GO:0006098,GO:0009507,GO:0009773,GO:0010598,GO:0016655,GO:0030003,GO:0042651,GO:0055114,GO:0070838
Loc_101406_Tr_3/3_Conf_0.714_Len_956	GSVIVT01011707001|PACid:17823503	GO:0055114	GO:0006098,GO:0009507,GO:0009773,GO:0010598,GO:0016655,GO:0030003,GO:0042651,GO:0055114,GO:0070838
Loc_10140_Tr_2/3_Conf_0.333_Len_1375	Eucgr.G02544.1|PACid:23588186	GO:0005741, GO:0006820, GO:0008308, GO:0044070, GO:0055085	GO:0005253,GO:0005515,GO:0005739,GO:0005741,GO:0005773,GO:0005774,GO:0005886,GO:0006511,GO:0006820,GO:0008308,GO:0009507,GO:0009536,GO:0009617,GO:0009853,GO:0009941,GO:0015288,GO:0016021,GO:0019867,GO:0022829,GO:0031968,GO:0044070,GO:0046930,GO:0051788,GO:0055085,GO:0080129
Loc_10140_Tr_3/3_Conf_0.667_Len_1891	ppa008585m|PACid:17647328	GO:0005741, GO:0006820, GO:0008308, GO:0044070, GO:0055085	GO:0005515,GO:0005739,GO:0005741,GO:0005773,GO:0005774,GO:0005886,GO:0006511,GO:0006820,GO:0008308,GO:0009507,GO:0009536,GO:0009617,GO:0009853,GO:0009941,GO:0015288,GO:0044070,GO:0046930,GO:0051788,GO:0055085,GO:0080129
Loc_101418_Tr_1/1_Conf_1.000_Len_174	GSVIVT01030340001|PACid:17836875	GO:0005515	GO:0000271,GO:0004672,GO:0004674,GO:0005524,GO:0005886,GO:0006468,GO:0007169,GO:0009825,GO:0009855,GO:0009932,GO:0010014,GO:0010073,GO:0010075,GO:0010817,GO:0016772,GO:0043481,GO:0048437,GO:0048653,GO:0048767,GO:0071555
Loc_101432_Tr_1/1_Conf_1.000_Len_219	ppa020085m|PACid:17667175
Loc_10144_Tr_1/1_Conf_1.000_Len_1828	POPTR_0002s09090.2|PACid:18246706		GO:0003674,GO:0005575,GO:0008150
Loc_101451_Tr_1/1_Conf_1.000_Len_224	ppa017947m|PACid:17662832	GO:0005515	GO:0002237,GO:0004672,GO:0004674,GO:0005524,GO:0005886,GO:0006468,GO:0007165,GO:0010103,GO:0016021,GO:0016301,GO:0016772,GO:0048443
Loc_101452_Tr_1/1_Conf_1.000_Len_220	Eucgr.H02892.1|PACid:23592211
Loc_10145_Tr_4/9_Conf_0.409_Len_1368	POPTR_0008s04470.1|PACid:18247545	GO:0005215, GO:0006857, GO:0016020	GO:0005215,GO:0005886,GO:0006857,GO:0009268,GO:0010447,GO:0010542,GO:0015112,GO:0015562,GO:0015706,GO:0016020,GO:0016021,GO:0042128
Loc_10145_Tr_5/9_Conf_0.500_Len_2107	POPTR_0008s04470.1|PACid:18247545	GO:0005215, GO:0006857, GO:0016020	GO:0005215,GO:0005886,GO:0006857,GO:0010447,GO:0010542,GO:0015706,GO:0016020,GO:0016021,GO:0042128
Loc_10145_Tr_6/9_Conf_0.500_Len_2075	POPTR_0008s04470.1|PACid:18247545	GO:0005215, GO:0006857, GO:0016020	GO:0005215,GO:0005886,GO:0006857,GO:0010447,GO:0010542,GO:0015706,GO:0016020,GO:0016021,GO:0042128
Loc_10145_Tr_8/9_Conf_0.545_Len_2036	POPTR_0008s04470.1|PACid:18247545	GO:0005215, GO:0006857, GO:0016020	GO:0005215,GO:0005886,GO:0006857,GO:0010447,GO:0010542,GO:0015706,GO:0016020,GO:0016021,GO:0042128
Loc_101465_Tr_1/1_Conf_1.000_Len_432	POPTR_0002s11490.1|PACid:18245053		GO:0000139,GO:0005794,GO:0009506,GO:0016021,GO:0016757,GO:0016759
Loc_101467_Tr_1/1_Conf_1.000_Len_219	ppa019794m|PACid:17640760
Loc_101472_Tr_1/1_Conf_1.000_Len_274	ppa023013m|PACid:17646858
Loc_101479_Tr_1/1_Conf_1.000_Len_194	sp|P20618|PSB1_HUMAN		GO:0000075,GO:0000077,GO:0000082,GO:0000209,GO:0000278,GO:0000502,GO:0002474,GO:0002478,GO:0002479,GO:0004175,GO:0004298,GO:0005654,GO:0005737,GO:0005829,GO:0005839,GO:0005886,GO:0006094,GO:0006096,GO:0006511,GO:0006521,GO:0006635,GO:0006915,GO:0006977,GO:0007049,GO:0007093,GO:0007346,GO:0008233,GO:0009407,GO:0009507,GO:0009651,GO:0009817,GO:0009893,GO:0010467,GO:0010498,GO:0010564,GO:0010565,GO:…
Loc_101483_Tr_1/1_Conf_1.000_Len_606	POPTR_0003s19620.1|PACid:18218299	GO:0005515	GO:0004674,GO:0005524,GO:0007165,GO:0008544,GO:0009507,GO:0009790,GO:0016021
Loc_101491_Tr_1/1_Conf_1.000_Len_686	Eucgr.J02161.1|PACid:23600235	GO:0005634
Loc_101496_Tr_6/8_Conf_0.571_Len_2013	POPTR_0001s44380.1|PACid:18238153	GO:0004672, GO:0006468, GO:0048544	GO:0004672,GO:0004674,GO:0004713,GO:0005516,GO:0005524,GO:0005886,GO:0006468,GO:0016772,GO:0030246,GO:0044459,GO:0048544,GO:0048765
Loc_101499_Tr_1/1_Conf_1.000_Len_668	ppa002308m|PACid:17642922	GO:0005515	GO:0005506,GO:0006631,GO:0006633,GO:0006952,GO:0009507,GO:0009534,GO:0009555,GO:0009570,GO:0009611,GO:0009620,GO:0009644,GO:0009693,GO:0009695,GO:0009753,GO:0009901,GO:0010200,GO:0016165,GO:0016702,GO:0031407,GO:0031408,GO:0034440,GO:0040007,GO:0048653,GO:0051213,GO:0072330,GO:0080086
Loc_10149_Tr_1/2_Conf_0.750_Len_1775	POPTR_0005s16350.1|PACid:18208735		GO:0006661,GO:0009507
Loc_101507_Tr_1/1_Conf_1.000_Len_183	Eucgr.I01033.1|PACid:23595532
Loc_10150_Tr_3/10_Conf_0.447_Len_4228	GSVIVT01004860001|PACid:17819204	GO:0005515, GO:0003677, GO:0005634	GO:0003677,GO:0005516,GO:0005634,GO:0006351,GO:0006355,GO:0009409
Loc_10150_Tr_4/10_Conf_0.064_Len_1151	POPTR_0007s05410.2|PACid:18243076	GO:0003677, GO:0005634	GO:0003677,GO:0005516,GO:0005634,GO:0006351,GO:0006355,GO:0007568,GO:0009409,GO:0010150,GO:0010260,GO:0042742,GO:0048366,GO:0050832
Loc_10150_Tr_8/10_Conf_0.532_Len_3686	GSVIVT01004860001|PACid:17819204	GO:0005515	GO:0003677,GO:0005516,GO:0005634,GO:0006351,GO:0006355,GO:0009409,GO:0010150,GO:0042742,GO:0050832
Loc_10150_Tr_9/10_Conf_0.426_Len_4008	GSVIVT01004860001|PACid:17819204	GO:0005515	GO:0003677,GO:0005516,GO:0005634,GO:0006351,GO:0006355,GO:0009409,GO:0010150,GO:0042742,GO:0050832
Loc_101527_Tr_1/1_Conf_1.000_Len_1574	ppa017609m|PACid:17668870		GO:0004674,GO:0005524,GO:0005618,GO:0005886,GO:0006952,GO:0007165,GO:0009793,GO:0010065,GO:0010067,GO:0016021,GO:0030154,GO:0048507,GO:0048508,GO:0050832
Loc_10152_Tr_4/10_Conf_0.167_Len_660	GSVIVT01033875001|PACid:17839505		GO:0005737,GO:0015996,GO:0016491,GO:0016706,GO:0046872,GO:0055114
Loc_10152_Tr_5/10_Conf_0.333_Len_1495	GSVIVT01033875001|PACid:17839505	GO:0016491, GO:0055114	GO:0005737,GO:0009414,GO:0009611,GO:0009867,GO:0016491,GO:0016706,GO:0042538,GO:0046872,GO:0055114
Loc_10152_Tr_7/10_Conf_0.458_Len_1572	GSVIVT01033875001|PACid:17839505	GO:0016491, GO:0055114	GO:0005737,GO:0015996,GO:0016491,GO:0016706,GO:0046872,GO:0055114
Loc_10152_Tr_8/10_Conf_0.208_Len_986	Eucgr.A02642.1|PACid:23564595		GO:0005737,GO:0015996,GO:0016491,GO:0016706,GO:0046872,GO:0055114
Loc_10152_Tr_9/10_Conf_0.417_Len_1486	GSVIVT01033875001|PACid:17839505	GO:0016491, GO:0055114	GO:0005737,GO:0015996,GO:0016491,GO:0016706,GO:0046872,GO:0055114
Loc_101532_Tr_1/1_Conf_1.000_Len_504	POPTR_0002s14125.1|PACid:18246606		GO:0005634,GO:0008150
Loc_10153_Tr_3/6_Conf_0.722_Len_3391	GSVIVT01029697001|PACid:17836418		GO:0008150
Loc_10153_Tr_4/6_Conf_0.722_Len_3176	GSVIVT01029697001|PACid:17836418		GO:0008150
Loc_10153_Tr_5/6_Conf_0.556_Len_1928	GSVIVT01029697001|PACid:17836418		GO:0008150
Loc_101548_Tr_1/1_Conf_1.000_Len_772	GSVIVT01008695001|PACid:17821257		GO:0003674,GO:0005634,GO:0005730,GO:0005739,GO:0009733,GO:0009734,GO:0071365
Loc_10154_Tr_2/2_Conf_0.875_Len_1560	ppa006932m|PACid:17643167	GO:0008270, GO:0016491, GO:0055114	GO:0000166,GO:0004022,GO:0005737,GO:0008270,GO:0016491,GO:0055114
Loc_101551_Tr_1/1_Conf_1.000_Len_277	ppa003929m|PACid:17644765		GO:0005886,GO:0006865,GO:0010075,GO:0015171,GO:0016020,GO:0016021
Loc_10155_Tr_1/2_Conf_0.800_Len_2064	POPTR_0002s11320.1|PACid:18244471		GO:0003674,GO:0005634,GO:0008150
Loc_101574_Tr_7/11_Conf_0.630_Len_1855	GSVIVT01008196001|PACid:17820844	GO:0047800, GO:0055114	GO:0005575,GO:0046872,GO:0047800,GO:0055114
Loc_101578_Tr_1/1_Conf_1.000_Len_181	ppa018703m|PACid:17668282
Loc_101579_Tr_1/1_Conf_1.000_Len_179	POPTR_0005s11850.1|PACid:18207668
Loc_10160_Tr_1/1_Conf_1.000_Len_4394	ppa023915m|PACid:17654783	GO:0005524, GO:0006810, GO:0016021, GO:0055085, GO:0016887	GO:0000166,GO:0005524,GO:0005886,GO:0006200,GO:0006810,GO:0010048,GO:0010315,GO:0010540,GO:0010541,GO:0016021,GO:0016887,GO:0017111,GO:0042626,GO:0043481,GO:0048440,GO:0055085
Loc_101610_Tr_1/1_Conf_1.000_Len_294	ppa021750m|PACid:17659233
Loc_10161_Tr_2/3_Conf_0.625_Len_959	GSVIVT01007752001|PACid:17820493		GO:0000023,GO:0000096,GO:0000166,GO:0006081,GO:0006098,GO:0006546,GO:0006636,GO:0006655,GO:0006733,GO:0006766,GO:0008299,GO:0008652,GO:0008654,GO:0009072,GO:0009106,GO:0009108,GO:0009117,GO:0009240,GO:0009416,GO:0009507,GO:0009570,GO:0009695,GO:0015994,GO:0015995,GO:0016117,GO:0019216,GO:0019252,GO:0019288,GO:0019682,GO:0019748,GO:0019760,GO:0019761,GO:0030604,GO:0031408,GO:0042744,GO:0043085,GO:…
Loc_101630_Tr_1/1_Conf_1.000_Len_585	POPTR_0010s20150.1|PACid:18241811		GO:0000226,GO:0005634,GO:0015031,GO:0016020,GO:0016021,GO:0016192
Loc_101633_Tr_1/2_Conf_0.667_Len_727	ppa022336m|PACid:17645339
Loc_101644_Tr_2/2_Conf_0.857_Len_2277	POPTR_0019s14250.1|PACid:18219099	GO:0048544	GO:0004672,GO:0004674,GO:0004713,GO:0005516,GO:0005524,GO:0005886,GO:0006468,GO:0016021,GO:0016301,GO:0016772,GO:0030246,GO:0044459,GO:0048544
Loc_10164_Tr_1/4_Conf_0.750_Len_3069	ppa004962m|PACid:17657232	GO:0005515, GO:0005622, GO:0007165	GO:0005096,GO:0005622,GO:0005737,GO:0006140,GO:0007165,GO:0008047,GO:0009118,GO:0009507,GO:0019220,GO:0030675,GO:0030811,GO:0033121,GO:0033124,GO:0043087,GO:0043547,GO:0051174,GO:0051336,GO:0051345,GO:1900542
Loc_10164_Tr_3/4_Conf_0.167_Len_1604	ppa004962m|PACid:17657232		GO:0005622,GO:0007165,GO:0009507,GO:0030675
Loc_101651_Tr_1/1_Conf_1.000_Len_213	ppa016553m|PACid:17668293	GO:0003723, GO:0003964, GO:0006278
Loc_101655_Tr_1/1_Conf_1.000_Len_293	sp|P54774|CDC48_SOYBN		GO:0000166,GO:0005515,GO:0005524,GO:0005618,GO:0005634,GO:0005635,GO:0005730,GO:0005737,GO:0005794,GO:0005819,GO:0005829,GO:0005886,GO:0006486,GO:0007049,GO:0009506,GO:0009524,GO:0009846,GO:0009860,GO:0016310,GO:0016787,GO:0016887,GO:0017111,GO:0022626,GO:0042742,GO:0042802,GO:0046686,GO:0048046,GO:0051301
Loc_101656_Tr_1/1_Conf_1.000_Len_747	GSVIVT01024859001|PACid:17832964	GO:0004252, GO:0006508, GO:0042802, GO:0043086	GO:0004252,GO:0005576,GO:0005618,GO:0006508,GO:0008152,GO:0009505,GO:0009845,GO:0010191,GO:0010214,GO:0042802,GO:0043086,GO:0046686,GO:0048046,GO:0048359,GO:0080001,GO:0090351
Loc_10165_Tr_2/3_Conf_0.400_Len_218	GSVIVT01027024001|PACid:17834556		GO:0003674,GO:0005634,GO:0005730,GO:0006364,GO:0008150,GO:0051604
Loc_101662_Tr_1/1_Conf_1.000_Len_470	ppa021965m|PACid:17652861		GO:0003674,GO:0005739,GO:0009733,GO:0009734
Loc_101664_Tr_1/1_Conf_1.000_Len_695	ppb022800m|PACid:17665873		GO:0000943,GO:0003677,GO:0003723,GO:0003887,GO:0003964,GO:0004190,GO:0004523,GO:0004540,GO:0005524,GO:0005737,GO:0006278,GO:0006310,GO:0006508,GO:0008233,GO:0008270,GO:0015074,GO:0032197,GO:0046797
Loc_101669_Tr_1/1_Conf_1.000_Len_222	Eucgr.K01864.1|PACid:23603364
Loc_101679_Tr_1/1_Conf_1.000_Len_202	POPTR_0005s25870.1|PACid:18206654		GO:0003676,GO:0004527,GO:0004534,GO:0005634,GO:0006139,GO:0006310,GO:0006635,GO:0007062,GO:0007126,GO:0007131,GO:0008270,GO:0009887,GO:0009888,GO:0010332,GO:0010587,GO:0010638,GO:0016558,GO:0031048,GO:0032204,GO:0033044,GO:0042138,GO:0043247,GO:0045132
Loc_10167_Tr_1/5_Conf_0.643_Len_2512	ppa023447m|PACid:17655464	GO:0004672, GO:0006468	GO:0004674,GO:0004683,GO:0005516,GO:0005524,GO:0005737,GO:0005886,GO:0009409,GO:0009627,GO:0009651,GO:0009697,GO:0009737,GO:0016301,GO:0042542
Loc_10167_Tr_3/5_Conf_0.571_Len_2378	ppa023447m|PACid:17655464	GO:0004672, GO:0006468	GO:0004674,GO:0004683,GO:0005516,GO:0005524,GO:0005737,GO:0005886,GO:0009409,GO:0009627,GO:0009651,GO:0009697,GO:0009737,GO:0016301,GO:0042542
Loc_10167_Tr_4/5_Conf_0.214_Len_2201	ppa023447m|PACid:17655464		GO:0004672,GO:0004674,GO:0005524,GO:0005634,GO:0005737,GO:0006468,GO:0009555,GO:0016301,GO:0016772
Loc_101695_Tr_1/1_Conf_1.000_Len_189	GSVIVT01032600001|PACid:17838506
Loc_101696_Tr_1/2_Conf_0.500_Len_1367	ppa022423m|PACid:17662700
Loc_101697_Tr_1/4_Conf_0.625_Len_771	ppa006596m|PACid:17642002	GO:0009058, GO:0016740	GO:0004337,GO:0004659,GO:0006636,GO:0006655,GO:0009058,GO:0009507,GO:0010287,GO:0015995,GO:0016108,GO:0016109,GO:0016114,GO:0016116,GO:0016117,GO:0016740,GO:0016765,GO:0016767,GO:0019288,GO:0046148,GO:0046905
Loc_101697_Tr_3/4_Conf_0.250_Len_554	ppa006596m|PACid:17642002	GO:0009058, GO:0016740	GO:0006636,GO:0006655,GO:0009058,GO:0009507,GO:0010287,GO:0015995,GO:0016117,GO:0016740,GO:0016765,GO:0016767,GO:0019288,GO:0046905
Loc_101699_Tr_1/1_Conf_1.000_Len_1041	GSVIVT01004123001|PACid:17818950
Loc_10169_Tr_4/5_Conf_0.222_Len_1297	ppa010827m|PACid:17667612	GO:0019538	GO:0005524,GO:0006569,GO:0009507,GO:0009532,GO:0009570,GO:0009684,GO:0009941,GO:0019538,GO:0043424
Loc_10169_Tr_5/5_Conf_0.556_Len_1202	Eucgr.E00488.1|PACid:23577225	GO:0019538	GO:0005524,GO:0006569,GO:0009507,GO:0009532,GO:0009570,GO:0009684,GO:0009941,GO:0019538,GO:0043424
Loc_1016_Tr_2/5_Conf_0.625_Len_3209	ppa007663m|PACid:17648450	GO:0005634	GO:0003700,GO:0005634,GO:0006351,GO:0006355,GO:0006995,GO:0009733,GO:0009734,GO:0046983
Loc_1016_Tr_4/5_Conf_0.688_Len_3366	ppa007663m|PACid:17648450	GO:0005634	GO:0003700,GO:0005634,GO:0006351,GO:0006355,GO:0006995,GO:0009733,GO:0009734,GO:0046983
Loc_101703_Tr_1/1_Conf_1.000_Len_1104	POPTR_0001s34050.1|PACid:18239420		GO:0003674,GO:0005886,GO:0006865,GO:0008150,GO:0016021
Loc_101707_Tr_1/1_Conf_1.000_Len_202	POPTR_0011s16440.1|PACid:18231928	GO:0008762, GO:0016491, GO:0050660, GO:0055114	GO:0002679,GO:0003824,GO:0005737,GO:0005829,GO:0006865,GO:0008762,GO:0009055,GO:0009407,GO:0009820,GO:0010167,GO:0010200,GO:0010583,GO:0015706,GO:0015824,GO:0016023,GO:0016491,GO:0016614,GO:0031410,GO:0031982,GO:0031988,GO:0046992,GO:0046993,GO:0050468,GO:0050660,GO:0055114
Loc_101709_Tr_1/1_Conf_1.000_Len_1005	ppa014760m|PACid:17653671		GO:0003676,GO:0004523,GO:0005739,GO:0008150,GO:0046872,GO:0090305
Loc_10170_Tr_7/8_Conf_0.619_Len_2771	ppa004000m|PACid:17644882	GO:0005507, GO:0016491, GO:0055114	GO:0005507,GO:0005576,GO:0005618,GO:0009505,GO:0009506,GO:0009664,GO:0009832,GO:0016020,GO:0016491,GO:0030599,GO:0042546,GO:0048046,GO:0055114
Loc_101713_Tr_1/1_Conf_1.000_Len_199	POPTR_0009s06930.1|PACid:18228275		GO:0005506,GO:0005739,GO:0006826,GO:0009055,GO:0010106,GO:0010167,GO:0015706,GO:0016705,GO:0019825,GO:0020037,GO:0055114
Loc_101715_Tr_1/1_Conf_1.000_Len_423	GSVIVT01020778001|PACid:17830064		GO:0004674,GO:0005516,GO:0005524,GO:0005618,GO:0005886,GO:0009505,GO:0016021,GO:0030246,GO:0044459
Loc_101735_Tr_1/1_Conf_1.000_Len_576	ppa022768m|PACid:17663062
Loc_10173_Tr_1/2_Conf_0.667_Len_526	GSVIVT01028520001|PACid:17835638		GO:0000166,GO:0000502,GO:0005524,GO:0005634,GO:0005737,GO:0005829,GO:0005886,GO:0006499,GO:0007292,GO:0010015,GO:0010073,GO:0010074,GO:0010078,GO:0016787,GO:0016887,GO:0017111,GO:0019827,GO:0022622,GO:0030163,GO:0042023,GO:0043161,GO:0043248,GO:0045595,GO:0045596,GO:0048232,GO:0048364,GO:0048863,GO:0048864,GO:0051093,GO:0051510,GO:0051788
Loc_101742_Tr_1/1_Conf_1.000_Len_359	POPTR_0011s10870.1|PACid:18230661
Loc_10174_Tr_4/6_Conf_0.154_Len_1283	ppa004966m|PACid:17666947
Loc_10175_Tr_1/1_Conf_1.000_Len_1005	ppa017601m|PACid:17658659		GO:0003674,GO:0005634,GO:0008150
Loc_10176_Tr_15/21_Conf_0.243_Len_3623	ppa022560m|PACid:17642867		GO:0003674,GO:0004721,GO:0005634,GO:0008150,GO:0046872
Loc_10176_Tr_18/21_Conf_0.243_Len_3453	ppa022560m|PACid:17642867		GO:0003674,GO:0004721,GO:0005634,GO:0008150,GO:0046872
Loc_101785_Tr_1/1_Conf_1.000_Len_1005	GSVIVT01023876001|PACid:17832187
Loc_101790_Tr_1/1_Conf_1.000_Len_223	GSVIVT01016575001|PACid:17826974		GO:0000166,GO:0004812,GO:0004825,GO:0005524,GO:0005737,GO:0005739,GO:0006418,GO:0006431,GO:0009507,GO:0009570,GO:0048481
Loc_101794_Tr_1/1_Conf_1.000_Len_204	GSVIVT01028140001|PACid:17835351
Loc_101797_Tr_1/1_Conf_1.000_Len_172	ppa015473m|PACid:17652583
Loc_1017_Tr_5/5_Conf_0.474_Len_1682	GSVIVT01028485001|PACid:17835622	GO:0006629	GO:0004091,GO:0005576,GO:0006629,GO:0016042,GO:0016788
Loc_101805_Tr_1/1_Conf_1.000_Len_207	GSVIVT01023876001|PACid:17832187
Loc_101831_Tr_1/1_Conf_1.000_Len_347	ppa019748m|PACid:17661416	GO:0003723, GO:0003964, GO:0006278	GO:0003723,GO:0003964,GO:0005739,GO:0006278
Loc_101838_Tr_1/1_Conf_1.000_Len_1868	GSVIVT01004252001|PACid:17818961		GO:0003676,GO:0004523,GO:0046872,GO:0090305
Loc_10183_Tr_1/3_Conf_0.714_Len_1620	GSVIVT01027898001|PACid:17835161		GO:0003674,GO:0008150
Loc_10185_Tr_1/4_Conf_0.500_Len_1212	POPTR_0002s09110.1|PACid:18244433		GO:0003824,GO:0004632,GO:0006164,GO:0009152,GO:0009165,GO:0009260,GO:0009507,GO:0015936,GO:0015937,GO:0016020,GO:0033865,GO:0033866,GO:0033875,GO:0034030,GO:0034032,GO:0034033,GO:0035556,GO:0046390,GO:1901293
Loc_10185_Tr_2/4_Conf_0.250_Len_1096	GSVIVT01008958001|PACid:17821472		GO:0003824,GO:0004632,GO:0009507,GO:0015937,GO:0016020,GO:0035556
Loc_101862_Tr_1/1_Conf_1.000_Len_187	GSVIVT01015012001|PACid:17825837
Loc_101866_Tr_1/1_Conf_1.000_Len_223	Eucgr.H01613.1|PACid:23591072		GO:0004721,GO:0004722,GO:0005506,GO:0005515,GO:0005634,GO:0005886,GO:0016787,GO:0030145
Loc_101874_Tr_1/2_Conf_0.750_Len_624	Eucgr.H02229.1|PACid:23591542
Loc_101875_Tr_1/1_Conf_1.000_Len_198	AT4G14960.1|PACid:19643840		GO:0000226,GO:0000902,GO:0003924,GO:0005198,GO:0005200,GO:0005515,GO:0005525,GO:0005618,GO:0005730,GO:0005737,GO:0005773,GO:0005829,GO:0005874,GO:0005886,GO:0006094,GO:0006184,GO:0007010,GO:0007017,GO:0007018,GO:0009506,GO:0009651,GO:0010498,GO:0016020,GO:0016049,GO:0045298,GO:0048193,GO:0051258,GO:0071258
Loc_10187_Tr_2/3_Conf_0.818_Len_2407	ppa005030m|PACid:17648649	GO:0045454	GO:0003756,GO:0016021,GO:0016860,GO:0016864,GO:0019725,GO:0030244,GO:0042592,GO:0045454,GO:0048193
Loc_10187_Tr_3/3_Conf_0.727_Len_1721	POPTR_0001s44520.1|PACid:18237770	GO:0045454	GO:0003756,GO:0005634,GO:0005783,GO:0016021,GO:0019932,GO:0045454
Loc_101887_Tr_1/1_Conf_1.000_Len_203	Eucgr.K02906.1|PACid:23604569		GO:0000139,GO:0005794,GO:0006486,GO:0008378,GO:0016020,GO:0016021,GO:0016757,GO:0016758,GO:0030246
Loc_1018_Tr_11/19_Conf_0.649_Len_6281	GSVIVT01025508001|PACid:17833488		GO:0003674,GO:0005634,GO:0005739,GO:0007062,GO:0007131,GO:0009790,GO:0009793,GO:0010070,GO:0033044,GO:0042138,GO:0045132
Loc_1018_Tr_17/19_Conf_0.623_Len_6184	GSVIVT01025508001|PACid:17833488		GO:0003674,GO:0005634,GO:0005739,GO:0007062,GO:0007131,GO:0009790,GO:0009793,GO:0010070,GO:0033044,GO:0042138,GO:0045132
Loc_101906_Tr_1/1_Conf_1.000_Len_240	GSVIVT01034745001|PACid:17840118
Loc_101915_Tr_1/1_Conf_1.000_Len_152	sp|Q54XK2|SC61A_DICDI	GO:0015031, GO:0015450, GO:0016020	GO:0005783,GO:0005789,GO:0006612,GO:0006620,GO:0008320,GO:0008565,GO:0009306,GO:0009507,GO:0015031,GO:0015450,GO:0016020,GO:0016021,GO:0022884,GO:0031204,GO:0044802,GO:0045047,GO:0061024,GO:0065002,GO:0070972,GO:0071806,GO:0072599,GO:0072657,GO:0090150
Loc_101921_Tr_1/1_Conf_1.000_Len_157	sp|Q54QB1|ERK2_DICDI	GO:0004672, GO:0005524, GO:0006468	GO:0000165,GO:0000169,GO:0000280,GO:0001666,GO:0004672,GO:0004702,GO:0004707,GO:0005057,GO:0005515,GO:0005524,GO:0005634,GO:0005829,GO:0006355,GO:0006612,GO:0006935,GO:0006970,GO:0006979,GO:0007067,GO:0007165,GO:0007190,GO:0009409,GO:0009595,GO:0009611,GO:0009617,GO:0009697,GO:0009738,GO:0009814,GO:0009862,GO:0009863,GO:0009867,GO:0009891,GO:0010120,GO:0010200,GO:0010224,GO:0010229,GO:0010310,GO:…
Loc_10192_Tr_3/7_Conf_0.250_Len_1207	Eucgr.L02381.1|PACid:23607095	GO:0003676	GO:0000166,GO:0003676,GO:0003723,GO:0005634,GO:0008150
Loc_10192_Tr_5/7_Conf_0.583_Len_2426	GSVIVT01015463001|PACid:17826223	GO:0003676	GO:0000166,GO:0003676,GO:0003723,GO:0005634,GO:0008150
Loc_10192_Tr_6/7_Conf_0.333_Len_1786	ppa007582m|PACid:17658775		GO:0000166,GO:0003676,GO:0003723,GO:0005634,GO:0008150
Loc_101937_Tr_1/1_Conf_1.000_Len_436	POPTR_0983s00200.1|PACid:18209217
Loc_10194_Tr_1/3_Conf_0.778_Len_1111	GSVIVT01012877001|PACid:17824334	GO:0003735, GO:0005622, GO:0005840, GO:0006412	GO:0001510,GO:0003735,GO:0005622,GO:0005737,GO:0005840,GO:0006412,GO:0009909,GO:0019843,GO:0022627,GO:0034968
Loc_10194_Tr_3/3_Conf_0.778_Len_962	AT4G30800.1|PACid:19647539	GO:0003735, GO:0005622, GO:0005840, GO:0006412	GO:0001510,GO:0003735,GO:0005622,GO:0005737,GO:0005840,GO:0006412,GO:0009909,GO:0019843,GO:0022627,GO:0034968
Loc_101967_Tr_1/1_Conf_1.000_Len_522	ppa023773m|PACid:17668106		GO:0003674,GO:0006979,GO:0046685
Loc_10196_Tr_1/4_Conf_0.250_Len_1559	Eucgr.I01179.1|PACid:23595714	GO:0005515	GO:0000120,GO:0000500,GO:0003674,GO:0003677,GO:0005634,GO:0005667,GO:0005730,GO:0005829,GO:0006351,GO:0006356,GO:0008150,GO:0010557,GO:0010628,GO:0044452,GO:0044798,GO:0045893,GO:0045943,GO:0051254
Loc_10196_Tr_3/4_Conf_0.583_Len_2312	Eucgr.I01179.1|PACid:23595714	GO:0005515	GO:0000500,GO:0003677,GO:0005634,GO:0005829,GO:0006351,GO:0008150,GO:0009506,GO:0045943
Loc_101972_Tr_1/1_Conf_1.000_Len_314	sp|Q0ZIW2|NDHH_VITVI		GO:0003959,GO:0005739,GO:0006810,GO:0009507,GO:0009534,GO:0009535,GO:0009570,GO:0009772,GO:0015979,GO:0016651,GO:0016655,GO:0019684,GO:0045333,GO:0048038,GO:0051287,GO:0055114
Loc_10197_Tr_2/3_Conf_0.789_Len_840	POPTR_0011s14410.1|PACid:18232045		GO:0004364,GO:0004601,GO:0005737,GO:0005774,GO:0005829,GO:0005886,GO:0006094,GO:0006096,GO:0006635,GO:0006979,GO:0009404,GO:0009407,GO:0009507,GO:0009570,GO:0009636,GO:0009651,GO:0010583,GO:0016036,GO:0016597,GO:0019375,GO:0031406,GO:0042277,GO:0042631,GO:0043161,GO:0043177,GO:0043295,GO:0046686,GO:0051788,GO:0072341,GO:0080129,GO:0090487,GO:1900750,GO:1901681
Loc_101989_Tr_1/1_Conf_1.000_Len_259	ppa024086m|PACid:17665796
Loc_101991_Tr_1/1_Conf_1.000_Len_157	sp|A6MM26|RPOC2_BUXMI		GO:0003677,GO:0003899,GO:0006091,GO:0006351,GO:0006354,GO:0009295,GO:0009507,GO:0009570,GO:0015979
Loc_101993_Tr_1/1_Conf_1.000_Len_1521	GSVIVT01023876001|PACid:17832187
Loc_10199_Tr_1/3_Conf_0.286_Len_1729	Eucgr.C00841.1|PACid:23570378	GO:0006629, GO:0008374	GO:0004607,GO:0005634,GO:0005773,GO:0005783,GO:0006071,GO:0006629,GO:0008080,GO:0008374,GO:0016021,GO:0016407,GO:0016410,GO:0019432,GO:0046027
Loc_10199_Tr_2/3_Conf_0.714_Len_3059	GSVIVT01016784001|PACid:17827141	GO:0006629, GO:0008374	GO:0004607,GO:0005634,GO:0005773,GO:0005783,GO:0006071,GO:0006629,GO:0008374,GO:0016021,GO:0019432,GO:0046027
Loc_1019_Tr_2/2_Conf_0.750_Len_1750	POPTR_0005s23170.1|PACid:18206526	GO:0006629	GO:0005576,GO:0005773,GO:0006629,GO:0006952,GO:0008152,GO:0010075,GO:0016042,GO:0016787,GO:0045735
Loc_101_Tr_2/3_Conf_0.222_Len_1325	GSVIVT01022079001|PACid:17831000	GO:0003723	GO:0000166,GO:0000184,GO:0000956,GO:0003723,GO:0003743,GO:0005515,GO:0005634,GO:0005737,GO:0005829,GO:0006164,GO:0006401,GO:0006402,GO:0006417,GO:0006446,GO:0008135,GO:0009651,GO:0010608,GO:0019048,GO:0031440,GO:0046686,GO:0050684,GO:0060211,GO:0061013,GO:1900151
Loc_102005_Tr_1/1_Conf_1.000_Len_206	Eucgr.G01790.3|PACid:23587361	GO:0043531	GO:0005524,GO:0006952,GO:0043531
Loc_102008_Tr_2/4_Conf_0.615_Len_894	ppa017363m|PACid:17666938
Loc_102008_Tr_3/4_Conf_0.769_Len_1281	GSVIVT01011219001|PACid:17823149
Loc_102008_Tr_4/4_Conf_0.769_Len_1246	GSVIVT01011219001|PACid:17823149
Loc_10201_Tr_1/3_Conf_0.286_Len_1259	POPTR_0018s08800.1|PACid:18215531		GO:0004672,GO:0004674,GO:0005524,GO:0005886,GO:0006468,GO:0009611,GO:0009620,GO:0016021,GO:0016772,GO:0046777,GO:0051510,GO:0052541,GO:0052546
Loc_102021_Tr_1/1_Conf_1.000_Len_424	ppa022115m|PACid:17654707
Loc_102030_Tr_3/5_Conf_0.353_Len_561	AT3G23750.1|PACid:19661263	GO:0004672, GO:0005524, GO:0006468	GO:0004672,GO:0004674,GO:0004675,GO:0005524,GO:0005576,GO:0005794,GO:0005886,GO:0006468,GO:0009506,GO:0016021,GO:0016772
Loc_102033_Tr_1/1_Conf_1.000_Len_348	POPTR_0016s05820.1|PACid:18250328		GO:0005634,GO:0047134,GO:0055114
Loc_10204_Tr_5/6_Conf_0.667_Len_3259	Eucgr.C01179.1|PACid:23570757		GO:0005515,GO:0005524,GO:0005618,GO:0005737,GO:0005829,GO:0005886,GO:0006457,GO:0006950,GO:0009408,GO:0009644,GO:0009816,GO:0042542,GO:0042742,GO:0046685,GO:0051082
Loc_10204_Tr_6/6_Conf_0.533_Len_2591	Eucgr.C01179.1|PACid:23570757		GO:0005515,GO:0005524,GO:0005618,GO:0005737,GO:0005829,GO:0005886,GO:0006457,GO:0009408,GO:0009644,GO:0009816,GO:0042542,GO:0042742,GO:0046685,GO:0051082
Loc_102059_Tr_1/1_Conf_1.000_Len_223	POPTR_0001s06650.1|PACid:18237562
Loc_102068_Tr_1/1_Conf_1.000_Len_476	POPTR_0008s17960.1|PACid:18249334
Loc_10206_Tr_1/7_Conf_0.684_Len_2184	GSVIVT01022356001|PACid:17831228	GO:0008152, GO:0016491, GO:0055114	GO:0004028,GO:0004029,GO:0004030,GO:0005737,GO:0005739,GO:0006081,GO:0008152,GO:0009414,GO:0009507,GO:0009536,GO:0009737,GO:0009941,GO:0033721,GO:0055114
Loc_10206_Tr_2/7_Conf_0.684_Len_2643	GSVIVT01022356001|PACid:17831228	GO:0008152, GO:0016491, GO:0055114	GO:0004028,GO:0004029,GO:0004030,GO:0005737,GO:0005739,GO:0006081,GO:0008152,GO:0009414,GO:0009507,GO:0009536,GO:0009737,GO:0009941,GO:0033721,GO:0055114
Loc_10206_Tr_4/7_Conf_0.684_Len_2852	GSVIVT01022356001|PACid:17831228	GO:0008152, GO:0016491, GO:0055114	GO:0004028,GO:0004029,GO:0004030,GO:0005737,GO:0005739,GO:0006081,GO:0008152,GO:0009414,GO:0009507,GO:0009536,GO:0009737,GO:0009941,GO:0033721,GO:0055114
Loc_10206_Tr_6/7_Conf_0.632_Len_2634	GSVIVT01022356001|PACid:17831228	GO:0008152, GO:0016491, GO:0055114	GO:0004028,GO:0004029,GO:0004030,GO:0005737,GO:0005739,GO:0006081,GO:0008152,GO:0009414,GO:0009507,GO:0009536,GO:0009737,GO:0009941,GO:0033721,GO:0055114
Loc_102078_Tr_1/1_Conf_1.000_Len_360	ppa022016m|PACid:17663035
Loc_10207_Tr_1/2_Conf_0.625_Len_851	GSVIVT01028912001|PACid:17835905		GO:0005622,GO:0005794,GO:0006810,GO:0006886,GO:0006897,GO:0008565,GO:0012506,GO:0015031,GO:0016023,GO:0016192,GO:0030117,GO:0030125,GO:0030135,GO:0030136,GO:0030244,GO:0030659,GO:0030662,GO:0030665,GO:0044433,GO:0048193,GO:0048475
Loc_10208_Tr_2/5_Conf_0.417_Len_1922	POPTR_0014s10750.1|PACid:18222578	GO:0003700, GO:0043565	GO:0003700,GO:0005634,GO:0006351,GO:0006355,GO:0006857,GO:0010167,GO:0015706,GO:0043565
Loc_102092_Tr_1/1_Conf_1.000_Len_172	GSVIVT01032046001|PACid:17838087		GO:0005634,GO:0005737,GO:0005829,GO:0005886,GO:0006094,GO:0007010,GO:0008150,GO:0009507,GO:0010498,GO:0048311,GO:0048312,GO:0051640,GO:0051646
Loc_102093_Tr_1/3_Conf_0.600_Len_470	POPTR_0011s09810.1|PACid:18231354		GO:0003674,GO:0005575,GO:0008150
Loc_102096_Tr_1/3_Conf_0.500_Len_737	AT1G67500.2|PACid:19653495		GO:0000166,GO:0000724,GO:0003676,GO:0003677,GO:0003887,GO:0005634,GO:0006139,GO:0006260,GO:0006281,GO:0006355,GO:0009411,GO:0010212,GO:0010224,GO:0016035,GO:0019985,GO:0043687,GO:0045893
Loc_102096_Tr_2/3_Conf_0.667_Len_974	ppa000111m|PACid:17641898		GO:0000166,GO:0000724,GO:0003676,GO:0003677,GO:0003887,GO:0005634,GO:0005694,GO:0006139,GO:0006260,GO:0006261,GO:0006281,GO:0006301,GO:0006355,GO:0009411,GO:0010212,GO:0010224,GO:0016035,GO:0019985,GO:0042575,GO:0043687,GO:0045893,GO:0046872,GO:0051536,GO:0051539,GO:0051540,GO:0071897
Loc_102096_Tr_3/3_Conf_0.667_Len_541	ppa000111m|PACid:17641898		GO:0000166,GO:0000724,GO:0003676,GO:0003677,GO:0003887,GO:0005634,GO:0005694,GO:0006139,GO:0006260,GO:0006261,GO:0006281,GO:0006355,GO:0009411,GO:0010212,GO:0010224,GO:0016035,GO:0019985,GO:0043687,GO:0045893,GO:0046872,GO:0051539
Loc_1020_Tr_4/4_Conf_0.750_Len_3899	ppa007093m|PACid:17646548	GO:0003700	GO:0000160,GO:0001666,GO:0003032,GO:0003677,GO:0003700,GO:0005634,GO:0005886,GO:0006351,GO:0006355,GO:0009593,GO:0009873,GO:0070483,GO:0071369
Loc_102113_Tr_1/1_Conf_1.000_Len_172	GSVIVT01004123001|PACid:17818950
Loc_102116_Tr_1/1_Conf_1.000_Len_418	Eucgr.K01801.1|PACid:23603289
Loc_102121_Tr_1/1_Conf_1.000_Len_249	GSVIVT01008626001|PACid:17821200
Loc_102132_Tr_1/2_Conf_0.750_Len_1623	ppa019487m|PACid:17662983	GO:0008080	GO:0005575,GO:0008080,GO:0008152
Loc_102137_Tr_1/1_Conf_1.000_Len_1408	GSVIVT01023876001|PACid:17832187
Loc_10214_Tr_2/3_Conf_0.375_Len_1139	GSVIVT01034555001|PACid:17839987	GO:0003735, GO:0005622, GO:0005840, GO:0006412	GO:0003735,GO:0005524,GO:0005622,GO:0005737,GO:0005840,GO:0006412,GO:0006662,GO:0006952,GO:0009055,GO:0009165,GO:0009570,GO:0015035,GO:0015036,GO:0016020,GO:0018904,GO:0022625,GO:0043531,GO:0045454,GO:0052541,GO:0052546
Loc_10214_Tr_3/3_Conf_0.625_Len_1643	GSVIVT01034555001|PACid:17839987	GO:0003735, GO:0005622, GO:0005840, GO:0006412	GO:0001510,GO:0003735,GO:0005524,GO:0005618,GO:0005622,GO:0005730,GO:0005737,GO:0005773,GO:0005774,GO:0005829,GO:0005840,GO:0005886,GO:0006412,GO:0006662,GO:0006952,GO:0009055,GO:0009506,GO:0009570,GO:0009793,GO:0015035,GO:0016020,GO:0022625,GO:0022626,GO:0043531,GO:0045454
Loc_102167_Tr_1/1_Conf_1.000_Len_374	sp|A1XFZ9|YCF2_NUPAD		GO:0005524,GO:0009570
Loc_10216_Tr_1/4_Conf_0.600_Len_1599	ppa008854m|PACid:17647183		GO:0000287,GO:0001676,GO:0003013,GO:0003824,GO:0003869,GO:0004301,GO:0005634,GO:0005730,GO:0005777,GO:0005794,GO:0005829,GO:0005912,GO:0005924,GO:0005925,GO:0006690,GO:0006805,GO:0006873,GO:0006874,GO:0006875,GO:0006954,GO:0008015,GO:0008217,GO:0009410,GO:0009611,GO:0009636,GO:0009810,GO:0010628,GO:0015643,GO:0016311,GO:0016801,GO:0016803,GO:0017144,GO:0019216,GO:0019218,GO:0019369,GO:0019373,GO:…
Loc_10216_Tr_3/4_Conf_0.200_Len_988	ppa008854m|PACid:17647183		GO:0003824,GO:0004301,GO:0005634,GO:0005829
Loc_10216_Tr_4/4_Conf_0.600_Len_1509	ppa008854m|PACid:17647183		GO:0000287,GO:0003824,GO:0003869,GO:0004301,GO:0005634,GO:0005730,GO:0005777,GO:0005794,GO:0005829,GO:0005925,GO:0006805,GO:0006874,GO:0006954,GO:0008217,GO:0009636,GO:0010628,GO:0015643,GO:0017144,GO:0019373,GO:0033885,GO:0042577,GO:0042632,GO:0042803,GO:0045909,GO:0046272,GO:0046839,GO:0072593,GO:0090181
Loc_10217_Tr_2/4_Conf_0.375_Len_1364	POPTR_0005s27970.1|PACid:18207548		GO:0000152,GO:0000226,GO:0000776,GO:0000911,GO:0005515,GO:0005634,GO:0005680,GO:0006270,GO:0006275,GO:0007093,GO:0007094,GO:0008283,GO:0010369,GO:0016772,GO:0048451,GO:0048453,GO:0051726
Loc_10217_Tr_3/4_Conf_0.625_Len_1395	POPTR_0005s27970.1|PACid:18207548		GO:0000226,GO:0000776,GO:0000911,GO:0005515,GO:0005634,GO:0006270,GO:0006275,GO:0007094,GO:0008283,GO:0010369,GO:0048451,GO:0048453,GO:0051726
Loc_102183_Tr_9/10_Conf_0.346_Len_745	ppa026889m|PACid:17665844	GO:0005515	GO:0000165,GO:0005886,GO:0006355,GO:0006457,GO:0006612,GO:0006952,GO:0007165,GO:0009408,GO:0009507,GO:0009617,GO:0009644,GO:0009862,GO:0009867,GO:0010310,GO:0010363,GO:0016021,GO:0016301,GO:0031348,GO:0034976,GO:0035304,GO:0042542
Loc_102189_Tr_1/1_Conf_1.000_Len_185	Eucgr.I02687.1|PACid:23597465
Loc_10218_Tr_3/4_Conf_0.750_Len_3779	GSVIVT01028135001|PACid:17835347	GO:0004672, GO:0005524, GO:0006468	GO:0004672,GO:0004674,GO:0005524,GO:0005886,GO:0006468,GO:0009887,GO:0010068,GO:0016021,GO:0016301,GO:0016772,GO:0030154,GO:0042335,GO:0046777,GO:0048367,GO:0048645
Loc_102190_Tr_1/1_Conf_1.000_Len_326	GSVIVT01023876001|PACid:17832187
Loc_10219_Tr_1/1_Conf_1.000_Len_709	POPTR_0011s04900.1|PACid:18231339		GO:0003674,GO:0005634,GO:0008150
Loc_1021_Tr_12/15_Conf_0.506_Len_12558	GSVIVT01028773001|PACid:17835794	GO:0003824, GO:0005515	GO:0003824,GO:0005773,GO:0006636,GO:0006655,GO:0006722,GO:0009555,GO:0010027,GO:0010685,GO:0010686,GO:0015995,GO:0016104,GO:0016117,GO:0016126,GO:0016866,GO:0016871,GO:0019288,GO:0019745,GO:0031559
Loc_1021_Tr_6/15_Conf_0.202_Len_1843	sp|Q8W3Z4|CAS1_BETPL	GO:0003824	GO:0003824,GO:0005773,GO:0006636,GO:0006655,GO:0009555,GO:0010027,GO:0010686,GO:0015995,GO:0016117,GO:0016126,GO:0016866,GO:0016871,GO:0019288,GO:0019745
Loc_102201_Tr_1/1_Conf_1.000_Len_2889	ppa021345m|PACid:17644828	GO:0003723, GO:0003964, GO:0006278	GO:0003676,GO:0004523,GO:0046872,GO:0090305
Loc_102212_Tr_1/1_Conf_1.000_Len_573	AT5G42905.1|PACid:19670087		GO:0003676,GO:0004523,GO:0005575,GO:0046872,GO:0090305
Loc_102214_Tr_1/1_Conf_1.000_Len_774	ppa024472m|PACid:17650565		GO:0003676,GO:0003723,GO:0003964,GO:0005739,GO:0006278
Loc_102217_Tr_1/2_Conf_0.667_Len_1273	Eucgr.B03923.1|PACid:23569356
Loc_10221_Tr_1/1_Conf_1.000_Len_2003	POPTR_0005s26830.1|PACid:18208970	GO:0001522, GO:0003723, GO:0009451, GO:0009982	GO:0001522,GO:0003723,GO:0005634,GO:0005829,GO:0006333,GO:0006399,GO:0008033,GO:0009451,GO:0009982,GO:0046872
Loc_102229_Tr_1/1_Conf_1.000_Len_203	AT5G40200.1|PACid:19666632		GO:0003824,GO:0004252,GO:0005730,GO:0005739,GO:0006406,GO:0006508,GO:0006606,GO:0008236,GO:0009507
Loc_10222_Tr_4/5_Conf_0.571_Len_2283	ppa003014m|PACid:17660809		GO:0000079,GO:0000287,GO:0001508,GO:0001525,GO:0001568,GO:0001655,GO:0001667,GO:0001932,GO:0001933,GO:0001944,GO:0001952,GO:0001953,GO:0001964,GO:0002902,GO:0004438,GO:0004721,GO:0004722,GO:0004725,GO:0005634,GO:0005737,GO:0005829,GO:0006469,GO:0006650,GO:0006915,GO:0006944,GO:0007009,GO:0007088,GO:0007092,GO:0007162,GO:0007166,GO:0007243,GO:0007267,GO:0007268,GO:0007270,GO:0007272,GO:0007409,GO:…
Loc_10223_Tr_1/3_Conf_0.286_Len_411	ppa018623m|PACid:17658226		GO:0003674,GO:0005737,GO:0006952,GO:0008150,GO:0009607
Loc_102242_Tr_1/1_Conf_1.000_Len_222	GSVIVT01010297001|PACid:17822510
Loc_102244_Tr_1/1_Conf_1.000_Len_496	POPTR_0490s00210.1|PACid:18214198		GO:0000166,GO:0006629,GO:0009507,GO:0009556,GO:0009611,GO:0009651,GO:0010345,GO:0016620,GO:0016627,GO:0050062,GO:0055114,GO:0080019
Loc_10224_Tr_1/1_Conf_1.000_Len_1614	POPTR_0005s20870.1|PACid:18208303		GO:0003677,GO:0003682,GO:0003700,GO:0005634,GO:0006351,GO:0006355,GO:0009414,GO:0009651,GO:0009723,GO:0009733,GO:0009737,GO:0009738,GO:0009739,GO:0009751,GO:0009753,GO:0010200,GO:0010243,GO:0014070,GO:0042742,GO:0046686,GO:0050832,GO:0071215,GO:0071396,GO:0097306,GO:1901698,GO:2000022,GO:2000031,GO:2000652
Loc_102251_Tr_1/1_Conf_1.000_Len_1497	ppa020726m|PACid:17662415
Loc_102254_Tr_1/1_Conf_1.000_Len_243	ATMG00810.1|PACid:19643614		GO:0003674,GO:0005739,GO:0005875,GO:0007017,GO:0008150
Loc_102264_Tr_1/1_Conf_1.000_Len_1383	GSVIVT01014998001|PACid:17825826
Loc_102278_Tr_1/1_Conf_1.000_Len_342	sp|F9VN79|RNH_SULTO		GO:0003676,GO:0003677,GO:0003723,GO:0004518,GO:0004523,GO:0005737,GO:0006310,GO:0007059,GO:0007062,GO:0007126,GO:0007129,GO:0007131,GO:0010332,GO:0031048,GO:0032204,GO:0032504,GO:0042138,GO:0043247,GO:0045132,GO:0046872,GO:0048451,GO:0048453,GO:0090305
Loc_10227_Tr_2/2_Conf_0.750_Len_808	GSVIVT01004252001|PACid:17818961		GO:0003674,GO:0003676,GO:0004523,GO:0005634,GO:0008150,GO:0046872,GO:0090305
Loc_102289_Tr_1/1_Conf_1.000_Len_189	ppa000503m|PACid:17653995
Loc_102296_Tr_1/1_Conf_1.000_Len_448	GSVIVT01011354001|PACid:17823228	GO:0004185, GO:0006508	GO:0004185,GO:0005576,GO:0006508,GO:0009505,GO:0009506
Loc_10229_Tr_2/10_Conf_0.115_Len_1134	ppa012238m|PACid:17647052		GO:0005739,GO:0009055,GO:0019243,GO:0051536,GO:0051537
Loc_10229_Tr_4/10_Conf_0.269_Len_4446	ppa020120m|PACid:17661510		GO:0003674,GO:0003723,GO:0003964,GO:0005575,GO:0006278,GO:0006863,GO:0008150
Loc_10229_Tr_5/10_Conf_0.423_Len_1418	POPTR_0003s18050.2|PACid:18217873	GO:0009055, GO:0051536	GO:0005739,GO:0009055,GO:0019243,GO:0046872,GO:0051536,GO:0051537,GO:0055114
Loc_10229_Tr_8/10_Conf_0.231_Len_1635	POPTR_0003s18050.2|PACid:18217873	GO:0009055, GO:0051536	GO:0005739,GO:0009055,GO:0019243,GO:0046872,GO:0048868,GO:0051536,GO:0051537,GO:0055114
Loc_1022_Tr_13/31_Conf_1.000_Len_125	ppa023596m|PACid:17663034
Loc_1022_Tr_17/31_Conf_1.000_Len_176	ppa016158m|PACid:17644348		GO:0000166,GO:0004553,GO:0005524,GO:0005622,GO:0005634,GO:0005829,GO:0005975,GO:0006952,GO:0007165,GO:0009627,GO:0009733,GO:0009751,GO:0009862,GO:0009863,GO:0017111,GO:0042742,GO:0043531,GO:0071407,GO:0071446
Loc_1022_Tr_22/31_Conf_0.015_Len_335	GSVIVT01025918001|PACid:17833817	GO:0005515	GO:0000166,GO:0003700,GO:0004672,GO:0004674,GO:0004713,GO:0005515,GO:0005524,GO:0005622,GO:0005634,GO:0005737,GO:0006351,GO:0006355,GO:0006468,GO:0006944,GO:0006952,GO:0007165,GO:0009556,GO:0009941,GO:0016772,GO:0017111,GO:0043531,GO:0043565,GO:0052543
Loc_1022_Tr_24/31_Conf_0.214_Len_2332	GSVIVT01025918001|PACid:17833817	GO:0005515, GO:0043531	GO:0005524,GO:0005622,GO:0005737,GO:0006952,GO:0007165,GO:0009626,GO:0043531
Loc_102301_Tr_1/1_Conf_1.000_Len_215	POPTR_0008s15610.1|PACid:18249295
Loc_10230_Tr_1/4_Conf_0.727_Len_2369	GSVIVT01036463001|PACid:17841397	GO:0016021	GO:0003674,GO:0005739,GO:0005783,GO:0008150,GO:0009506,GO:0016020,GO:0016021
Loc_10230_Tr_2/4_Conf_0.545_Len_1868	GSVIVT01036463001|PACid:17841397	GO:0016021	GO:0003674,GO:0005739,GO:0005783,GO:0008150,GO:0009506,GO:0016020,GO:0016021
Loc_10230_Tr_4/4_Conf_0.727_Len_2554	GSVIVT01036463001|PACid:17841397	GO:0016021	GO:0003674,GO:0005739,GO:0005783,GO:0008150,GO:0009506,GO:0016020,GO:0016021
Loc_102319_Tr_1/1_Conf_1.000_Len_1142	POPTR_0005s10740.1|PACid:18208430		GO:0005634,GO:0006109,GO:0030656,GO:0043255,GO:0045912,GO:0046137,GO:2000082,GO:2000083
Loc_10232_Tr_4/5_Conf_0.706_Len_2547	GSVIVT01027579001|PACid:17834932	GO:0003677, GO:0046983, GO:0003700, GO:0005634	GO:0000060,GO:0003677,GO:0003700,GO:0005515,GO:0005634,GO:0005737,GO:0006351,GO:0006355,GO:0006606,GO:0008134,GO:0009409,GO:0009739,GO:0009908,GO:0009909,GO:0009911,GO:0010048,GO:0010077,GO:0043481,GO:0045893,GO:0048440,GO:0048481,GO:0048831,GO:2000241,GO:2000243
Loc_10232_Tr_5/5_Conf_0.765_Len_2376	GSVIVT01027579001|PACid:17834932	GO:0003677, GO:0046983, GO:0003700, GO:0005634	GO:0000060,GO:0003677,GO:0003700,GO:0005515,GO:0005634,GO:0005737,GO:0006351,GO:0006355,GO:0008134,GO:0009409,GO:0009739,GO:0009908,GO:0009911,GO:0010048,GO:0010077,GO:0043481,GO:0045893,GO:0048440,GO:0048481
Loc_10233_Tr_15/18_Conf_0.071_Len_1240	GSVIVT01035950001|PACid:17841025	GO:0016020	GO:0004566,GO:0005576,GO:0005764,GO:0005765,GO:0009505,GO:0016020,GO:0016798
Loc_10233_Tr_18/18_Conf_0.536_Len_4530	POPTR_0018s02050.1|PACid:18215318	GO:0000166, GO:0004817, GO:0005524, GO:0005737, GO:0006423, GO:0016020	GO:0000166,GO:0004566,GO:0004812,GO:0004817,GO:0005524,GO:0005576,GO:0005737,GO:0005739,GO:0005765,GO:0005829,GO:0006418,GO:0006423,GO:0009505,GO:0009507,GO:0009570,GO:0009658,GO:0010197,GO:0042407,GO:0043067,GO:0048481
Loc_10233_Tr_9/18_Conf_0.196_Len_2482	ppa003593m|PACid:17669390		GO:0000166,GO:0004812,GO:0004817,GO:0005524,GO:0005737,GO:0005739,GO:0005829,GO:0006418,GO:0006423,GO:0008270,GO:0009507,GO:0009570,GO:0009658,GO:0010197,GO:0016875,GO:0016876,GO:0042407,GO:0043038,GO:0043039,GO:0043067,GO:0048481
Loc_102349_Tr_1/1_Conf_1.000_Len_173	Eucgr.F00193.2|PACid:23580860
Loc_10235_Tr_4/5_Conf_0.167_Len_3284	Eucgr.E02357.1|PACid:23578868		GO:0003674,GO:0005739,GO:0008150
Loc_102360_Tr_1/1_Conf_1.000_Len_213	POPTR_0015s05350.1|PACid:18234070
Loc_102368_Tr_1/1_Conf_1.000_Len_356	sp|Q49KT9|YCF68_EUCGG		GO:0009507
Loc_102373_Tr_1/1_Conf_1.000_Len_469	GSVIVT01028343001|PACid:17835509
Loc_102378_Tr_1/1_Conf_1.000_Len_357	ppa024831m|PACid:17653969	GO:0043531	GO:0005524,GO:0005622,GO:0005737,GO:0006952,GO:0007165,GO:0009626,GO:0043531
Loc_10237_Tr_8/10_Conf_0.629_Len_4563	GSVIVT01031399001|PACid:17837603
Loc_102386_Tr_1/1_Conf_1.000_Len_707	POPTR_0010s02500.1|PACid:18242154
Loc_10238_Tr_1/5_Conf_0.643_Len_1218	POPTR_0013s08130.1|PACid:18220679	GO:0004601, GO:0006979, GO:0020037, GO:0055114	GO:0004601,GO:0005515,GO:0005576,GO:0005618,GO:0005794,GO:0005829,GO:0006979,GO:0020037,GO:0042744,GO:0046872,GO:0048046,GO:0055114
Loc_10238_Tr_2/5_Conf_0.500_Len_1720	ppa017309m|PACid:17667629	GO:0004601, GO:0006979, GO:0020037, GO:0055114	GO:0004601,GO:0005515,GO:0005576,GO:0005618,GO:0005794,GO:0005829,GO:0006979,GO:0020037,GO:0042744,GO:0046872,GO:0048046,GO:0055114
Loc_10238_Tr_5/5_Conf_0.643_Len_1945	ppa017309m|PACid:17667629	GO:0004601, GO:0006979, GO:0020037, GO:0055114	GO:0004601,GO:0005515,GO:0005576,GO:0005618,GO:0005794,GO:0005829,GO:0006979,GO:0020037,GO:0042744,GO:0046872,GO:0048046,GO:0055114
Loc_102399_Tr_1/1_Conf_1.000_Len_668	GSVIVT01034392001|PACid:17839885
Loc_1023_Tr_1/1_Conf_1.000_Len_626	ppa020664m|PACid:17643005		GO:0003676,GO:0003723,GO:0003964,GO:0005739,GO:0006278
Loc_102400_Tr_1/1_Conf_1.000_Len_178	GSVIVT01011357001|PACid:17823231		GO:0003746,GO:0003924,GO:0005525,GO:0005743,GO:0005759,GO:0005886,GO:0006184,GO:0006412,GO:0043021,GO:0043022,GO:0045727,GO:0046039,GO:1901068,GO:1901069
Loc_102416_Tr_1/1_Conf_1.000_Len_416	GSVIVT01004252001|PACid:17818961
Loc_102418_Tr_1/1_Conf_1.000_Len_162	ppa004155m|PACid:17660629
Loc_10241_Tr_3/6_Conf_0.474_Len_3220	GSVIVT01032842001|PACid:17838712		GO:0003674,GO:0005634,GO:0008150
Loc_102427_Tr_1/1_Conf_1.000_Len_347	sp|P10978|POLX_TOBAC		GO:0003676,GO:0003964,GO:0004190,GO:0004519,GO:0006508,GO:0008270,GO:0015074,GO:0090305
Loc_102434_Tr_1/1_Conf_1.000_Len_1325	ppa008303m|PACid:17646147		GO:0000271,GO:0000287,GO:0004788,GO:0005216,GO:0005267,GO:0005524,GO:0005774,GO:0005829,GO:0006772,GO:0006816,GO:0007030,GO:0009229,GO:0009651,GO:0010029,GO:0010119,GO:0010264,GO:0015269,GO:0015271,GO:0016020,GO:0016301,GO:0016778,GO:0030003,GO:0030007,GO:0032957,GO:0032958,GO:0033517,GO:0042357,GO:0042723,GO:0046165,GO:0046173,GO:0046835,GO:0047325,GO:0051260,GO:0051765,GO:0051766,GO:0052725,GO:…
Loc_102435_Tr_1/1_Conf_1.000_Len_536	Eucgr.I00209.1|PACid:23594729
Loc_10243_Tr_2/2_Conf_0.917_Len_1956	ppb006192m|PACid:17657216	GO:0016491, GO:0055114	GO:0005737,GO:0016491,GO:0016706,GO:0046872,GO:0055114
Loc_102446_Tr_1/1_Conf_1.000_Len_1007	GSVIVT01000260001|PACid:17816837		GO:0003674,GO:0003723,GO:0003964,GO:0004519,GO:0005575,GO:0006278,GO:0006863,GO:0008150,GO:0046872,GO:0090305
Loc_102459_Tr_1/1_Conf_1.000_Len_422	ppa021220m|PACid:17648844
Loc_10245_Tr_1/6_Conf_0.650_Len_1344	GSVIVT01007818001|PACid:17820546	GO:0005509, GO:0016020	GO:0004559,GO:0004571,GO:0005509,GO:0005789,GO:0006486,GO:0006487,GO:0007346,GO:0015923,GO:0015924,GO:0016020,GO:0016021
Loc_10245_Tr_5/6_Conf_0.750_Len_1589	GSVIVT01007818001|PACid:17820546	GO:0005509, GO:0016020	GO:0004559,GO:0004571,GO:0005509,GO:0005789,GO:0006486,GO:0006487,GO:0007346,GO:0016020,GO:0016021
Loc_102460_Tr_1/1_Conf_1.000_Len_512	GSVIVT01004123001|PACid:17818950
Loc_102471_Tr_1/1_Conf_1.000_Len_306	ppa014970m|PACid:17652260		GO:0003676,GO:0005634,GO:0008150
Loc_102478_Tr_1/1_Conf_1.000_Len_244	GSVIVT01005266001|PACid:17819441
Loc_10247_Tr_2/3_Conf_0.714_Len_427	GSVIVT01035290001|PACid:17840466		GO:0003700,GO:0005634,GO:0006355,GO:0009560,GO:0043565
Loc_102483_Tr_1/1_Conf_1.000_Len_631	GSVIVT01023497001|PACid:17831935
Loc_102486_Tr_1/1_Conf_1.000_Len_588	ppa022115m|PACid:17654707	GO:0003723, GO:0003964, GO:0006278	GO:0003723,GO:0003964,GO:0005737,GO:0006278
Loc_10248_Tr_6/10_Conf_0.069_Len_364	ppa005723m|PACid:17650959
Loc_10248_Tr_8/10_Conf_0.379_Len_1909	ppa005723m|PACid:17650959		GO:0003674,GO:0005634,GO:0008150,GO:0008284,GO:0010413,GO:0045492
Loc_10248_Tr_9/10_Conf_0.379_Len_2009	GSVIVT01001373001|PACid:17817567		GO:0003674,GO:0005634,GO:0008150,GO:0008284,GO:0010413,GO:0045492
Loc_102490_Tr_1/1_Conf_1.000_Len_268	GSVIVT01004860001|PACid:17819204		GO:0003674,GO:0003676,GO:0004523,GO:0005739,GO:0008150,GO:0046872,GO:0090305
Loc_10250_Tr_1/2_Conf_0.750_Len_839	ppa003136m|PACid:17643333		GO:0003677,GO:0003700,GO:0005634,GO:0006351,GO:0006355,GO:0009555,GO:0009653,GO:0009725,GO:0009734,GO:0048830
Loc_102511_Tr_1/1_Conf_1.000_Len_352	ppa000528m|PACid:17645169
Loc_10251_Tr_2/6_Conf_0.643_Len_3652	ppa003509m|PACid:17651645	GO:0005515, GO:0000151, GO:0004842, GO:0016567	GO:0000151,GO:0000902,GO:0004842,GO:0005515,GO:0005634,GO:0005737,GO:0005829,GO:0006487,GO:0006499,GO:0016049,GO:0016567,GO:0032880,GO:0042742,GO:0046777,GO:0048193,GO:0048767,GO:0070696
Loc_10251_Tr_3/6_Conf_0.357_Len_2779	POPTR_0009s03500.1|PACid:18227554	GO:0005515, GO:0000151, GO:0004842, GO:0016567	GO:0000151,GO:0000902,GO:0004842,GO:0005515,GO:0005634,GO:0005737,GO:0005829,GO:0006487,GO:0006499,GO:0016049,GO:0016567,GO:0032880,GO:0042742,GO:0046777,GO:0048193,GO:0048767,GO:0070696
Loc_10251_Tr_4/6_Conf_0.500_Len_2001	GSVIVT01024985001|PACid:17833069	GO:0000151, GO:0004842, GO:0016567	GO:0000151,GO:0000902,GO:0004842,GO:0005515,GO:0005634,GO:0005737,GO:0005829,GO:0005886,GO:0006487,GO:0006499,GO:0006952,GO:0009908,GO:0016021,GO:0016049,GO:0016567,GO:0031348,GO:0032880,GO:0042742,GO:0043069,GO:0046777,GO:0048193,GO:0048586,GO:0048767,GO:0055085,GO:0070696,GO:2000028
Loc_10251_Tr_6/6_Conf_0.500_Len_3339	ppa003509m|PACid:17651645	GO:0005515, GO:0000151, GO:0004842, GO:0016567	GO:0000151,GO:0000902,GO:0004842,GO:0005515,GO:0005634,GO:0005737,GO:0005829,GO:0006487,GO:0006499,GO:0016049,GO:0016567,GO:0032880,GO:0042742,GO:0046777,GO:0048193,GO:0048767,GO:0070696
Loc_102526_Tr_1/1_Conf_1.000_Len_398	ppa015473m|PACid:17652583
Loc_102538_Tr_1/1_Conf_1.000_Len_300	ppa003998m|PACid:17643021
Loc_10253_Tr_5/7_Conf_0.263_Len_1718	POPTR_0008s09970.1|PACid:18248544	GO:0006820, GO:0016021	GO:0005452,GO:0006820,GO:0006826,GO:0010106,GO:0010167,GO:0015297,GO:0015301,GO:0015706,GO:0016020,GO:0016021,GO:0052541,GO:0052546
Loc_10253_Tr_6/7_Conf_0.316_Len_2352	GSVIVT01017647001|PACid:17827779	GO:0006820, GO:0016021	GO:0005452,GO:0006820,GO:0006826,GO:0010106,GO:0010167,GO:0015301,GO:0015706,GO:0016020,GO:0016021,GO:0052541,GO:0052546
Loc_10253_Tr_7/7_Conf_0.684_Len_3093	POPTR_0008s09970.1|PACid:18248544	GO:0006820, GO:0016021	GO:0005452,GO:0006820,GO:0006826,GO:0010106,GO:0010167,GO:0015301,GO:0015706,GO:0016020,GO:0016021,GO:0052541,GO:0052546
Loc_102543_Tr_1/1_Conf_1.000_Len_589	POPTR_0007s02470.1|PACid:18243462	GO:0043531	GO:0000166,GO:0005515,GO:0005524,GO:0005773,GO:0005886,GO:0006952,GO:0009626,GO:0009631,GO:0009737,GO:0012505,GO:0016021,GO:0042631,GO:0043531
Loc_102545_Tr_1/1_Conf_1.000_Len_189	GSVIVT01015331001|PACid:17826108
Loc_102548_Tr_1/1_Conf_1.000_Len_1098	GSVIVT01020352001|PACid:17829758	GO:0005515	GO:0005739,GO:0010182,GO:0045893
Loc_10254_Tr_18/21_Conf_0.148_Len_1600	Eucgr.K02289.1|PACid:23603847
Loc_10254_Tr_20/21_Conf_0.333_Len_3095	ppa017292m|PACid:17661854		GO:0005634,GO:0008150
Loc_102551_Tr_1/1_Conf_1.000_Len_883	ppa023540m|PACid:17668024
Loc_102559_Tr_1/3_Conf_0.600_Len_531	POPTR_0017s06310.1|PACid:18209439		GO:0004672,GO:0004674,GO:0004675,GO:0004713,GO:0005524,GO:0005886,GO:0006468,GO:0016021,GO:0016772
Loc_102561_Tr_1/1_Conf_1.000_Len_376	GSVIVT01034392001|PACid:17839885
Loc_10257_Tr_9/10_Conf_0.290_Len_2035	GSVIVT01016107001|PACid:17826622	GO:0005789, GO:0006506, GO:0016021	GO:0003674,GO:0004307,GO:0005789,GO:0006497,GO:0006501,GO:0006505,GO:0006506,GO:0006643,GO:0006661,GO:0006664,GO:0009247,GO:0009507,GO:0016021,GO:0016254,GO:0016780,GO:0017169,GO:0018410,GO:0042157,GO:0042158,GO:0043687,GO:0046467,GO:0046474
Loc_10258_Tr_1/2_Conf_0.750_Len_3225	ppa000263m|PACid:17658692	GO:0016491, GO:0055114	GO:0003824,GO:0004031,GO:0005506,GO:0005829,GO:0009055,GO:0009688,GO:0009850,GO:0009851,GO:0010293,GO:0010817,GO:0016106,GO:0016491,GO:0016614,GO:0016623,GO:0018488,GO:0031625,GO:0042445,GO:0042446,GO:0043289,GO:0046872,GO:0050302,GO:0050660,GO:0051536,GO:0051537,GO:0055114
Loc_1025_Tr_11/13_Conf_0.289_Len_1728	ppa007743m|PACid:17658280		GO:0005515,GO:0005524,GO:0005783,GO:0006200,GO:0006810,GO:0006820,GO:0006891,GO:0006944,GO:0007029,GO:0009507,GO:0016020,GO:0016887,GO:0043161,GO:0043248,GO:0045048,GO:0046872,GO:0051205,GO:0051668,GO:0051788,GO:0071722
Loc_1025_Tr_8/13_Conf_0.105_Len_743	ppa007743m|PACid:17658280		GO:0005515,GO:0005524,GO:0005783,GO:0006200,GO:0006810,GO:0006820,GO:0006891,GO:0006944,GO:0009507,GO:0016020,GO:0016887,GO:0043161,GO:0043248,GO:0045048,GO:0046872,GO:0051788,GO:0071722
Loc_1025_Tr_9/13_Conf_0.421_Len_2341	Eucgr.E01322.1|PACid:23578041		GO:0005515,GO:0005524,GO:0006820,GO:0006891,GO:0006944,GO:0009507,GO:0016020,GO:0016887,GO:0043161,GO:0043248,GO:0051788,GO:0071722
Loc_102613_Tr_1/1_Conf_1.000_Len_320	sp|P61486|RL36A_TAKRU	GO:0003735, GO:0005622, GO:0005840, GO:0006412	GO:0003735,GO:0005622,GO:0005737,GO:0005840,GO:0006412,GO:0022625
Loc_102617_Tr_1/1_Conf_1.000_Len_185	GSVIVT01034392001|PACid:17839885
Loc_102625_Tr_1/1_Conf_1.000_Len_241	GSVIVT01018941001|PACid:17828731
Loc_102637_Tr_1/4_Conf_0.571_Len_236	POPTR_0017s03330.1|PACid:18209750		GO:0005886,GO:0006857,GO:0006865,GO:0015198,GO:0016021,GO:0055085
Loc_102643_Tr_1/1_Conf_1.000_Len_796	ppa022768m|PACid:17663062		GO:0003676,GO:0003723,GO:0003964,GO:0004523,GO:0005739,GO:0006278,GO:0046872,GO:0090305
Loc_102644_Tr_1/1_Conf_1.000_Len_263	ppa016462m|PACid:17646285		GO:0003676,GO:0004523,GO:0046872,GO:0090305
Loc_102648_Tr_1/1_Conf_1.000_Len_293	ppa016504m|PACid:17649335
Loc_10264_Tr_10/12_Conf_0.195_Len_1375	Eucgr.A00428.2|PACid:23562127		GO:0005216,GO:0005634,GO:0005739,GO:0006812,GO:0009507,GO:0009527,GO:0009536,GO:0009706,GO:0009707,GO:0009941,GO:0015288,GO:0016020,GO:0031300,GO:0031301,GO:0031351,GO:0031355,GO:0031359,GO:0031969,GO:0042802,GO:0046930
Loc_10264_Tr_11/12_Conf_0.146_Len_1268	sp|Q4LDF9|OEP37_PEA		GO:0005216,GO:0005634,GO:0005739,GO:0006812,GO:0009507,GO:0009536,GO:0009706,GO:0009941,GO:0015288,GO:0016020,GO:0031359,GO:0042802,GO:0046930
Loc_10264_Tr_6/12_Conf_0.415_Len_3321	Eucgr.A00428.2|PACid:23562127		GO:0005216,GO:0005634,GO:0005739,GO:0006812,GO:0009507,GO:0009528,GO:0009536,GO:0009706,GO:0009941,GO:0015288,GO:0016020,GO:0031359,GO:0042802,GO:0046930
Loc_10264_Tr_9/12_Conf_0.220_Len_1449	ppa008164m|PACid:17646150		GO:0005216,GO:0005634,GO:0005739,GO:0006812,GO:0009507,GO:0009536,GO:0009706,GO:0009941,GO:0015288,GO:0016020,GO:0031359,GO:0042802,GO:0046930
Loc_102656_Tr_1/1_Conf_1.000_Len_362	AT4G12020.3|PACid:19644333		GO:0000166,GO:0003700,GO:0004672,GO:0004713,GO:0005515,GO:0005524,GO:0005622,GO:0005634,GO:0005737,GO:0006355,GO:0006468,GO:0006944,GO:0006952,GO:0007165,GO:0009556,GO:0009941,GO:0016772,GO:0017111,GO:0043531,GO:0043565,GO:0052543
Loc_10265_Tr_2/3_Conf_0.667_Len_1916	GSVIVT01017497001|PACid:17827687		GO:0003824,GO:0005739,GO:0005829,GO:0006768,GO:0008483,GO:0008710,GO:0009058,GO:0009102,GO:0016740,GO:0030170,GO:0043603,GO:0043604
Loc_10266_Tr_1/1_Conf_1.000_Len_1543	POPTR_0001s08190.1|PACid:18234975		GO:0003674,GO:0003680,GO:0003690,GO:0005575,GO:0005634,GO:0006325,GO:0008150,GO:0009640,GO:0010150,GO:0043565,GO:0043566,GO:0051276
Loc_102670_Tr_1/1_Conf_1.000_Len_1050	ppa002367m|PACid:17656202
Loc_102673_Tr_1/1_Conf_1.000_Len_163	ppa004059m|PACid:17652735	GO:0004222, GO:0006508	GO:0003824,GO:0004222,GO:0005618,GO:0005730,GO:0005739,GO:0005741,GO:0005743,GO:0005750,GO:0005758,GO:0005759,GO:0005774,GO:0006007,GO:0006098,GO:0006508,GO:0006511,GO:0008237,GO:0008270,GO:0009507,GO:0009651,GO:0009853,GO:0016020,GO:0046686,GO:0046872,GO:0051788,GO:0080129
Loc_102681_Tr_3/7_Conf_0.263_Len_535	GSVIVT01016448001|PACid:17826873		GO:0004252,GO:0005576,GO:0005618,GO:0006508,GO:0008152,GO:0042802,GO:0043086,GO:0046686
Loc_102681_Tr_4/7_Conf_0.158_Len_426	GSVIVT01016448001|PACid:17826873		GO:0004252,GO:0005576,GO:0005618,GO:0006508,GO:0008152,GO:0042802,GO:0043086
Loc_102684_Tr_1/1_Conf_1.000_Len_286	GSVIVT01004252001|PACid:17818961
Loc_102689_Tr_1/1_Conf_1.000_Len_314	ppa013135m|PACid:17650005
Loc_102696_Tr_2/3_Conf_0.600_Len_346	Eucgr.H04034.1|PACid:23593302		GO:0004568,GO:0005576,GO:0005886,GO:0005975,GO:0009809,GO:0010228,GO:0010413,GO:0016926,GO:0016998,GO:0045492,GO:0050665
Loc_1026_Tr_1/2_Conf_0.800_Len_1100	ppa013088m|PACid:17666531	GO:0003735, GO:0005840, GO:0006412	GO:0003735,GO:0005524,GO:0005730,GO:0005840,GO:0006412,GO:0006952,GO:0009507,GO:0009793,GO:0017111,GO:0022625,GO:0043531
Loc_102702_Tr_1/1_Conf_1.000_Len_535	GSVIVT01003938001|PACid:17818824
Loc_102704_Tr_1/1_Conf_1.000_Len_188	ppa019270m|PACid:17667806		GO:0003674,GO:0005886,GO:0008150
Loc_102716_Tr_1/1_Conf_1.000_Len_181	GSVIVT01015055001|PACid:17825874
Loc_102720_Tr_1/1_Conf_1.000_Len_170	ppb013620m|PACid:17663886	GO:0003723, GO:0003964, GO:0006278	GO:0003723,GO:0003964,GO:0005739,GO:0006278
Loc_102728_Tr_1/1_Conf_1.000_Len_301	ppa020726m|PACid:17662415		GO:0000943,GO:0003677,GO:0003723,GO:0003887,GO:0003964,GO:0004190,GO:0004523,GO:0004540,GO:0005524,GO:0005737,GO:0006278,GO:0006310,GO:0006508,GO:0008233,GO:0008270,GO:0015074,GO:0032197,GO:0046797
Loc_102733_Tr_1/1_Conf_1.000_Len_756	ppa022177m|PACid:17650617
Loc_102735_Tr_1/1_Conf_1.000_Len_245	sp|Q9UT08|2AAA_SCHPO		GO:0000159,GO:0000922,GO:0005515,GO:0005618,GO:0005634,GO:0005816,GO:0005826,GO:0005829,GO:0005886,GO:0006007,GO:0006470,GO:0006499,GO:0006511,GO:0007094,GO:0007163,GO:0008105,GO:0008287,GO:0008361,GO:0008601,GO:0009637,GO:0009640,GO:0009723,GO:0009733,GO:0009738,GO:0009789,GO:0009853,GO:0009926,GO:0010119,GO:0010639,GO:0010974,GO:0019208,GO:0019888,GO:0030952,GO:0031029,GO:0031030,GO:0031577,GO:…
Loc_10273_Tr_3/6_Conf_0.368_Len_807	ppa004791m|PACid:17643096		GO:0003674,GO:0005634,GO:0005886,GO:0008150
Loc_10273_Tr_5/6_Conf_0.526_Len_2570	GSVIVT01025779001|PACid:17833703		GO:0003674,GO:0005634,GO:0005886,GO:0008150
Loc_102744_Tr_1/1_Conf_1.000_Len_201	ppa012530m|PACid:17648878
Loc_102747_Tr_1/1_Conf_1.000_Len_370	ppa000515m|PACid:17653246		GO:0000372,GO:0000373,GO:0003723,GO:0009507
Loc_10274_Tr_1/2_Conf_0.600_Len_1007	ppa008009m|PACid:17654652		GO:0000166,GO:0005737,GO:0005777,GO:0008270,GO:0016491,GO:0055114
Loc_102759_Tr_1/1_Conf_1.000_Len_1487	POPTR_0001s25600.1|PACid:18236189	GO:0016021, GO:0022857, GO:0055085	GO:0005215,GO:0005351,GO:0006810,GO:0008643,GO:0015144,GO:0015293,GO:0016020,GO:0016021,GO:0022857,GO:0022891,GO:0055085
Loc_10277_Tr_1/1_Conf_1.000_Len_827	Eucgr.B02399.1|PACid:23567537		GO:0003676,GO:0003700,GO:0005622,GO:0005634,GO:0006351,GO:0006355,GO:0006972,GO:0006979,GO:0008270,GO:0009408,GO:0009411,GO:0009611,GO:0009631,GO:0009643,GO:0009651,GO:0010200,GO:0010224,GO:0042538,GO:0046872
Loc_10278_Tr_4/5_Conf_0.217_Len_1806	ppa026101m|PACid:17665589		GO:0000139,GO:0002239,GO:0005524,GO:0005737,GO:0005789,GO:0005886,GO:0006499,GO:0006952,GO:0007165,GO:0009626,GO:0009817,GO:0030275,GO:0043531
Loc_1027_Tr_3/7_Conf_0.214_Len_844	ppa009451m|PACid:17651410		GO:0003674,GO:0003723,GO:0003735,GO:0003924,GO:0004129,GO:0005200,GO:0005507,GO:0005525,GO:0005737,GO:0005743,GO:0005840,GO:0005874,GO:0006397,GO:0006412,GO:0007017,GO:0008033,GO:0008150,GO:0009507,GO:0015002,GO:0015078,GO:0016021,GO:0016117,GO:0016675,GO:0016676,GO:0016705,GO:0019843,GO:0022900,GO:0051258,GO:0055114,GO:0070469
Loc_1027_Tr_5/7_Conf_0.429_Len_1239	AT3G27090.1|PACid:19658503		GO:0003674,GO:0003723,GO:0003735,GO:0003924,GO:0004129,GO:0005200,GO:0005507,GO:0005525,GO:0005737,GO:0005743,GO:0005840,GO:0005874,GO:0006397,GO:0006412,GO:0007017,GO:0008033,GO:0008150,GO:0009507,GO:0016021,GO:0016117,GO:0016705,GO:0019843,GO:0022900,GO:0051258,GO:0070469
Loc_1027_Tr_6/7_Conf_0.357_Len_1328	POPTR_0001s33790.1|PACid:18239213		GO:0003674,GO:0003723,GO:0003735,GO:0003924,GO:0004129,GO:0005200,GO:0005507,GO:0005525,GO:0005737,GO:0005743,GO:0005840,GO:0005874,GO:0006397,GO:0006412,GO:0007017,GO:0008033,GO:0008150,GO:0009507,GO:0016021,GO:0016117,GO:0016705,GO:0019843,GO:0022900,GO:0051258,GO:0070469
Loc_102807_Tr_2/2_Conf_0.500_Len_381	GSVIVT01023497001|PACid:17831935
Loc_102814_Tr_1/2_Conf_0.800_Len_1923	POPTR_0009s13250.2|PACid:18227754		GO:0005576,GO:0005618,GO:0019344
Loc_102815_Tr_1/2_Conf_0.667_Len_1193	Eucgr.L00715.1|PACid:23605875		GO:0005524,GO:0005575,GO:0006952,GO:0043531
Loc_102819_Tr_1/1_Conf_1.000_Len_157	GSVIVT01004252001|PACid:17818961
Loc_10281_Tr_6/6_Conf_0.700_Len_6936	GSVIVT01020162001|PACid:17829631		GO:0003674,GO:0009793
Loc_10282_Tr_3/5_Conf_0.714_Len_1434	GSVIVT01009093001|PACid:17821584
Loc_10282_Tr_4/5_Conf_0.357_Len_1055	GSVIVT01009093001|PACid:17821584
Loc_102830_Tr_1/1_Conf_1.000_Len_690	ppa016504m|PACid:17649335
Loc_102835_Tr_1/1_Conf_1.000_Len_157	Eucgr.C01289.1|PACid:23570871		GO:0003924,GO:0005515,GO:0005525,GO:0005634,GO:0005730,GO:0005737,GO:0005794,GO:0006184,GO:0006606,GO:0006886,GO:0006913,GO:0007165,GO:0007264,GO:0046686
Loc_10283_Tr_5/7_Conf_0.714_Len_3513	ppa006126m|PACid:17642470		GO:0005737
Loc_10283_Tr_6/7_Conf_0.476_Len_1559	ppa006126m|PACid:17642470		GO:0005737
Loc_10284_Tr_1/4_Conf_0.455_Len_1410	ppa002997m|PACid:17657086		GO:0005737,GO:0008150
Loc_10284_Tr_3/4_Conf_0.727_Len_3732	ppa002997m|PACid:17657086		GO:0005737,GO:0008150
Loc_10285_Tr_1/3_Conf_0.750_Len_411	GSVIVT01036649001|PACid:17841527		GO:0003700,GO:0005634,GO:0006351,GO:0043565
Loc_102862_Tr_1/1_Conf_1.000_Len_159	POPTR_0005s00970.1|PACid:18206804
Loc_102863_Tr_1/1_Conf_1.000_Len_672	POPTR_0005s05070.1|PACid:18208917		GO:0000003,GO:0000291,GO:0000956,GO:0003676,GO:0004527,GO:0004534,GO:0005622,GO:0005634,GO:0005829,GO:0006139,GO:0006306,GO:0006325,GO:0006342,GO:0006355,GO:0006486,GO:0006487,GO:0007131,GO:0007155,GO:0007267,GO:0008270,GO:0008284,GO:0008409,GO:0009616,GO:0009630,GO:0009723,GO:0009826,GO:0009873,GO:0009961,GO:0010014,GO:0010090,GO:0010267,GO:0010413,GO:0010587,GO:0010638,GO:0016049,GO:0031087,GO:…
Loc_102866_Tr_2/2_Conf_0.800_Len_2163	sp|Q7RVS9|PCKA_NEUCR	GO:0004612, GO:0005524, GO:0006094	GO:0004611,GO:0004612,GO:0005524,GO:0005634,GO:0005730,GO:0005737,GO:0005829,GO:0006094,GO:0009817,GO:0016020,GO:0016036,GO:0016831,GO:0017076,GO:0019319,GO:0046686
Loc_102879_Tr_1/1_Conf_1.000_Len_714	GSVIVT01032888001|PACid:17838748	GO:0004672, GO:0005524, GO:0006468	GO:0004672,GO:0004674,GO:0005524,GO:0005886,GO:0006468,GO:0007338,GO:0009566,GO:0009826,GO:0009860,GO:0009932,GO:0016021,GO:0016049,GO:0016301,GO:0016324,GO:0016772,GO:0030427,GO:0035838,GO:0044463,GO:0045177,GO:0048588,GO:0048868,GO:0051286,GO:0051510,GO:0060187,GO:0060560,GO:0090404,GO:0090406
Loc_10288_Tr_1/14_Conf_1.000_Len_210	GSVIVT01034040001|PACid:17839639
Loc_10288_Tr_10/14_Conf_0.213_Len_2696	POPTR_0006s09520.1|PACid:18213072	GO:0016491, GO:0055114, GO:0005507	GO:0000041,GO:0005507,GO:0005576,GO:0005759,GO:0006826,GO:0009507,GO:0009765,GO:0010106,GO:0010167,GO:0015706,GO:0016020,GO:0016491,GO:0016679,GO:0016682,GO:0019684,GO:0046274,GO:0048046,GO:0052716,GO:0055114
Loc_10288_Tr_12/14_Conf_0.213_Len_3387	POPTR_0017s04760.1|PACid:18209710		GO:0003700,GO:0005515,GO:0005634,GO:0006355,GO:0009630,GO:0010228
Loc_10288_Tr_13/14_Conf_0.085_Len_2489	POPTR_0017s04760.1|PACid:18209710
Loc_10288_Tr_14/14_Conf_0.277_Len_6519	POPTR_0017s04760.1|PACid:18209710	GO:0003700, GO:0043565	GO:0003700,GO:0005515,GO:0005634,GO:0006351,GO:0006355,GO:0007275,GO:0009630,GO:0010228,GO:0043565
Loc_10288_Tr_9/14_Conf_0.255_Len_2608	GSVIVT01034040001|PACid:17839639	GO:0005507, GO:0016491, GO:0055114	GO:0000041,GO:0005507,GO:0005576,GO:0005759,GO:0006826,GO:0009507,GO:0009765,GO:0010106,GO:0010167,GO:0015706,GO:0016020,GO:0016491,GO:0046274,GO:0048046,GO:0052716,GO:0055114
Loc_102894_Tr_1/1_Conf_1.000_Len_256	ppa023113m|PACid:17650843
Loc_102896_Tr_2/4_Conf_0.625_Len_1082	GSVIVT01028392001|PACid:17835550	GO:0005215, GO:0006857, GO:0016020	GO:0001101,GO:0005215,GO:0005886,GO:0006857,GO:0009611,GO:0009737,GO:0009751,GO:0009753,GO:0015198,GO:0016020,GO:0016021,GO:0042538,GO:0042742,GO:0042936,GO:0042937,GO:0042938,GO:0042939,GO:0043200,GO:0043201,GO:0080052,GO:0080053
Loc_102897_Tr_1/1_Conf_1.000_Len_244	ppa007488m|PACid:17649903	GO:0010181, GO:0016491, GO:0055114	GO:0000166,GO:0003674,GO:0003824,GO:0005488,GO:0005575,GO:0005622,GO:0005623,GO:0005737,GO:0006082,GO:0006629,GO:0006631,GO:0006633,GO:0008150,GO:0008152,GO:0008610,GO:0009058,GO:0009611,GO:0009987,GO:0010181,GO:0016053,GO:0016491,GO:0016627,GO:0016628,GO:0016629,GO:0019752,GO:0031407,GO:0031408,GO:0032553,GO:0032787,GO:0036094,GO:0043167,GO:0043168,GO:0043436,GO:0044237,GO:0044238,GO:0044249,GO:…
Loc_1028_Tr_4/4_Conf_0.750_Len_1288	Eucgr.B02294.2|PACid:23567420	GO:0006950	GO:0003674,GO:0005737,GO:0005886,GO:0006950,GO:0009409,GO:0009506,GO:0016020,GO:0050896,GO:0071944
Loc_102905_Tr_1/1_Conf_1.000_Len_869	GSVIVT01016939001|PACid:17827269
Loc_102906_Tr_1/1_Conf_1.000_Len_444	GSVIVT01023876001|PACid:17832187
Loc_102916_Tr_1/1_Conf_1.000_Len_328	ppa020120m|PACid:17661510
Loc_102920_Tr_1/1_Conf_1.000_Len_797	AT3G25270.1|PACid:19660020		GO:0003676,GO:0005634,GO:0008150
Loc_102939_Tr_1/1_Conf_1.000_Len_304	POPTR_0012s03590.1|PACid:18230017	GO:0031072	GO:0005737,GO:0005739,GO:0005740,GO:0005743,GO:0006457,GO:0015824,GO:0016021,GO:0019866,GO:0031072,GO:0031090,GO:0031224,GO:0031966,GO:0031967,GO:0031975,GO:0043226,GO:0043227,GO:0043229,GO:0043231,GO:0044422,GO:0044425,GO:0044429,GO:0044444,GO:0044446
Loc_102949_Tr_1/1_Conf_1.000_Len_319	ppa022768m|PACid:17663062
Loc_10294_Tr_1/2_Conf_0.500_Len_3944	POPTR_0003s17430.1|PACid:18216769	GO:0004672, GO:0005524, GO:0006468, GO:0005515	GO:0000041,GO:0001882,GO:0001883,GO:0002237,GO:0004672,GO:0004674,GO:0005524,GO:0005886,GO:0006468,GO:0007165,GO:0007169,GO:0010103,GO:0010359,GO:0016021,GO:0016032,GO:0016301,GO:0016740,GO:0016772,GO:0016773,GO:0017076,GO:0019048,GO:0030554,GO:0032549,GO:0032550,GO:0032555,GO:0032559,GO:0035639,GO:0035821,GO:0044003,GO:0044403,GO:0044419,GO:0044764,GO:0048443,GO:0051701,GO:0051704,GO:0051817,GO:…
Loc_102960_Tr_3/3_Conf_0.500_Len_342	Eucgr.F00373.3|PACid:23581054		GO:0004601,GO:0005515,GO:0005634,GO:0005737,GO:0006098,GO:0006364,GO:0006464,GO:0006950,GO:0006979,GO:0008270,GO:0009507,GO:0009534,GO:0009535,GO:0009536,GO:0009543,GO:0009579,GO:0009637,GO:0010103,GO:0010114,GO:0010218,GO:0015979,GO:0015995,GO:0016021,GO:0016209,GO:0016567,GO:0016684,GO:0019252,GO:0019288,GO:0019538,GO:0019684,GO:0019760,GO:0020037,GO:0031976,GO:0031977,GO:0031978,GO:0031984,GO:…
Loc_102961_Tr_1/1_Conf_1.000_Len_412	GSVIVT01013798001|PACid:17824973	GO:0004672, GO:0006468	GO:0000271,GO:0000302,GO:0004396,GO:0004672,GO:0004674,GO:0004747,GO:0005524,GO:0005576,GO:0005886,GO:0005911,GO:0005975,GO:0005976,GO:0005982,GO:0005996,GO:0006014,GO:0006073,GO:0006457,GO:0006468,GO:0006793,GO:0006796,GO:0006857,GO:0006979,GO:0008865,GO:0009059,GO:0009250,GO:0009408,GO:0009506,GO:0009644,GO:0010035,GO:0010193,GO:0016021,GO:0016051,GO:0016301,GO:0016310,GO:0016772,GO:0019200,GO:…
Loc_102967_Tr_1/1_Conf_1.000_Len_755	Eucgr.H00428.1|PACid:23589782
Loc_102983_Tr_1/1_Conf_1.000_Len_742	ATMG00810.1|PACid:19643614		GO:0003674,GO:0005739,GO:0005856,GO:0005875,GO:0007017,GO:0008150,GO:0015630,GO:0032991,GO:0043228,GO:0043232,GO:0043234,GO:0044430
Loc_102986_Tr_1/1_Conf_1.000_Len_209	GSVIVT01023497001|PACid:17831935
Loc_1029_Tr_2/9_Conf_0.704_Len_4151	POPTR_0006s06280.1|PACid:18212039	GO:0005515, GO:0005247, GO:0006821, GO:0016020, GO:0055085	GO:0005215,GO:0005216,GO:0005244,GO:0005247,GO:0005253,GO:0005254,GO:0005515,GO:0005622,GO:0006821,GO:0008308,GO:0008509,GO:0015075,GO:0015103,GO:0015108,GO:0015267,GO:0016020,GO:0016021,GO:0022803,GO:0022832,GO:0022836,GO:0022838,GO:0022839,GO:0022857,GO:0022891,GO:0022892,GO:0030554,GO:0034702,GO:0034707,GO:0055085,GO:1902495
Loc_1029_Tr_8/9_Conf_0.296_Len_1472	POPTR_0006s06280.1|PACid:18212039	GO:0005247, GO:0006821, GO:0016020, GO:0055085	GO:0005216,GO:0005247,GO:0005253,GO:0005515,GO:0005622,GO:0006821,GO:0016020,GO:0030554,GO:0034707,GO:0055085
Loc_103004_Tr_1/1_Conf_1.000_Len_215	POPTR_0017s09230.3|PACid:18209258
Loc_103010_Tr_1/2_Conf_0.667_Len_804	ppa018601m|PACid:17658805	GO:0003700	GO:0000160,GO:0001071,GO:0003676,GO:0003677,GO:0003700,GO:0005634,GO:0006139,GO:0006351,GO:0006355,GO:0006725,GO:0006807,GO:0007154,GO:0007165,GO:0009719,GO:0009723,GO:0009725,GO:0009755,GO:0009873,GO:0010033,GO:0010200,GO:0010243,GO:0010467,GO:0016070,GO:0018130,GO:0019438,GO:0023052,GO:0032774,GO:0032870,GO:0034641,GO:0034654,GO:0044271,GO:0044700,GO:0046483,GO:0050789,GO:0050794,GO:0051716,GO:…
Loc_103010_Tr_2/2_Conf_0.667_Len_958	ppa018601m|PACid:17658805	GO:0003700	GO:0003677,GO:0003700,GO:0005634,GO:0006351,GO:0006355,GO:0009873,GO:0010200
Loc_103021_Tr_1/1_Conf_1.000_Len_249	ppa1027204m|PACid:17669052	GO:0043531
Loc_103023_Tr_1/1_Conf_1.000_Len_238	ppa015539m|PACid:17654264
Loc_103028_Tr_1/1_Conf_1.000_Len_218	POPTR_0012s07720.1|PACid:18230308
Loc_10302_Tr_4/4_Conf_0.429_Len_1871	POPTR_0004s09300.1|PACid:18225951	GO:0005515	GO:0005634,GO:0005737,GO:0006464,GO:0007568,GO:0009751
Loc_103036_Tr_1/1_Conf_1.000_Len_467	POPTR_0015s01990.1|PACid:18232857		GO:0006865,GO:0008150,GO:0008270,GO:0016021,GO:0016567
Loc_10303_Tr_3/4_Conf_0.455_Len_1495	POPTR_0019s04690.1|PACid:18219204	GO:0003677	GO:0003677,GO:0003700,GO:0005634,GO:0006351,GO:0006355,GO:0006865,GO:0007275,GO:0009889,GO:0010260,GO:0010468,GO:0010556,GO:0019219,GO:0019222,GO:0031323,GO:0031326,GO:0051171,GO:0051252,GO:0060255,GO:0080090,GO:2000112,GO:2001141
Loc_10303_Tr_4/4_Conf_0.455_Len_1412	POPTR_0019s04690.1|PACid:18219204	GO:0003677	GO:0003677,GO:0003700,GO:0005634,GO:0006351,GO:0006355,GO:0006865,GO:0007275,GO:0010260
Loc_103040_Tr_1/1_Conf_1.000_Len_975	Eucgr.A00985.1|PACid:23562704		GO:0003674,GO:0005634,GO:0008150
Loc_10304_Tr_1/1_Conf_1.000_Len_528	POPTR_0008s12670.1|PACid:18248373		GO:0003674,GO:0008150,GO:0009507
Loc_10306_Tr_8/9_Conf_0.409_Len_1395	Eucgr.K03207.2|PACid:23604904	GO:0004672, GO:0006468	GO:0004672,GO:0004674,GO:0004713,GO:0005524,GO:0005576,GO:0005886,GO:0006468,GO:0009506,GO:0016021,GO:0016301,GO:0016772
Loc_103077_Tr_1/1_Conf_1.000_Len_272	ppa023897m|PACid:17667655		GO:0002237,GO:0005886,GO:0006952,GO:0007165,GO:0010103,GO:0010200,GO:0016301,GO:0048443,GO:0050832
Loc_103086_Tr_1/1_Conf_1.000_Len_304	ppa000391m|PACid:17667187		GO:0005515,GO:0005524,GO:0005576,GO:0006952,GO:0009627,GO:0009697,GO:0043531
Loc_10308_Tr_1/4_Conf_0.750_Len_2137	ppa000221m|PACid:17641660		GO:0005576,GO:0005773,GO:0006486,GO:0009506
Loc_10308_Tr_2/4_Conf_0.750_Len_2151	Eucgr.C03702.2|PACid:23573066		GO:0005576,GO:0005773,GO:0006486,GO:0009506
Loc_10308_Tr_3/4_Conf_0.750_Len_2309	ppa000221m|PACid:17641660		GO:0005576,GO:0005773,GO:0006486,GO:0009506
Loc_103097_Tr_1/1_Conf_1.000_Len_283	POPTR_0009s01640.1|PACid:18228019		GO:0005543,GO:0005634,GO:0005886,GO:0007165,GO:0035091
Loc_1030_Tr_1/2_Conf_0.500_Len_1156	POPTR_0013s15250.1|PACid:18221240	GO:0004601, GO:0006979, GO:0020037, GO:0055114	GO:0004601,GO:0005576,GO:0006979,GO:0009056,GO:0020037,GO:0033554,GO:0034599,GO:0034614,GO:0042542,GO:0042743,GO:0042744,GO:0044248,GO:0044712,GO:0046872,GO:0055114,GO:0070301,GO:0072593,GO:1901701
Loc_1030_Tr_2/2_Conf_1.000_Len_1208	POPTR_0013s15250.1|PACid:18221240	GO:0004601, GO:0006979, GO:0020037, GO:0055114	GO:0004601,GO:0005576,GO:0006979,GO:0020037,GO:0042744,GO:0046872,GO:0055114
Loc_103105_Tr_1/1_Conf_1.000_Len_307	GSVIVT01023876001|PACid:17832187
Loc_10310_Tr_1/1_Conf_1.000_Len_1265	POPTR_0004s05940.1|PACid:18225916	GO:0005525, GO:0007264	GO:0005525,GO:0005768,GO:0005769,GO:0005794,GO:0005802,GO:0005886,GO:0006810,GO:0007264,GO:0008104,GO:0009506,GO:0010008,GO:0015031,GO:0016192,GO:0019001,GO:0031901,GO:0032561,GO:0032588,GO:0033036,GO:0035556,GO:0044440,GO:0045184,GO:0051179,GO:0051234,GO:0071702
Loc_10311_Tr_1/5_Conf_0.118_Len_650	AT5G54080.2|PACid:19667594	GO:0006559, GO:0006570, GO:0055114	GO:0004411,GO:0005737,GO:0005829,GO:0006520,GO:0006558,GO:0006559,GO:0006570,GO:0006572,GO:0006635,GO:0009063,GO:0009072,GO:0009074,GO:0009744,GO:0009750,GO:0015996,GO:0016054,GO:0016558,GO:0016701,GO:0016702,GO:0019439,GO:0044282,GO:0046395,GO:0046872,GO:0051213,GO:0072329,GO:1901361,GO:1901564,GO:1901565,GO:1901575,GO:1901605,GO:1901606,GO:1901615,GO:1901616,GO:1901999,GO:1902000,GO:1902221,GO:…
Loc_10311_Tr_3/5_Conf_0.765_Len_2180	ppa005219m|PACid:17649427	GO:0006559, GO:0006570, GO:0055114	GO:0004411,GO:0005737,GO:0005829,GO:0006559,GO:0006572,GO:0006635,GO:0009744,GO:0009750,GO:0015996,GO:0016558,GO:0046872,GO:1902000
Loc_10311_Tr_5/5_Conf_0.765_Len_2067	ppa005219m|PACid:17649427	GO:0006559, GO:0006570, GO:0055114	GO:0004411,GO:0005737,GO:0005829,GO:0006559,GO:0006572,GO:0006635,GO:0009744,GO:0009750,GO:0015996,GO:0016558,GO:0046872,GO:1902000
Loc_103126_Tr_1/1_Conf_1.000_Len_499	Eucgr.G01098.3|PACid:23586709		GO:0000162,GO:0000394,GO:0004834,GO:0005737,GO:0006568,GO:0006730,GO:0008152,GO:0009086,GO:0009507,GO:0009850,GO:0009851,GO:0010817,GO:0016829,GO:0016830,GO:0016832,GO:0016835,GO:0016836,GO:0033984,GO:0042445,GO:0042446
Loc_10312_Tr_2/10_Conf_0.606_Len_1817	POPTR_0009s14670.1|PACid:18228442	GO:0005524	GO:0000166,GO:0005515,GO:0005524,GO:0005634,GO:0005737,GO:0005768,GO:0005771,GO:0006066,GO:0006461,GO:0006623,GO:0006635,GO:0006869,GO:0006891,GO:0006900,GO:0006944,GO:0006996,GO:0007032,GO:0007033,GO:0007034,GO:0008202,GO:0009506,GO:0010008,GO:0010091,GO:0010351,GO:0015031,GO:0016020,GO:0016043,GO:0016050,GO:0016125,GO:0016192,GO:0016197,GO:0016462,GO:0016482,GO:0016558,GO:0016787,GO:0016817,GO:…
Loc_10312_Tr_9/10_Conf_0.576_Len_1728	POPTR_0009s14670.1|PACid:18228442	GO:0005524	GO:0000166,GO:0005515,GO:0005524,GO:0005634,GO:0005737,GO:0005768,GO:0005771,GO:0006623,GO:0006635,GO:0006869,GO:0006891,GO:0006944,GO:0007032,GO:0007033,GO:0009506,GO:0010008,GO:0010091,GO:0010351,GO:0015031,GO:0016020,GO:0016125,GO:0016192,GO:0016197,GO:0016558,GO:0016887,GO:0017111,GO:0032511,GO:0042803,GO:0045053,GO:0051260,GO:0070676
Loc_10313_Tr_7/9_Conf_0.417_Len_2271	GSVIVT01014465001|PACid:17825443	GO:0005515, GO:0004221, GO:0006511	GO:0000003,GO:0003006,GO:0004221,GO:0004843,GO:0005829,GO:0006508,GO:0006511,GO:0007275,GO:0008233,GO:0008234,GO:0008238,GO:0008242,GO:0008270,GO:0008544,GO:0009057,GO:0009653,GO:0009790,GO:0009791,GO:0009793,GO:0009888,GO:0009913,GO:0010015,GO:0010053,GO:0010054,GO:0010154,GO:0016049,GO:0016579,GO:0016788,GO:0016790,GO:0019783,GO:0019941,GO:0021700,GO:0022414,GO:0022622,GO:0030154,GO:0030163,GO:…
Loc_10313_Tr_8/9_Conf_0.458_Len_3681	GSVIVT01014465001|PACid:17825443	GO:0005515, GO:0004221, GO:0006511	GO:0004221,GO:0004843,GO:0005829,GO:0006511,GO:0008242,GO:0008270,GO:0009793,GO:0016579,GO:0048767
Loc_103144_Tr_1/1_Conf_1.000_Len_172	ppa021722m|PACid:17658253	GO:0005509	GO:0004672,GO:0004674,GO:0005509,GO:0005524,GO:0005576,GO:0006468,GO:0016021,GO:0016301,GO:0016772
Loc_103150_Tr_1/1_Conf_1.000_Len_354	ppa020120m|PACid:17661510
Loc_103153_Tr_1/1_Conf_1.000_Len_353	POPTR_0001s36240.1|PACid:18239268		GO:0003676,GO:0005622,GO:0005739,GO:0008150,GO:0008270
Loc_10315_Tr_1/3_Conf_0.571_Len_1152	ppa023344m|PACid:17650375		GO:0003674,GO:0008150
Loc_10315_Tr_2/3_Conf_0.286_Len_1397	ppa024113m|PACid:17668791
Loc_10315_Tr_3/3_Conf_0.714_Len_1571	ppa023344m|PACid:17650375		GO:0003674,GO:0008150
Loc_103167_Tr_1/1_Conf_1.000_Len_186	GSVIVT01025064001|PACid:17833132
Loc_103177_Tr_1/1_Conf_1.000_Len_330	GSVIVT01028343001|PACid:17835509		GO:0003676,GO:0003964,GO:0004175,GO:0004190,GO:0004518,GO:0004519,GO:0004672,GO:0004674,GO:0004713,GO:0005524,GO:0006259,GO:0006468,GO:0006508,GO:0008270,GO:0015074,GO:0016301,GO:0016772,GO:0016779,GO:0034061,GO:0070001,GO:0090305
Loc_10317_Tr_4/7_Conf_0.615_Len_2138	POPTR_0005s25220.1|PACid:18207675		GO:0003677,GO:0004518,GO:0005634,GO:0006355,GO:0006952,GO:0009607,GO:0009620,GO:0009890,GO:0009892,GO:0010558,GO:0010605,GO:0010629,GO:0031056,GO:0031063,GO:0031324,GO:0031327,GO:0031399,GO:0032268,GO:0033043,GO:0033044,GO:0043565,GO:0045892,GO:0045934,GO:0048519,GO:0048523,GO:0050832,GO:0051128,GO:0051172,GO:0051246,GO:0051253,GO:0051707,GO:0090311,GO:0098542,GO:1902275,GO:2000113
Loc_10317_Tr_6/7_Conf_0.731_Len_2873	GSVIVT01009760001|PACid:17822117		GO:0003677,GO:0004518,GO:0005634,GO:0006289,GO:0009611,GO:0090305
Loc_10317_Tr_7/7_Conf_0.692_Len_2722	GSVIVT01009760001|PACid:17822117		GO:0003677,GO:0004518,GO:0005634,GO:0006289,GO:0009611,GO:0090305
Loc_103180_Tr_1/1_Conf_1.000_Len_283	GSVIVT01012377001|PACid:17824005		GO:0002831,GO:0002833,GO:0003723,GO:0005634,GO:0005829,GO:0006139,GO:0006333,GO:0006351,GO:0006352,GO:0006354,GO:0006357,GO:0006366,GO:0006368,GO:0009267,GO:0009506,GO:0009605,GO:0009630,GO:0009991,GO:0010570,GO:0016788,GO:0030447,GO:0031667,GO:0031668,GO:0031669,GO:0032101,GO:0032103,GO:0032104,GO:0032106,GO:0032107,GO:0032109,GO:0032784,GO:0036170,GO:0036180,GO:0040008,GO:0042594,GO:0044182,GO:…
Loc_103184_Tr_1/1_Conf_1.000_Len_505	POPTR_0006s14650.1|PACid:18213748
Loc_103187_Tr_1/2_Conf_0.667_Len_409	ppa006612m|PACid:17644951
Loc_103187_Tr_2/2_Conf_0.667_Len_421	GSVIVT01008625001|PACid:17821199		GO:0005768,GO:0005794,GO:0005802,GO:0006486,GO:0008373,GO:0016020,GO:0016757,GO:0030173
Loc_10318_Tr_1/2_Conf_0.833_Len_4869	GSVIVT01024345001|PACid:17832573		GO:0003674,GO:0005634,GO:0006661,GO:0008150
Loc_103191_Tr_1/1_Conf_1.000_Len_265	AT2G03280.2|PACid:19641711		GO:0005794,GO:0008150,GO:0009507,GO:0009616,GO:0010050,GO:0010267,GO:0016757,GO:0035196
Loc_103193_Tr_1/1_Conf_1.000_Len_298	ppa021345m|PACid:17644828	GO:0003723, GO:0003964, GO:0006278	GO:0003723,GO:0003964,GO:0005739,GO:0006260,GO:0006278
Loc_103194_Tr_1/4_Conf_0.625_Len_747	ppa012602m|PACid:17646639		GO:0003950,GO:0005634,GO:0009407,GO:0010583
Loc_103194_Tr_3/4_Conf_0.375_Len_501	ppa012602m|PACid:17646639		GO:0003950,GO:0005634,GO:0006950,GO:0007275,GO:0009407,GO:0010583,GO:0016757,GO:0016763
Loc_1031_Tr_2/3_Conf_0.222_Len_1327	POPTR_0008s12480.1|PACid:18248411	GO:0004332, GO:0006096	GO:0003824,GO:0004332,GO:0005739,GO:0006006,GO:0006007,GO:0006091,GO:0006096,GO:0006098,GO:0006979,GO:0009507,GO:0009532,GO:0009534,GO:0009536,GO:0009570,GO:0009651,GO:0010038,GO:0010287,GO:0016052,GO:0019318,GO:0019320,GO:0044724,GO:0046365,GO:0046686
Loc_103205_Tr_2/2_Conf_0.571_Len_500	ppa001164m|PACid:17657318		GO:0000902,GO:0004672,GO:0004674,GO:0005524,GO:0005576,GO:0005618,GO:0005886,GO:0006007,GO:0006096,GO:0006468,GO:0006833,GO:0006972,GO:0007030,GO:0007338,GO:0009266,GO:0009506,GO:0009566,GO:0009651,GO:0009791,GO:0009856,GO:0010193,GO:0010483,GO:0016020,GO:0016021,GO:0016049,GO:0016301,GO:0016772,GO:0019953,GO:0030244,GO:0030312,GO:0043680,GO:0044426,GO:0044462,GO:0044703,GO:0044706,GO:0046686,GO:…
Loc_10320_Tr_2/2_Conf_0.667_Len_714	GSVIVT01015395001|PACid:17826166
Loc_10321_Tr_1/4_Conf_0.700_Len_1871	POPTR_0003s19950.1|PACid:18217694	GO:0005515, GO:0005622, GO:0007165	GO:0000166,GO:0005622,GO:0005737,GO:0005739,GO:0006952,GO:0007165,GO:0010193,GO:0017111,GO:0043531
Loc_103220_Tr_1/1_Conf_1.000_Len_226	GSVIVT01031365001|PACid:17837575
Loc_103225_Tr_1/1_Conf_1.000_Len_206	POPTR_0001s00620.2|PACid:18238904
Loc_103246_Tr_1/1_Conf_1.000_Len_450	POPTR_0005s24200.1|PACid:18208797	GO:0005506, GO:0009055, GO:0020037, GO:0055114	GO:0004497,GO:0005506,GO:0005783,GO:0005789,GO:0009055,GO:0010584,GO:0012505,GO:0016021,GO:0016705,GO:0019825,GO:0020037,GO:0042175,GO:0044432,GO:0055114
Loc_103247_Tr_1/2_Conf_0.500_Len_365	ppa015330m|PACid:17642521	GO:0005975	GO:0003824,GO:0004553,GO:0005576,GO:0005975,GO:0008422,GO:0015926,GO:0016798,GO:0043169
Loc_10326_Tr_1/2_Conf_0.833_Len_3464	ppa005287m|PACid:17662811		GO:0003674,GO:0005739,GO:0005886,GO:0008150
Loc_103276_Tr_1/1_Conf_1.000_Len_434	ppa024705m|PACid:17661782		GO:0000166,GO:0002376,GO:0005515,GO:0005524,GO:0005773,GO:0005886,GO:0006952,GO:0006955,GO:0008219,GO:0009266,GO:0009409,GO:0009414,GO:0009415,GO:0009626,GO:0009628,GO:0009631,GO:0009737,GO:0012501,GO:0012505,GO:0016021,GO:0016265,GO:0033993,GO:0034050,GO:0042631,GO:0043531,GO:0045087,GO:0071214,GO:0071462,GO:0097305
Loc_10327_Tr_3/4_Conf_0.727_Len_954	GSVIVT01019987001|PACid:17829505		GO:0004364,GO:0005737,GO:0005829,GO:0009404,GO:0009407,GO:0009636,GO:0010583,GO:0016765,GO:0019748,GO:0090487
Loc_103283_Tr_1/1_Conf_1.000_Len_421	GSVIVT01038208001|PACid:17842589
Loc_103285_Tr_1/1_Conf_1.000_Len_214	ppa007136m|PACid:17661857		GO:0000023,GO:0000226,GO:0003824,GO:0004553,GO:0004557,GO:0005576,GO:0005737,GO:0005773,GO:0005975,GO:0005984,GO:0005990,GO:0006635,GO:0006643,GO:0006664,GO:0006665,GO:0006672,GO:0006677,GO:0006687,GO:0006869,GO:0006891,GO:0007010,GO:0007017,GO:0007020,GO:0007165,GO:0009311,GO:0009505,GO:0009755,GO:0009887,GO:0009909,GO:0009911,GO:0009965,GO:0010016,GO:0010351,GO:0015925,GO:0016042,GO:0016137,GO:…
Loc_10328_Tr_10/10_Conf_0.500_Len_4764	ppa000516m|PACid:17664980	GO:0005515	GO:0003677,GO:0005516,GO:0005634,GO:0005829,GO:0006351,GO:0006355,GO:0006950
Loc_10328_Tr_7/10_Conf_0.500_Len_4979	ppa000516m|PACid:17664980	GO:0005515	GO:0003677,GO:0005516,GO:0005634,GO:0005829,GO:0006351,GO:0006355,GO:0006950
Loc_10328_Tr_8/10_Conf_0.367_Len_2561	ppa000516m|PACid:17664980	GO:0005515	GO:0003677,GO:0005516,GO:0005634,GO:0005829,GO:0006351,GO:0006355,GO:0006950
Loc_103292_Tr_1/1_Conf_1.000_Len_339	sp|P0C2F6|RNHX1_ARATH		GO:0003676,GO:0003723,GO:0003964,GO:0004519,GO:0004521,GO:0004523,GO:0004540,GO:0005739,GO:0006278,GO:0016891,GO:0016893,GO:0046872,GO:0090305
Loc_103297_Tr_1/1_Conf_1.000_Len_185	POPTR_0172s00200.1|PACid:18247121		GO:0005886,GO:0008150
Loc_10329_Tr_2/7_Conf_0.471_Len_1736	GSVIVT01005065001|PACid:17819315		GO:0005737,GO:0009627,GO:0009696,GO:0009751,GO:0009814,GO:0009817,GO:0009862,GO:0009863,GO:0014070,GO:0016298,GO:0016788,GO:0052689,GO:0071407,GO:0071446,GO:0080030,GO:0080031,GO:0080032
Loc_10329_Tr_4/7_Conf_0.588_Len_2614	GSVIVT01005065001|PACid:17819315		GO:0005737,GO:0009696,GO:0009862,GO:0016298,GO:0016787,GO:0016788,GO:0080030,GO:0080031,GO:0080032
Loc_103305_Tr_1/1_Conf_1.000_Len_572	ppa016677m|PACid:17666643
Loc_103306_Tr_1/1_Conf_1.000_Len_891	GSVIVT01004252001|PACid:17818961
Loc_103321_Tr_1/1_Conf_1.000_Len_652	ppa024138m|PACid:17659628
Loc_103322_Tr_1/1_Conf_1.000_Len_361	POPTR_0002s12240.1|PACid:18246731		GO:0002237,GO:0004672,GO:0004674,GO:0005524,GO:0005886,GO:0006468,GO:0007165,GO:0009793,GO:0010065,GO:0010067,GO:0010103,GO:0016021,GO:0016301,GO:0016772,GO:0030154,GO:0048443,GO:0048507,GO:0048508
Loc_103330_Tr_3/4_Conf_0.500_Len_702	Eucgr.L00381.1|PACid:23605658	GO:0005515	GO:0000165,GO:0004672,GO:0004674,GO:0004713,GO:0005524,GO:0005886,GO:0006468,GO:0007169,GO:0009814,GO:0016021,GO:0016772
Loc_103347_Tr_1/1_Conf_1.000_Len_1057	GSVIVT01014679001|PACid:17825609
Loc_103349_Tr_1/1_Conf_1.000_Len_446	sp|P04146|COPIA_DROME		GO:0003676,GO:0004190,GO:0004672,GO:0004674,GO:0004713,GO:0005524,GO:0006468,GO:0006508,GO:0008270,GO:0015074,GO:0016301,GO:0016772
Loc_103354_Tr_1/1_Conf_1.000_Len_209	POPTR_0015s11160.1|PACid:18233471		GO:0005634,GO:0005886,GO:0009616,GO:0010050,GO:0030001,GO:0046872,GO:0046914,GO:0046916
Loc_10335_Tr_1/5_Conf_0.583_Len_1173	ppa025586m|PACid:17662805	GO:0003700, GO:0043565	GO:0000041,GO:0003700,GO:0005634,GO:0006351,GO:0006355,GO:0006826,GO:0010106,GO:0010167,GO:0015698,GO:0015706,GO:0043565
Loc_10335_Tr_2/5_Conf_0.583_Len_1270	ppa025586m|PACid:17662805	GO:0003700, GO:0043565	GO:0000041,GO:0003700,GO:0005634,GO:0006351,GO:0006355,GO:0006826,GO:0010106,GO:0010167,GO:0015698,GO:0015706,GO:0043565
Loc_10335_Tr_4/5_Conf_0.500_Len_2365	GSVIVT01021252001|PACid:17830401	GO:0003700, GO:0043565	GO:0000041,GO:0003700,GO:0005634,GO:0006351,GO:0006355,GO:0006826,GO:0010106,GO:0010167,GO:0015698,GO:0015706,GO:0043565
Loc_103370_Tr_1/2_Conf_0.750_Len_1000	ppa021750m|PACid:17659233
Loc_103374_Tr_1/1_Conf_1.000_Len_225	AT2G42500.2|PACid:19639588		GO:0004721,GO:0004722,GO:0005634,GO:0005737,GO:0005829,GO:0005886,GO:0016787,GO:0016791,GO:0042578,GO:0046872
Loc_103404_Tr_1/1_Conf_1.000_Len_162	GSVIVT01032126001|PACid:17838147
Loc_10340_Tr_3/7_Conf_0.625_Len_1331	ppa006644m|PACid:17643700		GO:0004672,GO:0005524,GO:0006468,GO:0009507,GO:0016772
Loc_10340_Tr_6/7_Conf_0.312_Len_832	GSVIVT01024376001|PACid:17832590		GO:0004672,GO:0005524,GO:0006468,GO:0009507,GO:0016772
Loc_103417_Tr_1/1_Conf_1.000_Len_163	GSVIVT01031074001|PACid:17837347
Loc_103421_Tr_1/1_Conf_1.000_Len_408	GSVIVT01035369001|PACid:17840534		GO:0000271,GO:0005509,GO:0005515,GO:0005737,GO:0005886,GO:0009507,GO:0009705,GO:0009825,GO:0009932,GO:0010817,GO:0019722,GO:0042538,GO:0043266,GO:0043481,GO:0048767,GO:0071555,GO:2000021
Loc_10342_Tr_3/6_Conf_0.667_Len_1137	ppa023692m|PACid:17641366	GO:0005506, GO:0009055, GO:0020037, GO:0055114	GO:0004497,GO:0005506,GO:0005773,GO:0005774,GO:0009055,GO:0009820,GO:0016021,GO:0016634,GO:0016705,GO:0019825,GO:0020037,GO:0044437,GO:0050616,GO:0055114
Loc_103439_Tr_1/1_Conf_1.000_Len_416	ppa008527m|PACid:17668817	GO:0003824, GO:0044237, GO:0050662	GO:0000166,GO:0003824,GO:0005634,GO:0005737,GO:0009718,GO:0009812,GO:0009813,GO:0010422,GO:0016126,GO:0016131,GO:0016132,GO:0016614,GO:0016616,GO:0042440,GO:0044237,GO:0045552,GO:0046148,GO:0046283,GO:0050662
Loc_10344_Tr_3/5_Conf_0.500_Len_2059	ppa009793m|PACid:17662180	GO:0008152, GO:0016491	GO:0000140,GO:0000166,GO:0000322,GO:0000323,GO:0000324,GO:0000329,GO:0005575,GO:0005739,GO:0005774,GO:0005783,GO:0005794,GO:0006644,GO:0006650,GO:0006654,GO:0008152,GO:0008654,GO:0016491,GO:0019637,GO:0045017,GO:0046473,GO:0046474,GO:0046486,GO:0090407
Loc_103459_Tr_1/1_Conf_1.000_Len_177	AT1G36095.1|PACid:19649965		GO:0003677,GO:0005634,GO:0008150
Loc_103468_Tr_1/1_Conf_1.000_Len_322	ppb016510m|PACid:17642116
Loc_103470_Tr_1/1_Conf_1.000_Len_454	GSVIVT01023876001|PACid:17832187
Loc_103477_Tr_1/1_Conf_1.000_Len_522	ppa001569m|PACid:17645948		GO:0004672,GO:0004674,GO:0004713,GO:0005524,GO:0005576,GO:0005886,GO:0006468,GO:0009506,GO:0016021,GO:0016301,GO:0016772
Loc_10347_Tr_12/15_Conf_0.287_Len_3341	ppa013874m|PACid:17643171
Loc_10347_Tr_3/15_Conf_1.000_Len_202	ppa016226m|PACid:17642137		GO:0000166,GO:0005515,GO:0005524,GO:0005773,GO:0005886,GO:0006952,GO:0009626,GO:0009631,GO:0009737,GO:0012505,GO:0016021,GO:0042631,GO:0043531
Loc_10347_Tr_6/15_Conf_0.103_Len_1128	ppa013874m|PACid:17643171
Loc_10347_Tr_8/15_Conf_0.264_Len_2914	ppa013874m|PACid:17643171
Loc_103485_Tr_1/1_Conf_1.000_Len_642	ppa015473m|PACid:17652583	GO:0003723, GO:0003964, GO:0006278	GO:0003723,GO:0003964,GO:0005739,GO:0006278
Loc_1034_Tr_4/5_Conf_0.692_Len_3590	ppa011004m|PACid:17653025		GO:0003674,GO:0005634,GO:0008150
Loc_103503_Tr_1/1_Conf_1.000_Len_286	ppa016553m|PACid:17668293	GO:0003723, GO:0003964, GO:0006278	GO:0003723,GO:0003964,GO:0005739,GO:0006278
Loc_103514_Tr_1/1_Conf_1.000_Len_773	AT4G23160.1|PACid:19648072		GO:0003676,GO:0004190,GO:0004672,GO:0004674,GO:0004713,GO:0005524,GO:0006468,GO:0006508,GO:0008270,GO:0015074,GO:0016301,GO:0016772
Loc_103537_Tr_2/8_Conf_0.550_Len_2814	POPTR_0001s40220.1|PACid:18237425	GO:0003677, GO:0046983	GO:0003677,GO:0005634,GO:0005829,GO:0006310,GO:0009791,GO:0032196,GO:0046983
Loc_103537_Tr_4/8_Conf_0.600_Len_2916	POPTR_0001s40220.1|PACid:18237425	GO:0003677, GO:0046983	GO:0003677,GO:0005634,GO:0005829,GO:0006310,GO:0009791,GO:0032196,GO:0046983
Loc_103539_Tr_1/1_Conf_1.000_Len_306	GSVIVT01037358001|PACid:17842006
Loc_103577_Tr_1/1_Conf_1.000_Len_384	POPTR_0003s19620.1|PACid:18218299	GO:0005515	GO:0004674,GO:0005524,GO:0005618,GO:0006952,GO:0007165,GO:0008544,GO:0009790,GO:0016021,GO:0050832
Loc_103581_Tr_1/1_Conf_1.000_Len_172	ppa022860m|PACid:17666755
Loc_103587_Tr_1/1_Conf_1.000_Len_687	POPTR_0011s07020.1|PACid:18230527
Loc_10358_Tr_1/1_Conf_1.000_Len_1010	POPTR_0005s15990.1|PACid:18205995	GO:0003676, GO:0008270, GO:0003677	GO:0003676,GO:0003677,GO:0003690,GO:0003697,GO:0003723,GO:0004375,GO:0005576,GO:0005634,GO:0005737,GO:0005739,GO:0006355,GO:0006544,GO:0006546,GO:0006970,GO:0008270,GO:0009069,GO:0009071,GO:0009165,GO:0009409,GO:0009414,GO:0009526,GO:0009534,GO:0009570,GO:0009631,GO:0009651,GO:0009941,GO:0010501,GO:0016638,GO:0016642,GO:0030170,GO:0032392,GO:0032508,GO:0043566,GO:0046686,GO:0048046,GO:0071103
Loc_1035_Tr_1/4_Conf_0.727_Len_1485	GSVIVT01028818001|PACid:17835828		GO:0000165,GO:0005515,GO:0005634,GO:0005737,GO:0005829,GO:0006511,GO:0006612,GO:0009408,GO:0009595,GO:0009617,GO:0009697,GO:0009734,GO:0009793,GO:0009853,GO:0009862,GO:0009863,GO:0009867,GO:0010187,GO:0010200,GO:0010310,GO:0010363,GO:0019005,GO:0030163,GO:0031348,GO:0042742,GO:0043069,GO:0043900,GO:0050832,GO:0051707,GO:0051788,GO:0080129,GO:2000072
Loc_1035_Tr_2/4_Conf_0.727_Len_1571	GSVIVT01028818001|PACid:17835828		GO:0000151,GO:0000165,GO:0002682,GO:0005515,GO:0005634,GO:0005737,GO:0005829,GO:0006511,GO:0006612,GO:0009408,GO:0009595,GO:0009697,GO:0009733,GO:0009734,GO:0009753,GO:0009793,GO:0009853,GO:0009862,GO:0009863,GO:0009867,GO:0010029,GO:0010187,GO:0010200,GO:0010310,GO:0010363,GO:0019005,GO:0030163,GO:0031347,GO:0031348,GO:0031461,GO:0042742,GO:0043069,GO:0043900,GO:0045087,GO:0045088,GO:0048581,GO:…
Loc_1035_Tr_3/4_Conf_0.727_Len_1714	GSVIVT01028818001|PACid:17835828		GO:0000165,GO:0005515,GO:0005634,GO:0005737,GO:0005829,GO:0006511,GO:0006612,GO:0009408,GO:0009595,GO:0009697,GO:0009734,GO:0009793,GO:0009853,GO:0009862,GO:0009863,GO:0009867,GO:0010187,GO:0010200,GO:0010310,GO:0010363,GO:0019005,GO:0030163,GO:0031348,GO:0042742,GO:0043069,GO:0043900,GO:0050832,GO:0051707,GO:0051788,GO:0080129,GO:2000072
Loc_103604_Tr_1/1_Conf_1.000_Len_158	ppa019916m|PACid:17646545
Loc_103605_Tr_1/1_Conf_1.000_Len_178	GSVIVT01019409001|PACid:17829036
Loc_10360_Tr_1/1_Conf_1.000_Len_760	ppa011878m|PACid:17658173		GO:0005576,GO:0008150,GO:0009506
Loc_103610_Tr_1/1_Conf_1.000_Len_442	ppa015473m|PACid:17652583
Loc_103611_Tr_1/1_Conf_1.000_Len_417	GSVIVT01004123001|PACid:17818950
Loc_103617_Tr_1/1_Conf_1.000_Len_1041	ppa025056m|PACid:17648748	GO:0046983	GO:0003677,GO:0005634,GO:0005829,GO:0006310,GO:0009791,GO:0032196,GO:0046983
Loc_103625_Tr_1/1_Conf_1.000_Len_141	GSVIVT01031773001|PACid:17837880		GO:0005634,GO:0008152,GO:0016787,GO:0048765
Loc_103626_Tr_1/2_Conf_0.750_Len_904	ppa008552m|PACid:17654416	GO:0008152, GO:0016787	GO:0004091,GO:0005634,GO:0008152,GO:0016787
Loc_103630_Tr_1/1_Conf_1.000_Len_192	sp|P17336|CATA_DROME	GO:0004096, GO:0020037, GO:0055114	GO:0004096,GO:0004601,GO:0005515,GO:0005634,GO:0005739,GO:0005777,GO:0005982,GO:0006979,GO:0006995,GO:0007568,GO:0008219,GO:0008340,GO:0009409,GO:0009416,GO:0009507,GO:0009648,GO:0009970,GO:0010259,GO:0010319,GO:0016036,GO:0020037,GO:0022626,GO:0035206,GO:0042127,GO:0042542,GO:0042579,GO:0042744,GO:0045454,GO:0046872,GO:0050897,GO:0055114
Loc_103638_Tr_1/1_Conf_1.000_Len_288	AT5G52470.1|PACid:19665270	GO:0003723, GO:0006364, GO:0008033, GO:0008168	GO:0000478,GO:0001510,GO:0003723,GO:0005634,GO:0005730,GO:0006351,GO:0006355,GO:0006364,GO:0006396,GO:0006399,GO:0008033,GO:0008168,GO:0009451,GO:0009640,GO:0010388,GO:0016020,GO:0016072,GO:0016567,GO:0016571,GO:0016579,GO:0016741,GO:0022613,GO:0030515,GO:0030529,GO:0031974,GO:0031981,GO:0032259,GO:0034470,GO:0034660,GO:0042254,GO:0043233,GO:0043414,GO:0044428,GO:0045893,GO:0070013
Loc_10363_Tr_1/3_Conf_0.667_Len_1013	GSVIVT01033390001|PACid:17839116	GO:0005515	GO:0005634,GO:0006325,GO:0006351,GO:0006355,GO:0008270,GO:0016021,GO:0016567,GO:0016568,GO:0016874,GO:0035064,GO:0040008,GO:0042393,GO:0051276
Loc_10363_Tr_2/3_Conf_0.333_Len_1070	GSVIVT01033390001|PACid:17839116		GO:0005634,GO:0006351,GO:0006355,GO:0008270,GO:0016021,GO:0016567,GO:0016568,GO:0016874,GO:0035064,GO:0040008
Loc_103642_Tr_1/1_Conf_1.000_Len_338	GSVIVT01004252001|PACid:17818961
Loc_10364_Tr_3/4_Conf_0.455_Len_1133	GSVIVT01011628001|PACid:17823439		GO:0005381,GO:0005774,GO:0006873,GO:0006875,GO:0006879,GO:0006880,GO:0008324,GO:0016021,GO:0019725,GO:0022890,GO:0030003,GO:0042592,GO:0046873,GO:0046915,GO:0046916,GO:0048878,GO:0050801,GO:0051238,GO:0055065,GO:0055072,GO:0055076,GO:0055080,GO:0055082
Loc_103657_Tr_1/1_Conf_1.000_Len_558	GSVIVT01028853001|PACid:17835854
Loc_10365_Tr_5/9_Conf_0.667_Len_3341	POPTR_0015s04190.1|PACid:18232684		GO:0004033,GO:0009507,GO:0009570,GO:0009941,GO:0016491,GO:0019288
Loc_10365_Tr_6/9_Conf_0.667_Len_3359	POPTR_0015s04190.1|PACid:18232684		GO:0004033,GO:0009507,GO:0009570,GO:0009941,GO:0016491,GO:0019288
Loc_10365_Tr_7/9_Conf_0.667_Len_3947	POPTR_0015s04190.1|PACid:18232684		GO:0004033,GO:0009507,GO:0009570,GO:0009941,GO:0016491,GO:0019288
Loc_10365_Tr_8/9_Conf_0.556_Len_3832	ppa007746m|PACid:17645999		GO:0004033,GO:0009507,GO:0009570,GO:0009941,GO:0016491,GO:0019288
Loc_103665_Tr_1/1_Conf_1.000_Len_277	GSVIVT01003938001|PACid:17818824
Loc_10366_Tr_11/12_Conf_0.426_Len_7450	POPTR_0004s06780.1|PACid:18225945	GO:0003677, GO:0055085	GO:0005886,GO:0006857,GO:0006865,GO:0015198,GO:0016021,GO:0055085
Loc_10366_Tr_12/12_Conf_0.537_Len_6296	POPTR_0017s03330.1|PACid:18209750	GO:0003677, GO:0055085	GO:0005886,GO:0006857,GO:0006865,GO:0015198,GO:0016021,GO:0055085
Loc_10366_Tr_8/12_Conf_0.315_Len_1982	POPTR_0017s03330.1|PACid:18209750	GO:0055085	GO:0005886,GO:0006857,GO:0006865,GO:0015198,GO:0016021,GO:0055085
Loc_103674_Tr_1/1_Conf_1.000_Len_431	ppa003599m|PACid:17648261
Loc_103679_Tr_1/1_Conf_1.000_Len_766	GSVIVT01004252001|PACid:17818961
Loc_103681_Tr_1/1_Conf_1.000_Len_511	POPTR_0002s10960.1|PACid:18245693		GO:0003674,GO:0005634,GO:0005737,GO:0005886,GO:0008150
Loc_103685_Tr_1/1_Conf_1.000_Len_315	sp|P34825|EF1A_HYPJE	GO:0003924, GO:0005525	GO:0003746,GO:0003924,GO:0005516,GO:0005525,GO:0005737,GO:0005739,GO:0005773,GO:0006152,GO:0006163,GO:0006184,GO:0006195,GO:0006414,GO:0006753,GO:0008135,GO:0009116,GO:0009117,GO:0009119,GO:0009141,GO:0009143,GO:0009144,GO:0009146,GO:0009150,GO:0009154,GO:0009164,GO:0009166,GO:0009199,GO:0009203,GO:0009205,GO:0009207,GO:0009259,GO:0009261,GO:0009506,GO:0019693,GO:0034655,GO:0042278,GO:0042454,GO:…
Loc_10368_Tr_1/6_Conf_0.643_Len_2468	GSVIVT01014681001|PACid:17825611	GO:0000272, GO:0016161	GO:0000272,GO:0003824,GO:0005975,GO:0005983,GO:0006914,GO:0009251,GO:0009507,GO:0016161,GO:0043169,GO:0044247,GO:0044275
Loc_10368_Tr_2/6_Conf_0.643_Len_1931	GSVIVT01014681001|PACid:17825611	GO:0000272, GO:0016161	GO:0000272,GO:0003824,GO:0005975,GO:0005983,GO:0006914,GO:0009507,GO:0016161,GO:0043169
Loc_10368_Tr_3/6_Conf_0.643_Len_2160	GSVIVT01014681001|PACid:17825611	GO:0000272, GO:0016161	GO:0000272,GO:0003824,GO:0005975,GO:0005983,GO:0006914,GO:0009507,GO:0016161,GO:0043169
Loc_10368_Tr_4/6_Conf_0.643_Len_2521	GSVIVT01014681001|PACid:17825611	GO:0000272, GO:0016161	GO:0000272,GO:0003824,GO:0005975,GO:0005983,GO:0006914,GO:0009507,GO:0016161,GO:0043169
Loc_10368_Tr_5/6_Conf_0.643_Len_3056	GSVIVT01014681001|PACid:17825611	GO:0000272, GO:0016161	GO:0000272,GO:0003824,GO:0005975,GO:0005983,GO:0006914,GO:0009507,GO:0016161,GO:0043169
Loc_103695_Tr_1/1_Conf_1.000_Len_203	ppa009932m|PACid:17656206		GO:0003723,GO:0003735,GO:0005198,GO:0005622,GO:0005737,GO:0005773,GO:0005774,GO:0005829,GO:0005840,GO:0006412,GO:0009506,GO:0009507,GO:0009651,GO:0015935,GO:0016020,GO:0022626,GO:0022627,GO:0030529,GO:0044391,GO:0044445
Loc_103697_Tr_1/1_Conf_1.000_Len_439	GSVIVT01003938001|PACid:17818824	GO:0003723, GO:0003964, GO:0006278
Loc_10369_Tr_2/3_Conf_0.438_Len_1198	POPTR_0015s11380.1|PACid:18233905	GO:0016021	GO:0005886,GO:0005887,GO:0008515,GO:0015144,GO:0015154,GO:0015157,GO:0015770,GO:0016020,GO:0031226,GO:0044459,GO:0051119,GO:1901476
Loc_1036_Tr_3/10_Conf_0.633_Len_3117	ppa005224m|PACid:17650011	GO:0008152, GO:0016779	GO:0003983,GO:0005737,GO:0005829,GO:0005886,GO:0008152,GO:0009555,GO:0009651,GO:0010264,GO:0016779,GO:0046686,GO:0051748,GO:0052543,GO:0070569
Loc_1036_Tr_5/10_Conf_0.700_Len_4378	ppa005558m|PACid:17650012	GO:0008152, GO:0016779	GO:0003983,GO:0005737,GO:0005829,GO:0005886,GO:0008152,GO:0009555,GO:0009651,GO:0010264,GO:0016779,GO:0046686,GO:0052543
Loc_103710_Tr_1/1_Conf_1.000_Len_738	ppa021392m|PACid:17658371
Loc_103715_Tr_1/1_Conf_1.000_Len_472	POPTR_0018s13610.1|PACid:18214999	GO:0016021, GO:0055085	GO:0000323,GO:0005215,GO:0005886,GO:0008361,GO:0009606,GO:0009629,GO:0009630,GO:0009637,GO:0009640,GO:0009672,GO:0009723,GO:0009733,GO:0009743,GO:0009746,GO:0009749,GO:0009914,GO:0009925,GO:0009926,GO:0009958,GO:0010329,GO:0015562,GO:0016021,GO:0016323,GO:0034284,GO:0043481,GO:0045178,GO:0046685,GO:0048364,GO:0048443,GO:0055085,GO:0060918,GO:0080161
Loc_103717_Tr_1/1_Conf_1.000_Len_191	Eucgr.H02737.2|PACid:23592051		GO:0001510,GO:0003723,GO:0003735,GO:0005622,GO:0005737,GO:0005774,GO:0005829,GO:0005840,GO:0005886,GO:0006412,GO:0009507,GO:0022627
Loc_103718_Tr_1/2_Conf_0.750_Len_583	Eucgr.F03382.1|PACid:23584448	GO:0048544	GO:0004672,GO:0004674,GO:0004713,GO:0005516,GO:0005524,GO:0005886,GO:0006468,GO:0008037,GO:0009875,GO:0016772,GO:0030246,GO:0044459,GO:0048544,GO:0048610,GO:0048765
Loc_10371_Tr_3/3_Conf_0.750_Len_2283	GSVIVT01009259001|PACid:17821706	GO:0005975	GO:0004856,GO:0005524,GO:0005829,GO:0005975,GO:0005997,GO:0016773,GO:0042732
Loc_103720_Tr_1/1_Conf_1.000_Len_983	GSVIVT01004252001|PACid:17818961
Loc_10373_Tr_1/3_Conf_0.800_Len_1841	ppa008712m|PACid:17656764	GO:0016491, GO:0055114	GO:0000096,GO:0000166,GO:0006546,GO:0006636,GO:0006733,GO:0006766,GO:0008270,GO:0008652,GO:0009072,GO:0009106,GO:0009108,GO:0009117,GO:0009409,GO:0009416,GO:0009507,GO:0009570,GO:0009579,GO:0009695,GO:0009941,GO:0010264,GO:0010319,GO:0015994,GO:0015995,GO:0016117,GO:0016491,GO:0019216,GO:0019288,GO:0019748,GO:0031408,GO:0035671,GO:0035798,GO:0042742,GO:0044272,GO:0048046,GO:0055114
Loc_10373_Tr_2/3_Conf_0.800_Len_1998	ppa006845m|PACid:17655237	GO:0008270, GO:0016491, GO:0055114	GO:0000096,GO:0000166,GO:0006546,GO:0006636,GO:0006733,GO:0006766,GO:0008270,GO:0008652,GO:0009072,GO:0009106,GO:0009108,GO:0009117,GO:0009409,GO:0009416,GO:0009507,GO:0009570,GO:0009579,GO:0009695,GO:0009941,GO:0010264,GO:0010319,GO:0015994,GO:0015995,GO:0016117,GO:0016491,GO:0019216,GO:0019288,GO:0019748,GO:0031408,GO:0035671,GO:0035798,GO:0042742,GO:0044272,GO:0048046,GO:0055114
Loc_10373_Tr_3/3_Conf_0.800_Len_1708	ppa008712m|PACid:17656764	GO:0016491, GO:0055114	GO:0000096,GO:0000166,GO:0006546,GO:0006636,GO:0006733,GO:0006766,GO:0008270,GO:0008652,GO:0009072,GO:0009106,GO:0009108,GO:0009117,GO:0009409,GO:0009416,GO:0009507,GO:0009570,GO:0009579,GO:0009695,GO:0009941,GO:0010264,GO:0010319,GO:0015994,GO:0015995,GO:0016117,GO:0016491,GO:0019216,GO:0019288,GO:0019748,GO:0031408,GO:0035671,GO:0035798,GO:0042742,GO:0044272,GO:0048046,GO:0055114
Loc_103756_Tr_1/1_Conf_1.000_Len_285	ppa022861m|PACid:17661248
Loc_103758_Tr_2/2_Conf_0.667_Len_717	Eucgr.G02097.1|PACid:23587679		GO:0003674,GO:0008150,GO:0009507
Loc_10375_Tr_1/8_Conf_0.083_Len_506	AT5G08450.3|PACid:19665509		GO:0003674,GO:0005634,GO:0006486,GO:0007059,GO:0007062,GO:0007129,GO:0007131,GO:0008150,GO:0009887,GO:0009888,GO:0010332,GO:0010413,GO:0010638,GO:0016926,GO:0032204,GO:0032504,GO:0033044,GO:0042138,GO:0043247,GO:0045132,GO:0045492
Loc_10375_Tr_5/8_Conf_0.389_Len_2970	ppa021750m|PACid:17659233	GO:0003723, GO:0003964, GO:0006278	GO:0003674,GO:0003676,GO:0004523,GO:0005634,GO:0006486,GO:0007059,GO:0007062,GO:0007129,GO:0007131,GO:0008150,GO:0009887,GO:0009888,GO:0010332,GO:0010413,GO:0010638,GO:0016926,GO:0032204,GO:0032504,GO:0033044,GO:0042138,GO:0043247,GO:0045132,GO:0045492,GO:0046872,GO:0090305
Loc_10375_Tr_6/8_Conf_0.083_Len_3329	ppa001558m|PACid:17668735		GO:0003674,GO:0005634,GO:0006486,GO:0007059,GO:0007062,GO:0007129,GO:0007131,GO:0008150,GO:0009887,GO:0009888,GO:0010332,GO:0010413,GO:0010638,GO:0016926,GO:0032204,GO:0032504,GO:0033044,GO:0042138,GO:0043247,GO:0045132,GO:0045492
Loc_10375_Tr_8/8_Conf_0.472_Len_6205	ppa021750m|PACid:17659233		GO:0003674,GO:0003723,GO:0003964,GO:0005634,GO:0006278,GO:0006486,GO:0007059,GO:0007062,GO:0007129,GO:0007131,GO:0008150,GO:0009887,GO:0009888,GO:0010332,GO:0010413,GO:0010638,GO:0016926,GO:0032204,GO:0032504,GO:0033044,GO:0042138,GO:0043247,GO:0045132,GO:0045492
Loc_103767_Tr_1/1_Conf_1.000_Len_211	Eucgr.H04989.4|PACid:23594361		GO:0000139,GO:0003827,GO:0005768,GO:0005794,GO:0005802,GO:0006486,GO:0006487,GO:0006491,GO:0006972,GO:0016262,GO:0016757,GO:0019344
Loc_10377_Tr_3/6_Conf_0.700_Len_3163	ppa013881m|PACid:17654474	GO:0006511	GO:0000153,GO:0000394,GO:0005634,GO:0005829,GO:0006351,GO:0006357,GO:0006366,GO:0006511,GO:0009062,GO:0009891,GO:0009893,GO:0010557,GO:0010604,GO:0030891,GO:0031325,GO:0031328,GO:0032784,GO:0032786,GO:0032968,GO:0034243,GO:0045935,GO:0048522,GO:0051173,GO:0051254
Loc_103783_Tr_1/1_Conf_1.000_Len_170	POPTR_0016s05820.1|PACid:18250328
Loc_103786_Tr_1/1_Conf_1.000_Len_478	ppa017142m|PACid:17663188		GO:0002679,GO:0002752,GO:0004674,GO:0005515,GO:0005524,GO:0005576,GO:0005886,GO:0006468,GO:0006612,GO:0006944,GO:0006952,GO:0008061,GO:0009627,GO:0009697,GO:0009817,GO:0010200,GO:0010363,GO:0016021,GO:0016301,GO:0019199,GO:0030968,GO:0031347,GO:0032491,GO:0032499,GO:0035556,GO:0042742,GO:0042803,GO:0043069,GO:0043621,GO:0045087,GO:0046777,GO:0071219,GO:0071323,GO:2001080
Loc_103797_Tr_1/2_Conf_0.500_Len_1282	GSVIVT01028184001|PACid:17835387	GO:0006629	GO:0004091,GO:0005576,GO:0006114,GO:0006629,GO:0009570,GO:0016042,GO:0016788
Loc_103797_Tr_2/2_Conf_0.750_Len_1134	GSVIVT01028184001|PACid:17835387	GO:0006629	GO:0004091,GO:0005576,GO:0006114,GO:0006629,GO:0009570,GO:0016042,GO:0016788
Loc_10379_Tr_2/5_Conf_0.125_Len_1136	ppa018167m|PACid:17668060	GO:0003677, GO:0008409	GO:0003677,GO:0003824,GO:0004527,GO:0005634,GO:0006281,GO:0006974,GO:0008409,GO:0090305
Loc_10379_Tr_4/5_Conf_0.250_Len_2416	ppa018167m|PACid:17668060	GO:0003677, GO:0003824, GO:0008409	GO:0003677,GO:0003824,GO:0005634,GO:0006281,GO:0008409,GO:0090305
Loc_1037_Tr_2/3_Conf_0.429_Len_4115	ppa012725m|PACid:17659786	GO:0006801, GO:0046872, GO:0055114	GO:0004784,GO:0005507,GO:0005576,GO:0005737,GO:0005773,GO:0005777,GO:0006801,GO:0006979,GO:0008270,GO:0009507,GO:0016721,GO:0019430,GO:0046872,GO:0055114,GO:0071457,GO:0071472,GO:0071484,GO:0071486,GO:0071493
Loc_10380_Tr_3/8_Conf_0.227_Len_4300	ppa007043m|PACid:17656714		GO:0002218,GO:0002252,GO:0002253,GO:0002684,GO:0004806,GO:0005576,GO:0005615,GO:0006629,GO:0009314,GO:0009408,GO:0009409,GO:0009411,GO:0009416,GO:0009521,GO:0009522,GO:0009523,GO:0009535,GO:0009611,GO:0009627,GO:0009637,GO:0009639,GO:0009642,GO:0009644,GO:0009682,GO:0009751,GO:0009817,GO:0009861,GO:0009866,GO:0009871,GO:0009873,GO:0010030,GO:0010114,GO:0010117,GO:0010218,GO:0010380,GO:0015979,GO:…
Loc_10380_Tr_5/8_Conf_0.500_Len_1793	ppa006519m|PACid:17656713	GO:0006629	GO:0004806,GO:0005576,GO:0005615,GO:0006629,GO:0009409,GO:0009522,GO:0009523,GO:0009535,GO:0009627,GO:0009751,GO:0009817,GO:0009866,GO:0009871,GO:0010030,GO:0010117,GO:0010380,GO:0015979,GO:0016021,GO:0016042,GO:0016298,GO:0016787,GO:0034605,GO:0071483,GO:0071486,GO:0071490,GO:0071491,GO:0071492,GO:0080167
Loc_10380_Tr_8/8_Conf_0.500_Len_1709	ppa006519m|PACid:17656713	GO:0006629	GO:0004806,GO:0005576,GO:0005615,GO:0006629,GO:0009409,GO:0009522,GO:0009523,GO:0009535,GO:0009627,GO:0009751,GO:0009817,GO:0009866,GO:0009871,GO:0010030,GO:0010117,GO:0010380,GO:0015979,GO:0016021,GO:0016042,GO:0016298,GO:0016787,GO:0034605,GO:0071483,GO:0071486,GO:0071490,GO:0071491,GO:0071492,GO:0080167
Loc_103819_Tr_1/1_Conf_1.000_Len_211	AT4G13780.1|PACid:19648090		GO:0000049,GO:0000166,GO:0004812,GO:0004825,GO:0005524,GO:0005737,GO:0005829,GO:0006412,GO:0006418,GO:0006431,GO:0016874,GO:0016875,GO:0016876,GO:0043038,GO:0043039,GO:0046686
Loc_10381_Tr_1/1_Conf_1.000_Len_1817	POPTR_0009s01270.1|PACid:18228662	GO:0003677	GO:0003677,GO:0003682,GO:0003700,GO:0005634,GO:0006351,GO:0006355,GO:0007275,GO:0009751
Loc_103828_Tr_1/1_Conf_1.000_Len_160	sp|O59837|TBB_PHYCI	GO:0043234, GO:0051258	GO:0003924,GO:0005198,GO:0005200,GO:0005525,GO:0005737,GO:0005774,GO:0005794,GO:0005874,GO:0005886,GO:0006094,GO:0006184,GO:0007010,GO:0007017,GO:0007018,GO:0009506,GO:0009507,GO:0010498,GO:0034622,GO:0043234,GO:0043623,GO:0045298,GO:0046686,GO:0051258
Loc_10382_Tr_1/21_Conf_1.000_Len_210	POPTR_0013s02320.2|PACid:18221015		GO:0000166,GO:0000724,GO:0003676,GO:0003677,GO:0003887,GO:0005634,GO:0006139,GO:0006260,GO:0006281,GO:0006355,GO:0009411,GO:0010212,GO:0010224,GO:0016035,GO:0019985,GO:0043687,GO:0045893
Loc_10382_Tr_13/21_Conf_0.121_Len_2266	POPTR_0013s02320.1|PACid:18221014	GO:0000166, GO:0003677, GO:0003887, GO:0006260	GO:0000166,GO:0000724,GO:0003676,GO:0003677,GO:0003887,GO:0005634,GO:0005694,GO:0006139,GO:0006260,GO:0006281,GO:0006301,GO:0006355,GO:0009411,GO:0010212,GO:0010224,GO:0016035,GO:0019985,GO:0042575,GO:0043687,GO:0045893,GO:0046872,GO:0051536,GO:0051539,GO:0051540,GO:0071897,GO:1990234
Loc_10382_Tr_18/21_Conf_0.530_Len_6068	ppa000111m|PACid:17641898	GO:0003887, GO:0006260, GO:0000166, GO:0003677	GO:0000166,GO:0000724,GO:0003676,GO:0003677,GO:0003887,GO:0005634,GO:0005694,GO:0006139,GO:0006260,GO:0006281,GO:0006355,GO:0009411,GO:0010212,GO:0010224,GO:0016035,GO:0019985,GO:0043687,GO:0045893,GO:0046872,GO:0051539
Loc_10382_Tr_9/21_Conf_1.000_Len_173	POPTR_0013s02320.2|PACid:18221015		GO:0000166,GO:0000724,GO:0003676,GO:0003677,GO:0003887,GO:0005634,GO:0006139,GO:0006260,GO:0006281,GO:0006355,GO:0009411,GO:0010212,GO:0010224,GO:0016035,GO:0019985,GO:0043687,GO:0045893
Loc_103831_Tr_1/1_Conf_1.000_Len_213	GSVIVT01004252001|PACid:17818961
Loc_103858_Tr_1/1_Conf_1.000_Len_228	Eucgr.K02087.5|PACid:23603607		GO:0005215,GO:0005319,GO:0005342,GO:0005343,GO:0006814,GO:0008028,GO:0008508,GO:0008514,GO:0009507,GO:0009941,GO:0015077,GO:0015081,GO:0015125,GO:0015291,GO:0015293,GO:0015294,GO:0015296,GO:0015370,GO:0016020,GO:0016021,GO:0022804,GO:0035725,GO:0046943
Loc_10385_Tr_8/9_Conf_0.600_Len_2737	POPTR_0015s09330.1|PACid:18232975		GO:0004553,GO:0005737,GO:0005975,GO:0005986,GO:0006979,GO:0008378,GO:0009414,GO:0009507,GO:0009737,GO:0010325,GO:0016758,GO:0019593,GO:0047274
Loc_10386_Tr_3/4_Conf_0.727_Len_4566	ppa023358m|PACid:17642453		GO:0000139,GO:0003674,GO:0005794,GO:0008150,GO:0008168,GO:0008757,GO:0009507,GO:0010383,GO:0010410,GO:0016021,GO:0030775,GO:0044036,GO:0044431,GO:0045491,GO:0071554
Loc_103874_Tr_1/1_Conf_1.000_Len_3048	GSVIVT01017687001|PACid:17827813	GO:0005618, GO:0030599, GO:0042545, GO:0004857	GO:0004857,GO:0005618,GO:0009505,GO:0010393,GO:0016021,GO:0030234,GO:0030599,GO:0042545,GO:0043086,GO:0044092,GO:0045229,GO:0045330,GO:0045488,GO:0045490,GO:0071555
Loc_103876_Tr_1/1_Conf_1.000_Len_191	GSVIVT01027716001|PACid:17835034
Loc_10387_Tr_10/40_Conf_1.000_Len_192	Eucgr.G01790.3|PACid:23587361
Loc_10387_Tr_14/40_Conf_1.000_Len_170	POPTR_0014s00720.1|PACid:18222323		GO:0005515,GO:0005524,GO:0005576,GO:0006952,GO:0009627,GO:0009697,GO:0043531
Loc_10387_Tr_39/40_Conf_0.429_Len_7740	POPTR_0019s10290.1|PACid:18219323	GO:0043531	GO:0005515,GO:0005524,GO:0005576,GO:0006952,GO:0009627,GO:0009697,GO:0043531
Loc_10387_Tr_6/40_Conf_1.000_Len_188	sp|Q7XBQ9|RGA2_SOLBU		GO:0005524,GO:0006952,GO:0043531
Loc_10387_Tr_7/40_Conf_1.000_Len_274	Eucgr.H02956.1|PACid:23592280		GO:0000166,GO:0005515,GO:0005634,GO:0005737,GO:0005829,GO:0006952,GO:0007165,GO:0009733,GO:0009816,GO:0009862,GO:0017111,GO:0042742,GO:0043231,GO:0043531
Loc_10387_Tr_8/40_Conf_1.000_Len_182	Eucgr.H02956.1|PACid:23592280
Loc_103880_Tr_1/1_Conf_1.000_Len_563	GSVIVT01033654001|PACid:17839331
Loc_103883_Tr_1/1_Conf_1.000_Len_479	POPTR_0001s45470.1|PACid:18238767		GO:0004672,GO:0004674,GO:0004713,GO:0005524,GO:0006468,GO:0016301,GO:0016772
Loc_103885_Tr_1/1_Conf_1.000_Len_288	GSVIVT01003938001|PACid:17818824	GO:0003723, GO:0003964, GO:0006278
Loc_103888_Tr_1/1_Conf_1.000_Len_1514	AT4G23160.1|PACid:19648072		GO:0003676,GO:0003964,GO:0004190,GO:0004519,GO:0004672,GO:0004674,GO:0004713,GO:0005524,GO:0006468,GO:0006508,GO:0008270,GO:0015074,GO:0016301,GO:0016772,GO:0090305
Loc_10388_Tr_2/3_Conf_0.375_Len_2943	POPTR_0002s06920.1|PACid:18244394		GO:0003677,GO:0003682,GO:0003700,GO:0005634,GO:0006351,GO:0006355
Loc_103890_Tr_1/1_Conf_1.000_Len_417	AT4G23160.1|PACid:19648072		GO:0004672,GO:0004674,GO:0004713,GO:0005524,GO:0006468,GO:0016301,GO:0016772
Loc_1038_Tr_6/6_Conf_0.562_Len_2681	ppa001562m|PACid:17647675		GO:0000054,GO:0000055,GO:0005634,GO:0005730,GO:0006406,GO:0006606,GO:0006913,GO:0008150,GO:0015031,GO:0030029,GO:0030036,GO:0033750,GO:0033753,GO:0042273,GO:0051168,GO:0051169,GO:0051640,GO:0051656,GO:0071166,GO:0071426,GO:0071428
Loc_10391_Tr_2/10_Conf_0.350_Len_1665	ppb006192m|PACid:17657216	GO:0016491, GO:0055114	GO:0005737,GO:0009414,GO:0009611,GO:0009867,GO:0016491,GO:0016705,GO:0016706,GO:0042538,GO:0046872,GO:0055114
Loc_10391_Tr_9/10_Conf_0.475_Len_3745	POPTR_0010s08380.1|PACid:18240716	GO:0016491, GO:0055114	GO:0005737,GO:0009815,GO:0016491,GO:0016706,GO:0019842,GO:0030246,GO:0031406,GO:0031418,GO:0043177,GO:0046872,GO:0048029,GO:0050590,GO:0055114
Loc_103926_Tr_1/1_Conf_1.000_Len_206	ppa003691m|PACid:17649353		GO:0004180,GO:0004185,GO:0005576,GO:0005773,GO:0005829,GO:0006508,GO:0008236,GO:0017171,GO:0070008
Loc_103945_Tr_2/3_Conf_0.400_Len_1516	GSVIVT01026549001|PACid:17834222	GO:0048544	GO:0004672,GO:0004674,GO:0004713,GO:0005524,GO:0005886,GO:0006468,GO:0016021,GO:0016301,GO:0016772,GO:0030246,GO:0048544
Loc_103945_Tr_3/3_Conf_0.600_Len_2592	POPTR_0005s05830.1|PACid:18207251	GO:0004672, GO:0005524, GO:0006468	GO:0000165,GO:0004672,GO:0004674,GO:0004713,GO:0005516,GO:0005524,GO:0005886,GO:0006355,GO:0006468,GO:0006612,GO:0009617,GO:0009862,GO:0009867,GO:0010310,GO:0010363,GO:0016021,GO:0016301,GO:0016772,GO:0030246,GO:0031348,GO:0035304,GO:0044459
Loc_103949_Tr_1/1_Conf_1.000_Len_710	AT4G23160.1|PACid:19648072		GO:0003676,GO:0004190,GO:0004672,GO:0004674,GO:0004713,GO:0005524,GO:0006468,GO:0006508,GO:0008270,GO:0015074,GO:0016301,GO:0016772
Loc_10394_Tr_3/4_Conf_0.643_Len_3221	GSVIVT01013974001|PACid:17825068		GO:0007165,GO:0009507
Loc_10395_Tr_1/2_Conf_0.857_Len_3043	ppa005077m|PACid:17652631	GO:0004672, GO:0005524, GO:0006468	GO:0004672,GO:0004674,GO:0005524,GO:0005634,GO:0006468,GO:0016301,GO:0016772
Loc_103962_Tr_2/2_Conf_0.600_Len_259	ppa005739m|PACid:17652420		GO:0000015,GO:0000287,GO:0003677,GO:0004634,GO:0005507,GO:0005634,GO:0005737,GO:0005739,GO:0005740,GO:0005829,GO:0005886,GO:0006094,GO:0006096,GO:0006098,GO:0009409,GO:0009416,GO:0009506,GO:0009507,GO:0009651,GO:0009737,GO:0009853,GO:0016020,GO:0046686,GO:0048046
Loc_10396_Tr_2/6_Conf_0.500_Len_1025	ppa009769m|PACid:17654049	GO:0008113, GO:0055114	GO:0006979,GO:0008113,GO:0009507,GO:0009570,GO:0016667,GO:0016671,GO:0033743,GO:0046872,GO:0055114
Loc_103989_Tr_1/1_Conf_1.000_Len_316	ppa015539m|PACid:17654264		GO:0003676,GO:0003723,GO:0003964,GO:0005739,GO:0006278
Loc_10398_Tr_2/3_Conf_0.571_Len_1463	GSVIVT01024730001|PACid:17832863		GO:0003735,GO:0005622,GO:0005840,GO:0006412
Loc_10399_Tr_4/8_Conf_0.444_Len_4071	AT4G32060.2|PACid:19646084		GO:0005509,GO:0005739,GO:0005743,GO:0006811,GO:0006812,GO:0006816,GO:0006839,GO:0006851,GO:0006874,GO:0030001,GO:0031300,GO:0031301,GO:0032592,GO:0034220,GO:0044455,GO:0051560,GO:0055074,GO:0055085,GO:0070509,GO:0070588,GO:0070838,GO:0072503,GO:0072507,GO:0072511
Loc_10399_Tr_7/8_Conf_0.500_Len_4050	POPTR_0018s02130.1|PACid:18215030		GO:0005509,GO:0005739,GO:0005743,GO:0006851,GO:0032592,GO:0051560,GO:0070509
Loc_104004_Tr_1/1_Conf_1.000_Len_249	GSVIVT01004437001|PACid:17819024	GO:0005576, GO:0008083, GO:0008283	GO:0005576,GO:0005794,GO:0007275,GO:0008083,GO:0008283,GO:0009887,GO:0030154,GO:0031012
Loc_104009_Tr_1/1_Conf_1.000_Len_321	sp|P10978|POLX_TOBAC		GO:0003676,GO:0003964,GO:0004190,GO:0004519,GO:0004672,GO:0004674,GO:0004713,GO:0005524,GO:0006468,GO:0006508,GO:0008270,GO:0015074,GO:0016301,GO:0016772,GO:0090305
Loc_10401_Tr_5/8_Conf_0.211_Len_1148	Eucgr.K02729.1|PACid:23604348		GO:0003993,GO:0004722,GO:0005576,GO:0009507,GO:0016787,GO:0046872
Loc_10401_Tr_6/8_Conf_0.632_Len_3323	Eucgr.K02728.5|PACid:23604347	GO:0016787	GO:0003993,GO:0004722,GO:0005576,GO:0016787,GO:0046872
Loc_10401_Tr_7/8_Conf_0.368_Len_2502	POPTR_0012s09940.1|PACid:18229699	GO:0016787	GO:0003993,GO:0004722,GO:0005576,GO:0016787,GO:0046872
Loc_104020_Tr_1/1_Conf_1.000_Len_266	POPTR_0003s22070.1|PACid:18217850
Loc_104022_Tr_1/1_Conf_1.000_Len_806	GSVIVT01023876001|PACid:17832187
Loc_104024_Tr_1/1_Conf_1.000_Len_773	ppa001351m|PACid:17660135	GO:0004672, GO:0005524, GO:0006468	GO:0004672,GO:0004674,GO:0004713,GO:0005524,GO:0005634,GO:0005886,GO:0006468,GO:0006857,GO:0006995,GO:0009506,GO:0009627,GO:0016020,GO:0016021,GO:0016301,GO:0016772,GO:0031347
Loc_10402_Tr_1/2_Conf_0.750_Len_1046	ppa012584m|PACid:17653569	GO:0005515, GO:0008270	GO:0004842,GO:0005634,GO:0008270,GO:0009741,GO:0010200,GO:0016879,GO:0016881,GO:0019787,GO:0030003,GO:0046686,GO:0070838
Loc_10402_Tr_2/2_Conf_0.750_Len_983	AT3G61460.1|PACid:19661443	GO:0005515, GO:0008270	GO:0004842,GO:0005634,GO:0008270,GO:0009741,GO:0010200,GO:0030003,GO:0046686,GO:0070838
Loc_104045_Tr_1/1_Conf_1.000_Len_739	ppa020713m|PACid:17662978	GO:0046983	GO:0003677,GO:0005634,GO:0005829,GO:0006310,GO:0009791,GO:0032196,GO:0046983
Loc_104046_Tr_1/1_Conf_1.000_Len_339	GSVIVT01034392001|PACid:17839885
Loc_10404_Tr_2/4_Conf_0.733_Len_1464	POPTR_0010s09940.1|PACid:18241377	GO:0003824	GO:0000271,GO:0000902,GO:0003824,GO:0005634,GO:0005737,GO:0006576,GO:0006595,GO:0006596,GO:0007389,GO:0008361,GO:0009308,GO:0009309,GO:0009825,GO:0009826,GO:0009926,GO:0009932,GO:0010014,GO:0010015,GO:0010087,GO:0010089,GO:0010218,GO:0010487,GO:0010817,GO:0016768,GO:0032989,GO:0040007,GO:0042401,GO:0043481,GO:0044106,GO:0048759,GO:0048765,GO:0048767,GO:0071555,GO:1901566
Loc_10405_Tr_3/4_Conf_0.538_Len_2235	GSVIVT01035029001|PACid:17840301	GO:0004568, GO:0006032, GO:0016998	GO:0000271,GO:0001871,GO:0004568,GO:0005576,GO:0005794,GO:0005975,GO:0006022,GO:0006026,GO:0006030,GO:0006032,GO:0006040,GO:0006096,GO:0006109,GO:0006816,GO:0006833,GO:0006972,GO:0007030,GO:0007389,GO:0008361,GO:0009266,GO:0009269,GO:0009408,GO:0009409,GO:0009414,GO:0009611,GO:0009651,GO:0009698,GO:0009699,GO:0009735,GO:0009737,GO:0009750,GO:0009805,GO:0009808,GO:0009809,GO:0009825,GO:0009873,GO:…
Loc_104066_Tr_1/1_Conf_1.000_Len_400	AT4G05160.1|PACid:19644130		GO:0003824,GO:0004321,GO:0005524,GO:0005777,GO:0008152,GO:0009694,GO:0009695,GO:0016207,GO:0016408,GO:0016746,GO:0016747,GO:0016874,GO:0031408
Loc_104067_Tr_1/1_Conf_1.000_Len_452	POPTR_0006s28640.1|PACid:18213418	GO:0005515
Loc_104074_Tr_1/1_Conf_1.000_Len_745	ppa020793m|PACid:17654763
Loc_104077_Tr_1/1_Conf_1.000_Len_472	GSVIVT01016727001|PACid:17827095		GO:0003674,GO:0005575,GO:0008150
Loc_10407_Tr_7/10_Conf_0.526_Len_1874	ppa009736m|PACid:17644496	GO:0003723	GO:0003723,GO:0003735,GO:0005634,GO:0005840,GO:0006098,GO:0006364,GO:0006412,GO:0009409,GO:0009507,GO:0009570,GO:0009773,GO:0009902,GO:0010027,GO:0015995,GO:0019288,GO:0034660,GO:0042742,GO:0042793
Loc_10407_Tr_9/10_Conf_0.368_Len_1619	ppa009736m|PACid:17644496	GO:0003723	GO:0003723,GO:0003735,GO:0005634,GO:0005840,GO:0006098,GO:0006364,GO:0006412,GO:0009409,GO:0009507,GO:0009570,GO:0009773,GO:0009902,GO:0010027,GO:0015995,GO:0019288,GO:0034660,GO:0042742,GO:0042793
Loc_104084_Tr_2/2_Conf_0.667_Len_1003	POPTR_0004s17640.1|PACid:18225333		GO:0005576
Loc_104092_Tr_1/1_Conf_1.000_Len_935	GSVIVT01031365001|PACid:17837575
Loc_104098_Tr_1/1_Conf_1.000_Len_175	ppa005589m|PACid:17664026		GO:0003674,GO:0005634,GO:0008150
Loc_104099_Tr_1/1_Conf_1.000_Len_157	ppa024202m|PACid:17644441
Loc_1040_Tr_1/1_Conf_1.000_Len_1331	ppa011659m|PACid:17656392	GO:0003723, GO:0003735, GO:0005622, GO:0005840, GO:0006412	GO:0001510,GO:0003676,GO:0003723,GO:0003735,GO:0005515,GO:0005618,GO:0005622,GO:0005730,GO:0005737,GO:0005774,GO:0005840,GO:0005886,GO:0006412,GO:0006413,GO:0009506,GO:0015935,GO:0016020,GO:0019843,GO:0022626,GO:0022627,GO:0042254
Loc_104103_Tr_1/1_Conf_1.000_Len_513	Eucgr.F02465.1|PACid:23583277
Loc_104112_Tr_1/1_Conf_1.000_Len_345	GSVIVT01025918001|PACid:17833817	GO:0005515	GO:0000166,GO:0005524,GO:0005622,GO:0005737,GO:0006952,GO:0007165,GO:0009626,GO:0017111,GO:0043531
Loc_104131_Tr_1/1_Conf_1.000_Len_185	POPTR_0019s00690.1|PACid:18220029		GO:0000166,GO:0001709,GO:0003824,GO:0005524,GO:0005783,GO:0005886,GO:0006812,GO:0006875,GO:0006888,GO:0006891,GO:0006944,GO:0008152,GO:0009267,GO:0009555,GO:0009846,GO:0010073,GO:0010152,GO:0010413,GO:0015399,GO:0015405,GO:0015662,GO:0016021,GO:0016036,GO:0016820,GO:0016887,GO:0019829,GO:0042623,GO:0042625,GO:0042626,GO:0043492,GO:0045165,GO:0045492,GO:0046872,GO:0048229,GO:0048863,GO:0048865,GO:…
Loc_104136_Tr_1/1_Conf_1.000_Len_296	GSVIVT01003938001|PACid:17818824
Loc_10413_Tr_2/11_Conf_0.475_Len_2187	POPTR_0011s03180.1|PACid:18232237	GO:0004112	GO:0000394,GO:0003824,GO:0004112,GO:0005622,GO:0005737,GO:0006388,GO:0008033,GO:0008081,GO:0008380,GO:0016070
Loc_10413_Tr_4/11_Conf_0.200_Len_1056	POPTR_0011s03180.1|PACid:18232237	GO:0004112	GO:0003824,GO:0004112,GO:0005622,GO:0005737,GO:0006388,GO:0016070
Loc_10413_Tr_5/11_Conf_0.525_Len_2534	POPTR_0011s03180.1|PACid:18232237	GO:0004112	GO:0003824,GO:0004112,GO:0005622,GO:0005737,GO:0006388,GO:0016070
Loc_10413_Tr_8/11_Conf_0.375_Len_1818	POPTR_0011s03180.1|PACid:18232237	GO:0004112	GO:0003824,GO:0004112,GO:0005622,GO:0005737,GO:0006388,GO:0016070
Loc_104140_Tr_3/4_Conf_0.222_Len_1039	ppa020726m|PACid:17662415	GO:0003723, GO:0003964, GO:0006278	GO:0000943,GO:0003677,GO:0003723,GO:0003887,GO:0003964,GO:0004190,GO:0004523,GO:0004540,GO:0005524,GO:0005737,GO:0006278,GO:0006310,GO:0006508,GO:0008233,GO:0008270,GO:0015074,GO:0019058,GO:0019068,GO:0019069,GO:0032196,GO:0032197,GO:0046797
Loc_10414_Tr_1/2_Conf_0.667_Len_1190	POPTR_0014s02220.1|PACid:18223966		GO:0005515,GO:0005634,GO:0009723,GO:0009737,GO:0009739,GO:0009740,GO:0009845,GO:0009863,GO:0009867,GO:0009939,GO:0010162,GO:0010325,GO:0010431,GO:0010476,GO:0016567,GO:0019005,GO:0022611,GO:0032504,GO:0042538,GO:0048444,GO:0048609,GO:0071370,GO:0071396,GO:0090351
Loc_104160_Tr_1/1_Conf_1.000_Len_173	ppa006511m|PACid:17652828		GO:0004312,GO:0004316,GO:0006633,GO:0009507,GO:0051287
Loc_104169_Tr_1/1_Conf_1.000_Len_177	GSVIVT01004252001|PACid:17818961
Loc_104179_Tr_1/1_Conf_1.000_Len_1092	ppa020120m|PACid:17661510		GO:0005634,GO:0008150
Loc_10417_Tr_1/7_Conf_0.727_Len_5384	ppa022284m|PACid:17640830	GO:0015079, GO:0016020, GO:0071805	GO:0003677,GO:0003899,GO:0005739,GO:0005774,GO:0005886,GO:0006007,GO:0006351,GO:0006486,GO:0006813,GO:0009507,GO:0009826,GO:0009932,GO:0015079,GO:0016020,GO:0016021,GO:0034062,GO:0071805
Loc_1041_Tr_5/6_Conf_0.353_Len_1223	Eucgr.J00657.1|PACid:23598472		GO:0003746,GO:0005853,GO:0005886,GO:0006414,GO:0009407,GO:0010583
Loc_10420_Tr_1/3_Conf_0.333_Len_933	GSVIVT01015223001|PACid:17826016
Loc_10420_Tr_2/3_Conf_0.667_Len_1453	GSVIVT01015223001|PACid:17826016	GO:0003677	GO:0003002,GO:0003676,GO:0003677,GO:0003682,GO:0003700,GO:0005634,GO:0006351,GO:0006355,GO:0007389,GO:0008270,GO:0009651,GO:0009723,GO:0009737,GO:0009739,GO:0009751,GO:0009753,GO:0009799,GO:0009855,GO:0009908,GO:0009953,GO:0046686,GO:0048262
Loc_10420_Tr_3/3_Conf_0.500_Len_1555	GSVIVT01015223001|PACid:17826016	GO:0003677	GO:0003676,GO:0003677,GO:0003682,GO:0003700,GO:0005634,GO:0006351,GO:0006355,GO:0008270,GO:0009908,GO:0048262
Loc_104212_Tr_1/1_Conf_1.000_Len_1307	POPTR_0018s06440.1|PACid:18214418	GO:0005515	GO:0003674,GO:0005739,GO:0006826,GO:0008150,GO:0010106,GO:0010167,GO:0015706
Loc_10421_Tr_4/4_Conf_0.615_Len_1601	GSVIVT01017172001|PACid:17827447	GO:0005524	GO:0000166,GO:0000226,GO:0000904,GO:0005515,GO:0005524,GO:0005737,GO:0005874,GO:0008568,GO:0009825,GO:0009832,GO:0010026,GO:0010090,GO:0010091,GO:0017111,GO:0030865,GO:0031122,GO:0042546,GO:0043622,GO:0071669
Loc_104223_Tr_1/1_Conf_1.000_Len_193	GSVIVT01020995001|PACid:17830216
Loc_104230_Tr_1/1_Conf_1.000_Len_414	Eucgr.E03836.1|PACid:23580114		GO:0004161,GO:0004337,GO:0004659,GO:0005737,GO:0005829,GO:0006084,GO:0006694,GO:0006695,GO:0006720,GO:0006721,GO:0008203,GO:0008299,GO:0016114,GO:0016125,GO:0016126,GO:0016132,GO:0033383,GO:0033384,GO:0045337,GO:0045338,GO:0046165,GO:0046872,GO:1901617
Loc_104240_Tr_1/1_Conf_1.000_Len_235	ppa001157m|PACid:17660281		GO:0000902,GO:0004672,GO:0004674,GO:0005524,GO:0005576,GO:0005886,GO:0006007,GO:0006096,GO:0006468,GO:0006833,GO:0006972,GO:0007030,GO:0007338,GO:0009266,GO:0009506,GO:0009651,GO:0009791,GO:0010193,GO:0010483,GO:0016020,GO:0016021,GO:0016049,GO:0016301,GO:0016772,GO:0030244,GO:0043680,GO:0046686,GO:0046777,GO:0048193,GO:0048767,GO:0050832
Loc_104247_Tr_1/1_Conf_1.000_Len_370	GSVIVT01034392001|PACid:17839885
Loc_104248_Tr_1/1_Conf_1.000_Len_396	POPTR_0003s19620.1|PACid:18218299		GO:0004674,GO:0004675,GO:0004713,GO:0004714,GO:0004871,GO:0004872,GO:0004888,GO:0005524,GO:0005618,GO:0005789,GO:0005886,GO:0006952,GO:0007030,GO:0007049,GO:0007165,GO:0009556,GO:0009741,GO:0009742,GO:0009793,GO:0009838,GO:0009908,GO:0010152,GO:0010227,GO:0016021,GO:0019199,GO:0038023,GO:0043234,GO:0043401,GO:0046777,GO:0048236,GO:0048437,GO:0048545,GO:0048569,GO:0050832,GO:0051321,GO:0060089,GO:…
Loc_104249_Tr_1/1_Conf_1.000_Len_918	POPTR_0001s08730.1|PACid:18235901
Loc_10424_Tr_1/10_Conf_0.500_Len_7557	GSVIVT01031668001|PACid:17837793	GO:0003676, GO:0003677, GO:0004003, GO:0006303	GO:0000723,GO:0000726,GO:0003676,GO:0003677,GO:0003678,GO:0003684,GO:0003690,GO:0004003,GO:0004386,GO:0005515,GO:0005524,GO:0005634,GO:0005737,GO:0005958,GO:0006281,GO:0006302,GO:0006303,GO:0006310,GO:0008026,GO:0008094,GO:0009408,GO:0032200,GO:0042162,GO:0043564,GO:0043565,GO:0060249,GO:0070035
Loc_10424_Tr_10/10_Conf_0.500_Len_7581	GSVIVT01031668001|PACid:17837793	GO:0003676, GO:0003677, GO:0004003, GO:0006303	GO:0000723,GO:0003676,GO:0003677,GO:0003684,GO:0003690,GO:0004003,GO:0005515,GO:0005524,GO:0005634,GO:0005737,GO:0005958,GO:0006281,GO:0006303,GO:0006310,GO:0009408,GO:0042162,GO:0043564
Loc_10424_Tr_2/10_Conf_0.467_Len_5566	GSVIVT01031668001|PACid:17837793	GO:0003676, GO:0003677, GO:0004003, GO:0006303	GO:0000723,GO:0003676,GO:0003677,GO:0003684,GO:0003690,GO:0004003,GO:0005515,GO:0005524,GO:0005634,GO:0005737,GO:0005958,GO:0006281,GO:0006303,GO:0006310,GO:0009408,GO:0042162,GO:0043564
Loc_10424_Tr_7/10_Conf_0.567_Len_7839	POPTR_0011s10870.1|PACid:18230661	GO:0003677, GO:0004003, GO:0006303	GO:0000723,GO:0003676,GO:0003677,GO:0003684,GO:0003690,GO:0004003,GO:0005515,GO:0005524,GO:0005634,GO:0005737,GO:0005958,GO:0006281,GO:0006303,GO:0006310,GO:0009408,GO:0042162,GO:0043564
Loc_104252_Tr_1/1_Conf_1.000_Len_300	ppa015515m|PACid:17653027
Loc_104254_Tr_1/1_Conf_1.000_Len_273	POPTR_0001s37540.1|PACid:18235750	GO:0003677, GO:0003824, GO:0005524, GO:0005694, GO:0006259	GO:0000706,GO:0000724,GO:0000729,GO:0000738,GO:0003677,GO:0003824,GO:0003918,GO:0005524,GO:0005634,GO:0005694,GO:0006259,GO:0006265,GO:0006302,GO:0006308,GO:0006310,GO:0006312,GO:0006355,GO:0007059,GO:0007062,GO:0007126,GO:0007127,GO:0007129,GO:0007131,GO:0007140,GO:0010212,GO:0010332,GO:0016444,GO:0016787,GO:0022402,GO:0031048,GO:0032204,GO:0032504,GO:0033044,GO:0034086,GO:0034090,GO:0035825,GO:…
Loc_104257_Tr_1/2_Conf_0.667_Len_293	ppa017189m|PACid:17653044		GO:0000166,GO:0004812,GO:0004829,GO:0005524,GO:0005618,GO:0005737,GO:0005739,GO:0005829,GO:0005886,GO:0006094,GO:0006418,GO:0006435,GO:0007010,GO:0009507,GO:0010498,GO:0016020,GO:0016876,GO:0043039
Loc_104257_Tr_2/2_Conf_0.667_Len_662	ppa017189m|PACid:17653044
Loc_10425_Tr_2/3_Conf_0.625_Len_3418	ppa001605m|PACid:17668321	GO:0005525	GO:0005525,GO:0006605,GO:0006886,GO:0009507,GO:0009527,GO:0009707,GO:0009941,GO:0015031,GO:0016021,GO:0016787,GO:0019867,GO:0031968,GO:0031969,GO:0042170,GO:0045036,GO:0046872,GO:0072594,GO:0072596,GO:0072598
Loc_10425_Tr_3/3_Conf_0.750_Len_4438	ppa001605m|PACid:17668321	GO:0005525	GO:0005525,GO:0009507,GO:0009707,GO:0016021,GO:0016787,GO:0045036,GO:0046872
Loc_104264_Tr_1/1_Conf_1.000_Len_512	ppa020664m|PACid:17643005		GO:0003676,GO:0003723,GO:0003964,GO:0005739,GO:0006278
Loc_104276_Tr_1/1_Conf_1.000_Len_532	ppb022800m|PACid:17665873
Loc_10427_Tr_3/6_Conf_0.500_Len_792	GSVIVT01013737001|PACid:17824920		GO:0003674,GO:0005634,GO:0005739,GO:0006508,GO:0006511,GO:0008237,GO:0016579,GO:0046872,GO:0070536,GO:0071108
Loc_10427_Tr_4/6_Conf_0.500_Len_1491	GSVIVT01013737001|PACid:17824920		GO:0003674,GO:0005634,GO:0005739,GO:0006508,GO:0006511,GO:0008237,GO:0046872,GO:0070536,GO:0071108
Loc_10427_Tr_5/6_Conf_0.188_Len_370	GSVIVT01013737001|PACid:17824920		GO:0003674,GO:0005634,GO:0005739,GO:0006508,GO:0006511,GO:0008237,GO:0046872,GO:0070536,GO:0071108
Loc_104281_Tr_1/2_Conf_0.750_Len_2594	Eucgr.I02665.1|PACid:23597439	GO:0004672, GO:0005524, GO:0006468, GO:0005515	GO:0004672,GO:0004674,GO:0004713,GO:0005524,GO:0005634,GO:0005886,GO:0006468,GO:0006857,GO:0006995,GO:0009506,GO:0009627,GO:0016020,GO:0016021,GO:0016301,GO:0016772,GO:0031347
Loc_10428_Tr_4/6_Conf_0.375_Len_1538	POPTR_0001s36250.1|PACid:18239214		GO:0006816,GO:0007030,GO:0008150,GO:0009651,GO:0009744,GO:0009749,GO:0009750,GO:0016757
Loc_104294_Tr_1/1_Conf_1.000_Len_230	GSVIVT01004252001|PACid:17818961
Loc_104295_Tr_1/2_Conf_0.667_Len_1060	ppa001211m|PACid:17665485		GO:0004672,GO:0004674,GO:0004713,GO:0005524,GO:0005886,GO:0006468,GO:0016021,GO:0016772
Loc_104295_Tr_2/2_Conf_0.667_Len_496	ppa001211m|PACid:17665485		GO:0004672,GO:0004674,GO:0004713,GO:0005524,GO:0005886,GO:0006468,GO:0016021,GO:0016772
Loc_1042_Tr_2/10_Conf_0.500_Len_2936	ppa007922m|PACid:17649009		GO:0003674,GO:0005783,GO:0005789,GO:0005793,GO:0005794,GO:0008150,GO:0016021,GO:0016192,GO:0033116
Loc_1042_Tr_3/10_Conf_0.429_Len_2230	ppa007922m|PACid:17649009		GO:0003674,GO:0005783,GO:0005789,GO:0005794,GO:0008150,GO:0016021,GO:0016192,GO:0033116
Loc_1042_Tr_7/10_Conf_0.643_Len_3982	ppa007922m|PACid:17649009		GO:0003674,GO:0005783,GO:0005789,GO:0005794,GO:0008150,GO:0016021,GO:0016192,GO:0033116
Loc_1042_Tr_8/10_Conf_0.643_Len_4148	ppa007922m|PACid:17649009		GO:0003674,GO:0005783,GO:0005789,GO:0005794,GO:0008150,GO:0016021,GO:0016192,GO:0033116
Loc_1042_Tr_9/10_Conf_0.071_Len_697	ppa007922m|PACid:17649009		GO:0003674,GO:0005783,GO:0005789,GO:0005794,GO:0008150,GO:0016021,GO:0016192,GO:0033116
Loc_104307_Tr_1/1_Conf_1.000_Len_412	GSVIVT01023876001|PACid:17832187
Loc_10430_Tr_2/2_Conf_0.667_Len_1008	POPTR_0001s44000.1|PACid:18235122		GO:0008150,GO:0009507
Loc_104317_Tr_1/1_Conf_1.000_Len_1957	ppa020282m|PACid:17641295	GO:0003723, GO:0003964, GO:0006278	GO:0003674,GO:0003723,GO:0003964,GO:0005575,GO:0006278,GO:0006863,GO:0008150
Loc_104319_Tr_1/1_Conf_1.000_Len_738	ppb025362m|PACid:17641779
Loc_10431_Tr_2/7_Conf_0.250_Len_663	GSVIVT01023535001|PACid:17831958		GO:0005576,GO:0005768,GO:0005794,GO:0005802,GO:0009058,GO:0016020,GO:0016021,GO:0016051,GO:0016757,GO:0016758,GO:0046872
Loc_10431_Tr_3/7_Conf_0.625_Len_2167	GSVIVT01023535001|PACid:17831958		GO:0005576,GO:0005768,GO:0005794,GO:0005802,GO:0009058,GO:0016020,GO:0016021,GO:0016051,GO:0016757,GO:0016758,GO:0046872
Loc_10431_Tr_5/7_Conf_0.562_Len_2560	GSVIVT01023535001|PACid:17831958		GO:0005576,GO:0005768,GO:0005794,GO:0005802,GO:0009058,GO:0016020,GO:0016021,GO:0016051,GO:0016757,GO:0016758,GO:0046872
Loc_10431_Tr_6/7_Conf_0.312_Len_2176	POPTR_0013s04660.2|PACid:18221294		GO:0005576,GO:0005768,GO:0005794,GO:0005802,GO:0009058,GO:0016020,GO:0016021,GO:0016051,GO:0016757,GO:0016758,GO:0046872
Loc_104324_Tr_1/1_Conf_1.000_Len_179	POPTR_0004s07280.1|PACid:18226293		GO:0000023,GO:0003983,GO:0005737,GO:0005829,GO:0005886,GO:0005985,GO:0008152,GO:0009555,GO:0009651,GO:0016036,GO:0016779,GO:0019252,GO:0043085,GO:0052543,GO:0090406
Loc_10432_Tr_1/2_Conf_0.200_Len_1581	GSVIVT01017859001|PACid:17827959		GO:0004842,GO:0005634,GO:0006486,GO:0006511
Loc_104333_Tr_1/1_Conf_1.000_Len_249	ppa015871m|PACid:17645270
Loc_104336_Tr_1/1_Conf_1.000_Len_218	sp|Q5RHH4|IF172_DANRE		GO:0001655,GO:0001822,GO:0001894,GO:0001895,GO:0005929,GO:0009966,GO:0010646,GO:0010927,GO:0023051,GO:0030030,GO:0030031,GO:0032006,GO:0032990,GO:0042384,GO:0042995,GO:0044782,GO:0045494,GO:0048646,GO:0048793,GO:0048858,GO:0048871,GO:0060271,GO:0070925,GO:0072001,GO:1902531
Loc_104346_Tr_1/2_Conf_0.667_Len_598	ppa011202m|PACid:17660336		GO:0004364,GO:0005737,GO:0009407,GO:0009734,GO:0010583
Loc_104346_Tr_2/2_Conf_0.667_Len_699	sp|Q03666|GSTX4_TOBAC		GO:0004364,GO:0005737,GO:0009407,GO:0009734,GO:0010583
Loc_104350_Tr_1/2_Conf_0.667_Len_1045	POPTR_0017s02410.1|PACid:18209289	GO:0005515	GO:0005622,GO:0005634,GO:0005737,GO:0006281,GO:0006464,GO:0006511
Loc_104352_Tr_1/1_Conf_1.000_Len_276	POPTR_0010s05960.1|PACid:18240518		GO:0003824,GO:0004553,GO:0005575,GO:0005975,GO:0043169
Loc_10435_Tr_7/11_Conf_0.541_Len_2614	GSVIVT01022009001|PACid:17830946	GO:0008270	GO:0005576,GO:0005789,GO:0008150,GO:0008270,GO:0012506,GO:0016021,GO:0016023,GO:0016746,GO:0030659,GO:0031410,GO:0031982,GO:0031988,GO:0044433
Loc_104370_Tr_1/2_Conf_0.667_Len_923	Eucgr.H02950.1|PACid:23592276
Loc_104371_Tr_1/1_Conf_1.000_Len_259	GSVIVT01004123001|PACid:17818950
Loc_10437_Tr_3/6_Conf_0.385_Len_485	POPTR_0018s07560.1|PACid:18215532		GO:0000165,GO:0002237,GO:0002679,GO:0005516,GO:0005634,GO:0005737,GO:0006569,GO:0006612,GO:0006944,GO:0009581,GO:0009595,GO:0009625,GO:0009627,GO:0009646,GO:0009684,GO:0009697,GO:0009862,GO:0009863,GO:0009867,GO:0010119,GO:0010197,GO:0010200,GO:0010310,GO:0010363,GO:0030968,GO:0031347,GO:0031348,GO:0035556,GO:0042742,GO:0043069,GO:0043900,GO:0045087,GO:0050832
Loc_10437_Tr_4/6_Conf_0.615_Len_1685	POPTR_0018s07560.1|PACid:18215532		GO:0000165,GO:0002237,GO:0002679,GO:0005516,GO:0005634,GO:0005737,GO:0006569,GO:0006612,GO:0006944,GO:0009581,GO:0009595,GO:0009625,GO:0009627,GO:0009646,GO:0009684,GO:0009697,GO:0009862,GO:0009863,GO:0009867,GO:0010119,GO:0010197,GO:0010200,GO:0010310,GO:0010363,GO:0030968,GO:0031347,GO:0031348,GO:0035556,GO:0042742,GO:0043069,GO:0043900,GO:0045087,GO:0050832
Loc_10437_Tr_5/6_Conf_0.462_Len_1375	POPTR_0018s07560.1|PACid:18215532		GO:0000165,GO:0002237,GO:0002679,GO:0005516,GO:0005634,GO:0005737,GO:0006569,GO:0006612,GO:0006944,GO:0009581,GO:0009595,GO:0009625,GO:0009627,GO:0009646,GO:0009684,GO:0009697,GO:0009862,GO:0009863,GO:0009867,GO:0010119,GO:0010197,GO:0010200,GO:0010310,GO:0010363,GO:0030968,GO:0031347,GO:0031348,GO:0035556,GO:0042742,GO:0043069,GO:0043900,GO:0045087,GO:0050832
Loc_104386_Tr_1/1_Conf_1.000_Len_212	GSVIVT01029918001|PACid:17836563		GO:0005634,GO:0008150,GO:0016567
Loc_10438_Tr_1/2_Conf_0.800_Len_1428	ppa010514m|PACid:17652792	GO:0004861, GO:0005634, GO:0007050	GO:0000278,GO:0000280,GO:0000911,GO:0001932,GO:0001933,GO:0004857,GO:0004860,GO:0004861,GO:0005515,GO:0005634,GO:0005654,GO:0006275,GO:0006342,GO:0006469,GO:0007050,GO:0010389,GO:0010440,GO:0010563,GO:0016538,GO:0016569,GO:0019207,GO:0019210,GO:0019220,GO:0019887,GO:0030291,GO:0030332,GO:0031047,GO:0031400,GO:0032269,GO:0033673,GO:0042023,GO:0042325,GO:0042326,GO:0043086,GO:0043549,GO:0045736,GO:…
Loc_1043_Tr_3/4_Conf_0.571_Len_1965	ppa010282m|PACid:17667183		GO:0005634,GO:0005829,GO:0009846,GO:0009860
Loc_104414_Tr_1/1_Conf_1.000_Len_300	GSVIVT01001052001|PACid:17817325		GO:0000166,GO:0003824,GO:0005524,GO:0005774,GO:0005886,GO:0006164,GO:0006200,GO:0006754,GO:0006812,GO:0008152,GO:0008553,GO:0009123,GO:0009124,GO:0009126,GO:0009127,GO:0009142,GO:0009145,GO:0009152,GO:0009156,GO:0009161,GO:0009163,GO:0009165,GO:0009167,GO:0009168,GO:0009201,GO:0009206,GO:0009260,GO:0015078,GO:0015662,GO:0015992,GO:0016020,GO:0016021,GO:0016887,GO:0019829,GO:0036442,GO:0042451,GO:…
Loc_104428_Tr_1/1_Conf_1.000_Len_322	GSVIVT01004123001|PACid:17818950
Loc_10442_Tr_4/4_Conf_0.500_Len_1494	ppa012575m|PACid:17667099		GO:0000325,GO:0005509,GO:0005515,GO:0009862,GO:0032879,GO:0043269,GO:0051049
Loc_104433_Tr_1/1_Conf_1.000_Len_1717	ppa021345m|PACid:17644828	GO:0003723, GO:0003964, GO:0006278	GO:0003676,GO:0003723,GO:0003964,GO:0004523,GO:0005739,GO:0006278,GO:0046872,GO:0090305
Loc_10443_Tr_2/2_Conf_0.875_Len_1045	AT5G40230.1|PACid:19665831		GO:0003674,GO:0016020
Loc_104444_Tr_1/1_Conf_1.000_Len_522	sp|P11143|HSP70_MAIZE		GO:0002020,GO:0005515,GO:0005524,GO:0005618,GO:0005634,GO:0005730,GO:0005737,GO:0005774,GO:0005794,GO:0005829,GO:0005886,GO:0006094,GO:0006096,GO:0006457,GO:0006950,GO:0009408,GO:0009409,GO:0009506,GO:0009507,GO:0009615,GO:0009651,GO:0010187,GO:0016020,GO:0022626,GO:0042742,GO:0046686,GO:0048046,GO:0050832,GO:0090332
Loc_10444_Tr_1/8_Conf_0.571_Len_867	ppa009595m|PACid:17646668
Loc_10444_Tr_5/8_Conf_0.524_Len_1683	GSVIVT01008809001|PACid:17821343		GO:0003713,GO:0005622,GO:0005634,GO:0006974,GO:0007131,GO:0007140,GO:0007143
Loc_104453_Tr_1/1_Conf_1.000_Len_1437	ppa021750m|PACid:17659233	GO:0003723, GO:0003964, GO:0006278	GO:0003723,GO:0003964,GO:0006278
Loc_104466_Tr_1/1_Conf_1.000_Len_395	GSVIVT01034555001|PACid:17839987		GO:0003735,GO:0005524,GO:0005622,GO:0005737,GO:0005840,GO:0006412,GO:0006662,GO:0006952,GO:0009055,GO:0009165,GO:0009570,GO:0015035,GO:0015036,GO:0015934,GO:0016020,GO:0018904,GO:0022625,GO:0043531,GO:0045454,GO:0052541,GO:0052546
Loc_10446_Tr_1/2_Conf_0.833_Len_1175	ppa009341m|PACid:17656357		GO:0003676,GO:0003723,GO:0005634
Loc_104471_Tr_1/1_Conf_1.000_Len_261	GSVIVT01004123001|PACid:17818950
Loc_104475_Tr_1/1_Conf_1.000_Len_313	ppa024831m|PACid:17653969	GO:0005515, GO:0005622, GO:0007165	GO:0005524,GO:0005622,GO:0005737,GO:0006952,GO:0007165,GO:0009506,GO:0009507,GO:0009626,GO:0043531
Loc_104482_Tr_1/1_Conf_1.000_Len_1242	ppa022890m|PACid:17644711	GO:0004672, GO:0005524, GO:0006468	GO:0004672,GO:0004674,GO:0005524,GO:0005886,GO:0006468,GO:0016021,GO:0016301,GO:0016772,GO:0030246
Loc_104485_Tr_2/5_Conf_0.444_Len_591	GSVIVT01021289001|PACid:17830431
Loc_104493_Tr_1/1_Conf_1.000_Len_521	Eucgr.I00188.1|PACid:23594702	GO:0004672, GO:0005524, GO:0006468	GO:0004672,GO:0004674,GO:0004713,GO:0005524,GO:0005634,GO:0005886,GO:0006468,GO:0006857,GO:0006995,GO:0009506,GO:0009627,GO:0016020,GO:0016021,GO:0016301,GO:0016772,GO:0031347
Loc_10449_Tr_2/10_Conf_0.333_Len_1745	AT3G15880.3|PACid:19664933		GO:0005515,GO:0005634,GO:0006351,GO:0006355,GO:0009630,GO:0009933,GO:0010014,GO:0010072,GO:0048532,GO:0090421
Loc_10449_Tr_3/10_Conf_0.533_Len_2282	GSVIVT01017343001|PACid:17827584	GO:0005515	GO:0005515,GO:0005634,GO:0006351,GO:0006355,GO:0009630,GO:0010072
Loc_10449_Tr_4/10_Conf_0.300_Len_1635	AT3G15880.3|PACid:19664933		GO:0005515,GO:0005634,GO:0006351,GO:0006355,GO:0009630,GO:0010072
Loc_10449_Tr_9/10_Conf_0.367_Len_1966	GSVIVT01017343001|PACid:17827584	GO:0005515	GO:0005515,GO:0005634,GO:0006351,GO:0006355,GO:0009630,GO:0010072
Loc_1044_Tr_2/5_Conf_0.438_Len_1639	GSVIVT01031538001|PACid:17837703
Loc_1044_Tr_3/5_Conf_0.625_Len_3800	ppa002383m|PACid:17646275	GO:0003676, GO:0008270	GO:0000166,GO:0003676,GO:0003677,GO:0003723,GO:0005634,GO:0008150,GO:0008270,GO:0046872
Loc_104501_Tr_1/1_Conf_1.000_Len_696	ppa022115m|PACid:17654707
Loc_10450_Tr_1/2_Conf_0.400_Len_1110	ppa010620m|PACid:17643177
Loc_104517_Tr_2/5_Conf_0.222_Len_639	POPTR_0015s11200.1|PACid:18233866
Loc_104517_Tr_3/5_Conf_0.444_Len_1004	POPTR_0016s04930.1|PACid:18250060	GO:0008152, GO:0016491	GO:0000166,GO:0005576,GO:0008152,GO:0016491
Loc_104517_Tr_5/5_Conf_0.556_Len_1240	POPTR_0015s11210.1|PACid:18233749	GO:0008152, GO:0016491	GO:0000166,GO:0008152,GO:0009507,GO:0016491
Loc_104529_Tr_1/1_Conf_1.000_Len_234	Eucgr.E00477.1|PACid:23577212		GO:0003674,GO:0005886
Loc_10452_Tr_14/17_Conf_0.170_Len_4120	GSVIVT01030107001|PACid:17836704		GO:0003674,GO:0005739,GO:0008150
Loc_104531_Tr_1/1_Conf_1.000_Len_820	ppb020741m|PACid:17665437
Loc_10453_Tr_3/5_Conf_0.625_Len_1240	POPTR_0017s08450.1|PACid:18210733	GO:0000166, GO:0004812, GO:0005524, GO:0005737, GO:0006418	GO:0000049,GO:0000166,GO:0004812,GO:0004825,GO:0005524,GO:0005737,GO:0005829,GO:0006418,GO:0006431,GO:0046686
Loc_104540_Tr_1/1_Conf_1.000_Len_174	ppa020352m|PACid:17641941		GO:0003824,GO:0005575,GO:0008150
Loc_104544_Tr_1/1_Conf_1.000_Len_502	POPTR_0011s03930.1|PACid:18231522	GO:0004672, GO:0006468	GO:0004672,GO:0004674,GO:0004713,GO:0005516,GO:0005524,GO:0005886,GO:0006468,GO:0016021,GO:0016301,GO:0016772,GO:0030246,GO:0044459,GO:0048544
Loc_10454_Tr_1/1_Conf_1.000_Len_410	ppa014839m|PACid:17667756		GO:0005739
Loc_104550_Tr_1/1_Conf_1.000_Len_481	ppa016677m|PACid:17666643
Loc_104568_Tr_1/1_Conf_1.000_Len_224	POPTR_0746s00200.1|PACid:18220233	GO:0005618, GO:0030599, GO:0042545	GO:0005576,GO:0005618,GO:0005737,GO:0009411,GO:0009505,GO:0009507,GO:0009813,GO:0030599,GO:0042545,GO:0045330,GO:0045490
Loc_10456_Tr_2/4_Conf_0.667_Len_1882	ppa006440m|PACid:17650440		GO:0003674
Loc_10456_Tr_3/4_Conf_0.167_Len_1475	GSVIVT01036475001|PACid:17841407
Loc_104579_Tr_1/1_Conf_1.000_Len_607	Eucgr.F01612.1|PACid:23582329		GO:0005576,GO:0006508,GO:0006950,GO:0008234
Loc_10457_Tr_1/3_Conf_0.636_Len_1450	POPTR_0012s09480.1|PACid:18229210		GO:0003677,GO:0005634,GO:0006355,GO:0008270,GO:0010200
Loc_10457_Tr_2/3_Conf_0.273_Len_1749	ppa010760m|PACid:17667232		GO:0005634,GO:0008270
Loc_104580_Tr_1/1_Conf_1.000_Len_178	AT4G26910.3|PACid:19648581		GO:0004149,GO:0005739,GO:0006099,GO:0008152,GO:0008270,GO:0009627,GO:0016020,GO:0016746,GO:0034976,GO:0045252
Loc_104586_Tr_1/1_Conf_1.000_Len_207	ppa001032m|PACid:17643597		GO:0004553,GO:0005576,GO:0005783,GO:0005975,GO:0009507,GO:0009826,GO:0015926,GO:0030244,GO:0042742,GO:0046686,GO:0048193
Loc_104588_Tr_1/1_Conf_1.000_Len_278	ppa020085m|PACid:17667175
Loc_104589_Tr_3/3_Conf_0.400_Len_560	ppa016677m|PACid:17666643		GO:0003674,GO:0005575,GO:0006863,GO:0008150
Loc_10458_Tr_3/7_Conf_0.529_Len_3109	POPTR_0002s25960.4|PACid:18244317	GO:0003677	GO:0003677,GO:0003682,GO:0003700,GO:0005634,GO:0006351,GO:0006355,GO:0007623,GO:0016036,GO:0055063,GO:0071486
Loc_10458_Tr_4/7_Conf_0.529_Len_4953	POPTR_0002s25960.4|PACid:18244317	GO:0003677	GO:0003677,GO:0003682,GO:0003700,GO:0005634,GO:0006351,GO:0006355,GO:0007623,GO:0016036,GO:0055063,GO:0071486
Loc_10458_Tr_5/7_Conf_0.647_Len_3703	POPTR_0002s25960.4|PACid:18244317	GO:0003677	GO:0003677,GO:0003682,GO:0003700,GO:0005634,GO:0006351,GO:0006355,GO:0007623,GO:0016036,GO:0055063,GO:0071486
Loc_10458_Tr_6/7_Conf_0.588_Len_4158	POPTR_0002s25960.4|PACid:18244317	GO:0003677	GO:0003677,GO:0003682,GO:0003700,GO:0005634,GO:0006351,GO:0006355,GO:0007623,GO:0016036,GO:0055063,GO:0071486
Loc_104590_Tr_1/1_Conf_1.000_Len_182	ppa011761m|PACid:17663519
Loc_10459_Tr_5/5_Conf_0.462_Len_2504	ppa003966m|PACid:17657103	GO:0005215, GO:0006810, GO:0016020	GO:0005215,GO:0006810,GO:0006811,GO:0006875,GO:0015103,GO:0016020,GO:0016021,GO:0030001,GO:0046873,GO:0055072
Loc_1045_Tr_2/5_Conf_0.250_Len_1663	POPTR_0007s14620.1|PACid:18243167		GO:0003824,GO:0004084,GO:0005634,GO:0005739,GO:0006549,GO:0006551,GO:0006573,GO:0008152,GO:0008483,GO:0008652,GO:0009081,GO:0009082,GO:0009097,GO:0009098,GO:0009099,GO:0009407,GO:0009507,GO:0016769,GO:0052654,GO:0052655,GO:0052656,GO:1901607
Loc_1045_Tr_4/5_Conf_0.583_Len_2742	POPTR_0007s14620.1|PACid:18243167	GO:0003824, GO:0008152	GO:0003824,GO:0004084,GO:0005634,GO:0005739,GO:0008152,GO:0009081,GO:0009097,GO:0009098,GO:0009099,GO:0009407,GO:0009507,GO:0052654,GO:0052655,GO:0052656
Loc_104608_Tr_1/1_Conf_1.000_Len_554	POPTR_0007s13710.1|PACid:18242707
Loc_104609_Tr_1/1_Conf_1.000_Len_489	GSVIVT01004252001|PACid:17818961		GO:0003676,GO:0005739,GO:0008150
Loc_104619_Tr_1/1_Conf_1.000_Len_173	GSVIVT01009206001|PACid:17821668
Loc_10461_Tr_2/4_Conf_0.182_Len_616	ppa012689m|PACid:17668082
Loc_10461_Tr_3/4_Conf_0.545_Len_954	Eucgr.K01707.1|PACid:23603227		GO:0003824,GO:0005080,GO:0005777,GO:0005886,GO:0006790,GO:0008152,GO:0008270,GO:0009150,GO:0047627
Loc_104624_Tr_1/1_Conf_1.000_Len_456	Eucgr.C02517.1|PACid:23571995		GO:0004872,GO:0005739,GO:0005789,GO:0005794,GO:0006882,GO:0006979,GO:0009725,GO:0009744,GO:0016021,GO:0016126,GO:0046872,GO:0055069
Loc_104626_Tr_1/1_Conf_1.000_Len_508	GSVIVT01024357001|PACid:17832582		GO:0003676,GO:0003964,GO:0004190,GO:0004519,GO:0005739,GO:0006508,GO:0008150,GO:0008270,GO:0015074,GO:0090305
Loc_104633_Tr_1/1_Conf_1.000_Len_189	Eucgr.A02507.1|PACid:23564436
Loc_10464_Tr_2/3_Conf_0.333_Len_1643	ppa016615m|PACid:17667366		GO:0000329,GO:0005302,GO:0005886,GO:0006865,GO:0007034,GO:0015171,GO:0015173,GO:0015175,GO:0015179,GO:0015186,GO:0015188,GO:0015658,GO:0016020,GO:0016021
Loc_104656_Tr_1/1_Conf_1.000_Len_294	Eucgr.F01070.2|PACid:23581730		GO:0004143,GO:0007205,GO:0009723
Loc_10465_Tr_3/4_Conf_0.667_Len_3867	ppa000832m|PACid:17645005	GO:0006886, GO:0016192	GO:0005764,GO:0005765,GO:0005770,GO:0006820,GO:0006886,GO:0007033,GO:0007041,GO:0007610,GO:0007632,GO:0007634,GO:0008105,GO:0008270,GO:0008284,GO:0008333,GO:0009630,GO:0015711,GO:0015718,GO:0015721,GO:0015849,GO:0016192,GO:0030903,GO:0031902,GO:0033059,GO:0043473,GO:0043476,GO:0043482,GO:0043485,GO:0044708,GO:0045176,GO:0046942,GO:0048066,GO:0048069,GO:0048568,GO:0048757,GO:0050931,GO:0060034,GO:…
Loc_10466_Tr_1/2_Conf_0.714_Len_2586	ppa003562m|PACid:17645141	GO:0004372, GO:0006544, GO:0006563	GO:0003824,GO:0004372,GO:0005737,GO:0005829,GO:0006544,GO:0006563,GO:0006575,GO:0006730,GO:0006732,GO:0006760,GO:0016742,GO:0030139,GO:0030170,GO:0035999,GO:0042558,GO:0045335,GO:0046653,GO:0046686,GO:0051186
Loc_104678_Tr_1/1_Conf_1.000_Len_223	GSVIVT01034165001|PACid:17839734		GO:0004672,GO:0004674,GO:0004713,GO:0005524,GO:0005886,GO:0006468,GO:0006499,GO:0009507,GO:0009617,GO:0016301,GO:0016772,GO:0045087
Loc_104680_Tr_1/1_Conf_1.000_Len_210	Eucgr.H02650.1|PACid:23591974		GO:0008430,GO:0009507,GO:0010197
Loc_104681_Tr_1/1_Conf_1.000_Len_765	GSVIVT01031365001|PACid:17837575
Loc_104683_Tr_1/1_Conf_1.000_Len_334	ppa022462m|PACid:17663121
Loc_104688_Tr_1/3_Conf_0.600_Len_829	ppa012191m|PACid:17668217		GO:0005783,GO:0005789,GO:0005886,GO:0006465,GO:0006508,GO:0006518,GO:0008233,GO:0008236,GO:0009507,GO:0009627,GO:0016020,GO:0016021,GO:0016485,GO:0034976,GO:0043603,GO:0051604
Loc_104688_Tr_2/3_Conf_0.400_Len_1339	AT1G52600.1|PACid:19651040		GO:0005783,GO:0005789,GO:0005886,GO:0006465,GO:0006508,GO:0008233,GO:0008236,GO:0009507,GO:0009627,GO:0016020,GO:0016021,GO:0034976
Loc_104697_Tr_1/1_Conf_1.000_Len_657	GSVIVT01023876001|PACid:17832187
Loc_1046_Tr_6/10_Conf_0.077_Len_628	ppa004278m|PACid:17658734
Loc_1046_Tr_7/10_Conf_0.385_Len_1534	ppa004278m|PACid:17658734	GO:0005742, GO:0045040	GO:0005737,GO:0005742,GO:0005829,GO:0045040
Loc_1046_Tr_8/10_Conf_0.385_Len_1366	ppa004278m|PACid:17658734		GO:0005737,GO:0005742,GO:0005829,GO:0045040
Loc_104708_Tr_1/1_Conf_1.000_Len_633	Eucgr.I02046.1|PACid:23596763		GO:0003674,GO:0005634,GO:0008150
Loc_104711_Tr_1/1_Conf_1.000_Len_213	GSVIVT01031842001|PACid:17837936
Loc_104738_Tr_1/1_Conf_1.000_Len_642	GSVIVT01024955001|PACid:17833045		GO:0005739,GO:0008150
Loc_10473_Tr_1/3_Conf_0.800_Len_2796	POPTR_0009s16020.1|PACid:18228204		GO:0000398,GO:0003677,GO:0003700,GO:0005515,GO:0005622,GO:0005634,GO:0005654,GO:0005730,GO:0005829,GO:0006355,GO:0006397,GO:0007346,GO:0008270,GO:0008380,GO:0009507,GO:0010267,GO:0010445,GO:0010608,GO:0016071,GO:0016246,GO:0016441,GO:0016458,GO:0016568,GO:0016604,GO:0016607,GO:0030422,GO:0031047,GO:0031050,GO:0031053,GO:0035194,GO:0035195,GO:0035196,GO:0040029,GO:0043331,GO:0043687,GO:0044451,GO:…
Loc_10473_Tr_3/3_Conf_0.800_Len_2719	POPTR_0009s16020.1|PACid:18228204		GO:0000398,GO:0003677,GO:0003700,GO:0005515,GO:0005622,GO:0005634,GO:0005730,GO:0005829,GO:0006355,GO:0006397,GO:0007346,GO:0008270,GO:0008380,GO:0009507,GO:0010267,GO:0010445,GO:0016568,GO:0016607,GO:0031053,GO:0043687,GO:0045893,GO:0046872,GO:0048367,GO:0048509,GO:2000011
Loc_104740_Tr_1/1_Conf_1.000_Len_691	GSVIVT01004123001|PACid:17818950
Loc_104743_Tr_1/1_Conf_1.000_Len_2681	POPTR_0001s40220.1|PACid:18237425	GO:0003677, GO:0046983	GO:0003677,GO:0005634,GO:0005829,GO:0006310,GO:0009791,GO:0032196,GO:0046983
Loc_10474_Tr_1/5_Conf_0.706_Len_2635	ppa005402m|PACid:17657424		GO:0003674,GO:0008150,GO:0009507
Loc_10474_Tr_3/5_Conf_0.706_Len_2742	ppa005402m|PACid:17657424		GO:0003674,GO:0008150,GO:0009507
Loc_104754_Tr_1/1_Conf_1.000_Len_206	AT4G39280.2|PACid:19648220		GO:0000049,GO:0000166,GO:0004812,GO:0004826,GO:0005524,GO:0005737,GO:0005829,GO:0006418,GO:0006432,GO:0009165,GO:0043039
Loc_10476_Tr_2/6_Conf_0.571_Len_3211	POPTR_0011s10120.1|PACid:18230672	GO:0005506, GO:0009055, GO:0020037, GO:0055114	GO:0000041,GO:0004497,GO:0005506,GO:0009055,GO:0016021,GO:0016705,GO:0019825,GO:0020037,GO:0040008,GO:0055114
Loc_10476_Tr_6/6_Conf_0.571_Len_3676	POPTR_0011s10140.1|PACid:18230592	GO:0005506, GO:0009055, GO:0020037, GO:0055114	GO:0000041,GO:0004497,GO:0005506,GO:0005774,GO:0009055,GO:0009820,GO:0016021,GO:0016705,GO:0019825,GO:0020037,GO:0050616,GO:0055114
Loc_104774_Tr_2/2_Conf_0.667_Len_358	GSVIVT01036792001|PACid:17841627	GO:0005515	GO:0002237,GO:0005886,GO:0006952,GO:0007165,GO:0010103,GO:0016021,GO:0016301,GO:0048443
Loc_104779_Tr_1/1_Conf_1.000_Len_444	POPTR_0006s06130.1|PACid:18212638		GO:0005737,GO:0005829,GO:0009165,GO:0010167,GO:0015706,GO:0016491,GO:0016706,GO:0055114
Loc_104780_Tr_1/1_Conf_1.000_Len_425	Eucgr.E02176.1|PACid:23578744		GO:0000166,GO:0005622,GO:0005737,GO:0005739,GO:0006952,GO:0007165,GO:0017111,GO:0043531
Loc_104781_Tr_1/1_Conf_1.000_Len_253	ppa008370m|PACid:17664335
Loc_104783_Tr_1/1_Conf_1.000_Len_631	Eucgr.A01524.1|PACid:23563305	GO:0004252, GO:0006508	GO:0004252,GO:0005576,GO:0005618,GO:0006508,GO:0008152,GO:0009505,GO:0042802,GO:0043086
Loc_10479_Tr_1/10_Conf_0.548_Len_2644	GSVIVT01013799001|PACid:17824974	GO:0004672, GO:0005524, GO:0006468	GO:0004672,GO:0004674,GO:0004747,GO:0005524,GO:0005576,GO:0005886,GO:0006014,GO:0006468,GO:0008865,GO:0009627,GO:0016021,GO:0016301,GO:0016772,GO:0019252,GO:0031347
Loc_10479_Tr_4/10_Conf_0.226_Len_1391	POPTR_0010s05380.3|PACid:18242006		GO:0004672,GO:0004674,GO:0004747,GO:0005524,GO:0005576,GO:0005886,GO:0006014,GO:0006468,GO:0008865,GO:0009627,GO:0016021,GO:0016301,GO:0016772,GO:0019252,GO:0031347
Loc_10479_Tr_7/10_Conf_0.387_Len_1638	ppa002895m|PACid:17665176	GO:0004672, GO:0005524, GO:0006468	GO:0004672,GO:0004674,GO:0004747,GO:0005524,GO:0005576,GO:0005886,GO:0006014,GO:0006468,GO:0008865,GO:0009627,GO:0016021,GO:0016301,GO:0016772,GO:0019252,GO:0031347
Loc_10479_Tr_8/10_Conf_0.581_Len_2806	GSVIVT01013799001|PACid:17824974	GO:0004672, GO:0005524, GO:0006468	GO:0004672,GO:0004674,GO:0004747,GO:0005524,GO:0005576,GO:0005886,GO:0006014,GO:0006468,GO:0008865,GO:0009627,GO:0016021,GO:0016301,GO:0016772,GO:0019252,GO:0031347
Loc_10479_Tr_9/10_Conf_0.581_Len_2989	POPTR_0010s05380.1|PACid:18242004	GO:0004672, GO:0005524, GO:0006468	GO:0004672,GO:0004674,GO:0004747,GO:0005524,GO:0005576,GO:0005886,GO:0006014,GO:0006468,GO:0008865,GO:0009627,GO:0016021,GO:0016301,GO:0016772,GO:0019252,GO:0031347
Loc_104810_Tr_1/1_Conf_1.000_Len_668	GSVIVT01014102001|PACid:17825160		GO:0005576,GO:0008150
Loc_104815_Tr_1/1_Conf_1.000_Len_577	GSVIVT01012106001|PACid:17823819	GO:0016020	GO:0003824,GO:0005768,GO:0005794,GO:0005802,GO:0016020,GO:0016757,GO:0045489
Loc_10481_Tr_2/2_Conf_0.857_Len_2297	GSVIVT01008549001|PACid:17821135		GO:0003824,GO:0005886,GO:0006777,GO:0008265,GO:0009108,GO:0016740,GO:0019720,GO:0030151,GO:0030170,GO:0032324,GO:0043545,GO:0051188,GO:0051189
Loc_104829_Tr_1/1_Conf_1.000_Len_186	Eucgr.E01024.1|PACid:23577729		GO:0005524,GO:0005618,GO:0005634,GO:0005730,GO:0005773,GO:0005774,GO:0005783,GO:0005788,GO:0005886,GO:0006457,GO:0009408,GO:0009506,GO:0009507,GO:0010197,GO:0016020,GO:0016592,GO:0034976,GO:0046686
Loc_10482_Tr_1/10_Conf_0.676_Len_2833	ppa003591m|PACid:17642622		GO:0005634,GO:0006281,GO:0006351,GO:0006355
Loc_10482_Tr_2/10_Conf_0.054_Len_820	Eucgr.J01409.1|PACid:23599381		GO:0005634
Loc_10482_Tr_5/10_Conf_0.703_Len_2915	ppa003591m|PACid:17642622		GO:0005634,GO:0006281,GO:0006351,GO:0006355
Loc_10482_Tr_7/10_Conf_0.378_Len_2074	ppa003591m|PACid:17642622		GO:0005634,GO:0006281,GO:0006351,GO:0006355
Loc_10482_Tr_9/10_Conf_0.432_Len_1895	ppa003591m|PACid:17642622		GO:0005634,GO:0006281,GO:0006351,GO:0006355
Loc_104849_Tr_1/1_Conf_1.000_Len_486	AT2G38920.2|PACid:19641927		GO:0005634,GO:0006817,GO:0008270,GO:0009062,GO:0016036
Loc_104852_Tr_1/1_Conf_1.000_Len_193	Eucgr.A02968.1|PACid:23565005
Loc_104857_Tr_1/1_Conf_1.000_Len_243	ppa015000m|PACid:17646237		GO:0003723,GO:0003964,GO:0004190,GO:0004519,GO:0006278,GO:0006508,GO:0015074,GO:0090305
Loc_10486_Tr_1/1_Conf_1.000_Len_496	sp|P60868|RS20_RAT	GO:0003735, GO:0005622, GO:0005840, GO:0006412	GO:0001510,GO:0003723,GO:0003735,GO:0005618,GO:0005622,GO:0005730,GO:0005829,GO:0005840,GO:0006412,GO:0009506,GO:0009507,GO:0015935,GO:0016020,GO:0022626,GO:0022627
Loc_104879_Tr_1/1_Conf_1.000_Len_278	ppa004314m|PACid:17652215		GO:0005739,GO:0009507,GO:0009536,GO:0009706,GO:0009941
Loc_10487_Tr_1/3_Conf_0.250_Len_1006	ppa003966m|PACid:17657103	GO:0005215, GO:0006810, GO:0016020	GO:0000041,GO:0005215,GO:0005384,GO:0005737,GO:0005773,GO:0005774,GO:0005794,GO:0006810,GO:0006828,GO:0006875,GO:0009506,GO:0009617,GO:0010043,GO:0015103,GO:0015691,GO:0015692,GO:0016020,GO:0016021,GO:0030001,GO:0042742,GO:0046873,GO:0055072,GO:2000377,GO:2000379
Loc_10487_Tr_2/3_Conf_0.417_Len_1942	ppa004490m|PACid:17661677	GO:0005215, GO:0006810, GO:0016020	GO:0005215,GO:0005384,GO:0005737,GO:0005773,GO:0005774,GO:0005794,GO:0006810,GO:0006828,GO:0006875,GO:0009506,GO:0009617,GO:0010043,GO:0015103,GO:0015691,GO:0015692,GO:0016020,GO:0016021,GO:0030001,GO:0042742,GO:0046873,GO:0055072,GO:2000379
Loc_10487_Tr_3/3_Conf_0.750_Len_2387	ppa004490m|PACid:17661677	GO:0005215, GO:0006810, GO:0016020	GO:0005215,GO:0005384,GO:0005737,GO:0005773,GO:0005774,GO:0005794,GO:0006810,GO:0006828,GO:0006875,GO:0009506,GO:0009617,GO:0010043,GO:0015103,GO:0015691,GO:0015692,GO:0016020,GO:0016021,GO:0030001,GO:0042742,GO:0046873,GO:0055072,GO:2000379
Loc_104885_Tr_1/1_Conf_1.000_Len_162	ppa016553m|PACid:17668293
Loc_104887_Tr_1/1_Conf_1.000_Len_296	ppa022890m|PACid:17644711
Loc_10488_Tr_1/2_Conf_0.667_Len_646	Eucgr.J00499.1|PACid:23598284	GO:0005622, GO:0043565	GO:0000109,GO:0000123,GO:0000228,GO:0003677,GO:0003700,GO:0003887,GO:0005622,GO:0005634,GO:0005657,GO:0005671,GO:0005694,GO:0006355,GO:0006473,GO:0006475,GO:0008622,GO:0016568,GO:0016569,GO:0016570,GO:0016573,GO:0018193,GO:0018205,GO:0018393,GO:0018394,GO:0030894,GO:0032993,GO:0043543,GO:0043565,GO:0043596,GO:0043601,GO:0043966,GO:0044427,GO:0044454,GO:1902493
Loc_10488_Tr_2/2_Conf_1.000_Len_754	Eucgr.J00499.1|PACid:23598284	GO:0005622, GO:0043565	GO:0003677,GO:0003700,GO:0003887,GO:0005622,GO:0005634,GO:0005671,GO:0006355,GO:0008622,GO:0043565,GO:0043966
Loc_104895_Tr_1/1_Conf_1.000_Len_334	ppb024105m|PACid:17640792		GO:0003674,GO:0003676,GO:0004523,GO:0005739,GO:0008150,GO:0046872,GO:0090305
Loc_104896_Tr_1/1_Conf_1.000_Len_1194	POPTR_0010s21220.1|PACid:18241412	GO:0047134, GO:0055114	GO:0003674,GO:0005575,GO:0008150
Loc_1048_Tr_2/2_Conf_0.889_Len_1643	sp|Q5J907|TCTP_ELAGV		GO:0005737,GO:0008150
Loc_104907_Tr_1/1_Conf_1.000_Len_182	ppb017095m|PACid:17664745
Loc_104913_Tr_1/1_Conf_1.000_Len_570	GSVIVT01019032001|PACid:17828807		GO:0005737,GO:0008270
Loc_10491_Tr_2/3_Conf_0.571_Len_1351	GSVIVT01008734001|PACid:17821286	GO:0003824, GO:0008152	GO:0003824,GO:0004620,GO:0004630,GO:0005509,GO:0005773,GO:0005886,GO:0009409,GO:0009506,GO:0009787,GO:0009789,GO:0009967,GO:0010119,GO:0010647,GO:0012501,GO:0015630,GO:0016020,GO:0016042,GO:0023056,GO:0042439,GO:0046470,GO:0046473,GO:0070290,GO:0090333,GO:1901419,GO:1901421
Loc_104921_Tr_1/1_Conf_1.000_Len_611	GSVIVT01034392001|PACid:17839885
Loc_104927_Tr_1/1_Conf_1.000_Len_202	AT4G37040.1|PACid:19644675		GO:0004177,GO:0005739,GO:0006508,GO:0008235,GO:0009507,GO:0009737,GO:0009987,GO:0019408,GO:0031365
Loc_104944_Tr_1/1_Conf_1.000_Len_390	AT4G35130.1|PACid:19647155		GO:0009507
Loc_104949_Tr_1/1_Conf_1.000_Len_516	Eucgr.L00503.1|PACid:23605735	GO:0008152	GO:0005634,GO:0008152,GO:0008194,GO:0015020,GO:0016757,GO:0016758
Loc_10495_Tr_7/15_Conf_0.033_Len_402	ppa021879m|PACid:17661476		GO:0005634,GO:0008150,GO:0046983
Loc_10496_Tr_1/4_Conf_0.667_Len_1244	ppa003153m|PACid:17657669		GO:0003674,GO:0005634,GO:0005886,GO:0008150,GO:0016020
Loc_10496_Tr_2/4_Conf_0.583_Len_1354	ppa003153m|PACid:17657669		GO:0003674,GO:0005634,GO:0005886,GO:0008150,GO:0016020
Loc_104979_Tr_1/1_Conf_1.000_Len_230	Eucgr.I02384.1|PACid:23597142	GO:0005975	GO:0003824,GO:0004553,GO:0004565,GO:0005576,GO:0005975,GO:0005990,GO:0006598,GO:0009664,GO:0009698,GO:0009832,GO:0010075,GO:0019513,GO:0019515,GO:0030246,GO:0042398,GO:0043169,GO:0048046
Loc_10497_Tr_1/2_Conf_0.571_Len_2189	ppa003802m|PACid:17664861	GO:0003723, GO:0006396	GO:0001510,GO:0001522,GO:0003723,GO:0005634,GO:0005730,GO:0005829,GO:0006164,GO:0006364,GO:0006396,GO:0009451,GO:0009506,GO:0009982,GO:0016853,GO:0016866,GO:0030529
Loc_104997_Tr_1/2_Conf_0.667_Len_1325	AT3G11010.1|PACid:19662184	GO:0005515	GO:0005575,GO:0005886,GO:0006952,GO:0007165,GO:0016021,GO:0016301
Loc_10499_Tr_13/15_Conf_0.138_Len_1267	GSVIVT01028110001|PACid:17835326		GO:0005737,GO:0005886,GO:0008270
Loc_1049_Tr_2/3_Conf_0.667_Len_1476	AT4G35650.1|PACid:19648743	GO:0055114	GO:0000287,GO:0004448,GO:0004449,GO:0005739,GO:0006099,GO:0006102,GO:0008152,GO:0009060,GO:0009853,GO:0015980,GO:0016616,GO:0045333,GO:0048046,GO:0051287,GO:0055114,GO:0072350
Loc_10500_Tr_1/3_Conf_0.667_Len_1227	POPTR_0005s20710.1|PACid:18208330		GO:0005622,GO:0005795,GO:0006612,GO:0006886,GO:0006891,GO:0006944,GO:0008565,GO:0009627,GO:0009697,GO:0009863,GO:0010200,GO:0010363,GO:0030968,GO:0031348,GO:0043069,GO:0045087,GO:0050832
Loc_10501_Tr_2/3_Conf_0.714_Len_5210	GSVIVT01020281001|PACid:17829715	GO:0003676, GO:0003755, GO:0006457, GO:0008270	GO:0000166,GO:0000398,GO:0000413,GO:0003676,GO:0003723,GO:0003755,GO:0005515,GO:0005634,GO:0005829,GO:0006457,GO:0008270,GO:0016859,GO:0018208
Loc_105020_Tr_2/2_Conf_0.667_Len_407	GSVIVT01017879001|PACid:17827975		GO:0003674,GO:0006351,GO:0006355,GO:0007155,GO:0009698,GO:0010090,GO:0016592,GO:0043455,GO:0045010,GO:0048765,GO:0071555,GO:2000762
Loc_105022_Tr_1/1_Conf_1.000_Len_240	ppa015473m|PACid:17652583
Loc_105026_Tr_1/1_Conf_1.000_Len_231	ppa017155m|PACid:17645188
Loc_105037_Tr_2/2_Conf_0.667_Len_807	Eucgr.F02785.1|PACid:23583683	GO:0005515	GO:0004674,GO:0005506,GO:0005524,GO:0005886,GO:0006633,GO:0006952,GO:0007165,GO:0009553,GO:0009886,GO:0010103,GO:0010374,GO:0016021,GO:0016301,GO:0016491,GO:0035670,GO:0048438,GO:0048440,GO:0048467,GO:0048481
Loc_10503_Tr_13/23_Conf_1.000_Len_203	GSVIVT01000658001|PACid:17817083
Loc_10503_Tr_17/23_Conf_0.216_Len_2202	ppa006318m|PACid:17650698	GO:0044237	GO:0003743,GO:0005085,GO:0005525,GO:0005634,GO:0005851,GO:0006413,GO:0006417,GO:0006446,GO:0044237,GO:0050790
Loc_10503_Tr_20/23_Conf_0.250_Len_2747	Eucgr.G03244.2|PACid:23589094	GO:0044237	GO:0003743,GO:0005085,GO:0005525,GO:0005634,GO:0005851,GO:0006413,GO:0006446,GO:0044237,GO:0050790
Loc_10503_Tr_23/23_Conf_0.330_Len_2882	ppa006318m|PACid:17650698	GO:0044237	GO:0003743,GO:0005085,GO:0005525,GO:0005634,GO:0005851,GO:0006413,GO:0006446,GO:0044237,GO:0050790
Loc_105047_Tr_1/1_Conf_1.000_Len_197	ppa013947m|PACid:17647221		GO:0006914,GO:0008017
Loc_105052_Tr_1/1_Conf_1.000_Len_178	ppa000680m|PACid:17641106
Loc_105056_Tr_2/2_Conf_0.667_Len_467	Eucgr.F04441.1|PACid:23585709	GO:0004672, GO:0006468	GO:0004672,GO:0004674,GO:0004713,GO:0005524,GO:0005886,GO:0006468,GO:0016020,GO:0016021,GO:0016772
Loc_10505_Tr_1/1_Conf_1.000_Len_1398	AT1G11360.4|PACid:19650151	GO:0006950	GO:0002238,GO:0005634,GO:0005829,GO:0005886,GO:0016925
Loc_105065_Tr_1/1_Conf_1.000_Len_220	ppa018125m|PACid:17646923		GO:0005515,GO:0005634,GO:0006351,GO:0006355,GO:0009630,GO:0010072
Loc_105074_Tr_1/1_Conf_1.000_Len_171	ppa005546m|PACid:17663928
Loc_10507_Tr_5/6_Conf_0.609_Len_2726	ppa1027179m|PACid:17658650	GO:0005515, GO:0005622, GO:0007165	GO:0005524,GO:0005622,GO:0005737,GO:0006952,GO:0007165,GO:0009626,GO:0043531
Loc_105085_Tr_1/1_Conf_1.000_Len_571	ppa021741m|PACid:17669136		GO:0005524,GO:0006952,GO:0043531
Loc_10508_Tr_11/32_Conf_1.000_Len_347	POPTR_0001s23850.3|PACid:18238224		GO:0005886,GO:0006869,GO:0008289,GO:0031225
Loc_10508_Tr_18/32_Conf_1.000_Len_193	POPTR_0001s23850.3|PACid:18238224		GO:0005886,GO:0006869,GO:0008289,GO:0031225
Loc_10508_Tr_25/32_Conf_0.245_Len_2138	POPTR_0001s23850.1|PACid:18238222		GO:0005886,GO:0006869,GO:0008289,GO:0031225
Loc_10508_Tr_27/32_Conf_0.194_Len_1802	POPTR_0001s23850.1|PACid:18238222		GO:0005886,GO:0006869,GO:0008289,GO:0031225
Loc_10508_Tr_28/32_Conf_0.143_Len_1159	POPTR_0001s23850.1|PACid:18238222		GO:0005886,GO:0006869,GO:0008289,GO:0031225
Loc_105090_Tr_1/1_Conf_1.000_Len_218	POPTR_0016s14950.1|PACid:18250857		GO:0003824,GO:0004619,GO:0005737,GO:0005740,GO:0005829,GO:0005886,GO:0006007,GO:0006096,GO:0008152,GO:0009409,GO:0009506,GO:0009507,GO:0009555,GO:0009744,GO:0009749,GO:0009750,GO:0010118,GO:0016126,GO:0016868,GO:0030145,GO:0046537,GO:0046686,GO:0046872,GO:0048046,GO:0052541,GO:0052546
Loc_105095_Tr_1/1_Conf_1.000_Len_315	GSVIVT01011832001|PACid:17823599
Loc_1050_Tr_1/2_Conf_0.750_Len_2534	ppa018739m|PACid:17662044		GO:0005634
Loc_105105_Tr_1/1_Conf_1.000_Len_258	GSVIVT01003938001|PACid:17818824
Loc_105107_Tr_1/1_Conf_1.000_Len_157	POPTR_0001s18430.1|PACid:18236296	GO:0005089	GO:0005085,GO:0005088,GO:0005089,GO:0006944,GO:0009507,GO:0009827,GO:0009860,GO:0010048,GO:0048610,GO:0048868,GO:0080092
Loc_105115_Tr_1/1_Conf_1.000_Len_297	POPTR_0007s04450.1|PACid:18243652
Loc_105118_Tr_1/1_Conf_1.000_Len_186	Eucgr.K02286.1|PACid:23603843		GO:0003824,GO:0004152,GO:0004158,GO:0005737,GO:0005886,GO:0006207,GO:0006212,GO:0006222,GO:0009507,GO:0009536,GO:0009570,GO:0016627,GO:0017113,GO:0043562,GO:0055114
Loc_10511_Tr_3/5_Conf_0.500_Len_1511	Eucgr.K02764.1|PACid:23604394	GO:0005515	GO:0003677,GO:0005634,GO:0006351,GO:0008270
Loc_105125_Tr_1/1_Conf_1.000_Len_600	ppa008387m|PACid:17655366		GO:0003677,GO:0003700,GO:0005634,GO:0006351,GO:0019305
Loc_105135_Tr_1/2_Conf_0.667_Len_728	ppa019516m|PACid:17653392	GO:0047134, GO:0055114	GO:0005634,GO:0008270,GO:0035556,GO:0047134,GO:0055114
Loc_105143_Tr_1/1_Conf_1.000_Len_574	POPTR_0458s00200.2|PACid:18247226	GO:0005506, GO:0009055, GO:0020037, GO:0055114	GO:0004497,GO:0005506,GO:0005783,GO:0006790,GO:0009055,GO:0016021,GO:0016143,GO:0016705,GO:0019757,GO:0019760,GO:0019825,GO:0020037,GO:0042343,GO:0042430,GO:0055114
Loc_105145_Tr_1/1_Conf_1.000_Len_379	ppa023302m|PACid:17647250		GO:0005737,GO:0006071,GO:0006629,GO:0008081,GO:0008889,GO:0009536,GO:0030643,GO:0046686
Loc_105152_Tr_1/1_Conf_1.000_Len_795	GSVIVT01016906001|PACid:17827242		GO:0003676,GO:0003723,GO:0005622,GO:0005737,GO:0006139,GO:0006623,GO:0008408,GO:0016192
Loc_10515_Tr_4/7_Conf_0.353_Len_693	POPTR_0005s25530.1|PACid:18206250	GO:0003677	GO:0000785,GO:0000786,GO:0003677,GO:0005634,GO:0006323,GO:0006333,GO:0006334,GO:0031497,GO:0034728,GO:0044815,GO:0065004,GO:0071824,GO:1990104
Loc_10515_Tr_5/7_Conf_0.353_Len_704	POPTR_0005s25530.1|PACid:18206250	GO:0003677	GO:0000786,GO:0003677,GO:0005634,GO:0006334
Loc_10516_Tr_6/6_Conf_0.562_Len_1890	POPTR_0002s07210.1|PACid:18246882		GO:0003674,GO:0005634,GO:0005829,GO:0008150,GO:0016021
Loc_105170_Tr_1/1_Conf_1.000_Len_776	POPTR_0144s00240.1|PACid:18232343	GO:0004672, GO:0006468	GO:0004672,GO:0004674,GO:0004713,GO:0005524,GO:0005886,GO:0006468,GO:0016021,GO:0016301,GO:0016772,GO:0048765
Loc_105177_Tr_2/3_Conf_0.571_Len_511	AT1G69485.1|PACid:19658102		GO:0003735,GO:0005634,GO:0006412,GO:0015934
Loc_105177_Tr_3/3_Conf_0.714_Len_585	ppa013154m|PACid:17658282		GO:0003735,GO:0005634,GO:0006412,GO:0015934
Loc_105193_Tr_2/3_Conf_0.625_Len_1659	POPTR_0013s02080.1|PACid:18221838	GO:0004672, GO:0005524, GO:0006468	GO:0004672,GO:0004674,GO:0005509,GO:0005524,GO:0005886,GO:0006468,GO:0006826,GO:0009826,GO:0010106,GO:0010167,GO:0015706,GO:0016021,GO:0016301,GO:0016772,GO:0030247,GO:0048527,GO:0048528
Loc_105193_Tr_3/3_Conf_0.375_Len_1124	AT3G57710.1|PACid:19665167	GO:0004672, GO:0006468	GO:0004672,GO:0005524,GO:0005634,GO:0006468,GO:0016301,GO:0016772
Loc_105197_Tr_1/1_Conf_1.000_Len_656	Eucgr.H00165.1|PACid:23589506	GO:0016021, GO:0022857, GO:0055085	GO:0005315,GO:0005351,GO:0005634,GO:0005737,GO:0005773,GO:0005886,GO:0006817,GO:0009737,GO:0015114,GO:0015144,GO:0015293,GO:0015698,GO:0016020,GO:0016021,GO:0016036,GO:0022857,GO:0055085,GO:1901677
Loc_1051_Tr_6/7_Conf_0.227_Len_3027	GSVIVT01005282001|PACid:17819452		GO:0005576,GO:0008150,GO:0016021
Loc_105201_Tr_2/2_Conf_0.750_Len_1014	ppa018848m|PACid:17652145		GO:0005739,GO:0005783,GO:0008152,GO:0009617,GO:0016491
Loc_105202_Tr_1/1_Conf_1.000_Len_657	POPTR_0008s20900.1|PACid:18248669
Loc_105203_Tr_1/1_Conf_1.000_Len_268	ppa020282m|PACid:17641295		GO:0003674,GO:0005634,GO:0008150
Loc_10521_Tr_2/3_Conf_0.667_Len_890	ppa001407m|PACid:17643515		GO:0004526,GO:0005634,GO:0006364
Loc_105220_Tr_1/1_Conf_1.000_Len_606	ppa016677m|PACid:17666643		GO:0003674,GO:0005575,GO:0006863,GO:0008150
Loc_105222_Tr_1/1_Conf_1.000_Len_858	GSVIVT01023876001|PACid:17832187		GO:0003676,GO:0005739,GO:0008150
Loc_10522_Tr_2/9_Conf_0.586_Len_1126	sp|Q8W3Z4|CAS1_BETPL	GO:0003824	GO:0003824,GO:0005773,GO:0006636,GO:0006655,GO:0006722,GO:0009555,GO:0010027,GO:0010685,GO:0010686,GO:0015995,GO:0016104,GO:0016117,GO:0016126,GO:0016866,GO:0016871,GO:0019288,GO:0019745,GO:0031559
Loc_10522_Tr_6/9_Conf_0.276_Len_661	sp|Q8W3Z4|CAS1_BETPL		GO:0003824,GO:0005773,GO:0006636,GO:0006655,GO:0009555,GO:0010027,GO:0010686,GO:0015995,GO:0016117,GO:0016126,GO:0016866,GO:0016871,GO:0019288,GO:0019745
Loc_10522_Tr_8/9_Conf_0.379_Len_1319	sp|Q8W3Z4|CAS1_BETPL	GO:0003824	GO:0003824,GO:0005773,GO:0006636,GO:0006655,GO:0009555,GO:0010027,GO:0010686,GO:0015995,GO:0016117,GO:0016126,GO:0016866,GO:0016871,GO:0019288,GO:0019745
Loc_105238_Tr_1/1_Conf_1.000_Len_1210	GSVIVT01004252001|PACid:17818961
Loc_10523_Tr_7/8_Conf_0.720_Len_6167	ppa000197m|PACid:17643622	GO:0005524, GO:0006810, GO:0016021, GO:0055085, GO:0016887	GO:0000166,GO:0005524,GO:0005774,GO:0005886,GO:0006810,GO:0008559,GO:0015238,GO:0016021,GO:0016887,GO:0017111,GO:0042626,GO:0042910,GO:0055085,GO:0090484
Loc_10523_Tr_8/8_Conf_0.680_Len_5772	ppa000197m|PACid:17643622	GO:0005524, GO:0006810, GO:0016021, GO:0055085, GO:0016887	GO:0000166,GO:0005524,GO:0005774,GO:0005886,GO:0006810,GO:0008559,GO:0016021,GO:0016887,GO:0017111,GO:0042626,GO:0055085
Loc_105245_Tr_1/1_Conf_1.000_Len_193	AT1G77410.1|PACid:19658276		GO:0003824,GO:0004553,GO:0004565,GO:0005576,GO:0005975,GO:0005990,GO:0019513,GO:0019515,GO:0030246,GO:0043169,GO:0048046
Loc_10524_Tr_1/1_Conf_1.000_Len_244	ppa012945m|PACid:17653346	GO:0003735, GO:0005622, GO:0005840, GO:0006412	GO:0003735,GO:0005622,GO:0005737,GO:0005840,GO:0006412,GO:0022625,GO:0022626,GO:0042254
Loc_105252_Tr_3/3_Conf_0.818_Len_6181	POPTR_0016s11570.1|PACid:18250154	GO:0005515	GO:0003674,GO:0005634,GO:0008150
Loc_10525_Tr_2/3_Conf_0.800_Len_1099	POPTR_0019s07680.1|PACid:18219482	GO:0004045	GO:0004045,GO:0005739,GO:0005829,GO:0006915,GO:0010629,GO:0010941,GO:0010942,GO:0042981,GO:0043065,GO:0043066,GO:0043067,GO:0043068,GO:0043069,GO:0060548,GO:2000209,GO:2000210,GO:2000811
Loc_10525_Tr_3/3_Conf_0.800_Len_1325	POPTR_0019s07680.1|PACid:18219482	GO:0004045	GO:0004045,GO:0005739,GO:0005829,GO:0006915,GO:0010629,GO:2000210,GO:2000811
Loc_10526_Tr_1/1_Conf_1.000_Len_2536	ppa010529m|PACid:17656053	GO:0000213	GO:0000213,GO:0000214,GO:0003676,GO:0004518,GO:0004549,GO:0005634,GO:0006388,GO:0006397,GO:0016892,GO:0016894,GO:0090305
Loc_10527_Tr_21/26_Conf_0.367_Len_4407	GSVIVT01010083001|PACid:17822375	GO:0005515	GO:0003674,GO:0005737,GO:0008150,GO:0016567,GO:0080008
Loc_10527_Tr_22/26_Conf_0.056_Len_1048	GSVIVT01010083001|PACid:17822375		GO:0003674,GO:0005737,GO:0008150,GO:0080008
Loc_10527_Tr_23/26_Conf_0.367_Len_5200	ppa010449m|PACid:17663549	GO:0005515	GO:0003674,GO:0005737,GO:0008150,GO:0016567,GO:0080008
Loc_10527_Tr_25/26_Conf_0.111_Len_2708	POPTR_0001s12260.2|PACid:18235001		GO:0003674,GO:0005737,GO:0008150,GO:0080008
Loc_10527_Tr_4/26_Conf_1.000_Len_186	GSVIVT01028775001|PACid:17835795
Loc_10527_Tr_7/26_Conf_1.000_Len_222	Eucgr.K02783.1|PACid:23604413		GO:0008047,GO:0008987,GO:0009060,GO:0009435,GO:0009507,GO:0016226,GO:0042803,GO:0051176,GO:0051347,GO:0051539
Loc_10527_Tr_8/26_Conf_1.000_Len_164	POPTR_0001s12260.2|PACid:18235001
Loc_105280_Tr_10/14_Conf_0.081_Len_792	AT5G33406.1|PACid:19669928	GO:0046983	GO:0008150,GO:0046983
Loc_105281_Tr_1/2_Conf_0.667_Len_839	POPTR_0001s44390.1|PACid:18234946	GO:0016491, GO:0055114	GO:0005737,GO:0009685,GO:0009686,GO:0016101,GO:0016102,GO:0016491,GO:0016706,GO:0045543,GO:0046872,GO:0052635,GO:0055114
Loc_105281_Tr_2/2_Conf_0.667_Len_787	POPTR_0001s44390.1|PACid:18234946	GO:0016491, GO:0055114	GO:0005737,GO:0009685,GO:0009686,GO:0016491,GO:0016706,GO:0046872,GO:0052635,GO:0055114
Loc_10528_Tr_2/4_Conf_0.667_Len_798	POPTR_0018s01260.1|PACid:18215357	GO:0015078, GO:0015991	GO:0000220,GO:0005773,GO:0006816,GO:0006818,GO:0006885,GO:0006970,GO:0007030,GO:0007033,GO:0007035,GO:0008553,GO:0009651,GO:0015078,GO:0015672,GO:0015988,GO:0015991,GO:0015992,GO:0016021,GO:0016469,GO:0016471,GO:0016887,GO:0030004,GO:0030641,GO:0033176,GO:0033177,GO:0033179,GO:0044769,GO:0045851,GO:0046686,GO:0046961,GO:0051452,GO:0051453,GO:0055067
Loc_10528_Tr_3/4_Conf_0.556_Len_840	POPTR_0018s01260.1|PACid:18215357	GO:0015078, GO:0015991	GO:0005768,GO:0005773,GO:0005774,GO:0006816,GO:0006970,GO:0007030,GO:0007033,GO:0009651,GO:0015078,GO:0015991,GO:0016021,GO:0016887,GO:0033177,GO:0033179,GO:0046686
Loc_1052_Tr_5/8_Conf_0.636_Len_1677	POPTR_0005s08840.1|PACid:18207578	GO:0003824, GO:0051536	GO:0000096,GO:0003824,GO:0005739,GO:0005759,GO:0006546,GO:0006636,GO:0006733,GO:0006766,GO:0008652,GO:0009072,GO:0009073,GO:0009106,GO:0009107,GO:0009108,GO:0009117,GO:0009249,GO:0009507,GO:0009695,GO:0009965,GO:0015995,GO:0016782,GO:0016783,GO:0016979,GO:0016992,GO:0018065,GO:0019288,GO:0019344,GO:0019748,GO:0030154,GO:0044272,GO:0045893,GO:0046872,GO:0051536,GO:0051539,GO:0070283
Loc_1052_Tr_6/8_Conf_0.455_Len_1582	ppa007143m|PACid:17649576	GO:0003824, GO:0051536	GO:0000096,GO:0003824,GO:0005739,GO:0005759,GO:0006546,GO:0006636,GO:0006733,GO:0006766,GO:0008652,GO:0009072,GO:0009073,GO:0009106,GO:0009107,GO:0009108,GO:0009117,GO:0009249,GO:0009507,GO:0009695,GO:0009965,GO:0015995,GO:0016992,GO:0019288,GO:0019344,GO:0019748,GO:0030154,GO:0044272,GO:0045893,GO:0046872,GO:0051536,GO:0051539
Loc_105303_Tr_1/1_Conf_1.000_Len_210	AT3G13080.2|PACid:19658375		GO:0000166,GO:0000325,GO:0005524,GO:0005773,GO:0005774,GO:0005886,GO:0006810,GO:0009506,GO:0010290,GO:0015431,GO:0016021,GO:0016887,GO:0017111,GO:0042626,GO:0048046,GO:0055085
Loc_10531_Tr_5/10_Conf_0.726_Len_2381	ppa025229m|PACid:17662005	GO:0005515, GO:0005622, GO:0007165, GO:0043531	GO:0005524,GO:0005622,GO:0005737,GO:0006952,GO:0007165,GO:0009626,GO:0043531
Loc_105323_Tr_1/1_Conf_1.000_Len_992	GSVIVT01004252001|PACid:17818961
Loc_10532_Tr_3/5_Conf_0.400_Len_1260	GSVIVT01011806001|PACid:17823578		GO:0000278,GO:0000808,GO:0003677,GO:0003688,GO:0005515,GO:0005524,GO:0005634,GO:0005664,GO:0006260,GO:0006261,GO:0006270,GO:0006306,GO:0006346,GO:0006396,GO:0007062,GO:0008270,GO:0008283,GO:0009560,GO:0009909,GO:0016458,GO:0017111,GO:0031048,GO:0034968,GO:0045132,GO:0051567
Loc_10532_Tr_4/5_Conf_0.500_Len_1591	POPTR_0008s12520.1|PACid:18247876	GO:0005524	GO:0000166,GO:0000278,GO:0000808,GO:0003677,GO:0003688,GO:0005515,GO:0005524,GO:0005634,GO:0005664,GO:0006260,GO:0006270,GO:0006306,GO:0006346,GO:0006396,GO:0007062,GO:0008283,GO:0009560,GO:0009909,GO:0016458,GO:0017111,GO:0031048,GO:0034968,GO:0045132,GO:0051567
Loc_10532_Tr_5/5_Conf_0.600_Len_1972	POPTR_0008s12520.1|PACid:18247876	GO:0005524	GO:0000166,GO:0000278,GO:0000808,GO:0003677,GO:0003688,GO:0005515,GO:0005524,GO:0005634,GO:0005664,GO:0006260,GO:0006270,GO:0006306,GO:0006346,GO:0006396,GO:0007062,GO:0008283,GO:0009560,GO:0009909,GO:0016458,GO:0017111,GO:0031048,GO:0034968,GO:0045132,GO:0051567
Loc_105334_Tr_1/1_Conf_1.000_Len_248	ppa009413m|PACid:17648791		GO:0006364,GO:0006744,GO:0008168,GO:0009507
Loc_105340_Tr_1/1_Conf_1.000_Len_189	ppa002324m|PACid:17650930
Loc_105343_Tr_1/1_Conf_1.000_Len_277	POPTR_0012s07210.1|PACid:18229608
Loc_105345_Tr_1/1_Conf_1.000_Len_364	Eucgr.F03189.1|PACid:23584224		GO:0005515,GO:0005886,GO:0006949,GO:0016021,GO:0080167
Loc_105350_Tr_4/4_Conf_0.571_Len_427	GSVIVT01030120001|PACid:17836714		GO:0000166,GO:0003676,GO:0003723,GO:0005634,GO:0008150
Loc_105360_Tr_1/1_Conf_1.000_Len_194	GSVIVT01014769001|PACid:17825684
Loc_10537_Tr_1/4_Conf_0.667_Len_1187	GSVIVT01024833001|PACid:17832946		GO:0004672,GO:0004674,GO:0005524,GO:0005886,GO:0006468,GO:0006499,GO:0009506,GO:0016772
Loc_10537_Tr_2/4_Conf_0.750_Len_2167	GSVIVT01024833001|PACid:17832946	GO:0004672, GO:0006468	GO:0004672,GO:0004674,GO:0005524,GO:0005886,GO:0006468,GO:0006499,GO:0009506,GO:0016772
Loc_105381_Tr_1/1_Conf_1.000_Len_1258	POPTR_0004s23210.1|PACid:18226280		GO:0000166,GO:0003676,GO:0004523,GO:0005634,GO:0046872,GO:0090305
Loc_105384_Tr_1/1_Conf_1.000_Len_201	ppa001921m|PACid:17655742
Loc_10539_Tr_1/2_Conf_0.667_Len_1190	POPTR_0008s13170.1|PACid:18248702	GO:0000786, GO:0003677, GO:0005634, GO:0006334	GO:0000785,GO:0000786,GO:0000790,GO:0001708,GO:0003677,GO:0005634,GO:0005829,GO:0006334,GO:0006355,GO:0008283,GO:0009507
Loc_1053_Tr_6/10_Conf_0.594_Len_4450	ppa024379m|PACid:17651859	GO:0004152, GO:0006222, GO:0055114	GO:0003824,GO:0004152,GO:0004158,GO:0005739,GO:0005743,GO:0006164,GO:0006206,GO:0006207,GO:0006213,GO:0006220,GO:0006221,GO:0006222,GO:0006355,GO:0009112,GO:0009129,GO:0009130,GO:0009173,GO:0009174,GO:0009218,GO:0009220,GO:0016021,GO:0016635,GO:0019856,GO:0042991,GO:0043687,GO:0044205,GO:0045893,GO:0046049,GO:0046112,GO:0046131,GO:0046132,GO:0046134,GO:0055114,GO:0072527,GO:0072528
Loc_1053_Tr_9/10_Conf_0.344_Len_2385	ppa024379m|PACid:17651859	GO:0004152, GO:0006222, GO:0055114	GO:0003824,GO:0004152,GO:0004158,GO:0005739,GO:0005743,GO:0006164,GO:0006207,GO:0006222,GO:0006355,GO:0009220,GO:0016021,GO:0042991,GO:0043687,GO:0044205,GO:0045893,GO:0055114
Loc_105409_Tr_1/1_Conf_1.000_Len_209	POPTR_0012s06320.1|PACid:18230502		GO:0000302,GO:0000303,GO:0003994,GO:0005507,GO:0005524,GO:0005618,GO:0005737,GO:0005739,GO:0005774,GO:0005829,GO:0006081,GO:0006094,GO:0006096,GO:0006097,GO:0006101,GO:0006102,GO:0006486,GO:0006487,GO:0006511,GO:0006833,GO:0006972,GO:0006979,GO:0007030,GO:0008152,GO:0009266,GO:0009507,GO:0009570,GO:0009651,GO:0009733,GO:0009737,GO:0009743,GO:0009853,GO:0009873,GO:0010039,GO:0015979,GO:0046487,GO:…
Loc_10540_Tr_1/4_Conf_0.333_Len_792	POPTR_0019s10760.1|PACid:18219111		GO:0005634,GO:0005789,GO:0008270,GO:0016021,GO:0016567,GO:0016874
Loc_10540_Tr_4/4_Conf_0.833_Len_4073	POPTR_0019s10760.1|PACid:18219111		GO:0005634,GO:0005789,GO:0008270,GO:0016021,GO:0016567,GO:0016874
Loc_105417_Tr_1/1_Conf_1.000_Len_181	GSVIVT01016318001|PACid:17826773		GO:0003746,GO:0003924,GO:0005516,GO:0005525,GO:0005634,GO:0005737,GO:0005739,GO:0005773,GO:0005886,GO:0006184,GO:0006414,GO:0009506
Loc_10541_Tr_1/2_Conf_0.889_Len_1594	Eucgr.I00724.1|PACid:23595262	GO:0009055, GO:0051536	GO:0003954,GO:0005739,GO:0005743,GO:0005746,GO:0005747,GO:0008137,GO:0009055,GO:0016020,GO:0016651,GO:0016655,GO:0030964,GO:0045271,GO:0046872,GO:0050136,GO:0051536,GO:0051539,GO:0055114,GO:0070469,GO:1990204
Loc_10542_Tr_2/7_Conf_0.167_Len_967	ppa006719m|PACid:17661239		GO:0000166,GO:0005737,GO:0005783,GO:0005789,GO:0005886,GO:0006612,GO:0006817,GO:0006820,GO:0006862,GO:0006865,GO:0006888,GO:0006944,GO:0010363,GO:0015031,GO:0015696,GO:0015802,GO:0016021,GO:0016036,GO:0043069,GO:0043090,GO:0043269,GO:0048193
Loc_105436_Tr_1/1_Conf_1.000_Len_536	GSVIVT01023876001|PACid:17832187
Loc_105446_Tr_1/1_Conf_1.000_Len_696	GSVIVT01004123001|PACid:17818950
Loc_105447_Tr_1/2_Conf_0.667_Len_1848	POPTR_0010s14030.1|PACid:18240586		GO:0003677,GO:0003700,GO:0005634,GO:0006351,GO:0006355,GO:0007275,GO:0022603,GO:0060688,GO:1900618,GO:2000032
Loc_105448_Tr_1/1_Conf_1.000_Len_200	Eucgr.K00456.1|PACid:23601927		GO:0001775,GO:0001816,GO:0002429,GO:0002757,GO:0002764,GO:0002768,GO:0005102,GO:0005543,GO:0005739,GO:0005743,GO:0005758,GO:0005856,GO:0006275,GO:0006754,GO:0006851,GO:0006874,GO:0007005,GO:0007166,GO:0008053,GO:0008150,GO:0008289,GO:0010562,GO:0010821,GO:0010876,GO:0010918,GO:0015985,GO:0015986,GO:0016020,GO:0019216,GO:0019897,GO:0019898,GO:0031970,GO:0032623,GO:0034982,GO:0035710,GO:0042110,GO:…
Loc_10544_Tr_3/7_Conf_0.667_Len_3649	Eucgr.F02692.1|PACid:23583554		GO:0003674,GO:0005768,GO:0005794,GO:0005802,GO:0010222
Loc_10544_Tr_4/7_Conf_0.667_Len_3788	Eucgr.F02692.1|PACid:23583554		GO:0003674,GO:0005768,GO:0005794,GO:0005802,GO:0010222
Loc_10544_Tr_6/7_Conf_0.111_Len_4894	ppa010293m|PACid:17642915		GO:0003674,GO:0005768,GO:0005794,GO:0005802,GO:0010222
Loc_105454_Tr_1/1_Conf_1.000_Len_217	GSVIVT01037523001|PACid:17842114		GO:0005634,GO:0005886,GO:0006635,GO:0006914,GO:0007165,GO:0008270,GO:0009553,GO:0009561,GO:0009627,GO:0009697,GO:0009755,GO:0016558,GO:0016567,GO:0016874,GO:0044265,GO:0051603,GO:0051726,GO:0055046
Loc_10545_Tr_2/4_Conf_0.429_Len_277	POPTR_0005s15800.1|PACid:18206304		GO:0003674,GO:0005737,GO:0005829,GO:0008150
Loc_10545_Tr_3/4_Conf_0.571_Len_544	ppa011984m|PACid:17653007		GO:0003674,GO:0005737,GO:0005829,GO:0008150
Loc_105468_Tr_1/1_Conf_1.000_Len_133	POPTR_0017s02290.1|PACid:18209878
Loc_10547_Tr_1/3_Conf_0.625_Len_910	POPTR_0011s09950.1|PACid:18230991	GO:0005515, GO:0008270	GO:0000159,GO:0000418,GO:0000419,GO:0000428,GO:0003677,GO:0003899,GO:0003924,GO:0004497,GO:0004842,GO:0004871,GO:0005506,GO:0005634,GO:0005665,GO:0005783,GO:0005829,GO:0005834,GO:0005886,GO:0006351,GO:0006470,GO:0006984,GO:0006986,GO:0007165,GO:0008270,GO:0008287,GO:0008601,GO:0009055,GO:0009523,GO:0009535,GO:0009723,GO:0009737,GO:0009738,GO:0009767,GO:0009788,GO:0009817,GO:0009845,GO:0009867,GO:…
Loc_10547_Tr_2/3_Conf_0.500_Len_869	POPTR_0011s09950.1|PACid:18230991	GO:0005515, GO:0008270	GO:0000159,GO:0000418,GO:0000419,GO:0003677,GO:0003899,GO:0003924,GO:0004497,GO:0004842,GO:0004871,GO:0005506,GO:0005634,GO:0005665,GO:0005783,GO:0005829,GO:0005834,GO:0005886,GO:0006351,GO:0006470,GO:0007165,GO:0008270,GO:0008601,GO:0009055,GO:0009523,GO:0009535,GO:0009723,GO:0009738,GO:0009767,GO:0009788,GO:0009817,GO:0009845,GO:0009867,GO:0009887,GO:0009991,GO:0010154,GO:0016021,GO:0016168,GO:…
Loc_105486_Tr_1/1_Conf_1.000_Len_189	GSVIVT01025496001|PACid:17833479
Loc_1054_Tr_3/3_Conf_0.778_Len_1867	GSVIVT01036549001|PACid:17841462	GO:0003677, GO:0046983, GO:0003700, GO:0005634	GO:0003677,GO:0003700,GO:0005515,GO:0005634,GO:0006351,GO:0006355,GO:0006944,GO:0009556,GO:0009827,GO:0009860,GO:0009886,GO:0009908,GO:0009909,GO:0009933,GO:0010076,GO:0010093,GO:0010582,GO:0045893,GO:0046982,GO:0048440,GO:0048441,GO:0048443,GO:0048481,GO:0048507,GO:0052543
Loc_105501_Tr_1/1_Conf_1.000_Len_310	ppa000277m|PACid:17660760		GO:0001676,GO:0002213,GO:0005634,GO:0006351,GO:0006355,GO:0006633,GO:0009751,GO:0016592
Loc_105502_Tr_1/1_Conf_1.000_Len_483	GSVIVT01037786001|PACid:17842303		GO:0003674,GO:0005886,GO:0006810,GO:0008150,GO:0009941,GO:0016021,GO:0030554,GO:0031969,GO:0050660
Loc_105505_Tr_1/1_Conf_1.000_Len_457	GSVIVT01034392001|PACid:17839885
Loc_105516_Tr_1/1_Conf_1.000_Len_142	Eucgr.D00319.1|PACid:23574099		GO:0009507,GO:0009522,GO:0009523,GO:0009534,GO:0009535,GO:0009579,GO:0009765,GO:0009769,GO:0009941,GO:0010287,GO:0015979,GO:0016020,GO:0016021,GO:0016168,GO:0018298,GO:0030076,GO:0042651,GO:0046872
Loc_105524_Tr_1/1_Conf_1.000_Len_256	ppa005040m|PACid:17641577		GO:0003677,GO:0004190,GO:0005576,GO:0006508,GO:0048046
Loc_105525_Tr_3/4_Conf_0.455_Len_961	ppa002422m|PACid:17667435		GO:0004553,GO:0005737,GO:0006979,GO:0009313,GO:0009506,GO:0016757,GO:0033530,GO:0034484,GO:0052692,GO:0080167
Loc_10553_Tr_12/26_Conf_1.000_Len_229	POPTR_0005s03360.1|PACid:18206029		GO:0000166,GO:0003700,GO:0004672,GO:0004674,GO:0004713,GO:0005515,GO:0005524,GO:0005622,GO:0005634,GO:0005737,GO:0006351,GO:0006355,GO:0006468,GO:0006944,GO:0006952,GO:0007165,GO:0009556,GO:0009941,GO:0016772,GO:0017111,GO:0043531,GO:0043565,GO:0052543
Loc_10553_Tr_13/26_Conf_1.000_Len_158	ppa018131m|PACid:17657095		GO:0000166,GO:0004553,GO:0005524,GO:0005634,GO:0005829,GO:0005975,GO:0006952,GO:0009733,GO:0009862,GO:0017111,GO:0042742,GO:0042991,GO:0043531
Loc_10553_Tr_18/26_Conf_0.041_Len_519	ppa022091m|PACid:17654712		GO:0000166,GO:0003700,GO:0004672,GO:0004674,GO:0004713,GO:0005515,GO:0005524,GO:0005622,GO:0005634,GO:0005737,GO:0006351,GO:0006355,GO:0006468,GO:0006944,GO:0006952,GO:0007165,GO:0009556,GO:0009941,GO:0016772,GO:0017111,GO:0043531,GO:0043565,GO:0052543
Loc_105548_Tr_1/1_Conf_1.000_Len_253	POPTR_0003s18490.1|PACid:18216158		GO:0004672,GO:0004674,GO:0005524,GO:0006468,GO:0016021,GO:0016301,GO:0016772,GO:0030247
Loc_10554_Tr_2/3_Conf_0.800_Len_2341	POPTR_0005s24100.1|PACid:18206621	GO:0003700, GO:0043565	GO:0003700,GO:0005516,GO:0005634,GO:0006351,GO:0006355,GO:0043565
Loc_10555_Tr_2/3_Conf_0.286_Len_2772	POPTR_0002s03340.1|PACid:18244597	GO:0004672, GO:0005524, GO:0006468	GO:0000165,GO:0000303,GO:0004672,GO:0004674,GO:0004702,GO:0004707,GO:0005057,GO:0005524,GO:0005634,GO:0006355,GO:0006468,GO:0006612,GO:0006635,GO:0006970,GO:0007165,GO:0008219,GO:0009409,GO:0009617,GO:0009651,GO:0009733,GO:0009734,GO:0009737,GO:0009743,GO:0009751,GO:0009755,GO:0009862,GO:0009863,GO:0009867,GO:0009873,GO:0010310,GO:0010363,GO:0010374,GO:0016301,GO:0016558,GO:0016772,GO:0023014,GO:…
Loc_105566_Tr_1/1_Conf_1.000_Len_1082	GSVIVT01009743001|PACid:17822102	GO:0003824, GO:0044237, GO:0050662, GO:0003854, GO:0006694, GO:0055114	GO:0000166,GO:0003824,GO:0009718,GO:0009744,GO:0010224,GO:0042406,GO:0044237,GO:0045552,GO:0050662
Loc_10556_Tr_1/1_Conf_1.000_Len_2301	POPTR_0004s06100.1|PACid:18226625		GO:0005634,GO:0006355,GO:0008150
Loc_10557_Tr_3/4_Conf_0.533_Len_2955	GSVIVT01025193001|PACid:17833235	GO:0003700, GO:0043565	GO:0003677,GO:0003700,GO:0005634,GO:0006351,GO:0006355,GO:0007155,GO:0008289,GO:0009798,GO:0009855,GO:0009887,GO:0009943,GO:0009944,GO:0009955,GO:0009956,GO:0009965,GO:0010014,GO:0010051,GO:0010072,GO:0010073,GO:0010075,GO:0010090,GO:0016049,GO:0030154,GO:0043565,GO:0045010,GO:0045595,GO:0048439,GO:0048519,GO:0048589,GO:0048765,GO:0065001,GO:0071555
Loc_105585_Tr_1/1_Conf_1.000_Len_244	GSVIVT01014679001|PACid:17825609
Loc_10558_Tr_1/7_Conf_0.682_Len_2452	GSVIVT01036683001|PACid:17841550	GO:0003883, GO:0006221	GO:0000478,GO:0003883,GO:0005524,GO:0005737,GO:0005829,GO:0006221,GO:0006241,GO:0006541,GO:0008654,GO:0009064,GO:0009147,GO:0009148,GO:0009208,GO:0009209,GO:0009793,GO:0019856,GO:0044210,GO:0046036,GO:0046686
Loc_10558_Tr_5/7_Conf_0.273_Len_1455	GSVIVT01036683001|PACid:17841550	GO:0003883, GO:0006221	GO:0000478,GO:0003883,GO:0005524,GO:0005737,GO:0005829,GO:0006221,GO:0006241,GO:0006541,GO:0008654,GO:0009793,GO:0019856,GO:0044210,GO:0046686
Loc_10558_Tr_6/7_Conf_0.636_Len_2480	GSVIVT01036683001|PACid:17841550	GO:0003883, GO:0006221	GO:0000478,GO:0003883,GO:0005524,GO:0005737,GO:0005829,GO:0006221,GO:0006241,GO:0006541,GO:0008654,GO:0009793,GO:0019856,GO:0044210,GO:0046686
Loc_10558_Tr_7/7_Conf_0.682_Len_2340	GSVIVT01036683001|PACid:17841550	GO:0003883, GO:0006221	GO:0000478,GO:0003883,GO:0005524,GO:0005737,GO:0005829,GO:0006221,GO:0006241,GO:0006541,GO:0008654,GO:0009793,GO:0019856,GO:0044210,GO:0046686
Loc_105595_Tr_1/1_Conf_1.000_Len_271	GSVIVT01012583001|PACid:17824135
Loc_1055_Tr_1/2_Conf_0.429_Len_794	ppa010777m|PACid:17647319	GO:0005515	GO:0003677,GO:0005634,GO:0006351,GO:0006355,GO:0008270,GO:0016568,GO:0035064
Loc_105610_Tr_1/1_Conf_1.000_Len_184	POPTR_0010s10180.1|PACid:18240400
Loc_105613_Tr_1/1_Conf_1.000_Len_178	POPTR_0006s15850.1|PACid:18211645
Loc_105619_Tr_1/1_Conf_1.000_Len_246	ppa015473m|PACid:17652583	GO:0003723, GO:0003964, GO:0006278	GO:0003723,GO:0003964,GO:0005739,GO:0006278
Loc_10561_Tr_5/7_Conf_0.400_Len_997	ppa011339m|PACid:17646683		GO:0005576,GO:0005773,GO:0005783,GO:0005794,GO:0006661,GO:0010181,GO:0016491,GO:0055114
Loc_105621_Tr_1/1_Conf_1.000_Len_199	Eucgr.B03478.1|PACid:23568806	GO:0005515
Loc_105639_Tr_2/2_Conf_0.800_Len_1469	GSVIVT01032888001|PACid:17838748	GO:0004672, GO:0005524, GO:0006468	GO:0000902,GO:0004672,GO:0004674,GO:0005524,GO:0005576,GO:0005886,GO:0006007,GO:0006096,GO:0006468,GO:0006833,GO:0006972,GO:0007030,GO:0007338,GO:0009266,GO:0009506,GO:0009651,GO:0009791,GO:0010193,GO:0010483,GO:0016020,GO:0016021,GO:0016049,GO:0016301,GO:0016772,GO:0030244,GO:0043680,GO:0046686,GO:0046777,GO:0048193,GO:0048767,GO:0050832
Loc_105644_Tr_1/1_Conf_1.000_Len_452	POPTR_0019s10410.1|PACid:18219906		GO:0003674,GO:0005739,GO:0008150,GO:0009507
Loc_105645_Tr_1/1_Conf_1.000_Len_282	POPTR_0003s11270.1|PACid:18216018
Loc_105653_Tr_1/1_Conf_1.000_Len_266	Eucgr.H01087.1|PACid:23590499
Loc_10565_Tr_2/5_Conf_0.556_Len_462	Eucgr.H03031.1|PACid:23592355		GO:0004672,GO:0004674,GO:0005524,GO:0005575,GO:0005737,GO:0006468,GO:0009506,GO:0016301,GO:0016772
Loc_10565_Tr_3/5_Conf_0.333_Len_396	AT3G23340.1|PACid:19663076		GO:0004672,GO:0004674,GO:0005524,GO:0005575,GO:0005737,GO:0006468,GO:0009506,GO:0016301,GO:0016772
Loc_105661_Tr_4/6_Conf_0.500_Len_1510	POPTR_0012s01690.1|PACid:18229368		GO:0005216,GO:0005217,GO:0005221,GO:0005242,GO:0005261,GO:0005516,GO:0005886,GO:0006811,GO:0006813,GO:0006816,GO:0015276,GO:0016020,GO:0016021,GO:0022834,GO:0030551,GO:0030552,GO:0030553,GO:0043855,GO:0055085
Loc_105661_Tr_6/6_Conf_0.611_Len_1471	POPTR_0012s01690.1|PACid:18229368		GO:0005216,GO:0005221,GO:0005242,GO:0005261,GO:0005516,GO:0005886,GO:0006811,GO:0006813,GO:0006816,GO:0016020,GO:0016021,GO:0030551,GO:0030552,GO:0030553,GO:0055085
Loc_10566_Tr_2/6_Conf_0.625_Len_1423	GSVIVT01016433001|PACid:17826860		GO:0003674,GO:0005634,GO:0008150
Loc_10566_Tr_4/6_Conf_0.292_Len_1239	ppa011376m|PACid:17643503
Loc_10566_Tr_5/6_Conf_0.708_Len_1924	ppa011376m|PACid:17643503		GO:0003674,GO:0005634,GO:0008150
Loc_10567_Tr_2/3_Conf_0.625_Len_2826	ppa001418m|PACid:17640550	GO:0004672, GO:0005524, GO:0006468, GO:0006397	GO:0004521,GO:0004672,GO:0004674,GO:0005524,GO:0005634,GO:0005783,GO:0005789,GO:0006020,GO:0006351,GO:0006355,GO:0006397,GO:0006487,GO:0006987,GO:0008380,GO:0009507,GO:0009751,GO:0009816,GO:0016021,GO:0016301,GO:0016772,GO:0016891,GO:0019751,GO:0030968,GO:0031505,GO:0042406,GO:0042803,GO:0046777,GO:0046872,GO:0051082,GO:0071852
Loc_105690_Tr_1/1_Conf_1.000_Len_531	GSVIVT01035505001|PACid:17840647	GO:0050660, GO:0050661, GO:0055114	GO:0001666,GO:0004497,GO:0004499,GO:0009507,GO:0009626,GO:0009627,GO:0009870,GO:0010204,GO:0016491,GO:0016709,GO:0031227,GO:0036293,GO:0036294,GO:0042742,GO:0050660,GO:0050661,GO:0050832,GO:0051707,GO:0055114,GO:0070482,GO:0071453,GO:0071456
Loc_1056_Tr_2/5_Conf_0.250_Len_841	GSVIVT01004093001|PACid:17818930		GO:0000139,GO:0005798,GO:0005829,GO:0006810,GO:0006886,GO:0006971,GO:0007032,GO:0007041,GO:0007275,GO:0008565,GO:0012510,GO:0016192,GO:0030117,GO:0030118,GO:0030119,GO:0030120,GO:0030121,GO:0030125,GO:0030130,GO:0030131,GO:0030133,GO:0030135,GO:0030136,GO:0030140,GO:0030658,GO:0030659,GO:0030660,GO:0030662,GO:0030665,GO:0048475
Loc_1056_Tr_3/5_Conf_0.688_Len_3079	GSVIVT01004093001|PACid:17818930	GO:0005515, GO:0006886, GO:0016192, GO:0030131	GO:0002119,GO:0002164,GO:0005829,GO:0006810,GO:0006886,GO:0009792,GO:0016192,GO:0030121,GO:0030125,GO:0030131,GO:0040025,GO:0042384
Loc_1056_Tr_5/5_Conf_0.750_Len_2995	GSVIVT01004093001|PACid:17818930	GO:0005515, GO:0006886, GO:0016192, GO:0030131	GO:0000139,GO:0002478,GO:0002495,GO:0002504,GO:0002697,GO:0005765,GO:0005829,GO:0006810,GO:0006886,GO:0006892,GO:0016032,GO:0016044,GO:0016192,GO:0019048,GO:0019882,GO:0019884,GO:0019886,GO:0030125,GO:0030131,GO:0030659,GO:0030665,GO:0032438,GO:0032588,GO:0035646,GO:0043485,GO:0048002,GO:0048753,GO:0050688,GO:0050690
Loc_105711_Tr_1/1_Conf_1.000_Len_221	Eucgr.C03703.1|PACid:23573068		GO:0003872,GO:0005524,GO:0005737,GO:0005829,GO:0005886,GO:0005945,GO:0006002,GO:0006096,GO:0008443
Loc_10571_Tr_2/8_Conf_0.478_Len_1707	ppa006805m|PACid:17652501	GO:0004672, GO:0006468	GO:0004672,GO:0004674,GO:0004713,GO:0005524,GO:0005634,GO:0005886,GO:0006468,GO:0016021,GO:0016301,GO:0016772
Loc_10571_Tr_4/8_Conf_0.565_Len_2416	ppa006805m|PACid:17652501	GO:0004672, GO:0006468	GO:0004672,GO:0004674,GO:0004713,GO:0005524,GO:0005634,GO:0006468,GO:0016021,GO:0016301,GO:0016772
Loc_10571_Tr_5/8_Conf_0.478_Len_2298	ppa006805m|PACid:17652501	GO:0004672, GO:0006468	GO:0004672,GO:0004674,GO:0004713,GO:0005524,GO:0005634,GO:0005886,GO:0006468,GO:0016021,GO:0016301,GO:0016772
Loc_10571_Tr_6/8_Conf_0.348_Len_1842	ppa006805m|PACid:17652501	GO:0004672, GO:0005524, GO:0006468	GO:0004672,GO:0004674,GO:0004713,GO:0005524,GO:0005634,GO:0005886,GO:0006468,GO:0016021,GO:0016301,GO:0016772
Loc_10571_Tr_7/8_Conf_0.261_Len_1643	POPTR_0008s13160.1|PACid:18248088	GO:0004672, GO:0006468	GO:0004672,GO:0004674,GO:0004713,GO:0005516,GO:0005524,GO:0005634,GO:0006468,GO:0016021,GO:0016301,GO:0016772,GO:0044459,GO:0048544
Loc_10571_Tr_8/8_Conf_0.478_Len_2198	ppa006805m|PACid:17652501	GO:0004672, GO:0006468	GO:0004672,GO:0004674,GO:0004713,GO:0005524,GO:0005634,GO:0006468,GO:0016301,GO:0016772
Loc_105724_Tr_1/1_Conf_1.000_Len_208	POPTR_0018s01990.6|PACid:18215120		GO:0003993,GO:0004601,GO:0004722,GO:0005576,GO:0005773,GO:0005829,GO:0006970,GO:0009505,GO:0042744,GO:0046686,GO:0046872,GO:0055062,GO:0055081,GO:0072506
Loc_10572_Tr_4/8_Conf_0.312_Len_820	ppa015154m|PACid:17651076		GO:0003676,GO:0003700,GO:0005622,GO:0005634,GO:0005730,GO:0008097,GO:0008150,GO:0008270,GO:0009410,GO:0048522,GO:0080084
Loc_10572_Tr_6/8_Conf_0.125_Len_729	GSVIVT01025855001|PACid:17833767
Loc_10572_Tr_7/8_Conf_0.188_Len_1092	GSVIVT01025855001|PACid:17833767	GO:0005622, GO:0008270	GO:0003676,GO:0003700,GO:0005622,GO:0005634,GO:0005730,GO:0008097,GO:0008150,GO:0008270,GO:0009410,GO:0048522,GO:0080084
Loc_10573_Tr_6/7_Conf_0.364_Len_1641	ppa004785m|PACid:17657059	GO:0003676	GO:0000166,GO:0003676,GO:0003723,GO:0005634,GO:0005737,GO:0005829,GO:0006397,GO:0006403,GO:0006417,GO:0008150,GO:0015931,GO:0050657,GO:0050658,GO:0051028,GO:0051236,GO:0071705
Loc_105742_Tr_1/3_Conf_0.500_Len_840	POPTR_0008s15780.1|PACid:18249551
Loc_10574_Tr_1/3_Conf_0.286_Len_1067	GSVIVT01018747001|PACid:17828577		GO:0003674,GO:0005634,GO:0008150
Loc_10574_Tr_2/3_Conf_0.714_Len_2258	GSVIVT01018747001|PACid:17828577		GO:0003674,GO:0005634,GO:0008150
Loc_105750_Tr_1/1_Conf_1.000_Len_1325	GSVIVT01004123001|PACid:17818950
Loc_10575_Tr_1/2_Conf_0.833_Len_4520	ppa005899m|PACid:17661219	GO:0003743, GO:0006413, GO:0005515	GO:0003743,GO:0005525,GO:0005634,GO:0005737,GO:0006413,GO:0006446,GO:0006865,GO:0016070
Loc_105773_Tr_1/1_Conf_1.000_Len_550	POPTR_0003s02870.1|PACid:18217338
Loc_105778_Tr_1/1_Conf_1.000_Len_282	GSVIVT01004860001|PACid:17819204
Loc_105785_Tr_1/1_Conf_1.000_Len_272	AT5G13170.1|PACid:19670259		GO:0005886,GO:0005887,GO:0008515,GO:0010150,GO:0015770,GO:0016020,GO:0016021,GO:0051119,GO:0071215,GO:0071446,GO:0071470
Loc_10578_Tr_4/7_Conf_0.280_Len_1446	Eucgr.K03479.1|PACid:23605232		GO:0005634
Loc_105790_Tr_1/1_Conf_1.000_Len_458	POPTR_0005s16170.1|PACid:18208788
Loc_105796_Tr_1/1_Conf_1.000_Len_198	GSVIVT01031365001|PACid:17837575
Loc_10579_Tr_2/2_Conf_0.833_Len_2465	POPTR_0001s19140.1|PACid:18237086	GO:0005515	GO:0005516,GO:0005794,GO:0008150
Loc_105816_Tr_1/1_Conf_1.000_Len_276	POPTR_0007s08675.1|PACid:18243241
Loc_105822_Tr_1/1_Conf_1.000_Len_315	GSVIVT01004252001|PACid:17818961
Loc_105826_Tr_1/1_Conf_1.000_Len_937	sp|P0C2F6|RNHX1_ARATH		GO:0003676,GO:0004523,GO:0005575,GO:0046872,GO:0090305
Loc_105830_Tr_1/1_Conf_1.000_Len_270	ppa018927m|PACid:17658733
Loc_105841_Tr_1/1_Conf_1.000_Len_1256	ppa025698m|PACid:17645634		GO:0003824,GO:0004222,GO:0005739,GO:0005759,GO:0006508,GO:0008237,GO:0008270,GO:0009507,GO:0009570,GO:0009658,GO:0009941,GO:0016485,GO:0042744,GO:0046686,GO:0046872,GO:0048046,GO:0048481
Loc_105848_Tr_1/1_Conf_1.000_Len_212	AT3G11130.1|PACid:19659528		GO:0005198,GO:0005515,GO:0005773,GO:0005774,GO:0005794,GO:0005886,GO:0005905,GO:0006886,GO:0006897,GO:0009506,GO:0009507,GO:0016192,GO:0030130,GO:0030132
Loc_10584_Tr_11/12_Conf_0.487_Len_2579	ppa021176m|PACid:17650413	GO:0005515	GO:0000271,GO:0005516,GO:0005634,GO:0005886,GO:0008150,GO:0042546
Loc_10584_Tr_4/12_Conf_0.538_Len_2592	ppa021176m|PACid:17650413	GO:0005515	GO:0000271,GO:0005516,GO:0005634,GO:0005886,GO:0008150,GO:0042546
Loc_10584_Tr_6/12_Conf_0.128_Len_1319	POPTR_0001s05840.1|PACid:18236997		GO:0000271,GO:0005516,GO:0005634,GO:0005886,GO:0008150,GO:0042546
Loc_10584_Tr_7/12_Conf_0.487_Len_2415	ppa021176m|PACid:17650413	GO:0005515	GO:0000271,GO:0005516,GO:0005634,GO:0005886,GO:0008150,GO:0042546
Loc_105853_Tr_1/1_Conf_1.000_Len_1448	ppa005883m|PACid:17653620		GO:0004046,GO:0005737,GO:0005783,GO:0006508,GO:0006520,GO:0008152,GO:0008237,GO:0009507,GO:0016787,GO:0016810,GO:0016811,GO:0030163,GO:0046872
Loc_10585_Tr_2/11_Conf_0.269_Len_1011	POPTR_0013s04800.1|PACid:18220286		GO:0000226,GO:0005515,GO:0005737,GO:0006342,GO:0007015,GO:0007020,GO:0008064,GO:0009860,GO:0009965,GO:0010090,GO:0010638,GO:0016572,GO:0030036,GO:0030832,GO:0030833,GO:0030838,GO:0031209,GO:0031334,GO:0032271,GO:0032273,GO:0032535,GO:0032956,GO:0032970,GO:0043254,GO:0044087,GO:0045010,GO:0051130,GO:0051225,GO:0051258,GO:0051493,GO:0051495,GO:0051567,GO:0090066
Loc_105867_Tr_1/1_Conf_1.000_Len_255	ppa003093m|PACid:17657308		GO:0005524,GO:0005634,GO:0005730,GO:0005737,GO:0005739,GO:0006457,GO:0009507,GO:0009570,GO:0009658,GO:0009941,GO:0022626,GO:0042026,GO:0044267,GO:0048481
Loc_105875_Tr_1/1_Conf_1.000_Len_350	ppb017095m|PACid:17664745		GO:0003674,GO:0005575,GO:0006863,GO:0008150
Loc_10588_Tr_15/25_Conf_1.000_Len_289	POPTR_0001s04040.1|PACid:18234287		GO:0000165,GO:0004674,GO:0005524,GO:0005886,GO:0006355,GO:0006612,GO:0006952,GO:0007165,GO:0008544,GO:0009617,GO:0009790,GO:0009862,GO:0009867,GO:0010310,GO:0010363,GO:0016021,GO:0016301,GO:0031348,GO:0035304
Loc_10588_Tr_2/25_Conf_1.000_Len_162	ppa016243m|PACid:17650166	GO:0005515	GO:0002237,GO:0004672,GO:0004674,GO:0005524,GO:0005886,GO:0006084,GO:0006468,GO:0007165,GO:0007169,GO:0010075,GO:0010103,GO:0016021,GO:0016126,GO:0016132,GO:0016301,GO:0016772,GO:0048443,GO:0048653
Loc_10588_Tr_23/25_Conf_0.372_Len_2986	POPTR_0001s04040.1|PACid:18234287	GO:0005515	GO:0000165,GO:0004674,GO:0004713,GO:0005524,GO:0005886,GO:0006355,GO:0006612,GO:0006952,GO:0007165,GO:0009617,GO:0009862,GO:0009867,GO:0010310,GO:0010363,GO:0016021,GO:0016301,GO:0031348,GO:0035304
Loc_10588_Tr_24/25_Conf_0.115_Len_2106	POPTR_0001s04040.1|PACid:18234287	GO:0005515	GO:0000165,GO:0004674,GO:0005524,GO:0005886,GO:0006355,GO:0006612,GO:0006952,GO:0007165,GO:0008544,GO:0009617,GO:0009790,GO:0009862,GO:0009867,GO:0010310,GO:0010363,GO:0016021,GO:0016301,GO:0031348,GO:0035304
Loc_10588_Tr_5/25_Conf_1.000_Len_180	ppa016243m|PACid:17650166	GO:0005515	GO:0000271,GO:0004672,GO:0004674,GO:0005524,GO:0005886,GO:0006468,GO:0007169,GO:0009825,GO:0009855,GO:0009932,GO:0010014,GO:0010073,GO:0010075,GO:0010817,GO:0016021,GO:0016772,GO:0030154,GO:0043481,GO:0048437,GO:0048509,GO:0048638,GO:0048653,GO:0048767,GO:0071555
Loc_105891_Tr_1/1_Conf_1.000_Len_1437	GSVIVT01004865001|PACid:17819208	GO:0005515	GO:0005524,GO:0005622,GO:0005737,GO:0006952,GO:0007165,GO:0009626,GO:0043531
Loc_105894_Tr_1/2_Conf_0.600_Len_300	Eucgr.D01169.1|PACid:23574935		GO:0000165,GO:0003924,GO:0005525,GO:0005737,GO:0005739,GO:0005773,GO:0005774,GO:0005874,GO:0005886,GO:0006184,GO:0006612,GO:0007049,GO:0009506,GO:0009524,GO:0009595,GO:0009697,GO:0009862,GO:0009867,GO:0010200,GO:0010310,GO:0010363,GO:0016192,GO:0031348,GO:0042742,GO:0043900,GO:0046686,GO:0050832,GO:0051301
Loc_1058_Tr_2/4_Conf_0.214_Len_1257	ppa001529m|PACid:17668541		GO:0005543,GO:0005634,GO:0006869,GO:0008142,GO:0008202,GO:0010876
Loc_105900_Tr_1/1_Conf_1.000_Len_466	ppa001833m|PACid:17641170	GO:0004427, GO:0009678, GO:0015992, GO:0016020	GO:0000325,GO:0004427,GO:0005739,GO:0005773,GO:0005774,GO:0005794,GO:0005886,GO:0009414,GO:0009507,GO:0009651,GO:0009678,GO:0009705,GO:0009926,GO:0009941,GO:0010008,GO:0010248,GO:0015992,GO:0016020,GO:0016021,GO:0048366
Loc_105903_Tr_1/1_Conf_1.000_Len_506	POPTR_0003s14350.1|PACid:18216675
Loc_105937_Tr_1/1_Conf_1.000_Len_325	ppa020120m|PACid:17661510
Loc_10595_Tr_3/6_Conf_0.455_Len_997	Eucgr.G01684.3|PACid:23587222	GO:0006950	GO:0002238,GO:0003674,GO:0005737,GO:0005886,GO:0009269,GO:0016036,GO:0019375,GO:0042631
Loc_10595_Tr_5/6_Conf_0.364_Len_1324	Eucgr.G01684.2|PACid:23587221	GO:0006950	GO:0002238,GO:0003674,GO:0005737,GO:0005886,GO:0009269,GO:0016036,GO:0019375,GO:0042631
Loc_10595_Tr_6/6_Conf_0.545_Len_1524	Eucgr.G01684.2|PACid:23587221	GO:0006950	GO:0002238,GO:0003674,GO:0005737,GO:0005886,GO:0009269,GO:0016036,GO:0019375,GO:0042631
Loc_105966_Tr_1/2_Conf_0.667_Len_813	POPTR_0019s01570.1|PACid:18218947	GO:0005515, GO:0005622, GO:0007165	GO:0005524,GO:0005622,GO:0005737,GO:0006952,GO:0007165,GO:0009626,GO:0043531
Loc_105966_Tr_2/2_Conf_0.667_Len_820	POPTR_0182s00230.1|PACid:18244070	GO:0005515, GO:0005622, GO:0007165	GO:0005524,GO:0005622,GO:0005737,GO:0006952,GO:0007165,GO:0009626,GO:0043531
Loc_105968_Tr_1/1_Conf_1.000_Len_164	GSVIVT01030062001|PACid:17836672		GO:0006863,GO:0006952,GO:0007165
Loc_105976_Tr_1/1_Conf_1.000_Len_399	ppa022115m|PACid:17654707		GO:0003674,GO:0008150
Loc_105978_Tr_1/1_Conf_1.000_Len_237	GSVIVT01028967001|PACid:17835946	GO:0005515	GO:0004674,GO:0005524,GO:0005886,GO:0007165,GO:0009507,GO:0010101,GO:0010102,GO:0010468,GO:0016021,GO:0048527
Loc_105988_Tr_1/1_Conf_1.000_Len_201	AT5G47770.1|PACid:19667925		GO:0004161,GO:0004337,GO:0005737,GO:0005829,GO:0006084,GO:0006598,GO:0006695,GO:0006816,GO:0007030,GO:0009651,GO:0009698,GO:0016126,GO:0016132,GO:0030003,GO:0033384,GO:0042398,GO:0045337,GO:0046872,GO:0070838
Loc_10598_Tr_4/9_Conf_0.581_Len_3755	GSVIVT01021784001|PACid:17830786		GO:0003674,GO:0005739,GO:0008150
Loc_105991_Tr_1/1_Conf_1.000_Len_543	ppa020120m|PACid:17661510		GO:0005634,GO:0008150
Loc_1059_Tr_6/14_Conf_0.068_Len_514	Eucgr.H00389.1|PACid:23589744		GO:0000325,GO:0005215,GO:0005351,GO:0005365,GO:0005366,GO:0005773,GO:0005886,GO:0006810,GO:0009705,GO:0015144,GO:0015166,GO:0015295,GO:0015665,GO:0015798,GO:0016020,GO:0016021,GO:0022857,GO:0022891,GO:0055085,GO:1901618
Loc_105_Tr_1/7_Conf_0.263_Len_1229	ppa002881m|PACid:17643437		GO:0000139,GO:0000271,GO:0005768,GO:0005774,GO:0005794,GO:0005802,GO:0008168,GO:0009825,GO:0009932,GO:0010817,GO:0016021,GO:0043481,GO:0048767,GO:0071555
Loc_105_Tr_2/7_Conf_0.421_Len_1703	ppa002881m|PACid:17643437	GO:0008168	GO:0000139,GO:0000271,GO:0005768,GO:0005774,GO:0005794,GO:0005802,GO:0008168,GO:0009825,GO:0009932,GO:0010817,GO:0016021,GO:0043481,GO:0048767,GO:0071555
Loc_105_Tr_3/7_Conf_0.211_Len_1031	Eucgr.H03037.1|PACid:23592359	GO:0008168	GO:0000139,GO:0000271,GO:0005768,GO:0005774,GO:0005794,GO:0005802,GO:0008168,GO:0009825,GO:0009932,GO:0010817,GO:0016021,GO:0043481,GO:0048767,GO:0071555
Loc_105_Tr_6/7_Conf_0.105_Len_1130	Eucgr.H03037.1|PACid:23592359	GO:0008168	GO:0000139,GO:0000271,GO:0005768,GO:0005774,GO:0005794,GO:0005802,GO:0008168,GO:0009825,GO:0009932,GO:0010817,GO:0016021,GO:0043481,GO:0048767,GO:0071555
Loc_105_Tr_7/7_Conf_0.632_Len_3043	ppa002881m|PACid:17643437	GO:0008168	GO:0000139,GO:0000271,GO:0005768,GO:0005774,GO:0005794,GO:0005802,GO:0008168,GO:0009825,GO:0009932,GO:0010817,GO:0016021,GO:0043481,GO:0048767,GO:0071555
Loc_106007_Tr_1/1_Conf_1.000_Len_488	ppa000114m|PACid:17657476
Loc_10600_Tr_6/8_Conf_0.200_Len_853	ppa013964m|PACid:17642312		GO:0003674,GO:0005739,GO:0006164,GO:0008150
Loc_10600_Tr_8/8_Conf_0.333_Len_1190	ppa013964m|PACid:17642312		GO:0003674,GO:0005739,GO:0006164,GO:0008150
Loc_106018_Tr_1/1_Conf_1.000_Len_338	GSVIVT01000428001|PACid:17816937		GO:0004672,GO:0004674,GO:0004713,GO:0005516,GO:0005524,GO:0005886,GO:0006468,GO:0009637,GO:0009816,GO:0010155,GO:0016021,GO:0016301,GO:0016556,GO:0016772,GO:0030246,GO:0044459,GO:0046777,GO:0048544,GO:0071446
Loc_106019_Tr_1/1_Conf_1.000_Len_238	GSVIVT01014679001|PACid:17825609
Loc_10601_Tr_13/21_Conf_0.182_Len_1095	GSVIVT01010375001|PACid:17822579	GO:0004298, GO:0005839, GO:0051603	GO:0000502,GO:0004175,GO:0004298,GO:0005634,GO:0005737,GO:0005839,GO:0006511,GO:0008233,GO:0046686,GO:0051603,GO:0070003
Loc_10601_Tr_20/21_Conf_0.318_Len_4381	GSVIVT01010375001|PACid:17822579	GO:0004298, GO:0005839, GO:0051603	GO:0000502,GO:0004175,GO:0004298,GO:0005634,GO:0005737,GO:0005839,GO:0006511,GO:0008233,GO:0046686,GO:0051603
Loc_106035_Tr_1/2_Conf_0.750_Len_2156	ppa002624m|PACid:17659164		GO:0005634,GO:0043621
Loc_106038_Tr_1/1_Conf_1.000_Len_462	GSVIVT01004252001|PACid:17818961		GO:0003674,GO:0003676,GO:0004523,GO:0005634,GO:0008150,GO:0046872,GO:0090305
Loc_10603_Tr_2/3_Conf_0.429_Len_1345	ppa001986m|PACid:17646444		GO:0005886,GO:0009860,GO:0031347
Loc_10604_Tr_1/2_Conf_0.333_Len_1169	POPTR_0018s06830.1|PACid:18214366		GO:0006098,GO:0006364,GO:0009507,GO:0009657,GO:0009773,GO:0010207,GO:0019288,GO:0031072,GO:0051082
Loc_106051_Tr_1/1_Conf_1.000_Len_568	POPTR_0018s01930.1|PACid:18215645	GO:0016020	GO:0000139,GO:0003824,GO:0005794,GO:0016020,GO:0016021,GO:0016757
Loc_106057_Tr_1/1_Conf_1.000_Len_232	GSVIVT01031671001|PACid:17837795
Loc_106058_Tr_1/1_Conf_1.000_Len_208	AT1G29860.1|PACid:19650009		GO:0003700,GO:0005634,GO:0006351,GO:0006355,GO:0043565
Loc_10605_Tr_3/6_Conf_0.235_Len_1658	ppa001778m|PACid:17640570	GO:0003676, GO:0005524, GO:0008026	GO:0003676,GO:0003723,GO:0004386,GO:0005524,GO:0005634,GO:0006952,GO:0008026,GO:0008270,GO:0009507,GO:0009570,GO:0009607,GO:0009793,GO:0009941,GO:0016020,GO:0016853,GO:0019318,GO:0030246
Loc_106076_Tr_1/1_Conf_1.000_Len_206	ppa015473m|PACid:17652583
Loc_10607_Tr_10/12_Conf_0.395_Len_3332	GSVIVT01026435001|PACid:17834138		GO:0003677,GO:0003700,GO:0005622,GO:0005634,GO:0006346,GO:0006351,GO:0006355,GO:0009630,GO:0016246
Loc_106082_Tr_1/1_Conf_1.000_Len_251	GSVIVT01004860001|PACid:17819204
Loc_106086_Tr_1/1_Conf_1.000_Len_259	POPTR_0579s00210.1|PACid:18226962		GO:0009507
Loc_1060_Tr_2/7_Conf_0.333_Len_1844	POPTR_0006s22640.1|PACid:18211886		GO:0003723,GO:0003735,GO:0005622,GO:0005829,GO:0006412,GO:0009506,GO:0015935,GO:0016020,GO:0019843,GO:0022627
Loc_1060_Tr_6/7_Conf_0.200_Len_1194	ppb018374m|PACid:17657210
Loc_106102_Tr_1/1_Conf_1.000_Len_238	sp|P53487|ARP2_ACACA		GO:0000902,GO:0005200,GO:0005524,GO:0005737,GO:0005885,GO:0007015,GO:0009416,GO:0009825,GO:0010090,GO:0015629,GO:0030029,GO:0030036,GO:0034314,GO:0042995,GO:0045010
Loc_10610_Tr_7/10_Conf_0.333_Len_4209	POPTR_0004s10170.1|PACid:18225507	GO:0003824, GO:0008152	GO:0003824,GO:0004321,GO:0005524,GO:0005777,GO:0008152,GO:0009695,GO:0016207,GO:0016874,GO:0031408
Loc_106110_Tr_2/2_Conf_0.750_Len_980	Eucgr.B02450.1|PACid:23567585
Loc_106115_Tr_1/1_Conf_1.000_Len_297	ppa004805m|PACid:17642640		GO:0005215,GO:0005886,GO:0006855,GO:0015238,GO:0015297,GO:0016020,GO:0055085
Loc_10611_Tr_1/3_Conf_0.625_Len_1029	ppa013316m|PACid:17668787	GO:0003735, GO:0005622, GO:0005840, GO:0006412	GO:0003735,GO:0005622,GO:0005737,GO:0005840,GO:0006412,GO:0022627,GO:0042254
Loc_106122_Tr_1/2_Conf_0.667_Len_1301	ppa019597m|PACid:17650726	GO:0015074	GO:0003723,GO:0003964,GO:0004190,GO:0005634,GO:0006278,GO:0006508,GO:0015074
Loc_106124_Tr_8/9_Conf_0.211_Len_1907	GSVIVT01026490001|PACid:17834184		GO:0004721,GO:0004722,GO:0005634,GO:0016787,GO:0046872
Loc_106130_Tr_1/2_Conf_0.667_Len_743	POPTR_0010s23920.2|PACid:18241726		GO:0003674,GO:0005634,GO:0008150,GO:0016491,GO:0046914
Loc_10614_Tr_1/34_Conf_1.000_Len_175	ppa014755m|PACid:17659974
Loc_10614_Tr_10/34_Conf_1.000_Len_184	ppa024306m|PACid:17667239		GO:0005515,GO:0005524,GO:0005576,GO:0006952,GO:0009627,GO:0009697,GO:0043531
Loc_10614_Tr_11/34_Conf_1.000_Len_255	GSVIVT01032201001|PACid:17838203		GO:0005515,GO:0005524,GO:0005576,GO:0006952,GO:0009627,GO:0009697,GO:0043531
Loc_10614_Tr_25/34_Conf_0.324_Len_5860	ppa026844m|PACid:17666958	GO:0043531	GO:0005515,GO:0005524,GO:0005576,GO:0006952,GO:0009627,GO:0009697,GO:0043531
Loc_10614_Tr_30/34_Conf_0.036_Len_752	ppa026844m|PACid:17666958	GO:0043531	GO:0005524,GO:0005634,GO:0006952,GO:0043531
Loc_10614_Tr_33/34_Conf_0.306_Len_5909	POPTR_0014s00410.1|PACid:18222580	GO:0043531	GO:0005524,GO:0005634,GO:0006952,GO:0043531
Loc_10615_Tr_1/1_Conf_1.000_Len_2643	ppa006691m|PACid:17644992	GO:0005515	GO:0003674,GO:0005634
Loc_106166_Tr_1/1_Conf_1.000_Len_379	ppa015473m|PACid:17652583
Loc_106168_Tr_1/1_Conf_1.000_Len_197	GSVIVT01004123001|PACid:17818950
Loc_10616_Tr_1/1_Conf_1.000_Len_930	ppa020319m|PACid:17653959		GO:0003674,GO:0005634,GO:0006865,GO:0006888,GO:0008150,GO:0043090
Loc_10619_Tr_1/2_Conf_0.750_Len_2573	GSVIVT01033205001|PACid:17838973		GO:0009507
Loc_1061_Tr_3/7_Conf_0.632_Len_2655	ppa001815m|PACid:17652194		GO:0003674,GO:0008150
Loc_1061_Tr_5/7_Conf_0.632_Len_2517	ppa001815m|PACid:17652194		GO:0003674,GO:0008150
Loc_106200_Tr_1/1_Conf_1.000_Len_153	ppa026051m|PACid:17641562
Loc_10621_Tr_1/4_Conf_0.700_Len_2044	GSVIVT01020147001|PACid:17829622	GO:0008270	GO:0002064,GO:0005634,GO:0005737,GO:0006351,GO:0007276,GO:0007281,GO:0007283,GO:0007286,GO:0008150,GO:0008270,GO:0019899,GO:0022412,GO:0042826,GO:0045892,GO:0046872,GO:0048232,GO:0048515
Loc_10621_Tr_3/4_Conf_0.700_Len_2119	GSVIVT01020147001|PACid:17829622	GO:0008270	GO:0005634,GO:0005737,GO:0006351,GO:0007286,GO:0008150,GO:0008270,GO:0042826,GO:0045892,GO:0046872
Loc_106222_Tr_1/1_Conf_1.000_Len_502	ppa013836m|PACid:17657802		GO:0003674,GO:0008150,GO:0009507,GO:0009853
Loc_106231_Tr_1/1_Conf_1.000_Len_222	GSVIVT01031365001|PACid:17837575
Loc_106232_Tr_1/1_Conf_1.000_Len_211	GSVIVT01001003001|PACid:17817300
Loc_106235_Tr_1/2_Conf_0.667_Len_287	ppa022186m|PACid:17658438		GO:0003677,GO:0003700,GO:0005634,GO:0005737,GO:0006351,GO:0009742,GO:0010086,GO:0048598
Loc_106245_Tr_1/1_Conf_1.000_Len_425	ppa020284m|PACid:17667627		GO:0003674,GO:0005575,GO:0008150
Loc_10624_Tr_5/6_Conf_0.176_Len_677	GSVIVT01014592001|PACid:17825546		GO:0000139,GO:0005794,GO:0009832,GO:0010089,GO:0010413,GO:0010417,GO:0016021,GO:0016051,GO:0016757,GO:0016758,GO:0044036,GO:0044038,GO:0045489,GO:0045491,GO:0045492,GO:0047262,GO:0070589,GO:0070592,GO:0071555
Loc_106251_Tr_1/1_Conf_1.000_Len_935	ppb020741m|PACid:17665437
Loc_106253_Tr_1/1_Conf_1.000_Len_762	sp|Q03033|EF1A_WHEAT	GO:0005525	GO:0003746,GO:0003924,GO:0005516,GO:0005525,GO:0005634,GO:0005737,GO:0005739,GO:0005773,GO:0005886,GO:0006184,GO:0006414,GO:0009506
Loc_106255_Tr_1/1_Conf_1.000_Len_212	ppa018407m|PACid:17668546		GO:0003674,GO:0005739,GO:0008150
Loc_10625_Tr_3/10_Conf_0.586_Len_2580	GSVIVT01031260001|PACid:17837492	GO:0005515, GO:0005634, GO:0005737, GO:0006606, GO:0008565	GO:0005515,GO:0005618,GO:0005622,GO:0005635,GO:0005730,GO:0005737,GO:0005829,GO:0006007,GO:0006499,GO:0006606,GO:0006612,GO:0006820,GO:0006862,GO:0006886,GO:0006888,GO:0006944,GO:0008565,GO:0010363,GO:0015696,GO:0015802,GO:0017038,GO:0019048,GO:0030581,GO:0034504,GO:0043069,GO:0043090,GO:0043269,GO:0044744,GO:0048471,GO:0051170,GO:0080034
Loc_10625_Tr_7/10_Conf_0.310_Len_2148	GSVIVT01031260001|PACid:17837492	GO:0005515	GO:0005515,GO:0005622,GO:0005634,GO:0005737,GO:0005829,GO:0006007,GO:0006499,GO:0006606,GO:0006612,GO:0006820,GO:0006862,GO:0006886,GO:0006888,GO:0006944,GO:0008565,GO:0010363,GO:0015696,GO:0015802,GO:0030581,GO:0043069,GO:0043090,GO:0043269,GO:0048471,GO:0080034
Loc_10625_Tr_9/10_Conf_0.207_Len_2149	GSVIVT01031260001|PACid:17837492	GO:0005515	GO:0005515,GO:0005622,GO:0005634,GO:0005737,GO:0005829,GO:0006007,GO:0006499,GO:0006606,GO:0006612,GO:0006820,GO:0006862,GO:0006886,GO:0006888,GO:0006944,GO:0008565,GO:0010363,GO:0015696,GO:0015802,GO:0030581,GO:0043069,GO:0043090,GO:0043269,GO:0048471,GO:0080034
Loc_106260_Tr_1/1_Conf_1.000_Len_160	AT3G49480.1|PACid:19661629		GO:0003674,GO:0005634,GO:0006863,GO:0008150
Loc_106263_Tr_1/1_Conf_1.000_Len_207	ppa005505m|PACid:17661680
Loc_106264_Tr_1/1_Conf_1.000_Len_176	GSVIVT01018042001|PACid:17828112
Loc_10626_Tr_4/5_Conf_0.500_Len_3050	POPTR_0001s26900.1|PACid:18235734		GO:0005524,GO:0005634,GO:0006952,GO:0043531
Loc_106273_Tr_1/1_Conf_1.000_Len_229	GSVIVT01012382001|PACid:17824009		GO:0004672,GO:0004674,GO:0004713,GO:0005524,GO:0006468,GO:0016301,GO:0016772
Loc_106280_Tr_1/1_Conf_1.000_Len_265	GSVIVT01033696001|PACid:17839362
Loc_106288_Tr_1/1_Conf_1.000_Len_179	GSVIVT01033290001|PACid:17839032	GO:0005515
Loc_106293_Tr_1/1_Conf_1.000_Len_721	ppa019733m|PACid:17656233
Loc_10629_Tr_1/1_Conf_1.000_Len_914	GSVIVT01018926001|PACid:17828716		GO:0003674,GO:0005739,GO:0008150
Loc_106302_Tr_1/1_Conf_1.000_Len_219	GSVIVT01023876001|PACid:17832187
Loc_106309_Tr_1/1_Conf_1.000_Len_200	POPTR_0001s20840.1|PACid:18237462
Loc_10630_Tr_2/5_Conf_0.714_Len_3977	ppa001297m|PACid:17666787	GO:0004871, GO:0007186, GO:0019001	GO:0001664,GO:0003924,GO:0004871,GO:0005525,GO:0005634,GO:0005737,GO:0005834,GO:0006184,GO:0007165,GO:0007186,GO:0007188,GO:0009630,GO:0009652,GO:0009723,GO:0009737,GO:0009744,GO:0009749,GO:0009750,GO:0010555,GO:0019001,GO:0031234,GO:0031683,GO:0046872,GO:0048364,GO:2000067
Loc_10630_Tr_3/5_Conf_0.500_Len_3332	ppa001297m|PACid:17666787	GO:0004871, GO:0007186, GO:0019001	GO:0001664,GO:0003924,GO:0004871,GO:0005525,GO:0005634,GO:0005737,GO:0005834,GO:0006184,GO:0007165,GO:0007186,GO:0007188,GO:0009630,GO:0009652,GO:0009723,GO:0009737,GO:0009744,GO:0009749,GO:0009750,GO:0010555,GO:0019001,GO:0031234,GO:0031683,GO:0046872,GO:0048364,GO:2000067
Loc_106312_Tr_1/1_Conf_1.000_Len_411	GSVIVT01009214001|PACid:17821672		GO:0003674,GO:0005886,GO:0008150
Loc_106313_Tr_1/1_Conf_1.000_Len_354	GSVIVT01004252001|PACid:17818961
Loc_10631_Tr_2/8_Conf_0.067_Len_982	ppa001233m|PACid:17652823	GO:0008237, GO:0008270	GO:0004175,GO:0004177,GO:0004190,GO:0005615,GO:0005634,GO:0005764,GO:0005829,GO:0005886,GO:0006094,GO:0006508,GO:0007010,GO:0008237,GO:0008270,GO:0009926,GO:0010359,GO:0010498,GO:0030141,GO:0033619,GO:0042599,GO:0043129,GO:0048875,GO:0097208
Loc_10631_Tr_4/8_Conf_0.700_Len_3575	POPTR_0017s06650.1|PACid:18209408	GO:0008237, GO:0008270	GO:0004175,GO:0004177,GO:0004190,GO:0005615,GO:0005634,GO:0005764,GO:0005829,GO:0005886,GO:0006094,GO:0006508,GO:0007010,GO:0008237,GO:0008270,GO:0009926,GO:0010359,GO:0010498,GO:0033619,GO:0043129,GO:0097208
Loc_10631_Tr_5/8_Conf_0.100_Len_1203	ppa001233m|PACid:17652823		GO:0004177,GO:0005634,GO:0005829,GO:0005886,GO:0006094,GO:0006508,GO:0007010,GO:0008237,GO:0008270,GO:0009926,GO:0010359,GO:0010498
Loc_10631_Tr_7/8_Conf_0.700_Len_4205	POPTR_0017s06650.1|PACid:18209408	GO:0008237, GO:0008270	GO:0004175,GO:0004177,GO:0004190,GO:0005615,GO:0005634,GO:0005764,GO:0005829,GO:0005886,GO:0006094,GO:0006508,GO:0007010,GO:0008237,GO:0008270,GO:0009926,GO:0010359,GO:0010498,GO:0033619,GO:0043129,GO:0097208
Loc_10632_Tr_1/2_Conf_0.800_Len_1417	ppa007991m|PACid:17648212	GO:0006629	GO:0004091,GO:0005576,GO:0006629,GO:0016042,GO:0016788
Loc_10632_Tr_2/2_Conf_0.800_Len_1565	Eucgr.A01086.1|PACid:23562821	GO:0006629	GO:0004091,GO:0005576,GO:0006629,GO:0016042,GO:0016788
Loc_106330_Tr_1/1_Conf_1.000_Len_604	ppa024889m|PACid:17649588	GO:0009055, GO:0015035, GO:0045454	GO:0005575,GO:0005737,GO:0008794,GO:0009055,GO:0015035,GO:0019243,GO:0045454,GO:0046872,GO:0051537
Loc_106336_Tr_1/1_Conf_1.000_Len_327	ppa027027m|PACid:17663849
Loc_10633_Tr_1/1_Conf_1.000_Len_1059	POPTR_0010s15880.1|PACid:18241774		GO:0005737,GO:0005789,GO:0006457,GO:0015031,GO:0016021,GO:0019048,GO:0031072,GO:0051082
Loc_106341_Tr_1/1_Conf_1.000_Len_163	GSVIVT01005727001|PACid:17819577	GO:0015992, GO:0016471	GO:0005773,GO:0015992,GO:0016471,GO:0016820
Loc_10634_Tr_2/3_Conf_0.333_Len_2363	POPTR_0007s10500.1|PACid:18242442	GO:0005515	GO:0004672,GO:0004674,GO:0005524,GO:0005576,GO:0006468,GO:0007169,GO:0016021,GO:0016301,GO:0016772
Loc_106351_Tr_2/4_Conf_0.375_Len_487	ppa015647m|PACid:17655141
Loc_106351_Tr_3/4_Conf_0.625_Len_838	ppa025050m|PACid:17667151		GO:0003676,GO:0004523,GO:0005575,GO:0046872,GO:0090305
Loc_106353_Tr_1/2_Conf_0.500_Len_419	ppa023324m|PACid:17653489		GO:0001676,GO:0002213,GO:0005634,GO:0006351,GO:0006355,GO:0006633,GO:0009751,GO:0016592
Loc_10635_Tr_1/10_Conf_0.462_Len_2396	ppa008716m|PACid:17647216	GO:0003700, GO:0043565, GO:0046983	GO:0003677,GO:0003700,GO:0005634,GO:0006351,GO:0006355,GO:0009737,GO:0009738,GO:0043565,GO:0045893,GO:0046983
Loc_10635_Tr_7/10_Conf_0.385_Len_2544	ppa008716m|PACid:17647216	GO:0003700, GO:0043565, GO:0046983	GO:0003677,GO:0003700,GO:0005634,GO:0006351,GO:0006355,GO:0009737,GO:0009738,GO:0043565,GO:0045893,GO:0046983
Loc_10635_Tr_8/10_Conf_0.192_Len_2456	GSVIVT01001940001|PACid:17817914
Loc_106363_Tr_1/1_Conf_1.000_Len_390	ppa020708m|PACid:17657085
Loc_10636_Tr_8/10_Conf_0.577_Len_2402	POPTR_0007s13320.1|PACid:18243348	GO:0005524	GO:0000166,GO:0005524,GO:0005743,GO:0016021,GO:0016226,GO:0016887,GO:0017004,GO:0017062,GO:0017111,GO:0031163,GO:0033108,GO:0034551,GO:0042623,GO:0043623,GO:0097033
Loc_10636_Tr_9/10_Conf_0.269_Len_1774	GSVIVT01010372001|PACid:17822576	GO:0005524	GO:0000166,GO:0005524,GO:0005750,GO:0005886,GO:0008535,GO:0010257,GO:0016021,GO:0016887,GO:0017111,GO:0032981,GO:0033617,GO:0034551,GO:0045275,GO:0097031,GO:0097034
Loc_106370_Tr_1/1_Conf_1.000_Len_481	sp|P10978|POLX_TOBAC		GO:0003676,GO:0003964,GO:0004190,GO:0004519,GO:0006508,GO:0008270,GO:0015074,GO:0090305
Loc_106379_Tr_1/1_Conf_1.000_Len_157	sp|Q5UAS2|RL17_BOMMO		GO:0001510,GO:0003735,GO:0005622,GO:0005730,GO:0005737,GO:0005773,GO:0005840,GO:0006412,GO:0009506,GO:0015934,GO:0016020,GO:0022625,GO:0022626
Loc_10637_Tr_3/14_Conf_1.000_Len_193	POPTR_0001s27800.2|PACid:18235767		GO:0005634,GO:0005737,GO:0005829,GO:0005886,GO:0006094,GO:0007010,GO:0008150,GO:0009507,GO:0010498,GO:0048311,GO:0048312,GO:0051646
Loc_10637_Tr_4/14_Conf_1.000_Len_207	ppa000213m|PACid:17647889
Loc_10637_Tr_7/14_Conf_0.346_Len_1590	ppa000213m|PACid:17647889		GO:0005634,GO:0005737,GO:0005829,GO:0005886,GO:0006094,GO:0007010,GO:0008150,GO:0009507,GO:0010498,GO:0048312
Loc_106384_Tr_1/1_Conf_1.000_Len_1240	GSVIVT01004252001|PACid:17818961
Loc_10638_Tr_3/4_Conf_0.417_Len_847	Eucgr.D01911.2|PACid:23575706	GO:0005524	GO:0000166,GO:0003677,GO:0005524,GO:0005634,GO:0005663,GO:0006260,GO:0016887,GO:0017111
Loc_106396_Tr_1/1_Conf_1.000_Len_198	GSVIVT01030338001|PACid:17836873		GO:0000165,GO:0004674,GO:0005524,GO:0005886,GO:0006355,GO:0006457,GO:0006612,GO:0006952,GO:0007165,GO:0009408,GO:0009507,GO:0009617,GO:0009644,GO:0009862,GO:0009867,GO:0010310,GO:0010363,GO:0016021,GO:0016301,GO:0031348,GO:0034976,GO:0035304,GO:0042542
Loc_1063_Tr_3/7_Conf_0.375_Len_688	GSVIVT01016375001|PACid:17826818		GO:0003824,GO:0004018,GO:0006167,GO:0006188,GO:0006189,GO:0006520,GO:0009113,GO:0009117,GO:0009152,GO:0009570,GO:0016840,GO:0016842,GO:0044208,GO:0046033,GO:0046040,GO:0070626
Loc_1063_Tr_5/7_Conf_0.625_Len_1483	GSVIVT01016375001|PACid:17826818		GO:0003824,GO:0004018,GO:0006188,GO:0006189,GO:0006520,GO:0009113,GO:0009117,GO:0009152,GO:0009570,GO:0044208,GO:0070626
Loc_1063_Tr_6/7_Conf_0.438_Len_1434	GSVIVT01016375001|PACid:17826818		GO:0003824,GO:0004018,GO:0006188,GO:0006189,GO:0009113,GO:0009152,GO:0009570,GO:0044208,GO:0070626
Loc_10640_Tr_2/10_Conf_0.379_Len_3258	POPTR_0011s09840.1|PACid:18231152		GO:0003674,GO:0005634,GO:0008150
Loc_10640_Tr_8/10_Conf_0.138_Len_880	GSVIVT01005341001|PACid:17819481		GO:0003674,GO:0005634,GO:0008150
Loc_106410_Tr_1/1_Conf_1.000_Len_558	POPTR_0010s13930.1|PACid:18242382	GO:0003677	GO:0003677,GO:0003700,GO:0005634,GO:0006351,GO:0006355,GO:0006612,GO:0009741,GO:0009873,GO:0009910,GO:0009963,GO:0010363,GO:0045892,GO:0048366,GO:0048527,GO:2000242
Loc_106415_Tr_1/1_Conf_1.000_Len_784	GSVIVT01035835001|PACid:17840923		GO:0005576,GO:0005618,GO:0009627,GO:0010230,GO:0034976,GO:0048046
Loc_106417_Tr_1/1_Conf_1.000_Len_349	AT3G29785.1|PACid:19664405		GO:0003674,GO:0003676,GO:0003964,GO:0004190,GO:0004519,GO:0005634,GO:0006508,GO:0008150,GO:0008270,GO:0015074,GO:0090305
Loc_106418_Tr_1/1_Conf_1.000_Len_338	GSVIVT01037358001|PACid:17842006		GO:0003676,GO:0004523,GO:0046872,GO:0090305
Loc_106422_Tr_1/1_Conf_1.000_Len_376	ppa015697m|PACid:17642340
Loc_106429_Tr_1/1_Conf_1.000_Len_393	GSVIVT01023876001|PACid:17832187
Loc_10643_Tr_1/6_Conf_0.762_Len_3342	Eucgr.B02388.1|PACid:23567522		GO:0003674,GO:0005634,GO:0005739,GO:0005783,GO:0008150
Loc_106441_Tr_1/1_Conf_1.000_Len_236	GSVIVT01037622001|PACid:17842171	GO:0003723, GO:0003964, GO:0006278
Loc_10644_Tr_2/3_Conf_0.571_Len_3463	Eucgr.C02447.1|PACid:23571928		GO:0005739
Loc_106450_Tr_1/2_Conf_0.750_Len_1335	GSVIVT01025346001|PACid:17833360	GO:0004672, GO:0005524, GO:0006468	GO:0000165,GO:0004672,GO:0004674,GO:0004713,GO:0005516,GO:0005524,GO:0005886,GO:0006355,GO:0006468,GO:0006612,GO:0009617,GO:0009862,GO:0009867,GO:0010310,GO:0010363,GO:0016021,GO:0016301,GO:0016772,GO:0030246,GO:0031348,GO:0035304,GO:0044459
Loc_106475_Tr_1/3_Conf_0.667_Len_2845	POPTR_0017s13190.1|PACid:18210215	GO:0004672, GO:0006468	GO:0000902,GO:0004672,GO:0004674,GO:0005524,GO:0005576,GO:0005886,GO:0006007,GO:0006096,GO:0006468,GO:0006833,GO:0006972,GO:0007030,GO:0007338,GO:0009266,GO:0009506,GO:0009651,GO:0009791,GO:0010193,GO:0010483,GO:0016020,GO:0016021,GO:0016049,GO:0016301,GO:0016772,GO:0030244,GO:0043680,GO:0046686,GO:0046777,GO:0048193,GO:0048767,GO:0050832
Loc_106480_Tr_1/1_Conf_1.000_Len_217	ppa015108m|PACid:17652313
Loc_106490_Tr_1/1_Conf_1.000_Len_480	GSVIVT01013992001|PACid:17825081		GO:0005886,GO:0007165,GO:0016021
Loc_10649_Tr_2/4_Conf_0.273_Len_1345	GSVIVT01008860001|PACid:17821387	GO:0005515	GO:0005515,GO:0005737,GO:0006635,GO:0006891,GO:0008150,GO:0009954,GO:0010227,GO:0016558,GO:0016567,GO:0031463,GO:0048439
Loc_10649_Tr_4/4_Conf_0.545_Len_3149	GSVIVT01008860001|PACid:17821387	GO:0005515	GO:0005515,GO:0005737,GO:0006635,GO:0006891,GO:0008150,GO:0009954,GO:0010227,GO:0016558,GO:0016567,GO:0031463,GO:0048439
Loc_1064_Tr_5/7_Conf_0.250_Len_1055	ppa002285m|PACid:17663214	GO:0004579, GO:0005789, GO:0008250, GO:0018279	GO:0004576,GO:0004579,GO:0005739,GO:0005774,GO:0005783,GO:0005789,GO:0005794,GO:0005886,GO:0006364,GO:0006486,GO:0006487,GO:0008250,GO:0009100,GO:0009101,GO:0009409,GO:0009505,GO:0009506,GO:0016020,GO:0016021,GO:0018196,GO:0018279,GO:0030244,GO:0043413,GO:0070085
Loc_1064_Tr_7/7_Conf_0.625_Len_3044	ppa002285m|PACid:17663214	GO:0004579, GO:0005789, GO:0008250, GO:0018279	GO:0004579,GO:0005739,GO:0005774,GO:0005783,GO:0005789,GO:0005794,GO:0005886,GO:0006364,GO:0008250,GO:0009409,GO:0009505,GO:0009506,GO:0016020,GO:0016021,GO:0018279,GO:0030244
Loc_106507_Tr_1/1_Conf_1.000_Len_396	GSVIVT01004252001|PACid:17818961
Loc_106508_Tr_1/1_Conf_1.000_Len_215	GSVIVT01031365001|PACid:17837575
Loc_10650_Tr_6/9_Conf_0.522_Len_2532	ppa004563m|PACid:17659708	GO:0008152, GO:0016491, GO:0055114	GO:0004028,GO:0004029,GO:0005618,GO:0005829,GO:0006577,GO:0006578,GO:0008152,GO:0008802,GO:0009414,GO:0009507,GO:0009516,GO:0009651,GO:0016491,GO:0016620,GO:0016903,GO:0019285,GO:0019695,GO:0031455,GO:0031456,GO:0042398,GO:0055114
Loc_10650_Tr_7/9_Conf_0.261_Len_1530	ppa004563m|PACid:17659708	GO:0008152, GO:0016491, GO:0055114	GO:0004028,GO:0005618,GO:0005829,GO:0008152,GO:0008802,GO:0009414,GO:0009507,GO:0009516,GO:0009651,GO:0016491,GO:0019285,GO:0055114
Loc_10651_Tr_1/2_Conf_0.444_Len_1699	GSVIVT01018122001|PACid:17828174
Loc_10652_Tr_2/5_Conf_0.615_Len_2543	GSVIVT01030585001|PACid:17837064		GO:0003674,GO:0005634,GO:0008150
Loc_106532_Tr_1/1_Conf_1.000_Len_1019	GSVIVT01023876001|PACid:17832187
Loc_106534_Tr_1/1_Conf_1.000_Len_605	GSVIVT01004877001|PACid:17819214	GO:0005515, GO:0005622, GO:0007165	GO:0000166,GO:0005524,GO:0005737,GO:0006612,GO:0006952,GO:0007165,GO:0009507,GO:0009626,GO:0009697,GO:0009863,GO:0009867,GO:0010200,GO:0010363,GO:0017111,GO:0031348,GO:0043531,GO:0045087,GO:0050832
Loc_106542_Tr_6/7_Conf_0.600_Len_994	Eucgr.D01240.1|PACid:23575016		GO:0005575
Loc_106558_Tr_1/1_Conf_1.000_Len_172	POPTR_0013s07210.1|PACid:18220265		GO:0005737,GO:0016747
Loc_106563_Tr_1/1_Conf_1.000_Len_206	GSVIVT01004123001|PACid:17818950
Loc_106568_Tr_1/1_Conf_1.000_Len_304	GSVIVT01017118001|PACid:17827411
Loc_10656_Tr_6/7_Conf_0.263_Len_2724	Eucgr.F01000.1|PACid:23581669		GO:0000139,GO:0003779,GO:0005215,GO:0005618,GO:0005737,GO:0005886,GO:0008092,GO:0008154,GO:0009524,GO:0009960,GO:0015031,GO:0016021,GO:0016043,GO:0030036,GO:0030041,GO:0045010,GO:0048317,GO:0051258
Loc_106582_Tr_1/1_Conf_1.000_Len_313	ppa016553m|PACid:17668293		GO:0003674,GO:0005739,GO:0008150
Loc_106585_Tr_1/1_Conf_1.000_Len_249	POPTR_0006s14840.1|PACid:18212788	GO:0003729, GO:0005849, GO:0006378	GO:0005634,GO:0008150,GO:0010260
Loc_106588_Tr_1/3_Conf_0.667_Len_1211	POPTR_0001s08730.1|PACid:18235901		GO:0003674,GO:0005634,GO:0008150
Loc_106593_Tr_1/1_Conf_1.000_Len_496	GSVIVT01023876001|PACid:17832187
Loc_10659_Tr_2/5_Conf_0.357_Len_731	GSVIVT01007574001|PACid:17820354		GO:0000956,GO:0005575,GO:0008150
Loc_106604_Tr_1/1_Conf_1.000_Len_181	Eucgr.A00377.1|PACid:23562074		GO:0004672,GO:0004674,GO:0005524,GO:0005886,GO:0006468,GO:0007338,GO:0009860,GO:0009932,GO:0016021,GO:0016301,GO:0016324,GO:0016772,GO:0030427,GO:0035838,GO:0044463,GO:0045177,GO:0048868,GO:0051286,GO:0051510,GO:0060187,GO:0090404,GO:0090406
Loc_10660_Tr_5/7_Conf_0.320_Len_548	ppa000074m|PACid:17648374		GO:0000148,GO:0003843,GO:0005886,GO:0006074,GO:0006075,GO:0006944,GO:0008360,GO:0009556,GO:0010228,GO:0016020,GO:0016021,GO:0016757,GO:0016926,GO:0022604,GO:0035251,GO:0046527,GO:0050665,GO:0052543
Loc_10661_Tr_9/10_Conf_0.333_Len_1780	POPTR_0005s12300.1|PACid:18208448		GO:0000023,GO:0003824,GO:0004091,GO:0005737,GO:0009507,GO:0009941,GO:0016787,GO:0016822,GO:0016823,GO:0018775,GO:0018874,GO:0019252,GO:0042537,GO:0043085,GO:0043639,GO:0043640
Loc_106631_Tr_1/1_Conf_1.000_Len_184	GSVIVT01031365001|PACid:17837575
Loc_106637_Tr_1/3_Conf_0.400_Len_374	POPTR_0005s25170.1|PACid:18208434	GO:0008168	GO:0005634,GO:0005737,GO:0006612,GO:0007165,GO:0008168,GO:0009414,GO:0009611,GO:0009620,GO:0009694,GO:0009695,GO:0009723,GO:0009733,GO:0009738,GO:0009753,GO:0009863,GO:0009867,GO:0010363,GO:0030795,GO:0031408,GO:0042538
Loc_106640_Tr_1/1_Conf_1.000_Len_443	GSVIVT01032888001|PACid:17838748		GO:0000902,GO:0004672,GO:0004674,GO:0005524,GO:0005576,GO:0005886,GO:0006007,GO:0006096,GO:0006468,GO:0006833,GO:0006972,GO:0007030,GO:0007338,GO:0009266,GO:0009506,GO:0009651,GO:0009791,GO:0010193,GO:0010483,GO:0016020,GO:0016021,GO:0016049,GO:0016301,GO:0016772,GO:0030244,GO:0043680,GO:0046686,GO:0046777,GO:0048193,GO:0048767,GO:0050832
Loc_106648_Tr_1/1_Conf_1.000_Len_381	ppa016706m|PACid:17660114		GO:0003723,GO:0003964,GO:0005737,GO:0006278
Loc_106655_Tr_1/1_Conf_1.000_Len_289	ppa020995m|PACid:17649681
Loc_10665_Tr_1/5_Conf_0.667_Len_1000	GSVIVT01005757001|PACid:17819592	GO:0005524, GO:0016887	GO:0000166,GO:0000302,GO:0005215,GO:0005524,GO:0006200,GO:0006810,GO:0009125,GO:0009128,GO:0009158,GO:0009169,GO:0009507,GO:0009941,GO:0010039,GO:0015996,GO:0016021,GO:0016887,GO:0017111,GO:0031969,GO:0042626,GO:0055072,GO:0055085
Loc_10665_Tr_2/5_Conf_0.667_Len_1287	GSVIVT01005757001|PACid:17819592	GO:0005524, GO:0016887	GO:0000166,GO:0000302,GO:0005215,GO:0005524,GO:0006200,GO:0006810,GO:0009507,GO:0009941,GO:0010039,GO:0015996,GO:0016021,GO:0016887,GO:0017111,GO:0031969,GO:0042626,GO:0055072,GO:0055085
Loc_106661_Tr_1/1_Conf_1.000_Len_174	POPTR_0016s10980.1|PACid:18251150
Loc_106665_Tr_1/1_Conf_1.000_Len_770	ppb022069m|PACid:17665876
Loc_10666_Tr_5/7_Conf_0.444_Len_2458	POPTR_0015s03620.1|PACid:18233338	GO:0006508, GO:0008233	GO:0004252,GO:0005886,GO:0006465,GO:0006508,GO:0008233,GO:0008236,GO:0009507,GO:0009534,GO:0009535,GO:0009642,GO:0009941,GO:0016021
Loc_106673_Tr_1/1_Conf_1.000_Len_854	GSVIVT01028435001|PACid:17835583	GO:0004252, GO:0006508	GO:0003854,GO:0004252,GO:0005576,GO:0005618,GO:0005789,GO:0006508,GO:0008152,GO:0009897,GO:0009986,GO:0010103,GO:0016020,GO:0016021,GO:0016126,GO:0016229,GO:0033764,GO:0042127,GO:0042802,GO:0043086,GO:0047012,GO:0048046
Loc_106677_Tr_1/1_Conf_1.000_Len_208	AT2G30490.1|PACid:19641261	GO:0005506, GO:0009055, GO:0020037, GO:0055114	GO:0005506,GO:0005515,GO:0005576,GO:0005774,GO:0005783,GO:0005794,GO:0005886,GO:0009055,GO:0009416,GO:0009505,GO:0009506,GO:0009555,GO:0009611,GO:0009698,GO:0009699,GO:0009805,GO:0009808,GO:0009963,GO:0016020,GO:0016021,GO:0016710,GO:0020037,GO:0032502,GO:0040007,GO:0042802,GO:0055114,GO:0080167
Loc_10667_Tr_1/1_Conf_1.000_Len_443	GSVIVT01000095001|PACid:17816704
Loc_10668_Tr_1/11_Conf_1.000_Len_178	Eucgr.H04389.1|PACid:23593679		GO:0000003,GO:0000291,GO:0000956,GO:0003676,GO:0004527,GO:0004532,GO:0004534,GO:0005622,GO:0005634,GO:0005829,GO:0006139,GO:0006306,GO:0006325,GO:0006342,GO:0006355,GO:0006397,GO:0006401,GO:0006402,GO:0006486,GO:0006487,GO:0007131,GO:0007155,GO:0007267,GO:0008270,GO:0008284,GO:0008409,GO:0009616,GO:0009630,GO:0009723,GO:0009826,GO:0009873,GO:0009961,GO:0010014,GO:0010090,GO:0010267,GO:0010413,GO:…
Loc_10668_Tr_2/11_Conf_0.703_Len_4002	ppa000881m|PACid:17668429	GO:0003676, GO:0004527, GO:0005622, GO:0008270	GO:0000003,GO:0000291,GO:0000956,GO:0003676,GO:0004527,GO:0004534,GO:0005622,GO:0005634,GO:0005829,GO:0006139,GO:0006306,GO:0006325,GO:0006342,GO:0006355,GO:0006397,GO:0006486,GO:0006487,GO:0007131,GO:0007155,GO:0007267,GO:0008270,GO:0008284,GO:0008409,GO:0009616,GO:0009630,GO:0009723,GO:0009826,GO:0009873,GO:0009961,GO:0010014,GO:0010090,GO:0010267,GO:0010413,GO:0010587,GO:0010638,GO:0016049,GO:…
Loc_10668_Tr_3/11_Conf_0.054_Len_635	GSVIVT01021865001|PACid:17830845	GO:0003676, GO:0004527, GO:0005622	GO:0000003,GO:0000291,GO:0000956,GO:0003676,GO:0004527,GO:0004534,GO:0005622,GO:0005634,GO:0005829,GO:0006139,GO:0006306,GO:0006325,GO:0006342,GO:0006355,GO:0006397,GO:0006486,GO:0006487,GO:0007131,GO:0007155,GO:0007267,GO:0008270,GO:0008284,GO:0008409,GO:0009616,GO:0009630,GO:0009723,GO:0009826,GO:0009873,GO:0009961,GO:0010014,GO:0010090,GO:0010267,GO:0010413,GO:0010587,GO:0010638,GO:0016049,GO:…
Loc_10668_Tr_4/11_Conf_0.676_Len_3905	ppa000881m|PACid:17668429	GO:0003676, GO:0008270, GO:0004527, GO:0005622	GO:0000003,GO:0000291,GO:0000956,GO:0003676,GO:0004527,GO:0004534,GO:0005622,GO:0005634,GO:0005829,GO:0006139,GO:0006306,GO:0006325,GO:0006342,GO:0006355,GO:0006397,GO:0006486,GO:0006487,GO:0007131,GO:0007155,GO:0007267,GO:0008270,GO:0008284,GO:0008409,GO:0009616,GO:0009630,GO:0009723,GO:0009826,GO:0009873,GO:0009961,GO:0010014,GO:0010090,GO:0010267,GO:0010413,GO:0010587,GO:0010638,GO:0016049,GO:…
Loc_10668_Tr_5/11_Conf_0.676_Len_3832	ppa000881m|PACid:17668429	GO:0003676, GO:0008270, GO:0004527, GO:0005622	GO:0000003,GO:0000291,GO:0000956,GO:0003676,GO:0004527,GO:0004534,GO:0005622,GO:0005634,GO:0005829,GO:0006139,GO:0006306,GO:0006325,GO:0006342,GO:0006355,GO:0006397,GO:0006486,GO:0006487,GO:0007131,GO:0007155,GO:0007267,GO:0008270,GO:0008284,GO:0008409,GO:0009616,GO:0009630,GO:0009723,GO:0009826,GO:0009873,GO:0009961,GO:0010014,GO:0010090,GO:0010267,GO:0010413,GO:0010587,GO:0010638,GO:0016049,GO:…
Loc_106699_Tr_1/1_Conf_1.000_Len_179	sp|P10981|ACT5_DROME		GO:0000271,GO:0000902,GO:0005200,GO:0005515,GO:0005524,GO:0005634,GO:0005737,GO:0005811,GO:0005884,GO:0006094,GO:0006816,GO:0006833,GO:0006970,GO:0007010,GO:0007030,GO:0007033,GO:0009644,GO:0009651,GO:0009735,GO:0009750,GO:0009825,GO:0009932,GO:0010053,GO:0010114,GO:0010193,GO:0010218,GO:0010498,GO:0010817,GO:0016020,GO:0016049,GO:0016051,GO:0030243,GO:0030244,GO:0043481,GO:0046686,GO:0048193,GO:…
Loc_10670_Tr_3/4_Conf_0.167_Len_1675	Eucgr.C03417.1|PACid:23572843
Loc_10671_Tr_1/4_Conf_0.429_Len_678	ppa006788m|PACid:17643126		GO:0000166,GO:0006778,GO:0006779,GO:0008152,GO:0009507,GO:0009534,GO:0009723,GO:0009941,GO:0015979,GO:0015994,GO:0015995,GO:0016491,GO:0016630,GO:0033013,GO:0033014,GO:0055114
Loc_10671_Tr_3/4_Conf_0.786_Len_2137	Eucgr.F01098.1|PACid:23581763	GO:0008152, GO:0016491	GO:0000166,GO:0008152,GO:0009507,GO:0009534,GO:0009723,GO:0009941,GO:0015979,GO:0015995,GO:0016491,GO:0016630,GO:0055114
Loc_106724_Tr_1/1_Conf_1.000_Len_757	POPTR_0013s00630.1|PACid:18221840
Loc_106729_Tr_1/1_Conf_1.000_Len_247	ppa018580m|PACid:17652030		GO:0005886,GO:0006865,GO:0015171,GO:0016020,GO:0016021,GO:0030968,GO:0031348
Loc_10672_Tr_6/7_Conf_0.556_Len_1354	GSVIVT01016089001|PACid:17826607	GO:0001510, GO:0008168, GO:0009452	GO:0001510,GO:0003924,GO:0005509,GO:0005525,GO:0005634,GO:0005737,GO:0005769,GO:0005886,GO:0006184,GO:0006351,GO:0006355,GO:0006897,GO:0008168,GO:0009452,GO:0015030,GO:0016197,GO:0030139,GO:0036260,GO:0048471
Loc_106743_Tr_1/1_Conf_1.000_Len_327	GSVIVT01004252001|PACid:17818961
Loc_10674_Tr_8/8_Conf_0.316_Len_1405	GSVIVT01022281001|PACid:17831165		GO:0000166,GO:0003676,GO:0003723,GO:0005634,GO:0006397
Loc_106750_Tr_1/1_Conf_1.000_Len_672	ppa005958m|PACid:17660610		GO:0003674,GO:0005634,GO:0008150,GO:0009507,GO:0009610,GO:0016036,GO:0016567,GO:0019375,GO:0042631
Loc_106754_Tr_1/1_Conf_1.000_Len_271	AT3G14460.1|PACid:19661004		GO:0005524,GO:0005634,GO:0006952,GO:0043531
Loc_106759_Tr_1/1_Conf_1.000_Len_268	POPTR_0046s00280.1|PACid:18210893
Loc_10676_Tr_3/6_Conf_0.529_Len_1302	POPTR_0003s07600.1|PACid:18217358	GO:0004609, GO:0008654	GO:0004609,GO:0005739,GO:0006646,GO:0008654,GO:0016831,GO:0046337
Loc_10676_Tr_4/6_Conf_0.118_Len_679	POPTR_0003s07600.1|PACid:18217358
Loc_10677_Tr_1/3_Conf_0.222_Len_1013	ppa002941m|PACid:17667937	GO:0016491, GO:0055114	GO:0000724,GO:0005506,GO:0005515,GO:0005634,GO:0005737,GO:0006355,GO:0009640,GO:0009793,GO:0010181,GO:0010212,GO:0010388,GO:0016491,GO:0016567,GO:0016571,GO:0016579,GO:0016651,GO:0043687,GO:0045893,GO:0055114
Loc_106782_Tr_1/1_Conf_1.000_Len_891	ppb016632m|PACid:17658178
Loc_106789_Tr_1/1_Conf_1.000_Len_274	GSVIVT01026951001|PACid:17834493		GO:0000096,GO:0000097,GO:0003824,GO:0004124,GO:0005507,GO:0005739,GO:0006096,GO:0006534,GO:0006535,GO:0006563,GO:0006833,GO:0006972,GO:0007030,GO:0008152,GO:0009070,GO:0009266,GO:0009507,GO:0009651,GO:0009684,GO:0009750,GO:0009835,GO:0009836,GO:0016740,GO:0016846,GO:0019288,GO:0019344,GO:0019499,GO:0019500,GO:0019761,GO:0030170,GO:0032880,GO:0042744,GO:0044272,GO:0046686,GO:0050017,GO:0051410,GO:…
Loc_10678_Tr_2/4_Conf_0.250_Len_624	sp|P49031|SPSA_BETVU		GO:0005634,GO:0005829,GO:0005886,GO:0005985,GO:0005986,GO:0009058,GO:0009312,GO:0009506,GO:0016757,GO:0046351,GO:0046524
Loc_10679_Tr_2/5_Conf_0.625_Len_1329	POPTR_0015s03470.2|PACid:18232702	GO:0005515	GO:0005886,GO:0006499
Loc_10679_Tr_3/5_Conf_0.375_Len_1659	POPTR_0015s03470.2|PACid:18232702		GO:0005886,GO:0006499
Loc_10679_Tr_4/5_Conf_0.438_Len_2152	ppa009240m|PACid:17667785		GO:0005886,GO:0006499
Loc_106809_Tr_1/1_Conf_1.000_Len_334	ppa009831m|PACid:17642382
Loc_106812_Tr_1/1_Conf_1.000_Len_176	GSVIVT01023876001|PACid:17832187
Loc_106821_Tr_1/1_Conf_1.000_Len_508	ppa022573m|PACid:17640478
Loc_106829_Tr_1/1_Conf_1.000_Len_220	ppa021750m|PACid:17659233		GO:0003674,GO:0005575,GO:0006863,GO:0008150
Loc_106830_Tr_1/1_Conf_1.000_Len_224	GSVIVT01004123001|PACid:17818950
Loc_106832_Tr_1/1_Conf_1.000_Len_218	GSVIVT01005682001|PACid:17819555		GO:0005739,GO:0008177,GO:0009062,GO:0080022
Loc_106834_Tr_1/1_Conf_1.000_Len_1288	ppa000278m|PACid:17655042	GO:0003677, GO:0003899	GO:0000418,GO:0003677,GO:0003899,GO:0005507,GO:0005515,GO:0005634,GO:0005654,GO:0006306,GO:0006342,GO:0006346,GO:0006351,GO:0006354,GO:0007267,GO:0009308,GO:0009616,GO:0010267,GO:0010495,GO:0016246,GO:0016569,GO:0030422,GO:0031047,GO:0031048,GO:0035196,GO:0045814,GO:0045892,GO:0048038,GO:0051567
Loc_106841_Tr_1/1_Conf_1.000_Len_313	ppa021750m|PACid:17659233		GO:0003674,GO:0003723,GO:0003964,GO:0005575,GO:0006278,GO:0006863,GO:0008150
Loc_106842_Tr_1/2_Conf_0.750_Len_539	GSVIVT01037000001|PACid:17841759		GO:0003674,GO:0005576,GO:0005773,GO:0006952,GO:0008150,GO:0009607
Loc_10684_Tr_6/7_Conf_0.444_Len_1605	POPTR_0010s02450.1|PACid:18241000	GO:0006511, GO:0031461, GO:0031625	GO:0000151,GO:0000278,GO:0000793,GO:0000794,GO:0005515,GO:0005634,GO:0005737,GO:0005819,GO:0005829,GO:0006396,GO:0006486,GO:0006499,GO:0006511,GO:0006888,GO:0007049,GO:0007062,GO:0009524,GO:0009733,GO:0009734,GO:0009753,GO:0009790,GO:0009793,GO:0009867,GO:0009873,GO:0009880,GO:0010072,GO:0010087,GO:0010162,GO:0010265,GO:0010431,GO:0010564,GO:0016567,GO:0031461,GO:0031625,GO:0042752,GO:0043090,GO:…
Loc_10684_Tr_7/7_Conf_0.667_Len_5288	ppa014787m|PACid:17646640	GO:0006511, GO:0031461, GO:0031625, GO:0047134, GO:0055114	GO:0000151,GO:0000278,GO:0000794,GO:0005515,GO:0005634,GO:0005737,GO:0005819,GO:0005829,GO:0006396,GO:0006486,GO:0006499,GO:0006511,GO:0006888,GO:0007049,GO:0007062,GO:0009524,GO:0009733,GO:0009734,GO:0009753,GO:0009790,GO:0009793,GO:0009867,GO:0009873,GO:0009880,GO:0010072,GO:0010087,GO:0010162,GO:0010265,GO:0010431,GO:0010564,GO:0016567,GO:0031461,GO:0031625,GO:0042752,GO:0043090,GO:0045595,GO:…
Loc_10685_Tr_3/7_Conf_0.545_Len_1636	POPTR_0030s00200.1|PACid:18210909		GO:0003824,GO:0004144,GO:0005739,GO:0006638,GO:0006639,GO:0006641,GO:0008374,GO:0009507,GO:0010287,GO:0016411,GO:0019432,GO:0033306,GO:0034308,GO:0046460,GO:0046463
Loc_10685_Tr_6/7_Conf_0.636_Len_2261	POPTR_0030s00200.1|PACid:18210909		GO:0003824,GO:0004144,GO:0005739,GO:0009507,GO:0010287,GO:0019432,GO:0033306
Loc_106863_Tr_1/1_Conf_1.000_Len_316	ppa015473m|PACid:17652583	GO:0003723, GO:0003964, GO:0006278	GO:0003723,GO:0003964,GO:0005739,GO:0006278
Loc_106873_Tr_1/1_Conf_1.000_Len_274	GSVIVT01020704001|PACid:17830008	GO:0030001, GO:0046872	GO:0005507,GO:0005635,GO:0005737,GO:0005886,GO:0006825,GO:0009506,GO:0010286,GO:0030001,GO:0031965,GO:0046872
Loc_106877_Tr_1/1_Conf_1.000_Len_828	ppa016553m|PACid:17668293		GO:0003676,GO:0005575,GO:0008150
Loc_106879_Tr_1/1_Conf_1.000_Len_324	sp|P61834|H3_PENFN		GO:0000786,GO:0003677,GO:0005634,GO:0006281,GO:0006334,GO:0009567,GO:0009827,GO:0009860,GO:0048235,GO:0048555
Loc_106880_Tr_1/1_Conf_1.000_Len_205	ppa017004m|PACid:17641267
Loc_106892_Tr_1/1_Conf_1.000_Len_321	GSVIVT01004123001|PACid:17818950
Loc_1068_Tr_2/3_Conf_0.625_Len_1093	GSVIVT01015367001|PACid:17826138	GO:0009058, GO:0016740, GO:0030170	GO:0003824,GO:0004069,GO:0005507,GO:0005618,GO:0005737,GO:0005774,GO:0005829,GO:0005886,GO:0006103,GO:0006520,GO:0006531,GO:0006536,GO:0006807,GO:0008483,GO:0009058,GO:0009066,GO:0009506,GO:0009693,GO:0016740,GO:0030170,GO:0043648,GO:0070546,GO:0080130
Loc_1068_Tr_3/3_Conf_0.750_Len_1197	GSVIVT01035662001|PACid:17840785	GO:0009058, GO:0016740, GO:0030170	GO:0003824,GO:0004069,GO:0005737,GO:0005739,GO:0005777,GO:0006103,GO:0006520,GO:0006531,GO:0006536,GO:0006635,GO:0006807,GO:0008483,GO:0009058,GO:0009407,GO:0009536,GO:0009693,GO:0009735,GO:0010150,GO:0016020,GO:0016740,GO:0030170,GO:0043161,GO:0043248,GO:0048767,GO:0051788,GO:0080129,GO:0080130
Loc_10690_Tr_2/3_Conf_0.571_Len_1028	POPTR_0008s05320.1|PACid:18248758	GO:0003824, GO:0044237, GO:0050662	GO:0000166,GO:0001501,GO:0001503,GO:0003824,GO:0005795,GO:0005829,GO:0005886,GO:0006023,GO:0006024,GO:0006029,GO:0009225,GO:0009226,GO:0009744,GO:0009749,GO:0009750,GO:0015012,GO:0016021,GO:0030166,GO:0030198,GO:0030201,GO:0030203,GO:0030204,GO:0030206,GO:0031985,GO:0032580,GO:0033319,GO:0033320,GO:0042732,GO:0043062,GO:0044237,GO:0048040,GO:0050650,GO:0050654,GO:0050662,GO:0051216,GO:0061448
Loc_106919_Tr_1/2_Conf_0.875_Len_1101	ppa019553m|PACid:17668973		GO:0003674,GO:0005886,GO:0008150,GO:0016021
Loc_106919_Tr_2/2_Conf_1.000_Len_1130	ppa018272m|PACid:17642403		GO:0008150,GO:0016021
Loc_106925_Tr_1/1_Conf_1.000_Len_599	Eucgr.B03923.1|PACid:23569356
Loc_106928_Tr_3/7_Conf_0.267_Len_785	GSVIVT01016446001|PACid:17826871	GO:0004252, GO:0006508	GO:0004252,GO:0005618,GO:0006508,GO:0008152,GO:0008356,GO:0009505,GO:0009845,GO:0010191,GO:0010214,GO:0042802,GO:0043086,GO:0048046,GO:0048359,GO:0080001
Loc_106928_Tr_4/7_Conf_0.600_Len_2449	GSVIVT01016456001|PACid:17826880	GO:0004252, GO:0006508, GO:0042802, GO:0043086	GO:0004252,GO:0005576,GO:0005618,GO:0006508,GO:0008152,GO:0042802,GO:0043086
Loc_106928_Tr_5/7_Conf_0.200_Len_678	GSVIVT01016451001|PACid:17826875	GO:0004252, GO:0042802, GO:0043086	GO:0004252,GO:0005576,GO:0005618,GO:0006508,GO:0008152,GO:0042802,GO:0043086
Loc_10692_Tr_5/6_Conf_0.579_Len_2771	ppa011925m|PACid:17647290	GO:0016881	GO:0004842,GO:0005524,GO:0005634,GO:0005737,GO:0006511,GO:0008283,GO:0016881,GO:0042023,GO:0043161,GO:0043248,GO:0051510,GO:0051788
Loc_106931_Tr_1/1_Conf_1.000_Len_276	POPTR_0045s00270.1|PACid:18222191
Loc_10693_Tr_11/36_Conf_1.000_Len_131	GSVIVT01027438001|PACid:17834818
Loc_10693_Tr_32/36_Conf_0.308_Len_4256	ppa000078m|PACid:17665882	GO:0005515	GO:0006486,GO:0006886,GO:0008270,GO:0016192
Loc_10693_Tr_35/36_Conf_0.108_Len_2303	GSVIVT01037376001|PACid:17842016		GO:0005777,GO:0005886,GO:0009507,GO:0016798,GO:0046872
Loc_10694_Tr_10/14_Conf_0.239_Len_3003	POPTR_0001s43000.1|PACid:18234252	GO:0008270	GO:0000278,GO:0000280,GO:0001934,GO:0003677,GO:0005634,GO:0005737,GO:0005819,GO:0006351,GO:0006974,GO:0007067,GO:0007088,GO:0007094,GO:0007346,GO:0009894,GO:0009895,GO:0010224,GO:0010564,GO:0010628,GO:0010639,GO:0010948,GO:0016035,GO:0030071,GO:0030162,GO:0031329,GO:0031330,GO:0031396,GO:0031397,GO:0031401,GO:0032270,GO:0032434,GO:0032435,GO:0033135,GO:0033138,GO:0042176,GO:0042177,GO:0042327,GO:…
Loc_10694_Tr_11/14_Conf_0.130_Len_1312	ppa000707m|PACid:17654780	GO:0006013, GO:0015923	GO:0003824,GO:0004553,GO:0004559,GO:0005576,GO:0005764,GO:0005773,GO:0005774,GO:0005975,GO:0006013,GO:0007155,GO:0008270,GO:0009505,GO:0009507,GO:0010048,GO:0010090,GO:0015923,GO:0030246,GO:0045010,GO:0048765,GO:0071555
Loc_10694_Tr_12/14_Conf_0.065_Len_1202	ppa000707m|PACid:17654780	GO:0006013, GO:0015923	GO:0003824,GO:0004553,GO:0004559,GO:0005576,GO:0005764,GO:0005773,GO:0005774,GO:0005975,GO:0006013,GO:0007155,GO:0008270,GO:0009505,GO:0009507,GO:0010048,GO:0010090,GO:0015923,GO:0030246,GO:0045010,GO:0048765,GO:0071555
Loc_10694_Tr_14/14_Conf_0.217_Len_2127	POPTR_0001s43000.1|PACid:18234252		GO:0003677,GO:0005634,GO:0005737,GO:0005819,GO:0006351,GO:0006974,GO:0007067,GO:0007094,GO:0010224,GO:0016035,GO:0033138,GO:0042772,GO:0045893,GO:0051301,GO:0060564
Loc_10694_Tr_9/14_Conf_0.109_Len_913	ppa000707m|PACid:17654780	GO:0006013, GO:0015923	GO:0003824,GO:0004553,GO:0004559,GO:0005576,GO:0005764,GO:0005773,GO:0005774,GO:0005975,GO:0006013,GO:0007155,GO:0008270,GO:0009505,GO:0009507,GO:0010048,GO:0010090,GO:0015923,GO:0030246,GO:0045010,GO:0048765,GO:0071555
Loc_106954_Tr_1/1_Conf_1.000_Len_186	ppa021335m|PACid:17659673		GO:0003674,GO:0005634,GO:0008150
Loc_10695_Tr_3/10_Conf_0.085_Len_955	ppa016235m|PACid:17652894	GO:0005515, GO:0005622, GO:0007165	GO:0005524,GO:0005622,GO:0005737,GO:0006952,GO:0007165,GO:0009506,GO:0009626,GO:0043531
Loc_106960_Tr_4/4_Conf_0.545_Len_3569	GSVIVT01012643001|PACid:17824167	GO:0003700, GO:0043565	GO:0003677,GO:0003700,GO:0005634,GO:0006351,GO:0006355,GO:0006473,GO:0009793,GO:0009913,GO:0010027,GO:0010075,GO:0010228,GO:0016226,GO:0043565,GO:0048481,GO:0048825
Loc_106964_Tr_1/1_Conf_1.000_Len_215	POPTR_0009s05420.1|PACid:18228541		GO:0000226,GO:0000911,GO:0004842,GO:0005524,GO:0005634,GO:0008283,GO:0016881,GO:0042023,GO:0043161,GO:0043248,GO:0051510,GO:0051788
Loc_106969_Tr_1/1_Conf_1.000_Len_225	Eucgr.F03718.2|PACid:23584878		GO:0005524,GO:0005773,GO:0005774,GO:0005794,GO:0005886,GO:0006094,GO:0006098,GO:0007010,GO:0009651,GO:0009941,GO:0010498,GO:0015991,GO:0015992,GO:0016020,GO:0016469,GO:0016820,GO:0030835,GO:0033178,GO:0033180,GO:0046034,GO:0046933,GO:0046961,GO:0051015,GO:0051017,GO:0051693
Loc_10696_Tr_1/3_Conf_0.375_Len_2568	ppa019748m|PACid:17661416	GO:0003723, GO:0003964, GO:0006278	GO:0003723,GO:0003964,GO:0006278
Loc_106971_Tr_1/1_Conf_1.000_Len_244	ppa015473m|PACid:17652583
Loc_106979_Tr_1/1_Conf_1.000_Len_467	AT1G19170.1|PACid:19658182		GO:0004650,GO:0005975
Loc_10697_Tr_1/2_Conf_0.500_Len_717	Eucgr.F00590.1|PACid:23581286		GO:0000271,GO:0003674,GO:0005576,GO:0005618,GO:0006568,GO:0006569,GO:0006586,GO:0006952,GO:0009310,GO:0009505,GO:0009683,GO:0009684,GO:0009737,GO:0009739,GO:0009741,GO:0009825,GO:0009826,GO:0009851,GO:0009932,GO:0010817,GO:0034754,GO:0042402,GO:0042435,GO:0042436,GO:0043478,GO:0043479,GO:0043480,GO:0043481,GO:0046218,GO:0048767,GO:0071555
Loc_106985_Tr_1/1_Conf_1.000_Len_617	AT3G24255.1|PACid:19662239		GO:0003674,GO:0005634,GO:0008150
Loc_106987_Tr_1/1_Conf_1.000_Len_186	ppa019597m|PACid:17650726		GO:0000943,GO:0003677,GO:0003723,GO:0003887,GO:0003964,GO:0004190,GO:0004523,GO:0004540,GO:0005524,GO:0005737,GO:0006278,GO:0006310,GO:0006508,GO:0008233,GO:0008270,GO:0015074,GO:0032197,GO:0046797
Loc_106994_Tr_1/1_Conf_1.000_Len_528	GSVIVT01004123001|PACid:17818950
Loc_106996_Tr_1/1_Conf_1.000_Len_704	Eucgr.K02460.1|PACid:23604035		GO:0000166,GO:0005215,GO:0005524,GO:0006200,GO:0006499,GO:0006810,GO:0016021,GO:0016887,GO:0017111,GO:0042626
Loc_10699_Tr_5/5_Conf_0.600_Len_1781	POPTR_0006s23640.1|PACid:18213194		GO:0003674,GO:0005515,GO:0005634,GO:0008150
Loc_1069_Tr_1/3_Conf_0.556_Len_639	sp|P37833|AATC_ORYSJ	GO:0009058, GO:0016740, GO:0030170	GO:0003824,GO:0004069,GO:0005737,GO:0005739,GO:0005777,GO:0006099,GO:0006103,GO:0006520,GO:0006522,GO:0006531,GO:0006536,GO:0006635,GO:0006807,GO:0008483,GO:0009058,GO:0009078,GO:0009407,GO:0009536,GO:0009693,GO:0009735,GO:0010150,GO:0016020,GO:0016740,GO:0030170,GO:0043161,GO:0043248,GO:0048767,GO:0051788,GO:0080129,GO:0080130
Loc_1069_Tr_2/3_Conf_0.778_Len_787	Eucgr.C01585.3|PACid:23571133	GO:0009058, GO:0016740, GO:0030170	GO:0003824,GO:0004069,GO:0005737,GO:0005739,GO:0005777,GO:0006103,GO:0006520,GO:0006531,GO:0006536,GO:0006635,GO:0006807,GO:0008483,GO:0009058,GO:0009407,GO:0009536,GO:0009693,GO:0009735,GO:0010150,GO:0016020,GO:0016740,GO:0030170,GO:0043161,GO:0043248,GO:0048767,GO:0051788,GO:0080129,GO:0080130
Loc_106_Tr_4/5_Conf_0.125_Len_515	ppa004427m|PACid:17656024		GO:0000166,GO:0003676,GO:0003723,GO:0005622,GO:0005737,GO:0006810,GO:0006913,GO:0009507,GO:0009664,GO:0042545,GO:0048573
Loc_107019_Tr_1/1_Conf_1.000_Len_252	ppa007323m|PACid:17641107
Loc_10701_Tr_2/3_Conf_0.636_Len_3371	ppa008866m|PACid:17649005	GO:0001522, GO:0003723, GO:0009451, GO:0009982	GO:0001522,GO:0003723,GO:0005739,GO:0006457,GO:0009408,GO:0009451,GO:0009644,GO:0009982,GO:0034976,GO:0042542
Loc_107026_Tr_1/2_Conf_0.667_Len_1767	GSVIVT01023876001|PACid:17832187
Loc_10702_Tr_2/5_Conf_0.750_Len_1827	ppa002421m|PACid:17643139	GO:0005634, GO:0006281, GO:0008081	GO:0000012,GO:0004527,GO:0005634,GO:0006281,GO:0008081,GO:0009616,GO:0010050,GO:0017005,GO:0070259,GO:0090305
Loc_10702_Tr_3/5_Conf_0.750_Len_2197	ppa002421m|PACid:17643139	GO:0005634, GO:0006281, GO:0008081	GO:0000012,GO:0003690,GO:0003697,GO:0004527,GO:0005634,GO:0005737,GO:0006281,GO:0006302,GO:0008081,GO:0008219,GO:0009616,GO:0010050,GO:0017005,GO:0090305
Loc_10704_Tr_3/4_Conf_0.600_Len_2951	ppa1027193m|PACid:17661787		GO:0003674,GO:0005634,GO:0005737,GO:0005874,GO:0008150
Loc_107054_Tr_1/1_Conf_1.000_Len_546	GSVIVT01031365001|PACid:17837575
Loc_107062_Tr_1/2_Conf_0.750_Len_625	GSVIVT01004252001|PACid:17818961		GO:0003674,GO:0003676,GO:0004523,GO:0005634,GO:0008150,GO:0046872,GO:0090305
Loc_107070_Tr_1/1_Conf_1.000_Len_226	GSVIVT01036348001|PACid:17841309		GO:0000287,GO:0010333,GO:0016838
Loc_107073_Tr_1/1_Conf_1.000_Len_381	sp|Q9B1K6|YCF2_LOTJA		GO:0000166,GO:0005524,GO:0009507,GO:0009570,GO:0009941,GO:0016020,GO:0017111
Loc_107081_Tr_1/1_Conf_1.000_Len_162	ppa006806m|PACid:17659995
Loc_107084_Tr_1/1_Conf_1.000_Len_406	POPTR_0001s24900.2|PACid:18235089		GO:0003674,GO:0005634,GO:0006511
Loc_107086_Tr_1/2_Conf_0.571_Len_948	GSVIVT01038700001|PACid:17842912	GO:0030247	GO:0005576,GO:0008150,GO:0008270,GO:0016021,GO:0016567,GO:0030247
Loc_107086_Tr_2/2_Conf_0.857_Len_936	POPTR_0015s02010.2|PACid:18232940	GO:0030247	GO:0005576,GO:0008150,GO:0008270,GO:0016021,GO:0016567,GO:0030247
Loc_107093_Tr_1/1_Conf_1.000_Len_201	POPTR_0008s07370.1|PACid:18248447		GO:0005507,GO:0005576,GO:0016491,GO:0016679,GO:0016682,GO:0046271,GO:0046274,GO:0048046,GO:0052716,GO:0055114
Loc_107096_Tr_1/1_Conf_1.000_Len_250	GSVIVT01008929001|PACid:17821447
Loc_1070_Tr_1/2_Conf_0.667_Len_1423	ppa008096m|PACid:17650376		GO:0005515,GO:0005576,GO:0005783,GO:0005886,GO:0006487,GO:0008250,GO:0009507,GO:0009627,GO:0015157,GO:0016021,GO:0034976
Loc_10710_Tr_2/3_Conf_0.182_Len_590	GSVIVT01020840001|PACid:17830114		GO:0003723,GO:0008168
Loc_107112_Tr_1/1_Conf_1.000_Len_439	POPTR_0010s13160.1|PACid:18241461		GO:0016020,GO:0016757
Loc_107113_Tr_1/1_Conf_1.000_Len_256	ppa023423m|PACid:17651139	GO:0005515	GO:0000165,GO:0004672,GO:0004674,GO:0004713,GO:0005524,GO:0005886,GO:0006468,GO:0007169,GO:0009814,GO:0016021,GO:0016772
Loc_107117_Tr_1/1_Conf_1.000_Len_468	Eucgr.K02406.1|PACid:23603976	GO:0005515	GO:0005886,GO:0006952,GO:0007165,GO:0016021,GO:0016301
Loc_10711_Tr_3/5_Conf_0.538_Len_2950	POPTR_0002s11830.1|PACid:18245617		GO:0000166,GO:0005634,GO:0005730,GO:0006351,GO:0006355,GO:0006364,GO:0009790,GO:0010073,GO:0010305,GO:0010311,GO:0010449,GO:0030490,GO:0030684,GO:0030686,GO:0034455,GO:0035266,GO:0042274,GO:0044452,GO:0048366,GO:0048569,GO:2000012
Loc_10711_Tr_4/5_Conf_0.154_Len_2349	Eucgr.F02239.1|PACid:23583042		GO:0000166,GO:0005634,GO:0009790,GO:0010073,GO:0010305,GO:0010311,GO:0010449,GO:0035266,GO:0048366,GO:0048569,GO:2000012
Loc_10711_Tr_5/5_Conf_0.692_Len_3385	ppa001485m|PACid:17653903		GO:0000166,GO:0005634,GO:0006351,GO:0006355,GO:0009790,GO:0010073,GO:0010305,GO:0010311,GO:0010449,GO:0030490,GO:0034455,GO:0035266,GO:0048366,GO:0048569,GO:2000012
Loc_107122_Tr_1/1_Conf_1.000_Len_518	ppa023113m|PACid:17650843		GO:0003674,GO:0005739,GO:0008150
Loc_107134_Tr_1/2_Conf_0.500_Len_407	Eucgr.D01517.1|PACid:23575285		GO:0004842,GO:0005515,GO:0005634,GO:0048527
Loc_107137_Tr_1/1_Conf_1.000_Len_117	Eucgr.G02447.1|PACid:23588062
Loc_107139_Tr_1/1_Conf_1.000_Len_266	ppa020120m|PACid:17661510		GO:0003674,GO:0005739,GO:0008150
Loc_107142_Tr_1/1_Conf_1.000_Len_249	Eucgr.B01037.1|PACid:23566158
Loc_107150_Tr_1/1_Conf_1.000_Len_305	ppb020741m|PACid:17665437
Loc_10715_Tr_1/5_Conf_0.300_Len_1041	ppa023832m|PACid:17652091
Loc_10715_Tr_2/5_Conf_0.600_Len_1844	ppa023832m|PACid:17652091		GO:0003674,GO:0005634,GO:0008150
Loc_107169_Tr_1/1_Conf_1.000_Len_187	Eucgr.J01718.1|PACid:23599714		GO:0016491,GO:0016706,GO:0055114
Loc_10716_Tr_1/1_Conf_1.000_Len_2279	ppa019408m|PACid:17642876		GO:0003674,GO:0005575,GO:0008150
Loc_107170_Tr_1/1_Conf_1.000_Len_658	ppb020255m|PACid:17640798		GO:0003677,GO:0003723,GO:0004523,GO:0005737,GO:0046872,GO:0090305
Loc_10717_Tr_1/4_Conf_0.600_Len_1518	POPTR_0014s07660.1|PACid:18223205		GO:0006813,GO:0009507,GO:0009536,GO:0009941,GO:0015079,GO:0015297,GO:0015298,GO:0015299,GO:0015386,GO:0015992,GO:0016020,GO:0016021,GO:0031969
Loc_10718_Tr_1/2_Conf_0.400_Len_852	ppa011754m|PACid:17663330		GO:0000338,GO:0004222,GO:0005515,GO:0005634,GO:0005737,GO:0006626,GO:0007275,GO:0007602,GO:0008180,GO:0009416,GO:0009581,GO:0009582,GO:0009583,GO:0009585,GO:0009640,GO:0009753,GO:0010017,GO:0010387,GO:0010388,GO:0051606
Loc_107198_Tr_1/1_Conf_1.000_Len_438	GSVIVT01023876001|PACid:17832187
Loc_107201_Tr_1/1_Conf_1.000_Len_400	ppa026685m|PACid:17641727
Loc_10720_Tr_6/9_Conf_0.154_Len_1194	ppa006306m|PACid:17660572	GO:0009058, GO:0016740, GO:0030170	GO:0000105,GO:0003824,GO:0004400,GO:0005737,GO:0009058,GO:0009507,GO:0009793,GO:0016740,GO:0030170
Loc_10720_Tr_7/9_Conf_0.538_Len_1939	ppa006306m|PACid:17660572	GO:0009058, GO:0016740, GO:0030170	GO:0000105,GO:0003824,GO:0004400,GO:0005737,GO:0009058,GO:0009507,GO:0009793,GO:0016740,GO:0030170
Loc_107214_Tr_1/1_Conf_1.000_Len_187	AT4G23160.1|PACid:19648072		GO:0004672,GO:0004674,GO:0004713,GO:0005524,GO:0005739,GO:0005875,GO:0006468,GO:0007017,GO:0016301,GO:0016772
Loc_107215_Tr_1/1_Conf_1.000_Len_168	GSVIVT01016672001|PACid:17827045
Loc_10721_Tr_1/2_Conf_0.833_Len_1262	GSVIVT01026137001|PACid:17833969	GO:0004784, GO:0006801, GO:0046872, GO:0055114	GO:0004784,GO:0005515,GO:0006801,GO:0009295,GO:0009507,GO:0009579,GO:0019430,GO:0042644,GO:0042646,GO:0046872,GO:0055114
Loc_107226_Tr_1/1_Conf_1.000_Len_198	ppa003847m|PACid:17669333		GO:0004742,GO:0005739,GO:0006086,GO:0006090,GO:0008152,GO:0016746,GO:0045254,GO:0046686
Loc_10722_Tr_1/2_Conf_0.400_Len_553	ppa008831m|PACid:17656907	GO:0004601, GO:0006979, GO:0020037, GO:0055114	GO:0004601,GO:0005576,GO:0006979,GO:0009505,GO:0010413,GO:0020037,GO:0042744,GO:0045492,GO:0046872,GO:0055114
Loc_107230_Tr_1/1_Conf_1.000_Len_744	Eucgr.E02343.1|PACid:23578855
Loc_107249_Tr_1/1_Conf_1.000_Len_174	ppa020859m|PACid:17659228		GO:0005351,GO:0005739,GO:0009567,GO:0015144,GO:0015706,GO:0016020,GO:0016021,GO:0055085
Loc_10724_Tr_2/5_Conf_0.462_Len_1953	ppa006072m|PACid:17650194		GO:0005768,GO:0005783,GO:0005794,GO:0005802,GO:0009744,GO:0009749,GO:0009750,GO:0080147
Loc_10724_Tr_3/5_Conf_0.615_Len_2670	ppa006072m|PACid:17650194		GO:0005783,GO:0080147
Loc_107250_Tr_3/3_Conf_0.714_Len_1269	ppa007797m|PACid:17647249		GO:0003723,GO:0003735,GO:0005634,GO:0005840,GO:0006098,GO:0006354,GO:0006412,GO:0009073,GO:0009507,GO:0009535,GO:0009570,GO:0009902,GO:0009941,GO:0010027,GO:0015934,GO:0015979,GO:0016020,GO:0016226,GO:0019288,GO:0019843,GO:0034660,GO:0042793,GO:0045036
Loc_10725_Tr_2/3_Conf_0.222_Len_923	GSVIVT01009778001|PACid:17822132		GO:0005525,GO:0006897,GO:0009507
Loc_107267_Tr_1/9_Conf_0.542_Len_1951	ppa003998m|PACid:17643021
Loc_107267_Tr_4/9_Conf_0.417_Len_818	ppa003998m|PACid:17643021
Loc_10726_Tr_2/5_Conf_0.300_Len_461	Eucgr.H00588.1|PACid:23589948	GO:0016021	GO:0004888,GO:0005768,GO:0005794,GO:0005802,GO:0005887,GO:0006810,GO:0006897,GO:0006909,GO:0007155,GO:0008283,GO:0009306,GO:0016020,GO:0016021,GO:0019954,GO:0022610,GO:0030582,GO:0030587,GO:0031589,GO:0032940,GO:0033299,GO:0046903,GO:0055084,GO:0072657,GO:0075259
Loc_10726_Tr_3/5_Conf_0.500_Len_2989	Eucgr.K02293.1|PACid:23603854	GO:0016021	GO:0004888,GO:0005768,GO:0005774,GO:0005794,GO:0005802,GO:0005887,GO:0006810,GO:0006909,GO:0008283,GO:0009505,GO:0009506,GO:0016021,GO:0030587,GO:0031589,GO:0033299,GO:0072657
Loc_10726_Tr_4/5_Conf_0.200_Len_2301	GSVIVT01011574001|PACid:17823394	GO:0016021	GO:0000421,GO:0005765,GO:0005768,GO:0005774,GO:0005776,GO:0005794,GO:0005802,GO:0006810,GO:0006914,GO:0009505,GO:0009506,GO:0016021,GO:0031410
Loc_107270_Tr_1/1_Conf_1.000_Len_163	ppa021978m|PACid:17649177
Loc_107271_Tr_1/1_Conf_1.000_Len_642	ppa016553m|PACid:17668293		GO:0003676,GO:0005634,GO:0008150
Loc_10727_Tr_2/7_Conf_0.500_Len_1224	Eucgr.C01002.2|PACid:23570568	GO:0016491, GO:0055114	GO:0005506,GO:0005634,GO:0005737,GO:0005829,GO:0006995,GO:0009821,GO:0016491,GO:0016706,GO:0031136,GO:0031137,GO:0031139,GO:0031140,GO:0031142,GO:0031418,GO:0043562,GO:0043902,GO:0046999,GO:0055114
Loc_10727_Tr_6/7_Conf_0.636_Len_2005	Eucgr.C03734.2|PACid:23573116	GO:0016491, GO:0055114	GO:0001708,GO:0005506,GO:0005737,GO:0009685,GO:0009686,GO:0016491,GO:0016706,GO:0046872,GO:0052635,GO:0055114
Loc_107283_Tr_1/1_Conf_1.000_Len_252	Eucgr.B03923.1|PACid:23569356
Loc_107287_Tr_1/1_Conf_1.000_Len_330	ppa023133m|PACid:17651401
Loc_107295_Tr_1/1_Conf_1.000_Len_198	sp|P47973|TTP_RAT	GO:0003676, GO:0008270	GO:0000122,GO:0000288,GO:0000289,GO:0001817,GO:0003677,GO:0003729,GO:0003730,GO:0005634,GO:0005829,GO:0006397,GO:0006402,GO:0006950,GO:0007243,GO:0009896,GO:0010494,GO:0017091,GO:0017148,GO:0031123,GO:0031124,GO:0031331,GO:0031348,GO:0031440,GO:0031442,GO:0032102,GO:0032680,GO:0035278,GO:0035770,GO:0035925,GO:0040033,GO:0043487,GO:0043488,GO:0043489,GO:0045595,GO:0045596,GO:0045637,GO:0045638,GO:…
Loc_107297_Tr_1/1_Conf_1.000_Len_854	ppa001617m|PACid:17654281		GO:0004672,GO:0004674,GO:0004713,GO:0005524,GO:0005886,GO:0006468,GO:0007169,GO:0007623,GO:0016021,GO:0016301,GO:0016772,GO:0048511
Loc_107299_Tr_1/1_Conf_1.000_Len_174	ppa017752m|PACid:17641534
Loc_1072_Tr_7/9_Conf_0.148_Len_463	GSVIVT01011911001|PACid:17823665		GO:0000956,GO:0003677,GO:0003723,GO:0005634,GO:0006487,GO:0008150
Loc_1072_Tr_8/9_Conf_0.556_Len_3777	ppa002744m|PACid:17640445	GO:0003723	GO:0003677,GO:0003723,GO:0005634,GO:0006333,GO:0008150,GO:0009506
Loc_107312_Tr_1/4_Conf_0.222_Len_807	GSVIVT01005268001|PACid:17819442	GO:0000287, GO:0010333, GO:0016829	GO:0000287,GO:0005829,GO:0008152,GO:0009507,GO:0010333,GO:0016114,GO:0016829,GO:0034007,GO:0043693
Loc_10731_Tr_3/5_Conf_0.316_Len_735	POPTR_0005s10350.1|PACid:18207463		GO:0004439,GO:0005739,GO:0005783,GO:0005789,GO:0005886,GO:0009506,GO:0009611,GO:0016021,GO:0016791,GO:0031520,GO:0032957,GO:0042578,GO:0042732,GO:0043812,GO:0046855,GO:0048768,GO:0090404
Loc_10731_Tr_4/5_Conf_0.158_Len_611	POPTR_0005s10350.1|PACid:18207463		GO:0004439,GO:0005739,GO:0005741,GO:0005783,GO:0009651,GO:0016192,GO:0030173,GO:0030176,GO:0030258,GO:0031227,GO:0031228,GO:0032957,GO:0034593,GO:0042578,GO:0046488,GO:0046839,GO:0046855,GO:0046856,GO:0052866
Loc_107324_Tr_1/1_Conf_1.000_Len_232	GSVIVT01037358001|PACid:17842006		GO:0003676,GO:0004523,GO:0046872,GO:0090305
Loc_107327_Tr_1/1_Conf_1.000_Len_166	GSVIVT01011647001|PACid:17823455		GO:0005215,GO:0005886,GO:0006810
Loc_10732_Tr_3/5_Conf_0.688_Len_2282	Eucgr.G02960.1|PACid:23588735	GO:0003824	GO:0003824,GO:0004721,GO:0004722,GO:0005515,GO:0005634,GO:0005737,GO:0005829,GO:0006470,GO:0009409,GO:0009414,GO:0009737,GO:0009738,GO:0009788,GO:0010119,GO:0010359,GO:0010360,GO:0022898,GO:0032409,GO:0032410,GO:0032412,GO:0032413,GO:0034762,GO:0034765,GO:0042538,GO:0043269,GO:0044070,GO:0046872,GO:0051051
Loc_10732_Tr_4/5_Conf_0.438_Len_1490	Eucgr.G02960.2|PACid:23588736	GO:0003824	GO:0003824,GO:0004722,GO:0005267,GO:0005886,GO:0006470,GO:0008287,GO:0009738,GO:0009788,GO:0009937,GO:0009939,GO:0010030,GO:0010162,GO:0015079,GO:0046872,GO:0048838,GO:0080050,GO:0097438,GO:1902039,GO:2000033,GO:2000034
Loc_107334_Tr_2/2_Conf_0.800_Len_1092	Eucgr.K02792.1|PACid:23604422	GO:0004222, GO:0006508, GO:0008270, GO:0031012, GO:0008152	GO:0004222,GO:0005576,GO:0006508,GO:0006629,GO:0008152,GO:0008237,GO:0008270,GO:0016788,GO:0031012,GO:0031225
Loc_107345_Tr_1/1_Conf_1.000_Len_190	GSVIVT01034392001|PACid:17839885
Loc_10735_Tr_6/8_Conf_0.478_Len_1624	ppa006762m|PACid:17640448	GO:0009116	GO:0000287,GO:0004749,GO:0005524,GO:0006486,GO:0006783,GO:0009116,GO:0009156,GO:0009165,GO:0009507,GO:0009536,GO:0016301,GO:0016778,GO:0044249
Loc_10735_Tr_7/8_Conf_0.348_Len_3430	Eucgr.E01722.1|PACid:23578409	GO:0009116	GO:0000287,GO:0004749,GO:0005524,GO:0006486,GO:0006783,GO:0009116,GO:0009156,GO:0009165,GO:0009507,GO:0009536,GO:0016301,GO:0044249
Loc_107361_Tr_1/1_Conf_1.000_Len_1349	ppa026799m|PACid:17656718	GO:0016491, GO:0055114	GO:0005737,GO:0009685,GO:0009686,GO:0016491,GO:0016706,GO:0046872,GO:0052635,GO:0055114
Loc_10736_Tr_2/4_Conf_0.545_Len_853	Eucgr.F01461.1|PACid:23582146		GO:0003723,GO:0005634,GO:0008150
Loc_10736_Tr_3/4_Conf_0.273_Len_371	Eucgr.F01461.1|PACid:23582146		GO:0003723,GO:0005634,GO:0008150
Loc_10736_Tr_4/4_Conf_0.545_Len_760	POPTR_0007s08410.1|PACid:18243638		GO:0003723,GO:0005634,GO:0008150
Loc_107374_Tr_1/1_Conf_1.000_Len_191	sp|Q7QBW3|EIF3D_ANOGA	GO:0003743, GO:0006413	GO:0001731,GO:0003743,GO:0005852,GO:0006413,GO:0006446,GO:0016282,GO:0022618,GO:0033290,GO:0070993,GO:0071826
Loc_107385_Tr_1/1_Conf_1.000_Len_162	POPTR_0001s08730.1|PACid:18235901
Loc_107389_Tr_1/1_Conf_1.000_Len_195	Eucgr.E00180.1|PACid:23576844		GO:0000166,GO:0006812,GO:0006813,GO:0008324,GO:0009507,GO:0009941,GO:0015079,GO:0015299,GO:0015386,GO:0016021,GO:0031969,GO:0055085
Loc_10738_Tr_2/2_Conf_0.800_Len_799	POPTR_0001s32760.1|PACid:18234684		GO:0000226,GO:0000278,GO:0000723,GO:0000781,GO:0000911,GO:0004518,GO:0005524,GO:0005634,GO:0005737,GO:0006281,GO:0006302,GO:0006312,GO:0006396,GO:0006606,GO:0007126,GO:0007267,GO:0007346,GO:0008270,GO:0009560,GO:0009616,GO:0009640,GO:0009793,GO:0009845,GO:0009909,GO:0009933,GO:0010048,GO:0010162,GO:0010182,GO:0010228,GO:0010267,GO:0016233,GO:0016567,GO:0019915,GO:0030870,GO:0035196,GO:0050826,GO:…
Loc_107390_Tr_1/1_Conf_1.000_Len_224	POPTR_0012s15090.1|PACid:18230028
Loc_107396_Tr_1/1_Conf_1.000_Len_315	POPTR_0017s14020.1|PACid:18210025		GO:0003674,GO:0005576,GO:0016021
Loc_107399_Tr_1/2_Conf_0.800_Len_839	ppa017450m|PACid:17666231		GO:0002679,GO:0004672,GO:0004674,GO:0005524,GO:0005886,GO:0006468,GO:0006569,GO:0006857,GO:0006865,GO:0009684,GO:0010200,GO:0015824,GO:0016021,GO:0016301,GO:0016772,GO:0050832
Loc_1073_Tr_4/6_Conf_0.556_Len_2971	POPTR_0014s18780.1|PACid:18222675	GO:0005515, GO:0005634, GO:0008270, GO:0018024, GO:0034968	GO:0000911,GO:0005634,GO:0005694,GO:0005730,GO:0006260,GO:0006270,GO:0006275,GO:0006306,GO:0006346,GO:0008170,GO:0008270,GO:0008276,GO:0008283,GO:0009507,GO:0009909,GO:0016246,GO:0016278,GO:0016279,GO:0016570,GO:0018024,GO:0031047,GO:0031048,GO:0034968,GO:0042054,GO:0048449,GO:0048451,GO:0048453,GO:0051567,GO:0051726
Loc_107403_Tr_1/1_Conf_1.000_Len_287	GSVIVT01023497001|PACid:17831935
Loc_10742_Tr_4/5_Conf_0.765_Len_4568	GSVIVT01003918001|PACid:17818810		GO:0000902,GO:0003674,GO:0005634,GO:0005783,GO:0006487,GO:0008150,GO:0016049,GO:0048193
Loc_107430_Tr_1/1_Conf_1.000_Len_178	GSVIVT01003706001|PACid:17818667
Loc_10743_Tr_6/10_Conf_0.640_Len_3761	GSVIVT01033805001|PACid:17839448	GO:0005669	GO:0000394,GO:0003677,GO:0005634,GO:0005667,GO:0005669,GO:0006352,GO:0006355,GO:0006366,GO:0044798
Loc_10744_Tr_2/4_Conf_0.182_Len_697	ppa011851m|PACid:17654855	GO:0003735, GO:0005622, GO:0005840, GO:0006412	GO:0003735,GO:0005622,GO:0005739,GO:0005840,GO:0006412,GO:0015934
Loc_10744_Tr_3/4_Conf_0.636_Len_1212	ppa001811m|PACid:17645683
Loc_107470_Tr_1/1_Conf_1.000_Len_1806	ppa017947m|PACid:17662832	GO:0005515	GO:0000165,GO:0002764,GO:0004672,GO:0004674,GO:0005515,GO:0005524,GO:0005886,GO:0006468,GO:0006612,GO:0007169,GO:0009581,GO:0009595,GO:0009626,GO:0009697,GO:0009862,GO:0009867,GO:0010200,GO:0010204,GO:0010310,GO:0010359,GO:0010363,GO:0016021,GO:0016045,GO:0016301,GO:0016772,GO:0019199,GO:0031347,GO:0031348,GO:0042742,GO:0043900,GO:0050776,GO:0050832,GO:0098543
Loc_107471_Tr_2/2_Conf_0.667_Len_470	sp|P47974|TISD_HUMAN	GO:0003676, GO:0008270	GO:0000288,GO:0002520,GO:0003676,GO:0003677,GO:0003700,GO:0005634,GO:0005737,GO:0006402,GO:0008150,GO:0008270,GO:0008283,GO:0017091,GO:0017145,GO:0019827,GO:0030097,GO:0035019,GO:0043488,GO:0046872,GO:0048103,GO:0048534,GO:0048864,GO:0060216,GO:1900153,GO:2000736,GO:2000737
Loc_107473_Tr_1/1_Conf_1.000_Len_715	POPTR_0005s15510.1|PACid:18206652	GO:0004672, GO:0005524, GO:0006468	GO:0004672,GO:0004674,GO:0005524,GO:0005886,GO:0006468,GO:0007169,GO:0016021,GO:0016301,GO:0016772
Loc_10747_Tr_1/2_Conf_0.800_Len_521	Eucgr.A02359.1|PACid:23564255		GO:0003824,GO:0004222,GO:0005737,GO:0005777,GO:0006508,GO:0008270,GO:0046872
Loc_10749_Tr_4/5_Conf_0.400_Len_4018	ppa026375m|PACid:17660441	GO:0004672, GO:0006468, GO:0005515	GO:0004672,GO:0004674,GO:0004713,GO:0005524,GO:0006468,GO:0007169,GO:0016021,GO:0016772
Loc_1074_Tr_2/4_Conf_0.667_Len_3328	ppa001246m|PACid:17664821		GO:0003674,GO:0005634,GO:0008150
Loc_107500_Tr_1/1_Conf_1.000_Len_188	AT3G26440.4|PACid:19663371		GO:0005634,GO:0005794,GO:0008150,GO:0016757
Loc_107503_Tr_1/2_Conf_0.667_Len_554	GSVIVT01004252001|PACid:17818961
Loc_107504_Tr_1/1_Conf_1.000_Len_471	GSVIVT01004123001|PACid:17818950
Loc_107514_Tr_1/1_Conf_1.000_Len_452	sp|Q41596|CHI1_THECC	GO:0008061	GO:0000272,GO:0004568,GO:0005576,GO:0005773,GO:0005774,GO:0005829,GO:0005975,GO:0006032,GO:0006952,GO:0008061,GO:0009871,GO:0010167,GO:0015706,GO:0016998,GO:0046686,GO:0050832
Loc_10751_Tr_3/3_Conf_0.846_Len_2275	POPTR_0010s08400.1|PACid:18242271	GO:0016491, GO:0055114	GO:0005737,GO:0009414,GO:0009611,GO:0009867,GO:0016491,GO:0016706,GO:0042538,GO:0046872,GO:0055114
Loc_107520_Tr_1/1_Conf_1.000_Len_885	ppa016553m|PACid:17668293		GO:0003676,GO:0005739,GO:0008150
Loc_107523_Tr_1/1_Conf_1.000_Len_523	sp|P0C2F6|RNHX1_ARATH		GO:0003676,GO:0004523,GO:0005575,GO:0046872,GO:0090305
Loc_10752_Tr_4/5_Conf_0.357_Len_2327	GSVIVT01011360001|PACid:17823233	GO:0005515	GO:0005516,GO:0005773,GO:0005829,GO:0005886,GO:0008150
Loc_107533_Tr_1/1_Conf_1.000_Len_212	ppa020641m|PACid:17664011		GO:0003676,GO:0004523,GO:0046872,GO:0090305
Loc_10754_Tr_1/5_Conf_0.688_Len_5534	POPTR_0008s14630.2|PACid:18248219	GO:0003676, GO:0006397	GO:0000166,GO:0000381,GO:0003676,GO:0003729,GO:0005737,GO:0005886,GO:0006397,GO:0006915,GO:0008380,GO:0016607,GO:0043484,GO:0048024,GO:0097194
Loc_10754_Tr_2/5_Conf_0.688_Len_4635	POPTR_0008s14630.2|PACid:18248219	GO:0003676, GO:0006397	GO:0000166,GO:0000381,GO:0003676,GO:0003729,GO:0005737,GO:0005886,GO:0006397,GO:0008380,GO:0016607,GO:0097194
Loc_10755_Tr_1/2_Conf_0.833_Len_517	ppa012087m|PACid:17656299	GO:0003735, GO:0005622, GO:0005840, GO:0006412	GO:0001510,GO:0003735,GO:0005622,GO:0005730,GO:0005737,GO:0005773,GO:0005840,GO:0006412,GO:0009506,GO:0015934,GO:0016020,GO:0022625,GO:0022626
Loc_107566_Tr_1/1_Conf_1.000_Len_238	POPTR_0011s00650.1|PACid:18230659		GO:0004109,GO:0006364,GO:0006779,GO:0006782,GO:0006783,GO:0009073,GO:0009507,GO:0009536,GO:0009570,GO:0009965,GO:0015995,GO:0019243,GO:0019344,GO:0030154,GO:0033014,GO:0042168,GO:0042803,GO:0045893,GO:0046501,GO:0048046,GO:0055114
Loc_107570_Tr_1/1_Conf_1.000_Len_574	GSVIVT01023876001|PACid:17832187		GO:0003676,GO:0004523,GO:0005739,GO:0008150,GO:0046872,GO:0090305
Loc_107591_Tr_1/1_Conf_1.000_Len_264	ppa022115m|PACid:17654707
Loc_10761_Tr_8/11_Conf_0.658_Len_4039	GSVIVT01007550001|PACid:17820335	GO:0000156, GO:0000160	GO:0000156,GO:0003677,GO:0003682,GO:0003700,GO:0005515,GO:0005634,GO:0006351,GO:0006487,GO:0006635,GO:0009735,GO:0009736,GO:0010029,GO:0010043,GO:0010075,GO:0010082,GO:0010380,GO:0016558,GO:0031537,GO:0048364,GO:0048367,GO:0048831,GO:0071368,GO:0080022,GO:0080113,GO:2000280
Loc_107637_Tr_1/1_Conf_1.000_Len_463	GSVIVT01023876001|PACid:17832187
Loc_10763_Tr_2/4_Conf_0.250_Len_869	POPTR_0008s05120.1|PACid:18248586		GO:0003674,GO:0005634,GO:0008150
Loc_107640_Tr_1/1_Conf_1.000_Len_218	ppa016553m|PACid:17668293	GO:0003723, GO:0003964, GO:0006278	GO:0003723,GO:0003964,GO:0005739,GO:0006278
Loc_107658_Tr_1/1_Conf_1.000_Len_171	GSVIVT01029024001|PACid:17835981
Loc_10765_Tr_7/9_Conf_0.440_Len_1615	ppa009950m|PACid:17647783		GO:0003674,GO:0005634,GO:0009651,GO:0043966,GO:0043967
Loc_10765_Tr_8/9_Conf_0.400_Len_1816	Eucgr.J02260.1|PACid:23600362		GO:0003674,GO:0005634,GO:0009651
Loc_10766_Tr_3/6_Conf_0.417_Len_1014	GSVIVT01021391001|PACid:17830506		GO:0006457,GO:0006810,GO:0006886,GO:0009408,GO:0009644,GO:0015031,GO:0016192,GO:0030125,GO:0030137,GO:0030663,GO:0034976,GO:0042542,GO:0045893
Loc_10766_Tr_4/6_Conf_0.500_Len_1890	GSVIVT01021391001|PACid:17830506		GO:0006457,GO:0006810,GO:0006886,GO:0009408,GO:0009644,GO:0015031,GO:0016192,GO:0030125,GO:0030663,GO:0034976,GO:0042542,GO:0045893
Loc_107675_Tr_1/1_Conf_1.000_Len_218	GSVIVT01004252001|PACid:17818961
Loc_107678_Tr_2/2_Conf_0.750_Len_1451	ppa018848m|PACid:17652145		GO:0005739,GO:0005783,GO:0008152,GO:0009617,GO:0016491
Loc_107679_Tr_1/1_Conf_1.000_Len_1182	GSVIVT01011109001|PACid:17823084		GO:0003674,GO:0003677,GO:0003700,GO:0005634,GO:0006351,GO:0008150,GO:0080147
Loc_10767_Tr_1/4_Conf_0.222_Len_749	sp|P93227|FNTA_SOLLC	GO:0008318, GO:0018342	GO:0004311,GO:0004660,GO:0004661,GO:0004662,GO:0005515,GO:0005634,GO:0005953,GO:0005965,GO:0008318,GO:0008360,GO:0009414,GO:0009788,GO:0018342,GO:0018343,GO:0018344,GO:0046982,GO:0048509,GO:0097354
Loc_10767_Tr_3/4_Conf_0.556_Len_1243	GSVIVT01010747001|PACid:17822817	GO:0008318, GO:0018342	GO:0004311,GO:0004660,GO:0004662,GO:0005515,GO:0005634,GO:0005953,GO:0005965,GO:0008318,GO:0008360,GO:0009414,GO:0009788,GO:0018342,GO:0018343,GO:0018344,GO:0046982,GO:0048509
Loc_107702_Tr_1/1_Conf_1.000_Len_397	ppa002359m|PACid:17666513		GO:0005622,GO:0005634,GO:0008270
Loc_107706_Tr_1/1_Conf_1.000_Len_227	POPTR_0002s07760.1|PACid:18244476
Loc_107713_Tr_1/1_Conf_1.000_Len_229	ppa019748m|PACid:17661416	GO:0003723, GO:0003964, GO:0006278	GO:0003723,GO:0003964,GO:0005739,GO:0006278
Loc_107721_Tr_1/2_Conf_0.667_Len_430	Eucgr.D01676.2|PACid:23575420
Loc_107731_Tr_2/2_Conf_0.667_Len_254	POPTR_0011s03810.1|PACid:18230860		GO:0004672,GO:0004674,GO:0004713,GO:0005516,GO:0005524,GO:0005886,GO:0006468,GO:0016021,GO:0016301,GO:0016772,GO:0030246,GO:0044459,GO:0048544
Loc_10773_Tr_1/4_Conf_0.400_Len_1252	GSVIVT01033808001|PACid:17839450		GO:0005576,GO:0006629,GO:0016042,GO:0016788
Loc_10773_Tr_2/4_Conf_0.300_Len_900	ppa007574m|PACid:17641772		GO:0005576,GO:0006629,GO:0016042,GO:0016788
Loc_10773_Tr_3/4_Conf_0.400_Len_1415	GSVIVT01033808001|PACid:17839450		GO:0005576,GO:0006629,GO:0016042,GO:0016788
Loc_10774_Tr_6/7_Conf_0.227_Len_2028	POPTR_0009s10420.1|PACid:18227899
Loc_107758_Tr_1/1_Conf_1.000_Len_200	AT2G02990.1|PACid:19639340	GO:0003723, GO:0033897	GO:0003723,GO:0004521,GO:0004540,GO:0005576,GO:0005618,GO:0005886,GO:0006865,GO:0007568,GO:0009611,GO:0009718,GO:0015824,GO:0016036,GO:0033897
Loc_107763_Tr_1/1_Conf_1.000_Len_1151	Eucgr.K02458.1|PACid:23604034		GO:0000166,GO:0005215,GO:0005524,GO:0005886,GO:0006200,GO:0009407,GO:0009506,GO:0010583,GO:0016021,GO:0016887,GO:0017111,GO:0042626
Loc_107764_Tr_1/1_Conf_1.000_Len_502	GSVIVT01012583001|PACid:17824135		GO:0003723,GO:0003887,GO:0003964,GO:0004190,GO:0004523,GO:0006278,GO:0006310,GO:0006508,GO:0015074,GO:0018995,GO:0019012,GO:0019042,GO:0019043,GO:0030260,GO:0030430,GO:0033643,GO:0033646,GO:0033647,GO:0033648,GO:0040011,GO:0042025,GO:0043245,GO:0043656,GO:0043657,GO:0044215,GO:0044216,GO:0044217,GO:0044409,GO:0044766,GO:0046718,GO:0046794,GO:0046872,GO:0051806,GO:0051828,GO:0052126,GO:0052192,GO:…
Loc_107768_Tr_1/1_Conf_1.000_Len_239	GSVIVT01028929001|PACid:17835921
Loc_107769_Tr_3/6_Conf_0.222_Len_705	Eucgr.F02625.1|PACid:23583470	GO:0008171	GO:0005634,GO:0005737,GO:0005829,GO:0005886,GO:0006598,GO:0009506,GO:0009611,GO:0009698,GO:0009805,GO:0009809,GO:0009963,GO:0016126,GO:0030744,GO:0030755,GO:0033799,GO:0042398,GO:0047763,GO:0051555
Loc_107769_Tr_4/6_Conf_0.611_Len_1308	GSVIVT01034498001|PACid:17839947	GO:0008171	GO:0005634,GO:0005737,GO:0005829,GO:0005886,GO:0006598,GO:0008171,GO:0009506,GO:0009611,GO:0009698,GO:0009805,GO:0009809,GO:0009963,GO:0016126,GO:0030744,GO:0030755,GO:0033799,GO:0042398,GO:0047763,GO:0051555
Loc_107773_Tr_1/1_Conf_1.000_Len_523	GSVIVT01004123001|PACid:17818950
Loc_107783_Tr_1/1_Conf_1.000_Len_272	Eucgr.J01272.1|PACid:23599242		GO:0000041,GO:0005576,GO:0005618,GO:0010359,GO:0016020,GO:0019853,GO:0050105,GO:0055114
Loc_107786_Tr_1/2_Conf_0.875_Len_571	ppa018709m|PACid:17659840		GO:0005516,GO:0005634,GO:0008150
Loc_10778_Tr_3/3_Conf_0.750_Len_1104	GSVIVT01031366001|PACid:17837576	GO:0003735, GO:0005622, GO:0005840, GO:0006414	GO:0001510,GO:0003735,GO:0005622,GO:0005634,GO:0005829,GO:0005840,GO:0006414,GO:0022626
Loc_107795_Tr_1/1_Conf_1.000_Len_388	ppa007901m|PACid:17655954		GO:0003677,GO:0003682,GO:0003916,GO:0003918,GO:0005524,GO:0005634,GO:0005694,GO:0005773,GO:0006200,GO:0006259,GO:0006261,GO:0006265,GO:0006351,GO:0006355,GO:0007059,GO:0008094,GO:0009330
Loc_107800_Tr_1/1_Conf_1.000_Len_307	GSVIVT01003938001|PACid:17818824
Loc_10780_Tr_5/9_Conf_0.360_Len_1547	GSVIVT01038198001|PACid:17842579	GO:0005515	GO:0000988,GO:0000989,GO:0003712,GO:0004402,GO:0005516,GO:0005634,GO:0006355,GO:0006810,GO:0008080,GO:0008270,GO:0009409,GO:0009553,GO:0009555,GO:0009651,GO:0009723,GO:0009751,GO:0009954,GO:0010227,GO:0016021,GO:0016407,GO:0016410,GO:0016567,GO:0016573,GO:0042542,GO:0048439,GO:0048573
Loc_10780_Tr_7/9_Conf_0.280_Len_1645	GSVIVT01038198001|PACid:17842579
Loc_107811_Tr_1/1_Conf_1.000_Len_254	GSVIVT01023577001|PACid:17831981	GO:0043531
Loc_107818_Tr_1/1_Conf_1.000_Len_851	ppa016658m|PACid:17659490
Loc_107819_Tr_1/1_Conf_1.000_Len_448	GSVIVT01025918001|PACid:17833817	GO:0005515	GO:0000166,GO:0005524,GO:0005622,GO:0005737,GO:0006952,GO:0007165,GO:0009626,GO:0017111,GO:0043531
Loc_107822_Tr_1/1_Conf_1.000_Len_314	ppa019229m|PACid:17664868	GO:0003723, GO:0003964, GO:0006278
Loc_107824_Tr_1/1_Conf_1.000_Len_534	sp|P04323|POL3_DROME	GO:0003723, GO:0003964, GO:0006278	GO:0003723,GO:0003964,GO:0004190,GO:0004519,GO:0006278,GO:0006508,GO:0015074,GO:0090305
Loc_10782_Tr_2/7_Conf_0.611_Len_2636	ppa009385m|PACid:17653272		GO:0005634,GO:0008080,GO:0008152
Loc_10782_Tr_5/7_Conf_0.556_Len_2048	ppa009385m|PACid:17653272		GO:0005634,GO:0008080,GO:0008152
Loc_10782_Tr_6/7_Conf_0.278_Len_2013	ppa009385m|PACid:17653272	GO:0008080	GO:0005634,GO:0008080,GO:0008152
Loc_107839_Tr_1/1_Conf_1.000_Len_196	POPTR_0012s13180.1|PACid:18229413
Loc_107840_Tr_1/1_Conf_1.000_Len_439	AT3G59990.4|PACid:19659253		GO:0004177,GO:0005737,GO:0006508,GO:0008235,GO:0009987,GO:0010048,GO:0016485,GO:0051604
Loc_107844_Tr_1/1_Conf_1.000_Len_173	GSVIVT01004860001|PACid:17819204
Loc_107848_Tr_1/1_Conf_1.000_Len_688	GSVIVT01031365001|PACid:17837575
Loc_107852_Tr_1/1_Conf_1.000_Len_552	GSVIVT01004252001|PACid:17818961		GO:0003674,GO:0003676,GO:0004523,GO:0005634,GO:0008150,GO:0046872,GO:0090305
Loc_107856_Tr_1/1_Conf_1.000_Len_233	GSVIVT01009528001|PACid:17821916
Loc_10785_Tr_7/8_Conf_0.520_Len_1627	Eucgr.I00164.1|PACid:23594680	GO:0005515	GO:0003674,GO:0005634,GO:0008150
Loc_107862_Tr_1/1_Conf_1.000_Len_237	GSVIVT01029735001|PACid:17836444		GO:0004609,GO:0005509,GO:0005737,GO:0005783,GO:0006499,GO:0008654
Loc_107875_Tr_1/1_Conf_1.000_Len_511	GSVIVT01004123001|PACid:17818950		GO:0003676,GO:0004523,GO:0046872,GO:0090305
Loc_10787_Tr_3/4_Conf_0.615_Len_1298	POPTR_0019s04710.1|PACid:18219172
Loc_10788_Tr_1/2_Conf_0.833_Len_4497	AT5G54500.1|PACid:19671272		GO:0005576,GO:0005773,GO:0005774,GO:0005886,GO:0006970,GO:0009733,GO:0010181,GO:0016020,GO:0016491,GO:0016655,GO:0045892,GO:0046686,GO:0055114
Loc_107893_Tr_1/1_Conf_1.000_Len_1676	POPTR_0007s12390.1|PACid:18243569	GO:0008152	GO:0005737,GO:0008152,GO:0009718,GO:0016757,GO:0016758,GO:0047213
Loc_107898_Tr_1/1_Conf_1.000_Len_290	Eucgr.G03364.3|PACid:23589243	GO:0008152, GO:0008168	GO:0003677,GO:0003682,GO:0003700,GO:0003838,GO:0005737,GO:0005773,GO:0005783,GO:0006084,GO:0006598,GO:0006694,GO:0006952,GO:0008152,GO:0008168,GO:0008169,GO:0008757,GO:0009506,GO:0009611,GO:0009698,GO:0009751,GO:0009793,GO:0009805,GO:0016126,GO:0016132,GO:0019745,GO:0042398,GO:0046872,GO:0051707,GO:0052624,GO:0080150
Loc_10789_Tr_1/4_Conf_0.267_Len_377	GSVIVT01031551001|PACid:17837713	GO:0005524, GO:0005975	GO:0004396,GO:0005515,GO:0005524,GO:0005739,GO:0005741,GO:0006096,GO:0006970,GO:0009409,GO:0009536,GO:0009651,GO:0016021,GO:0031307,GO:0080147
Loc_10789_Tr_3/4_Conf_0.333_Len_943	ppa004471m|PACid:17665645	GO:0005524, GO:0005975	GO:0004396,GO:0005515,GO:0005524,GO:0005739,GO:0005741,GO:0006096,GO:0006970,GO:0009409,GO:0009536,GO:0009651,GO:0016491,GO:0031306,GO:0031307,GO:0032592,GO:0080147
Loc_1078_Tr_1/4_Conf_0.571_Len_1845	ppa012257m|PACid:17655569		GO:0003674,GO:0006661,GO:0009793
Loc_107903_Tr_1/1_Conf_1.000_Len_189	Eucgr.B02555.1|PACid:23567733
Loc_107906_Tr_1/1_Conf_1.000_Len_187	ppa022074m|PACid:17651857
Loc_10791_Tr_1/3_Conf_0.375_Len_904	ppa018472m|PACid:17668473
Loc_107925_Tr_1/1_Conf_1.000_Len_314	POPTR_0008s05400.1|PACid:18248811	GO:0016881	GO:0004842,GO:0005524,GO:0005634,GO:0006511,GO:0016881
Loc_107930_Tr_1/1_Conf_1.000_Len_228	ppa024825m|PACid:17662502		GO:0004497,GO:0005506,GO:0005783,GO:0005789,GO:0009055,GO:0009699,GO:0009809,GO:0009835,GO:0010224,GO:0016021,GO:0016705,GO:0020037,GO:0046424,GO:0055114
Loc_107937_Tr_1/1_Conf_1.000_Len_363	GSVIVT01004123001|PACid:17818950		GO:0003674,GO:0003676,GO:0004523,GO:0005739,GO:0008150,GO:0046872,GO:0090305
Loc_10794_Tr_1/4_Conf_0.455_Len_1248	ppa002888m|PACid:17650890	GO:0004871, GO:0009416, GO:0005515	GO:0004871,GO:0005886,GO:0009416,GO:0016567
Loc_10794_Tr_2/4_Conf_0.182_Len_1368	POPTR_0007s10060.2|PACid:18243983	GO:0004871, GO:0009416	GO:0004871,GO:0005886,GO:0009416,GO:0016567
Loc_10794_Tr_3/4_Conf_0.727_Len_2821	ppa002888m|PACid:17650890	GO:0004871, GO:0009416	GO:0004871,GO:0005886,GO:0009416,GO:0016567
Loc_107952_Tr_1/1_Conf_1.000_Len_187	sp|Q0IH24|SPEF1_XENLA		GO:0005856,GO:0035085
Loc_10795_Tr_3/4_Conf_0.500_Len_2221	POPTR_0002s12600.1|PACid:18246061
Loc_107969_Tr_1/1_Conf_1.000_Len_935	ppa021915m|PACid:17642360
Loc_107970_Tr_1/1_Conf_1.000_Len_177	Eucgr.F00256.1|PACid:23580945		GO:0000165,GO:0002237,GO:0002679,GO:0005737,GO:0005773,GO:0006612,GO:0006629,GO:0006944,GO:0006952,GO:0008152,GO:0008219,GO:0009507,GO:0009595,GO:0009626,GO:0009646,GO:0009697,GO:0009723,GO:0009862,GO:0009863,GO:0009867,GO:0010200,GO:0010310,GO:0010363,GO:0016020,GO:0016042,GO:0016298,GO:0016787,GO:0031348,GO:0031408,GO:0042742,GO:0043069,GO:0043900,GO:0045735,GO:0046686,GO:0050832,GO:0051607,GO:…
Loc_10797_Tr_1/15_Conf_1.000_Len_181	Eucgr.B03417.2|PACid:23568728		GO:0003677,GO:0003700,GO:0005634,GO:0006355,GO:0010052
Loc_10798_Tr_1/2_Conf_0.500_Len_1564	ppa004083m|PACid:17661246	GO:0005506, GO:0009055, GO:0020037, GO:0055114	GO:0004497,GO:0005506,GO:0009055,GO:0009507,GO:0016705,GO:0019825,GO:0020037,GO:0055114
Loc_107992_Tr_1/1_Conf_1.000_Len_308	ppa018860m|PACid:17660512		GO:0003674,GO:0005575,GO:0008150
Loc_107993_Tr_1/1_Conf_1.000_Len_235	sp|Q949H0|RS7_HORVU		GO:0003735,GO:0005622,GO:0005829,GO:0005840,GO:0006364,GO:0006412,GO:0009507,GO:0016020,GO:0022626,GO:0022627,GO:0030686,GO:0032040,GO:0042274
Loc_107997_Tr_1/1_Conf_1.000_Len_282	ppb018256m|PACid:17650832
Loc_10799_Tr_1/10_Conf_0.727_Len_4174	POPTR_0008s18150.1|PACid:18247829	GO:0004672, GO:0006468	GO:0004672,GO:0004674,GO:0005524,GO:0005886,GO:0006468,GO:0007267,GO:0009616,GO:0010267,GO:0016021,GO:0016301,GO:0016772,GO:0035196
Loc_10799_Tr_6/10_Conf_0.697_Len_4202	POPTR_0010s06270.1|PACid:18241911	GO:0004672, GO:0006468	GO:0004672,GO:0004674,GO:0005524,GO:0005886,GO:0006468,GO:0007267,GO:0009616,GO:0010267,GO:0016021,GO:0016301,GO:0016772,GO:0035196
Loc_10799_Tr_8/10_Conf_0.697_Len_4543	POPTR_0008s18150.1|PACid:18247829	GO:0004672, GO:0006468	GO:0004672,GO:0004674,GO:0005524,GO:0005886,GO:0006468,GO:0007267,GO:0009616,GO:0010267,GO:0016021,GO:0016301,GO:0016772,GO:0035196
Loc_10799_Tr_9/10_Conf_0.697_Len_4486	POPTR_0010s06270.1|PACid:18241911	GO:0004672, GO:0006468	GO:0004672,GO:0004674,GO:0005524,GO:0005886,GO:0006468,GO:0007267,GO:0009616,GO:0010267,GO:0016021,GO:0016301,GO:0016772,GO:0035196
Loc_1079_Tr_2/9_Conf_0.219_Len_1010	Eucgr.C03069.1|PACid:23572532	GO:0008237, GO:0008270	GO:0000209,GO:0002474,GO:0004177,GO:0004190,GO:0005615,GO:0005634,GO:0005764,GO:0005829,GO:0005886,GO:0006094,GO:0006508,GO:0007010,GO:0008237,GO:0008270,GO:0009926,GO:0010359,GO:0010498,GO:0033619,GO:0043129,GO:0071456,GO:0097208
Loc_1079_Tr_5/9_Conf_0.094_Len_810	POPTR_0006s24090.1|PACid:18211936	GO:0008237, GO:0008270	GO:0000209,GO:0002474,GO:0004177,GO:0004190,GO:0005615,GO:0005634,GO:0005764,GO:0005829,GO:0005886,GO:0006094,GO:0006508,GO:0007010,GO:0008237,GO:0008270,GO:0009926,GO:0010359,GO:0010498,GO:0033619,GO:0043129,GO:0071456,GO:0097208
Loc_1079_Tr_8/9_Conf_0.719_Len_3740	GSVIVT01035421001|PACid:17840579	GO:0008237, GO:0008270	GO:0004175,GO:0004177,GO:0004190,GO:0005615,GO:0005634,GO:0005764,GO:0005829,GO:0005886,GO:0006094,GO:0006508,GO:0007010,GO:0008237,GO:0008270,GO:0009926,GO:0010359,GO:0010498,GO:0033619,GO:0043129,GO:0097208
Loc_107_Tr_2/3_Conf_0.286_Len_1304	POPTR_0005s17580.1|PACid:18206833		GO:0000822,GO:0002237,GO:0004842,GO:0005634,GO:0007165,GO:0009734,GO:0010011,GO:0010103,GO:0016567,GO:0019005,GO:0042562,GO:0043178,GO:0048443
Loc_108005_Tr_1/1_Conf_1.000_Len_320	GSVIVT01031289001|PACid:17837516		GO:0005507,GO:0005525,GO:0005622,GO:0005774,GO:0005794,GO:0005829,GO:0005886,GO:0006499,GO:0007264,GO:0015031,GO:0016004,GO:0016020,GO:0016192,GO:0046686
Loc_108013_Tr_1/1_Conf_1.000_Len_194	ppa000202m|PACid:17669145
Loc_10801_Tr_5/8_Conf_0.158_Len_1047	ppa1027179m|PACid:17658650	GO:0005515, GO:0005622, GO:0007165	GO:0005524,GO:0005622,GO:0005737,GO:0006952,GO:0007165,GO:0009626,GO:0043531
Loc_10802_Tr_3/5_Conf_0.333_Len_1558	POPTR_0005s19450.3|PACid:18208115		GO:0003824,GO:0005576,GO:0005975,GO:0016829,GO:0030246
Loc_10802_Tr_4/5_Conf_0.467_Len_1994	ppa002905m|PACid:17647247		GO:0005576,GO:0005975,GO:0009405,GO:0016829,GO:0030246
Loc_108039_Tr_1/1_Conf_1.000_Len_412	ppa005238m|PACid:17651300
Loc_108046_Tr_1/1_Conf_1.000_Len_180	ppa019730m|PACid:17660625
Loc_10804_Tr_1/5_Conf_0.667_Len_2921	ppa1027179m|PACid:17658650	GO:0005515, GO:0005622, GO:0007165, GO:0043531	GO:0005524,GO:0005622,GO:0005737,GO:0006952,GO:0007165,GO:0009626,GO:0043531
Loc_10804_Tr_4/5_Conf_0.667_Len_2974	ppa1027179m|PACid:17658650	GO:0005515, GO:0005622, GO:0007165, GO:0043531	GO:0005524,GO:0005622,GO:0005737,GO:0006952,GO:0007165,GO:0009626,GO:0043531
Loc_108050_Tr_2/2_Conf_0.500_Len_1249	ppa003998m|PACid:17643021	GO:0016491, GO:0055114
Loc_108052_Tr_1/1_Conf_1.000_Len_279	ppa014911m|PACid:17651084
Loc_108056_Tr_1/1_Conf_1.000_Len_747	GSVIVT01004252001|PACid:17818961
Loc_10805_Tr_3/4_Conf_0.312_Len_891	Eucgr.J02869.2|PACid:23600988	GO:0003676, GO:0004386, GO:0005524	GO:0000184,GO:0003676,GO:0003723,GO:0004386,GO:0005524,GO:0005634,GO:0005829,GO:0006364,GO:0008026
Loc_10806_Tr_2/3_Conf_0.778_Len_3727	POPTR_0004s24340.2|PACid:18225742		GO:0005794,GO:0005829,GO:0005886,GO:0006007,GO:0006487,GO:0006886,GO:0009506,GO:0016192,GO:0030117,GO:0030276
Loc_108074_Tr_1/1_Conf_1.000_Len_404	ppa020995m|PACid:17649681		GO:0003674,GO:0005575,GO:0006863,GO:0008150
Loc_108075_Tr_7/8_Conf_0.417_Len_4270	POPTR_0001s36930.1|PACid:18238625		GO:0005576,GO:0005773,GO:0005774,GO:0008150,GO:0008289
Loc_108080_Tr_1/1_Conf_1.000_Len_206	GSVIVT01019675001|PACid:17829257		GO:0000278,GO:0005634,GO:0006396,GO:0008270,GO:0009410,GO:0010413,GO:0045492,GO:0048522
Loc_10808_Tr_3/6_Conf_0.333_Len_1259	AT2G32950.1|PACid:19638294	GO:0005515	GO:0000152,GO:0004842,GO:0005515,GO:0005634,GO:0005737,GO:0006281,GO:0008270,GO:0009585,GO:0009640,GO:0009641,GO:0009646,GO:0009647,GO:0009648,GO:0009649,GO:0009963,GO:0010100,GO:0010119,GO:0010224,GO:0010228,GO:0016604,GO:0042752,GO:0046283,GO:0048573,GO:0048608,GO:0080008
Loc_10808_Tr_4/6_Conf_0.167_Len_1391	sp|P93471|COP1_PEA		GO:0000152,GO:0004842,GO:0005515,GO:0005634,GO:0005737,GO:0006281,GO:0008270,GO:0009585,GO:0009640,GO:0009641,GO:0009647,GO:0009649,GO:0009963,GO:0010100,GO:0010119,GO:0010224,GO:0016567,GO:0016604,GO:0016874,GO:0046283,GO:0048573,GO:0048608,GO:0080008
Loc_10808_Tr_5/6_Conf_0.444_Len_1810	AT2G32950.1|PACid:19638294	GO:0005515	GO:0000152,GO:0004842,GO:0005515,GO:0005634,GO:0005737,GO:0006281,GO:0008270,GO:0009585,GO:0009640,GO:0009641,GO:0009647,GO:0009649,GO:0009963,GO:0010100,GO:0010119,GO:0010224,GO:0016604,GO:0046283,GO:0048573,GO:0048608,GO:0080008
Loc_10808_Tr_6/6_Conf_0.611_Len_2528	POPTR_0014s15740.1|PACid:18223194	GO:0005515	GO:0000152,GO:0004842,GO:0005515,GO:0005634,GO:0005737,GO:0006281,GO:0008270,GO:0009585,GO:0009640,GO:0009641,GO:0009647,GO:0009649,GO:0009963,GO:0010100,GO:0010119,GO:0010224,GO:0016604,GO:0046283,GO:0048573,GO:0048608,GO:0080008
Loc_108098_Tr_1/1_Conf_1.000_Len_1155	GSVIVT01034392001|PACid:17839885
Loc_10809_Tr_2/4_Conf_0.600_Len_837	GSVIVT01019403001|PACid:17829030	GO:0005506, GO:0006633, GO:0016491, GO:0055114	GO:0005506,GO:0006633,GO:0009507,GO:0010291,GO:0016021,GO:0016108,GO:0016109,GO:0016116,GO:0016117,GO:0016119,GO:0016123,GO:0016491,GO:0016787,GO:0031969,GO:0055114
Loc_10809_Tr_3/4_Conf_0.400_Len_1541	GSVIVT01019403001|PACid:17829030		GO:0005506,GO:0006633,GO:0009507,GO:0010291,GO:0016021,GO:0016117,GO:0016119,GO:0016123,GO:0016491,GO:0016787,GO:0031969,GO:0055114
Loc_10809_Tr_4/4_Conf_0.700_Len_1794	GSVIVT01019403001|PACid:17829030	GO:0005506, GO:0006633, GO:0016491, GO:0055114	GO:0005506,GO:0006633,GO:0009507,GO:0010291,GO:0016021,GO:0016117,GO:0016119,GO:0016123,GO:0016491,GO:0016787,GO:0031969,GO:0055114
Loc_1080_Tr_1/4_Conf_0.188_Len_430	GSVIVT01037791001|PACid:17842306		GO:0004185,GO:0005576,GO:0006508
Loc_10810_Tr_2/3_Conf_0.800_Len_2970	Eucgr.K01295.3|PACid:23602800		GO:0005634,GO:0006979
Loc_10810_Tr_3/3_Conf_0.800_Len_2381	POPTR_0016s14630.1|PACid:18251238		GO:0005634,GO:0006979
Loc_108113_Tr_1/2_Conf_0.667_Len_983	GSVIVT01017026001|PACid:17827337
Loc_108118_Tr_1/1_Conf_1.000_Len_215	POPTR_0008s17960.1|PACid:18249334
Loc_108119_Tr_1/2_Conf_0.750_Len_1215	Eucgr.F04393.1|PACid:23585657	GO:0005515	GO:0000165,GO:0002764,GO:0004672,GO:0004674,GO:0005515,GO:0005524,GO:0005886,GO:0006468,GO:0006612,GO:0007169,GO:0009581,GO:0009595,GO:0009626,GO:0009697,GO:0009862,GO:0009867,GO:0010200,GO:0010204,GO:0010310,GO:0010359,GO:0010363,GO:0016021,GO:0016045,GO:0016301,GO:0016772,GO:0019199,GO:0031347,GO:0031348,GO:0042742,GO:0043900,GO:0050776,GO:0050832
Loc_108119_Tr_2/2_Conf_0.500_Len_422	ppa022115m|PACid:17654707
Loc_10811_Tr_2/8_Conf_0.483_Len_408	POPTR_0013s02830.1|PACid:18220643
Loc_10811_Tr_7/8_Conf_0.552_Len_554	POPTR_0005s04330.1|PACid:18207691
Loc_108138_Tr_1/5_Conf_0.545_Len_1274	ppa018848m|PACid:17652145		GO:0005739,GO:0005783,GO:0008152,GO:0009617,GO:0016491
Loc_108138_Tr_2/5_Conf_0.364_Len_655	Eucgr.K01334.1|PACid:23602845		GO:0005739,GO:0005783,GO:0008152,GO:0009617,GO:0016491
Loc_108138_Tr_3/5_Conf_0.455_Len_909	Eucgr.F04098.1|PACid:23585348		GO:0005739,GO:0005783,GO:0008152,GO:0009617,GO:0016491,GO:0018669,GO:0019439
Loc_10813_Tr_4/5_Conf_0.692_Len_4677	ppa000721m|PACid:17643778	GO:0003676, GO:0004386, GO:0005524, GO:0008026, GO:0008270	GO:0003676,GO:0003677,GO:0004386,GO:0005524,GO:0006139,GO:0008026,GO:0008270,GO:0009507,GO:0019243,GO:0046872
Loc_10813_Tr_5/5_Conf_0.615_Len_3457	ppa000721m|PACid:17643778	GO:0003676, GO:0008270, GO:0004386, GO:0005524, GO:0008026	GO:0003676,GO:0003677,GO:0004386,GO:0005524,GO:0006139,GO:0008026,GO:0008270,GO:0009507,GO:0019243,GO:0046872
Loc_108142_Tr_1/1_Conf_1.000_Len_196	POPTR_0006s26180.1|PACid:18211966		GO:0005634,GO:0008270
Loc_10814_Tr_1/2_Conf_0.286_Len_1300	POPTR_0014s06480.1|PACid:18222740	GO:0008270	GO:0005794,GO:0008150,GO:0008270,GO:0016021,GO:0016746
Loc_10815_Tr_2/5_Conf_0.538_Len_1518	ppa000682m|PACid:17655811	GO:0003677, GO:0005634	GO:0003677,GO:0003700,GO:0005634,GO:0005737,GO:0005886,GO:0006351,GO:0006355,GO:0042742,GO:0045893,GO:0046872
Loc_108160_Tr_1/1_Conf_1.000_Len_504	POPTR_0017s09920.1|PACid:18210676
Loc_108181_Tr_1/1_Conf_1.000_Len_350	GSVIVT01004252001|PACid:17818961
Loc_108183_Tr_1/1_Conf_1.000_Len_353	sp|P29653|COX1_SALTR		GO:0004129,GO:0005506,GO:0005507,GO:0005739,GO:0005743,GO:0005751,GO:0005886,GO:0006119,GO:0006810,GO:0009055,GO:0009060,GO:0015002,GO:0016021,GO:0016675,GO:0016676,GO:0020037,GO:0022900,GO:0022904,GO:0045277,GO:0055114
Loc_10818_Tr_9/26_Conf_1.000_Len_177	ppa1027223m|PACid:17652832
Loc_10819_Tr_5/9_Conf_0.583_Len_2416	ppa010420m|PACid:17663620		GO:0003674,GO:0005634,GO:0005737,GO:0005829,GO:0005886,GO:0006598,GO:0009698,GO:0009737,GO:0042398
Loc_10819_Tr_6/9_Conf_0.250_Len_706	ppa012224m|PACid:17663621		GO:0003674,GO:0005634,GO:0005737,GO:0005829,GO:0005886,GO:0006598,GO:0009698,GO:0009737,GO:0042398
Loc_10819_Tr_7/9_Conf_0.375_Len_1062	ppa010420m|PACid:17663620		GO:0003674,GO:0005634,GO:0005737,GO:0005829,GO:0005886,GO:0006598,GO:0009698,GO:0009737,GO:0042398
Loc_1081_Tr_1/5_Conf_0.462_Len_939	ppa022676m|PACid:17664771		GO:0000166,GO:0003824,GO:0005507,GO:0005618,GO:0005739,GO:0005759,GO:0005975,GO:0006094,GO:0006096,GO:0006099,GO:0006108,GO:0006833,GO:0006972,GO:0007030,GO:0009266,GO:0009409,GO:0009507,GO:0009651,GO:0016491,GO:0016615,GO:0016616,GO:0018119,GO:0030060,GO:0042742,GO:0044262,GO:0046686,GO:0048046,GO:0055114
Loc_108201_Tr_1/1_Conf_1.000_Len_278	GSVIVT01023876001|PACid:17832187
Loc_108202_Tr_2/4_Conf_0.444_Len_838	POPTR_0016s08430.1|PACid:18250369		GO:0004364,GO:0005737,GO:0005829,GO:0009636,GO:0019344,GO:0019761,GO:0042744,GO:0046686
Loc_108202_Tr_4/4_Conf_0.222_Len_363	Eucgr.A01202.1|PACid:23562963		GO:0003674,GO:0004364,GO:0005737,GO:0005829,GO:0006950,GO:0009636,GO:0010731
Loc_10820_Tr_4/6_Conf_0.400_Len_1222	Eucgr.H02629.2|PACid:23591952	GO:0005515	GO:0000413,GO:0003755,GO:0005515,GO:0005516,GO:0005528,GO:0005634,GO:0005737,GO:0005829,GO:0006457,GO:0006499,GO:0006970,GO:0009408,GO:0009611,GO:0009644,GO:0009845,GO:0010286,GO:0016020,GO:0018208,GO:0032266,GO:0034605,GO:0034976,GO:0042542,GO:0046686,GO:0070370,GO:0071944,GO:0080025
Loc_108214_Tr_1/1_Conf_1.000_Len_463	GSVIVT01031365001|PACid:17837575
Loc_108224_Tr_2/4_Conf_0.700_Len_1433	GSVIVT01030222001|PACid:17836796		GO:0005634
Loc_108224_Tr_4/4_Conf_0.700_Len_1940	GSVIVT01030222001|PACid:17836796		GO:0005634
Loc_108228_Tr_1/1_Conf_1.000_Len_198	ppa004722m|PACid:17660068	GO:0004657, GO:0006537, GO:0006562, GO:0055114	GO:0004657,GO:0005739,GO:0006536,GO:0006537,GO:0006560,GO:0006562,GO:0006612,GO:0006970,GO:0009065,GO:0009084,GO:0009407,GO:0009414,GO:0009611,GO:0009620,GO:0009695,GO:0009753,GO:0009863,GO:0009867,GO:0010133,GO:0010363,GO:0010583,GO:0016645,GO:0043650,GO:0055114
Loc_10822_Tr_10/17_Conf_0.574_Len_3405	AT5G04050.1|PACid:19672419		GO:0003723,GO:0003964,GO:0005739,GO:0006278,GO:0006397,GO:0009507
Loc_10822_Tr_9/17_Conf_0.456_Len_2526	AT5G04050.1|PACid:19672419		GO:0003723,GO:0003964,GO:0005739,GO:0006278,GO:0006397,GO:0009507
Loc_108242_Tr_1/1_Conf_1.000_Len_182	GSVIVT01023876001|PACid:17832187
Loc_10824_Tr_2/6_Conf_0.471_Len_1229	GSVIVT01027348001|PACid:17834761		GO:0000398,GO:0003677,GO:0003700,GO:0005515,GO:0005622,GO:0005634,GO:0005730,GO:0005829,GO:0006355,GO:0006397,GO:0007346,GO:0008270,GO:0008380,GO:0009507,GO:0010267,GO:0010445,GO:0016568,GO:0016607,GO:0031053,GO:0043687,GO:0045893,GO:0046872,GO:0048367,GO:0048509,GO:2000011
Loc_10824_Tr_3/6_Conf_0.647_Len_3268	GSVIVT01027348001|PACid:17834761		GO:0000398,GO:0003677,GO:0003700,GO:0005515,GO:0005622,GO:0005634,GO:0005730,GO:0005829,GO:0006355,GO:0006397,GO:0007346,GO:0008270,GO:0008380,GO:0009507,GO:0010267,GO:0010445,GO:0016568,GO:0016607,GO:0031053,GO:0043687,GO:0045893,GO:0046872,GO:0048367,GO:0048509,GO:2000011
Loc_10824_Tr_4/6_Conf_0.588_Len_2935	GSVIVT01027348001|PACid:17834761		GO:0000398,GO:0003677,GO:0003700,GO:0005515,GO:0005622,GO:0005634,GO:0005730,GO:0005829,GO:0006355,GO:0006397,GO:0007346,GO:0008270,GO:0008380,GO:0009507,GO:0010267,GO:0010445,GO:0016568,GO:0016607,GO:0031053,GO:0043687,GO:0045893,GO:0046872,GO:0048367,GO:0048509,GO:2000011
Loc_10824_Tr_5/6_Conf_0.529_Len_2743	GSVIVT01027348001|PACid:17834761		GO:0000398,GO:0003677,GO:0003700,GO:0005515,GO:0005622,GO:0005634,GO:0005730,GO:0005829,GO:0006355,GO:0006397,GO:0007346,GO:0008270,GO:0008380,GO:0009507,GO:0010267,GO:0010445,GO:0016568,GO:0016607,GO:0031053,GO:0043687,GO:0045893,GO:0046872,GO:0048367,GO:0048509,GO:2000011
Loc_10825_Tr_2/6_Conf_0.722_Len_2245	ppa007249m|PACid:17641614	GO:0004672, GO:0006468	GO:0004672,GO:0004674,GO:0004713,GO:0005524,GO:0005886,GO:0006468,GO:0016021,GO:0016301,GO:0016772
Loc_10825_Tr_3/6_Conf_0.722_Len_2239	ppa007249m|PACid:17641614	GO:0004672, GO:0006468	GO:0001558,GO:0004672,GO:0004674,GO:0004713,GO:0005524,GO:0005886,GO:0006468,GO:0009506,GO:0009742,GO:0009791,GO:0009826,GO:0016021,GO:0016301,GO:0016772,GO:0051510
Loc_10827_Tr_1/5_Conf_0.357_Len_968	GSVIVT01012120001|PACid:17823831	GO:0003937, GO:0004643, GO:0006164	GO:0003937,GO:0004643,GO:0006164,GO:0006189,GO:0009220,GO:0009409,GO:0009507,GO:0009536,GO:0009570,GO:0010319,GO:0016814,GO:0019238
Loc_108286_Tr_1/1_Conf_1.000_Len_223	POPTR_0009s06730.2|PACid:18227124		GO:0003676,GO:0003677,GO:0005634,GO:0008270
Loc_10828_Tr_1/1_Conf_1.000_Len_2252	ppa018015m|PACid:17666965		GO:0005575,GO:0008150,GO:0016556
Loc_10829_Tr_3/4_Conf_0.500_Len_3087	ppa008500m|PACid:17642205	GO:0008152, GO:0016491	GO:0000166,GO:0005576,GO:0005783,GO:0005886,GO:0006635,GO:0008152,GO:0016491,GO:0016558
Loc_1082_Tr_5/5_Conf_0.444_Len_1123	POPTR_0009s01690.1|PACid:18228244	GO:0055114	GO:0003995,GO:0005524,GO:0005739,GO:0005759,GO:0006552,GO:0008152,GO:0008470,GO:0009083,GO:0009744,GO:0009750,GO:0016627,GO:0050660,GO:0055114
Loc_108301_Tr_1/1_Conf_1.000_Len_247	GSVIVT01023876001|PACid:17832187
Loc_108311_Tr_1/1_Conf_1.000_Len_152	ppa024753m|PACid:17648885
Loc_108312_Tr_1/1_Conf_1.000_Len_155	POPTR_0006s16720.1|PACid:18213526
Loc_10831_Tr_3/4_Conf_0.417_Len_395	POPTR_0014s12860.1|PACid:18222508
Loc_10831_Tr_4/4_Conf_0.750_Len_1808	POPTR_0014s12860.1|PACid:18222508
Loc_108321_Tr_1/1_Conf_1.000_Len_458	GSVIVT01011460001|PACid:17823317
Loc_108329_Tr_1/1_Conf_1.000_Len_248	ppa019733m|PACid:17656233
Loc_108339_Tr_1/2_Conf_0.667_Len_226	ppa026687m|PACid:17648425		GO:0002764,GO:0004672,GO:0004674,GO:0005524,GO:0005886,GO:0006468,GO:0007169,GO:0009626,GO:0010204,GO:0010359,GO:0016021,GO:0016045,GO:0016301,GO:0016772,GO:0019199
Loc_10833_Tr_2/4_Conf_0.429_Len_1628	ppa000509m|PACid:17651639		GO:0000278,GO:0005634,GO:0006396,GO:0008270,GO:0009410,GO:0010413,GO:0045492,GO:0048522
Loc_10833_Tr_3/4_Conf_0.786_Len_5025	ppa000509m|PACid:17651639		GO:0000278,GO:0005634,GO:0006351,GO:0006355,GO:0006396,GO:0008270,GO:0009410,GO:0010413,GO:0045492,GO:0048522
Loc_108340_Tr_1/1_Conf_1.000_Len_243	ppa020277m|PACid:17651352	GO:0004672, GO:0005524, GO:0006468	GO:0004672,GO:0004674,GO:0005524,GO:0005886,GO:0006468,GO:0007169,GO:0009507,GO:0016021,GO:0016301,GO:0016772
Loc_108347_Tr_1/1_Conf_1.000_Len_337	ppa026362m|PACid:17647990		GO:0003674,GO:0005886,GO:0008150,GO:0016021
Loc_108349_Tr_2/3_Conf_0.500_Len_554	POPTR_0008s03440.1|PACid:18248712		GO:0005737,GO:0009820,GO:0016413,GO:0016740,GO:0016747,GO:0047180
Loc_10835_Tr_2/3_Conf_0.571_Len_1297	ppa008993m|PACid:17666729		GO:0003674,GO:0005886,GO:0008150
Loc_10835_Tr_3/3_Conf_0.714_Len_2095	ppa008993m|PACid:17666729		GO:0003674,GO:0005886,GO:0008150,GO:0016021
Loc_108365_Tr_1/1_Conf_1.000_Len_1687	sp|P39954|SAHH_YEAST	GO:0004013, GO:0006730	GO:0000166,GO:0001887,GO:0004013,GO:0005507,GO:0005737,GO:0005773,GO:0005774,GO:0005829,GO:0005886,GO:0006094,GO:0006096,GO:0006346,GO:0006511,GO:0006555,GO:0006730,GO:0006833,GO:0006972,GO:0007030,GO:0009266,GO:0009506,GO:0009651,GO:0009793,GO:0009853,GO:0016020,GO:0016259,GO:0016441,GO:0016801,GO:0016802,GO:0046686,GO:0048046,GO:0048767,GO:0051049,GO:0051788,GO:0080129
Loc_10836_Tr_3/3_Conf_0.857_Len_2236	ppa004432m|PACid:17665981		GO:0003674,GO:0005737,GO:0005829,GO:0008150
Loc_108377_Tr_1/1_Conf_1.000_Len_456	ppa015607m|PACid:17644149		GO:0003674,GO:0003723,GO:0003964,GO:0005575,GO:0006278,GO:0006863,GO:0008150
Loc_10837_Tr_2/5_Conf_0.533_Len_1810	GSVIVT01004810001|PACid:17819165	GO:0003735, GO:0005840, GO:0006412	GO:0003735,GO:0005739,GO:0005840,GO:0006354,GO:0006412,GO:0015934,GO:0019843
Loc_10837_Tr_3/5_Conf_0.733_Len_2278	GSVIVT01004810001|PACid:17819165	GO:0003735, GO:0005840, GO:0006412	GO:0003735,GO:0005739,GO:0005840,GO:0006354,GO:0006412,GO:0015934,GO:0019843
Loc_10837_Tr_5/5_Conf_0.667_Len_2273	GSVIVT01004810001|PACid:17819165	GO:0003735, GO:0005840, GO:0006412	GO:0003735,GO:0005739,GO:0005840,GO:0006354,GO:0006412,GO:0015934,GO:0019843
Loc_108381_Tr_1/1_Conf_1.000_Len_595	GSVIVT01015141001|PACid:17825945		GO:0005575,GO:0005783,GO:0005886,GO:0008150,GO:0016021
Loc_108393_Tr_1/1_Conf_1.000_Len_519	GSVIVT01004598001|PACid:17819074		GO:0004672,GO:0004674,GO:0005524,GO:0005576,GO:0005773,GO:0005886,GO:0006468,GO:0009737,GO:0016021,GO:0016301,GO:0016772
Loc_108412_Tr_1/1_Conf_1.000_Len_186	GSVIVT01032339001|PACid:17838287
Loc_108418_Tr_1/1_Conf_1.000_Len_368	POPTR_0015s14720.1|PACid:18232999	GO:0005975	GO:0003824,GO:0004553,GO:0005576,GO:0005975,GO:0008810,GO:0030245,GO:0051275
Loc_10841_Tr_2/3_Conf_0.800_Len_2329	ppa008538m|PACid:17669111		GO:0003674,GO:0005634,GO:0005737,GO:0005739,GO:0006417,GO:0009408,GO:0009409,GO:0016567,GO:0090406
Loc_108423_Tr_1/1_Conf_1.000_Len_301	Eucgr.D01324.4|PACid:23575086
Loc_108426_Tr_1/1_Conf_1.000_Len_177	POPTR_0009s12420.1|PACid:18227187		GO:0005576,GO:0006508,GO:0008234
Loc_108454_Tr_1/1_Conf_1.000_Len_178	ppa018087m|PACid:17644784
Loc_108465_Tr_1/1_Conf_1.000_Len_207	ppa005524m|PACid:17645679		GO:0005634,GO:0005829,GO:0008142,GO:0008202,GO:0009610,GO:0009644,GO:0009697,GO:0009863,GO:0031348,GO:0042542,GO:0045087,GO:0046482
Loc_108466_Tr_1/1_Conf_1.000_Len_241	AT3G44540.2|PACid:19659782		GO:0000166,GO:0006629,GO:0009507,GO:0009556,GO:0009611,GO:0009651,GO:0010345,GO:0016620,GO:0016627,GO:0050062,GO:0055114,GO:0080019
Loc_108479_Tr_1/1_Conf_1.000_Len_211	Eucgr.E01244.1|PACid:23577966
Loc_10847_Tr_3/3_Conf_0.778_Len_3166	ppa002000m|PACid:17669353		GO:0003824,GO:0005634,GO:0006312,GO:0006406,GO:0008152,GO:0009560,GO:0009640,GO:0009793,GO:0009845,GO:0009909,GO:0009933,GO:0010074,GO:0010162,GO:0010182,GO:0010228,GO:0016567,GO:0019915,GO:0050826
Loc_108490_Tr_1/1_Conf_1.000_Len_1185	GSVIVT01023876001|PACid:17832187
Loc_108491_Tr_2/3_Conf_0.600_Len_631	Eucgr.K02840.3|PACid:23604488	GO:0004594, GO:0005524, GO:0015937	GO:0004594,GO:0005515,GO:0005524,GO:0005737,GO:0005829,GO:0006487,GO:0015936,GO:0015937,GO:0033865,GO:0033866,GO:0033875,GO:0034030,GO:0034032,GO:0034033
Loc_10849_Tr_4/7_Conf_0.545_Len_2152	ppa005569m|PACid:17658065	GO:0005515	GO:0000151,GO:0004842,GO:0006816,GO:0007030,GO:0008150,GO:0009651
Loc_1084_Tr_3/5_Conf_0.533_Len_984	ppa001498m|PACid:17653526	GO:0005515	GO:0005524,GO:0005634,GO:0006952,GO:0043531
Loc_10850_Tr_5/7_Conf_0.333_Len_2322	GSVIVT01003907001|PACid:17818804		GO:0005634,GO:0016567,GO:0030246
Loc_10850_Tr_6/7_Conf_0.333_Len_765	GSVIVT01003897001|PACid:17818797		GO:0003674,GO:0005634,GO:0009793,GO:0016567
Loc_108523_Tr_2/2_Conf_0.400_Len_772	GSVIVT01017340001|PACid:17827581		GO:0003674,GO:0009507,GO:0009570,GO:0009579,GO:0010478
Loc_10852_Tr_2/8_Conf_0.312_Len_1561	GSVIVT01023876001|PACid:17832187
Loc_10852_Tr_8/8_Conf_0.500_Len_2344	GSVIVT01023876001|PACid:17832187
Loc_10853_Tr_3/4_Conf_0.727_Len_2728	POPTR_0010s00300.1|PACid:18241240		GO:0005634,GO:0009414
Loc_10853_Tr_4/4_Conf_0.727_Len_2217	POPTR_0010s00300.1|PACid:18241240		GO:0005634,GO:0009414
Loc_108543_Tr_1/1_Conf_1.000_Len_241	ppa003552m|PACid:17640940		GO:0004672,GO:0004674,GO:0004713,GO:0005524,GO:0005634,GO:0005829,GO:0006468,GO:0009741,GO:0016301,GO:0016772,GO:0046777
Loc_10854_Tr_1/2_Conf_0.429_Len_1329	GSVIVT01020588001|PACid:17829913
Loc_10854_Tr_2/2_Conf_0.714_Len_1804	POPTR_0017s04590.1|PACid:18210796	GO:0009058, GO:0016740, GO:0030170	GO:0003824,GO:0004838,GO:0005737,GO:0005829,GO:0006520,GO:0006559,GO:0006572,GO:0008483,GO:0009058,GO:0016740,GO:0016847,GO:0030170,GO:0042218,GO:0070547,GO:0080130
Loc_108557_Tr_1/1_Conf_1.000_Len_525	ppa022115m|PACid:17654707	GO:0003723, GO:0003964, GO:0006278	GO:0003723,GO:0003964,GO:0005739,GO:0006278
Loc_10855_Tr_1/2_Conf_0.500_Len_1572	Eucgr.E02007.1|PACid:23578636		GO:0005829,GO:0006457,GO:0016272,GO:0051082
Loc_108564_Tr_1/2_Conf_0.750_Len_495	POPTR_0005s27010.1|PACid:18207549
Loc_10856_Tr_3/9_Conf_0.250_Len_1583	ppa019344m|PACid:17642292	GO:0006457	GO:0003755,GO:0005527,GO:0005528,GO:0005634,GO:0005737,GO:0005773,GO:0006457,GO:0008144,GO:0016020,GO:0070370
Loc_108578_Tr_1/1_Conf_1.000_Len_765	GSVIVT01006217001|PACid:17819784	GO:0009055, GO:0009512	GO:0003674,GO:0006091,GO:0006354,GO:0009055,GO:0009507,GO:0009512,GO:0009535,GO:0009767,GO:0010207,GO:0015979,GO:0016021,GO:0017004,GO:0045158,GO:0055114
Loc_10857_Tr_1/2_Conf_0.750_Len_2896	ppa026302m|PACid:17653249		GO:0005737,GO:0048451,GO:0048453
Loc_10857_Tr_2/2_Conf_0.750_Len_2872	ppa026302m|PACid:17653249		GO:0005737,GO:0048451,GO:0048453
Loc_108581_Tr_1/1_Conf_1.000_Len_180	ppa008456m|PACid:17646630		GO:0003993,GO:0004722,GO:0005576,GO:0005773,GO:0016787
Loc_108587_Tr_1/1_Conf_1.000_Len_191	ppa015539m|PACid:17654264
Loc_10858_Tr_2/3_Conf_0.833_Len_2711	ppa003870m|PACid:17650702	GO:0045454	GO:0000280,GO:0003756,GO:0005783,GO:0005788,GO:0007000,GO:0009507,GO:0016860,GO:0016864,GO:0045454
Loc_108594_Tr_1/1_Conf_1.000_Len_254	sp|Q5QMN3|RH20_ORYSJ		GO:0000184,GO:0003676,GO:0003723,GO:0004386,GO:0005524,GO:0005634,GO:0005829,GO:0006364,GO:0008026
Loc_10859_Tr_3/6_Conf_0.167_Len_677	ppa000137m|PACid:17643400	GO:0005515	GO:0004672,GO:0004713,GO:0005524,GO:0005634,GO:0006468,GO:0006487,GO:0010921,GO:0010923,GO:0016772,GO:0035303,GO:0051336,GO:0051346,GO:0080008
Loc_10859_Tr_4/6_Conf_0.722_Len_5595	ppa000137m|PACid:17643400	GO:0004672, GO:0005524, GO:0006468, GO:0005515	GO:0004672,GO:0004713,GO:0005524,GO:0005634,GO:0006468,GO:0006487,GO:0016772,GO:0080008
Loc_10859_Tr_5/6_Conf_0.111_Len_1157	POPTR_0010s16310.1|PACid:18240306		GO:0004672,GO:0004713,GO:0005524,GO:0005634,GO:0006468,GO:0006487,GO:0016772,GO:0080008
Loc_10859_Tr_6/6_Conf_0.722_Len_5400	ppa000137m|PACid:17643400	GO:0004672, GO:0005524, GO:0006468, GO:0005515	GO:0004672,GO:0004713,GO:0005524,GO:0005634,GO:0006468,GO:0006487,GO:0016772,GO:0080008
Loc_108604_Tr_1/1_Conf_1.000_Len_203	Eucgr.B00602.1|PACid:23565729		GO:0005773,GO:0005886,GO:0006071,GO:0006629,GO:0008081,GO:0008889
Loc_10860_Tr_4/5_Conf_0.167_Len_773	GSVIVT01021031001|PACid:17830240		GO:0000226,GO:0000280,GO:0000281,GO:0000910,GO:0000911,GO:0000912,GO:0000914,GO:0003774,GO:0003777,GO:0005515,GO:0005524,GO:0005737,GO:0005871,GO:0005874,GO:0005875,GO:0006260,GO:0006270,GO:0006275,GO:0006306,GO:0006346,GO:0006928,GO:0007018,GO:0008283,GO:0008574,GO:0009524,GO:0010389,GO:0031048,GO:0032506,GO:0042023,GO:0051225,GO:0051567,GO:0051726,GO:0055046,GO:0080175,GO:1902407,GO:1902410
Loc_108615_Tr_1/1_Conf_1.000_Len_762	GSVIVT01004252001|PACid:17818961
Loc_10861_Tr_2/4_Conf_0.429_Len_1022	ppa007617m|PACid:17665493	GO:0005515	GO:0000120,GO:0000500,GO:0003674,GO:0003677,GO:0005634,GO:0005829,GO:0006351,GO:0006356,GO:0008150,GO:0045893,GO:0045943
Loc_10861_Tr_3/4_Conf_0.786_Len_2177	GSVIVT01003340001|PACid:17818438	GO:0005515	GO:0000500,GO:0003674,GO:0003677,GO:0005634,GO:0005829,GO:0006351,GO:0008150,GO:0045943
Loc_108623_Tr_1/1_Conf_1.000_Len_317	Eucgr.H04490.3|PACid:23593802		GO:0003824,GO:0004553,GO:0004567,GO:0005576,GO:0005773,GO:0005975,GO:0033947,GO:0043169
Loc_10862_Tr_19/24_Conf_0.239_Len_4919	ppa005222m|PACid:17659152		GO:0005886,GO:0015171,GO:0015203,GO:0015293,GO:0015326,GO:0015846,GO:0016020,GO:0016021,GO:0016126,GO:0046520
Loc_10862_Tr_20/24_Conf_0.174_Len_3248	POPTR_0003s10260.1|PACid:18215999		GO:0005886,GO:0015171,GO:0015203,GO:0015293,GO:0015326,GO:0015846,GO:0016020,GO:0016021,GO:0016126,GO:0046520
Loc_10862_Tr_22/24_Conf_0.196_Len_3393	POPTR_0003s10260.1|PACid:18215999		GO:0005886,GO:0015171,GO:0015203,GO:0015293,GO:0015326,GO:0015846,GO:0016020,GO:0016021,GO:0016126,GO:0046520
Loc_108633_Tr_1/1_Conf_1.000_Len_331	ppa016677m|PACid:17666643	GO:0003723, GO:0003964, GO:0006278	GO:0003723,GO:0003964,GO:0005737,GO:0006278
Loc_108635_Tr_1/1_Conf_1.000_Len_757	GSVIVT01023876001|PACid:17832187
Loc_10863_Tr_5/6_Conf_0.375_Len_1141	GSVIVT01032565001|PACid:17838475		GO:0005634,GO:0006499,GO:0006865
Loc_108654_Tr_1/1_Conf_1.000_Len_275	GSVIVT01023141001|PACid:17831716		GO:0000166,GO:0005524,GO:0005739,GO:0005759,GO:0006457,GO:0015996,GO:0016887,GO:0017111,GO:0051082
Loc_108655_Tr_1/1_Conf_1.000_Len_202	Eucgr.C03989.1|PACid:23573366
Loc_10865_Tr_1/5_Conf_0.750_Len_4153	POPTR_0006s07660.1|PACid:18211876		GO:0003674,GO:0006499
Loc_10865_Tr_4/5_Conf_0.188_Len_1878	POPTR_0006s07660.1|PACid:18211876		GO:0003674,GO:0006499
Loc_108677_Tr_2/3_Conf_0.600_Len_922	GSVIVT01009663001|PACid:17822033	GO:0031072	GO:0005737,GO:0005829,GO:0005886,GO:0007015,GO:0009507,GO:0009903,GO:0009904,GO:0031072,GO:0071483
Loc_108677_Tr_3/3_Conf_0.600_Len_955	GSVIVT01009663001|PACid:17822033	GO:0031072	GO:0005737,GO:0005829,GO:0005886,GO:0007015,GO:0009507,GO:0009903,GO:0009904,GO:0031072,GO:0071483
Loc_10867_Tr_2/4_Conf_0.250_Len_498	POPTR_0001s24450.1|PACid:18237821		GO:0005515,GO:0005886,GO:0006364,GO:0009507,GO:0009534,GO:0009535,GO:0009902,GO:0010027,GO:0010207,GO:0015450,GO:0016020,GO:0016021,GO:0034660,GO:0035304,GO:0042744,GO:0042793,GO:0045038,GO:0045893,GO:0051205,GO:0051668,GO:0072657,GO:0090150,GO:0090342
Loc_10867_Tr_4/4_Conf_0.583_Len_1317	POPTR_0009s03440.1|PACid:18227085	GO:0016021, GO:0051205	GO:0005515,GO:0005886,GO:0006364,GO:0009507,GO:0009534,GO:0009535,GO:0009902,GO:0010027,GO:0010207,GO:0015450,GO:0016020,GO:0016021,GO:0034660,GO:0035304,GO:0042744,GO:0042793,GO:0045038,GO:0045893,GO:0051205,GO:0090342
Loc_1086_Tr_1/3_Conf_0.500_Len_892	ppa010307m|PACid:17660928		GO:0001666,GO:0005515,GO:0005634,GO:0005829,GO:0005886,GO:0008150,GO:0009506,GO:0009862,GO:0010310
Loc_108700_Tr_1/1_Conf_1.000_Len_851	sp|P0C2F6|RNHX1_ARATH		GO:0003676,GO:0004523,GO:0005575,GO:0046872,GO:0090305
Loc_108706_Tr_1/1_Conf_1.000_Len_162	GSVIVT01023876001|PACid:17832187
Loc_108716_Tr_1/1_Conf_1.000_Len_208	ppa015871m|PACid:17645270
Loc_108723_Tr_1/1_Conf_1.000_Len_155	ppa023385m|PACid:17647000		GO:0005524,GO:0005622,GO:0005737,GO:0006952,GO:0007165,GO:0009507,GO:0009626,GO:0043531
Loc_108738_Tr_1/1_Conf_1.000_Len_297	GSVIVT01024715001|PACid:17832851		GO:0003677,GO:0003723,GO:0005634,GO:0006355,GO:0006499,GO:0008270,GO:0010200,GO:0042991
Loc_10873_Tr_2/2_Conf_0.750_Len_968	POPTR_0003s18150.1|PACid:18218323	GO:0005507, GO:0009055	GO:0005507,GO:0005773,GO:0005886,GO:0006084,GO:0009055,GO:0016126,GO:0016132,GO:0031225,GO:0046658,GO:0052541,GO:0052546
Loc_108744_Tr_1/1_Conf_1.000_Len_1315	GSVIVT01005030001|PACid:17819290	GO:0016491, GO:0055114	GO:0005737,GO:0009058,GO:0016491,GO:0016706,GO:0046872,GO:0055114
Loc_108747_Tr_1/1_Conf_1.000_Len_230	GSVIVT01023876001|PACid:17832187
Loc_108765_Tr_1/1_Conf_1.000_Len_209	POPTR_0002s26220.1|PACid:18244972	GO:0008168
Loc_108766_Tr_1/1_Conf_1.000_Len_210	AT4G00660.2|PACid:19645798		GO:0000932,GO:0003676,GO:0003723,GO:0003993,GO:0004143,GO:0004252,GO:0004386,GO:0005524,GO:0005737,GO:0006397,GO:0006417,GO:0006508,GO:0007186,GO:0007205,GO:0008026,GO:0016021,GO:0016032,GO:0019048,GO:0035556,GO:0051028
Loc_10876_Tr_1/8_Conf_0.571_Len_2464	ppa005725m|PACid:17658078		GO:0003674,GO:0006612,GO:0008150,GO:0009414,GO:0009611,GO:0009620,GO:0009695,GO:0009753,GO:0009863,GO:0009867,GO:0010200,GO:0010363,GO:0016021,GO:0042538,GO:0052542
Loc_10876_Tr_2/8_Conf_0.571_Len_2613	ppa005725m|PACid:17658078		GO:0003674,GO:0006612,GO:0008150,GO:0009414,GO:0009611,GO:0009620,GO:0009695,GO:0009753,GO:0009863,GO:0009867,GO:0010200,GO:0010363,GO:0016021,GO:0042538,GO:0052542
Loc_10876_Tr_3/8_Conf_0.238_Len_1302	ppa005725m|PACid:17658078		GO:0003674,GO:0006612,GO:0008150,GO:0009414,GO:0009611,GO:0009620,GO:0009695,GO:0009753,GO:0009863,GO:0009867,GO:0010200,GO:0010363,GO:0016021,GO:0042538,GO:0052542
Loc_108776_Tr_1/1_Conf_1.000_Len_302	GSVIVT01003938001|PACid:17818824
Loc_108777_Tr_3/4_Conf_0.727_Len_1023	ppa013043m|PACid:17668686
Loc_10877_Tr_1/7_Conf_0.182_Len_885	POPTR_0017s09850.1|PACid:18210725	GO:0005524, GO:0008152, GO:0016301	GO:0000394,GO:0004845,GO:0004849,GO:0005524,GO:0005525,GO:0005737,GO:0005829,GO:0006094,GO:0007010,GO:0008655,GO:0009058,GO:0009086,GO:0009507,GO:0009616,GO:0010050,GO:0010138,GO:0010498,GO:0010675,GO:0016301,GO:0016310,GO:0016773,GO:0019205,GO:0019206,GO:0032262,GO:0032881,GO:0043094,GO:0043173,GO:0044206,GO:0044211,GO:2000904
Loc_108788_Tr_1/1_Conf_1.000_Len_194	GSVIVT01037622001|PACid:17842171
Loc_108807_Tr_1/3_Conf_0.400_Len_343	POPTR_0013s12680.1|PACid:18221407		GO:0003674,GO:0005739,GO:0008150
Loc_108807_Tr_3/3_Conf_0.600_Len_853	POPTR_0013s12680.1|PACid:18221407		GO:0003674,GO:0005739,GO:0008150
Loc_108808_Tr_1/1_Conf_1.000_Len_228	GSVIVT01008621001|PACid:17821197		GO:0004758,GO:0005515,GO:0005773,GO:0005783,GO:0005789,GO:0006670,GO:0006915,GO:0009507,GO:0009555,GO:0009640,GO:0009693,GO:0016020,GO:0016021,GO:0016409,GO:0016454,GO:0030148,GO:0030170,GO:0034311,GO:0034312,GO:0043067,GO:0046173,GO:0046467,GO:0046512,GO:0046519,GO:0046520
Loc_10880_Tr_10/11_Conf_0.321_Len_1772	Eucgr.F04107.2|PACid:23585360	GO:0005524	GO:0000166,GO:0005524,GO:0005739,GO:0005759,GO:0006457,GO:0008270,GO:0015996,GO:0016887,GO:0017111,GO:0051082
Loc_10880_Tr_11/11_Conf_0.607_Len_2928	Eucgr.F04107.1|PACid:23585359	GO:0005524	GO:0000166,GO:0005524,GO:0005739,GO:0006457,GO:0008270,GO:0016887,GO:0017111,GO:0051082
Loc_10882_Tr_2/3_Conf_0.600_Len_616	AT1G64550.1|PACid:19651518		GO:0000166,GO:0005215,GO:0005524,GO:0005737,GO:0005829,GO:0006094,GO:0006096,GO:0006200,GO:0006406,GO:0006606,GO:0007010,GO:0009651,GO:0010498,GO:0016887,GO:0017111,GO:0042742,GO:0046686
Loc_108835_Tr_1/1_Conf_1.000_Len_252	GSVIVT01028343001|PACid:17835509		GO:0003676,GO:0004190,GO:0004672,GO:0004674,GO:0004713,GO:0005524,GO:0006468,GO:0006508,GO:0008270,GO:0015074,GO:0016301,GO:0016772
Loc_108838_Tr_1/1_Conf_1.000_Len_521	POPTR_0001s06060.1|PACid:18239272		GO:0005576,GO:0006869,GO:0008289
Loc_108840_Tr_1/1_Conf_1.000_Len_234	GSVIVT01004123001|PACid:17818950
Loc_108849_Tr_1/2_Conf_0.667_Len_441	ppa017159m|PACid:17667679
Loc_10884_Tr_2/6_Conf_0.571_Len_3956	Eucgr.A02161.2|PACid:23564031	GO:0005856, GO:0006909	GO:0003674,GO:0005739,GO:0005856,GO:0006909,GO:0009407,GO:0009414,GO:0009611,GO:0009738,GO:0010583,GO:0016036,GO:0019375,GO:0042538,GO:0042631
Loc_10884_Tr_3/6_Conf_0.500_Len_4107	Eucgr.A02161.2|PACid:23564031	GO:0005856, GO:0006909	GO:0003674,GO:0005739,GO:0005856,GO:0006909,GO:0009407,GO:0009414,GO:0009611,GO:0009738,GO:0010583,GO:0016036,GO:0019375,GO:0042538,GO:0042631
Loc_10885_Tr_1/4_Conf_0.500_Len_1133	GSVIVT01022216001|PACid:17831112		GO:0003674,GO:0005730,GO:0005737,GO:0010286,GO:0010369
Loc_10885_Tr_2/4_Conf_0.625_Len_2093	GSVIVT01022216001|PACid:17831112		GO:0003674,GO:0005730,GO:0005737,GO:0010286,GO:0010369
Loc_10885_Tr_3/4_Conf_0.500_Len_1824	GSVIVT01022216001|PACid:17831112		GO:0003674,GO:0005730,GO:0005737,GO:0010286,GO:0010369
Loc_10885_Tr_4/4_Conf_0.625_Len_1945	GSVIVT01022216001|PACid:17831112		GO:0003674,GO:0005730,GO:0005737,GO:0010286,GO:0010369
Loc_108872_Tr_1/1_Conf_1.000_Len_233	POPTR_0039s00300.1|PACid:18221997
Loc_108876_Tr_1/1_Conf_1.000_Len_583	ppa016504m|PACid:17649335
Loc_10887_Tr_2/2_Conf_0.667_Len_967	GSVIVT01030315001|PACid:17836860	GO:0003677	GO:0003677,GO:0003682,GO:0003700,GO:0005634,GO:0006351,GO:0006355
Loc_108880_Tr_1/1_Conf_1.000_Len_738	POPTR_0333s00200.1|PACid:18220138
Loc_10888_Tr_2/5_Conf_0.143_Len_676	Eucgr.F01245.1|PACid:23581959	GO:0009058	GO:0000009,GO:0000030,GO:0004376,GO:0004378,GO:0005783,GO:0006486,GO:0006488,GO:0006490,GO:0009058,GO:0016021,GO:0016757,GO:0033164,GO:0051691
Loc_10888_Tr_4/5_Conf_0.714_Len_2500	POPTR_0011s11030.1|PACid:18231075	GO:0009058	GO:0004376,GO:0004378,GO:0005783,GO:0006486,GO:0006490,GO:0009058,GO:0016021,GO:0016757,GO:0033164
Loc_10889_Tr_1/1_Conf_1.000_Len_873	sp|Q6BMN7|SDS23_DEBHA	GO:0005515	GO:0005634,GO:0005737,GO:0030554
Loc_10890_Tr_3/9_Conf_0.519_Len_2380	ppa002030m|PACid:17665054		GO:0005543,GO:0005634,GO:0005886,GO:0007165,GO:0019344,GO:0035091
Loc_10890_Tr_6/9_Conf_0.111_Len_1118	ppa002030m|PACid:17665054		GO:0005543,GO:0005634,GO:0005886,GO:0007165,GO:0019344,GO:0035091
Loc_10890_Tr_8/9_Conf_0.185_Len_1845	ppa002030m|PACid:17665054		GO:0005543,GO:0005634,GO:0005886,GO:0007165,GO:0019344,GO:0035091
Loc_108911_Tr_1/1_Conf_1.000_Len_212	Eucgr.G01582.2|PACid:23587128
Loc_108916_Tr_1/1_Conf_1.000_Len_257	POPTR_0015s09800.1|PACid:18232934
Loc_108918_Tr_1/1_Conf_1.000_Len_317	GSVIVT01028612001|PACid:17835682		GO:0000166,GO:0003674,GO:0003723,GO:0005739,GO:0006396,GO:0008150,GO:0009506,GO:0016779
Loc_108922_Tr_1/1_Conf_1.000_Len_278	ppa019597m|PACid:17650726
Loc_10892_Tr_1/2_Conf_0.800_Len_3052	GSVIVT01030843001|PACid:17837206	GO:0003725, GO:0005622	GO:0003723,GO:0003725,GO:0005515,GO:0005622,GO:0005634,GO:0005737,GO:0009733,GO:0009735,GO:0009737,GO:0010267,GO:0010305,GO:0010445,GO:0010589,GO:0031054,GO:0035196,GO:0035198,GO:0035279,GO:0051607
Loc_108933_Tr_1/1_Conf_1.000_Len_532	POPTR_0002s24220.1|PACid:18246497		GO:0001510,GO:0005525,GO:0005634,GO:0005730,GO:0009506,GO:0010077,GO:0045892,GO:0048444
Loc_10893_Tr_5/5_Conf_0.667_Len_3426	Eucgr.J03010.1|PACid:23601133		GO:0005576,GO:0006952
[truncated: 63,536 more rows]
