# Supplementary material for: The oak gene expression atlas: insights into Fagaceae genome evolution and the discovery of genes regulated during bud dormancy release
Source: BMC Genomics. 2015 Feb 21;16(1):112. doi: 10.1186/s12864-015-1331-9 (PMC4350297; doi:10.1186/s12864-015-1331-9)
Supplement: Additional file 6: — Number of OCV3 contigs associated with the main GO terms (BP: Biological Process, CC Cellular Component, MF Molecular Function) and distribution of GO terms at the second level of the Gene Ontology. [file 12864_2015_1331_MOESM6_ESM.xls]

## Sheet: BP all
Additional file 6: Number of OCV3 contigs associated with the main GO terms (BP: Biological Process, CC Cellular Component, MF Molecular Function) and distribution of GO terms at the second level of the Gene Ontology.
GO level	GO term ID	Biological Processes	number of contigs
1	GO:0008150	biological_process	72558
2	GO:0008152	metabolic process	51675
2	GO:0009987	cellular process	56132
2	GO:0040007	growth	3450
2	GO:0000003	reproduction	9218
2	GO:0032502	developmental process	15094
2	GO:0048511	rhythmic process	700
2	GO:0023052	signaling	11027
2	GO:0040011	locomotion	436
2	GO:0051179	localization	16157
2	GO:0050896	response to stimulus	31711
2	GO:0065007	biological regulation	24908
2	GO:0044699	single-organism process	38574
2	GO:0051704	multi-organism process	9570
2	GO:0032501	multicellular organismal process	15248
2	GO:0071840	cellular component organization or biogenesis	16787
2	GO:0002376	immune system process	7047
2	GO:0022610	biological adhesion	504
2	GO:0001906	cell killing	101
3	GO:0006950	response to stress	22117
3	GO:0009058	biosynthetic process	29382
3	GO:0007275	multicellular organismal development	13639
3	GO:0016049	cell growth	2410
3	GO:0008283	cell proliferation	1202
3	GO:0007623	circadian rhythm	654
3	GO:0051707	response to other organism	7764
3	GO:0007155	cell adhesion	498
3	GO:0044237	cellular metabolic process	45379
3	GO:0009607	response to biotic stimulus	8007
3	GO:0006807	nitrogen compound metabolic process	25499
3	GO:0009056	catabolic process	12075
3	GO:0032504	multicellular organism reproduction	1718
3	GO:0016043	cellular component organization	14790
3	GO:0048589	developmental growth	2574
3	GO:0009628	response to abiotic stimulus	12198
3	GO:0006955	immune response	6517
3	GO:0019953	sexual reproduction	1215
3	GO:0032259	methylation	2168
3	GO:0009719	response to endogenous stimulus	7373
3	GO:0048610	cellular process involved in reproduction	3025
3	GO:0009605	response to external stimulus	3649
3	GO:0044419	interspecies interaction between organisms	1087
3	GO:0051641	cellular localization	7292
3	GO:0044238	primary metabolic process	44589
3	GO:0048869	cellular developmental process	5866
3	GO:0051716	cellular response to stimulus	16395
3	GO:0016265	death	4573
3	GO:0044700	single organism signaling	11017
3	GO:0065009	regulation of molecular function	2066
3	GO:0051234	establishment of localization	15227
3	GO:0071554	cell wall organization or biogenesis	3214
3	GO:0048856	anatomical structure development	13511
3	GO:0042221	response to chemical stimulus	16063
3	GO:0022414	reproductive process	8576
3	GO:0071704	organic substance metabolic process	47814
3	GO:0044707	single-multicellular organism process	14791
3	GO:0044085	cellular component biogenesis	6792
3	GO:0065008	regulation of biological quality	5597
3	GO:0044764	multi-organism cellular process	722
3	GO:0044763	single-organism cellular process	33046
3	GO:0050789	regulation of biological process	23021
3	GO:0044710	single-organism metabolic process	21079
3	GO:0044767	single-organism developmental process	11427
3	GO:0033036	macromolecule localization	7148
3	GO:0044706	multi-multicellular organism process	1535
3	GO:0035821	modification of morphology or physiology of other organism	812
3	GO:0051606	detection of stimulus	976
3	GO:0042445	hormone metabolic process	1080
3	GO:0002252	immune effector process	1195
3	GO:0007610	behavior	165
3	GO:0042330	taxis	200
3	GO:0051674	localization of cell	189
3	GO:0022611	dormancy process	511
3	GO:0051703	intraspecies interaction between organisms	126
3	GO:0043473	pigmentation	400
3	GO:0019954	asexual reproduction	114
4	GO:0006952	defense response	11542
4	GO:0055114	oxidation-reduction process	6666
4	GO:0006810	transport	14904
4	GO:0005975	carbohydrate metabolic process	9126
4	GO:0009409	response to cold	2707
4	GO:0009611	response to wounding	1770
4	GO:0009414	response to water deprivation	1967
4	GO:0009408	response to heat	1607
4	GO:0006979	response to oxidative stress	3021
4	GO:0010228	vegetative to reproductive phase transition of meristem	1609
4	GO:0051301	cell division	2013
4	GO:0015979	photosynthesis	1833
4	GO:0006629	lipid metabolic process	6727
4	GO:0030154	cell differentiation	4747
4	GO:0009617	response to bacterium	3296
4	GO:0009266	response to temperature stimulus	4528
4	GO:0009555	pollen development	1159
4	GO:0080167	response to karrikin	649
4	GO:0045087	innate immune response	6418
4	GO:0009790	embryo development	2977
4	GO:0071555	cell wall organization	1973
4	GO:0007049	cell cycle	3732
4	GO:0006970	response to osmotic stress	4105
4	GO:0009620	response to fungus	2540
4	GO:0043900	regulation of multi-organism process	771
4	GO:0009595	detection of biotic stimulus	597
4	GO:0008219	cell death	4572
4	GO:0009814	defense response, incompatible interaction	3454
4	GO:0009825	multidimensional cell growth	484
4	GO:0009624	response to nematode	432
4	GO:0009791	post-embryonic development	8178
4	GO:0009553	embryo sac development	860
4	GO:0019748	secondary metabolic process	2972
4	GO:0051607	defense response to virus	668
4	GO:0001666	response to hypoxia	391
4	GO:0006139	nucleobase-containing compound metabolic process	21131
4	GO:0007017	microtubule-based process	1374
4	GO:0010817	regulation of hormone levels	1682
4	GO:0007267	cell-cell signaling	446
4	GO:0009636	response to toxic substance	400
4	GO:0007154	cell communication	12959
4	GO:0007059	chromosome segregation	772
4	GO:0009615	response to virus	890
4	GO:0006520	cellular amino acid metabolic process	4184
4	GO:0042546	cell wall biogenesis	1319
4	GO:0007568	aging	845
4	GO:0007389	pattern specification process	1373
4	GO:0009888	tissue development	4813
4	GO:0009410	response to xenobiotic stimulus	281
4	GO:0006730	one-carbon metabolic process	243
4	GO:0044262	cellular carbohydrate metabolic process	3692
4	GO:0019538	protein metabolic process	21287
4	GO:0006790	sulfur compound metabolic process	2403
4	GO:0040008	regulation of growth	1315
4	GO:0006091	generation of precursor metabolites and energy	3408
4	GO:0048519	negative regulation of biological process	5710
4	GO:0042752	regulation of circadian rhythm	251
4	GO:0009581	detection of external stimulus	488
4	GO:0010118	stomatal movement	518
4	GO:0009612	response to mechanical stimulus	197
4	GO:0009625	response to insect	353
4	GO:0015977	carbon fixation	245
4	GO:0042335	cuticle development	173
4	GO:0072593	reactive oxygen species metabolic process	2060
4	GO:0009725	response to hormone stimulus	6484
4	GO:0009850	auxin metabolic process	513
4	GO:0046685	response to arsenic-containing substance	141
4	GO:0050790	regulation of catalytic activity	1651
4	GO:0009835	fruit ripening	132
4	GO:0044281	small molecule metabolic process	14229
4	GO:0032196	transposition	202
4	GO:0009886	post-embryonic morphogenesis	1688
4	GO:0009653	anatomical structure morphogenesis	6414
4	GO:0019725	cellular homeostasis	1469
4	GO:0071669	plant-type cell wall organization or biogenesis	1508
4	GO:0080027	response to herbivore	108
4	GO:0042493	response to drug	376
4	GO:0048229	gametophyte development	1849
4	GO:0007276	gamete generation	855
4	GO:0016032	viral process	596
4	GO:0006928	cellular component movement	754
4	GO:0008104	protein localization	6053
4	GO:0042594	response to starvation	1342
4	GO:0003006	developmental process involved in reproduction	7541
4	GO:0046148	pigment biosynthetic process	1498
4	GO:0006081	cellular aldehyde metabolic process	1512
4	GO:0009991	response to extracellular stimulus	1825
4	GO:0009415	response to water stimulus	1991
4	GO:0030029	actin filament-based process	1166
4	GO:0006725	cellular aromatic compound metabolic process	25071
4	GO:0010033	response to organic substance	10938
4	GO:0016131	brassinosteroid metabolic process	371
4	GO:0044249	cellular biosynthetic process	27140
4	GO:0009314	response to radiation	5212
4	GO:0006996	organelle organization	9036
4	GO:0006935	chemotaxis	191
4	GO:0010243	response to organonitrogen compound	1872
4	GO:0006793	phosphorus metabolic process	13186
4	GO:0009812	flavonoid metabolic process	1330
4	GO:0050793	regulation of developmental process	3575
4	GO:0006323	DNA packaging	415
4	GO:0034641	cellular nitrogen compound metabolic process	22902
4	GO:0032879	regulation of localization	1434
4	GO:0044403	symbiosis, encompassing mutualism through parasitism	1079
4	GO:0009566	fertilization	333
4	GO:0044255	cellular lipid metabolic process	5418
4	GO:0006403	RNA localization	512
4	GO:0010876	lipid localization	883
4	GO:0030030	cell projection organization	280
4	GO:0061024	membrane organization	3567
4	GO:0033554	cellular response to stress	8469
4	GO:0051186	cofactor metabolic process	2880
4	GO:0048609	multicellular organismal reproductive process	1594
4	GO:0010035	response to inorganic substance	6874
4	GO:1901698	response to nitrogen compound	2935
4	GO:0042440	pigment metabolic process	1847
4	GO:0022613	ribonucleoprotein complex biogenesis	2229
4	GO:0051649	establishment of localization in cell	6728
4	GO:0044712	single-organism catabolic process	2196
4	GO:0031668	cellular response to extracellular stimulus	1640
4	GO:0002682	regulation of immune system process	2084
4	GO:0032535	regulation of cellular component size	820
4	GO:0048583	regulation of response to stimulus	4115
4	GO:2000241	regulation of reproductive process	1459
4	GO:0071495	cellular response to endogenous stimulus	4095
4	GO:0019222	regulation of metabolic process	11861
4	GO:0044093	positive regulation of molecular function	985
4	GO:0051321	meiotic cell cycle	1122
4	GO:0044711	single-organism biosynthetic process	7860
4	GO:0071496	cellular response to external stimulus	1647
4	GO:0050794	regulation of cellular process	19951
4	GO:0044703	multi-organism reproductive process	1530
4	GO:0046483	heterocycle metabolic process	22954
4	GO:1901576	organic substance biosynthetic process	28429
4	GO:0044092	negative regulation of molecular function	607
4	GO:1901657	glycosyl compound metabolic process	3014
4	GO:0051239	regulation of multicellular organismal process	3083
4	GO:0008037	cell recognition	631
4	GO:0070271	protein complex biogenesis	2953
4	GO:0006082	organic acid metabolic process	9389
4	GO:0090066	regulation of anatomical structure size	854
4	GO:0070887	cellular response to chemical stimulus	7046
4	GO:0019637	organophosphate metabolic process	6329
4	GO:0021700	developmental maturation	1497
4	GO:1901615	organic hydroxy compound metabolic process	4157
4	GO:0043414	macromolecule methylation	2115
4	GO:0044087	regulation of cellular component biogenesis	719
4	GO:0043933	macromolecular complex subunit organization	3874
4	GO:0045229	external encapsulating structure organization	2083
4	GO:0048518	positive regulation of biological process	4780
4	GO:1901575	organic substance catabolic process	10451
4	GO:0023051	regulation of signaling	1210
4	GO:1901700	response to oxygen-containing compound	10147
4	GO:0044702	single organism reproductive process	1867
4	GO:1901564	organonitrogen compound metabolic process	9528
4	GO:0071214	cellular response to abiotic stimulus	1085
4	GO:1901360	organic cyclic compound metabolic process	25846
4	GO:0060560	developmental growth involved in morphogenesis	1853
4	GO:1901135	carbohydrate derivative metabolic process	6593
4	GO:0043170	macromolecule metabolic process	34952
4	GO:0048646	anatomical structure formation involved in morphogenesis	1275
4	GO:0070727	cellular macromolecule localization	4959
4	GO:0044260	cellular macromolecule metabolic process	32044
4	GO:0048731	system development	10980
4	GO:0044248	cellular catabolic process	8700
4	GO:0022607	cellular component assembly	4190
4	GO:0051128	regulation of cellular component organization	1842
4	GO:0009582	detection of abiotic stimulus	259
4	GO:0048532	anatomical structure arrangement	955
4	GO:0042592	homeostatic process	2401
4	GO:0051640	organelle localization	738
4	GO:0048870	cell motility	189
4	GO:0009629	response to gravity	671
4	GO:0042446	hormone biosynthetic process	833
4	GO:0003008	system process	314
4	GO:0022412	cellular process involved in reproduction in multicellular organism	695
4	GO:0034754	cellular hormone metabolic process	577
4	GO:0007163	establishment or maintenance of cell polarity	104
4	GO:0070482	response to oxygen levels	404
4	GO:0042180	cellular ketone metabolic process	502
4	GO:0009606	tropism	671
4	GO:0009404	toxin metabolic process	857
4	GO:0071941	nitrogen cycle metabolic process	187
4	GO:0018904	ether metabolic process	163
4	GO:0051235	maintenance of location	190
4	GO:2001057	reactive nitrogen species metabolic process	130
4	GO:0033037	polysaccharide localization	439
4	GO:0009593	detection of chemical stimulus	156
4	GO:0051098	regulation of binding	121
4	GO:0071216	cellular response to biotic stimulus	114
4	GO:0022411	cellular component disassembly	389
4	GO:0035383	thioester metabolic process	374
4	GO:0009292	genetic transfer	137
4	GO:0034330	cell junction organization	122
4	GO:0051651	maintenance of location in cell	141
4	GO:0035966	response to topologically incorrect protein	1403
4	GO:0044708	single-organism behavior	132
4	GO:0009838	abscission	143
4	GO:0001101	response to acid	138
4	GO:0061061	muscle structure development	163
4	GO:0035637	multicellular organismal signaling	157
4	GO:0010191	mucilage metabolic process	110
4	GO:0001775	cell activation	111
4	GO:1900673	olefin metabolic process	367
4	GO:0048534	hematopoietic or lymphoid organ development	109
4	GO:0043476	pigment accumulation	381
4	GO:0043449	cellular alkene metabolic process	348
4	GO:0022406	membrane docking	123
4	GO:0043480	pigment accumulation in tissues	370
4	GO:0009608	response to symbiont	169
4	GO:0045730	respiratory burst	453
4	GO:0046149	pigment catabolic process	267
5	GO:0007165	signal transduction	10747
5	GO:0009651	response to salt stress	3873
5	GO:0006508	proteolysis	5030
5	GO:0009626	plant-type hypersensitive response	3528
5	GO:0042742	defense response to bacterium	2321
5	GO:0009737	response to abscisic acid stimulus	2685
5	GO:0009793	embryo development ending in seed dormancy	2254
5	GO:0050832	defense response to fungus	1941
5	GO:0010200	response to chitin	1548
5	GO:0006096	glycolysis	1500
5	GO:0016192	vesicle-mediated transport	3022
5	GO:0009733	response to auxin stimulus	1718
5	GO:0007030	Golgi organization	1028
5	GO:0001510	RNA methylation	992
5	GO:0009753	response to jasmonic acid stimulus	1967
5	GO:0009909	regulation of flower development	1258
5	GO:0009723	response to ethylene stimulus	1407
5	GO:0034976	response to endoplasmic reticulum stress	1452
5	GO:0009640	photomorphogenesis	918
5	GO:0009407	toxin catabolic process	835
5	GO:0042254	ribosome biogenesis	2059
5	GO:0009416	response to light stimulus	4945
5	GO:0006972	hyperosmotic response	1260
5	GO:0051788	response to misfolded protein	737
5	GO:0009751	response to salicylic acid stimulus	2267
5	GO:0009965	leaf morphogenesis	709
5	GO:0007010	cytoskeleton organization	2410
5	GO:0010103	stomatal complex morphogenesis	698
5	GO:0009845	seed germination	999
5	GO:0016117	carotenoid biosynthetic process	666
5	GO:0015995	chlorophyll biosynthetic process	721
5	GO:0009664	plant-type cell wall organization	1107
5	GO:0000278	mitotic cell cycle	1622
5	GO:0048544	recognition of pollen	592
5	GO:0016042	lipid catabolic process	1651
5	GO:0009630	gravitropism	624
5	GO:0019684	photosynthesis, light reaction	1318
5	GO:0043085	positive regulation of catalytic activity	913
5	GO:0002237	response to molecule of bacterial origin	559
5	GO:0010167	response to nitrate	507
5	GO:0007131	reciprocal meiotic recombination	536
5	GO:0009813	flavonoid biosynthetic process	1191
5	GO:0042545	cell wall modification	981
5	GO:0006869	lipid transport	627
5	GO:0010162	seed dormancy process	511
5	GO:0051726	regulation of cell cycle	1214
5	GO:0009832	plant-type cell wall biogenesis	694
5	GO:0009860	pollen tube growth	465
5	GO:0002679	respiratory burst involved in defense response	451
5	GO:0042631	cellular response to water deprivation	429
5	GO:0045454	cell redox homeostasis	423
5	GO:0045132	meiotic chromosome segregation	501
5	GO:0009887	organ morphogenesis	1761
5	GO:0010286	heat acclimation	400
5	GO:0008652	cellular amino acid biosynthetic process	2531
5	GO:0007033	vacuole organization	387
5	GO:0009739	response to gibberellin stimulus	519
5	GO:0030163	protein catabolic process	2765
5	GO:0009072	aromatic amino acid family metabolic process	1123
5	GO:0043086	negative regulation of catalytic activity	539
5	GO:0009631	cold acclimation	356
5	GO:0007126	meiosis	877
5	GO:0009657	plastid organization	1661
5	GO:0019048	modulation by virus of host morphology or physiology	340
5	GO:0016132	brassinosteroid biosynthetic process	329
5	GO:0009698	phenylpropanoid metabolic process	1152
5	GO:0000910	cytokinesis	921
5	GO:0007018	microtubule-based movement	319
5	GO:0010048	vernalization response	315
5	GO:0000096	sulfur amino acid metabolic process	1473
5	GO:0042138	meiotic DNA double-strand break formation	294
5	GO:0010072	primary shoot apical meristem specification	292
5	GO:0006914	autophagy	349
5	GO:0009718	anthocyanin-containing compound biosynthetic process	291
5	GO:0009735	response to cytokinin stimulus	491
5	GO:0010050	vegetative phase change	278
5	GO:0010431	seed maturation	670
5	GO:0010119	regulation of stomatal movement	302
5	GO:0016998	cell wall macromolecule catabolic process	266
5	GO:0050826	response to freezing	266
5	GO:0044267	cellular protein metabolic process	18985
5	GO:0009741	response to brassinosteroid stimulus	405
5	GO:0044272	sulfur compound biosynthetic process	2073
5	GO:0006766	vitamin metabolic process	656
5	GO:0009269	response to desiccation	258
5	GO:0048449	floral organ formation	494
5	GO:0015996	chlorophyll catabolic process	266
5	GO:0019915	lipid storage	254
5	GO:0009556	microsporogenesis	242
5	GO:0048367	shoot system development	4830
5	GO:0008361	regulation of cell size	256
5	GO:0010015	root morphogenesis	1732
5	GO:0009846	pollen germination	229
5	GO:0052543	callose deposition in cell wall	272
5	GO:0045595	regulation of cell differentiation	803
5	GO:0009106	lipoate metabolic process	213
5	GO:0032880	regulation of protein localization	252
5	GO:0006974	response to DNA damage stimulus	1748
5	GO:0000302	response to reactive oxygen species	2243
5	GO:0052542	defense response by callose deposition	269
5	GO:0002213	defense response to insect	226
5	GO:0048439	flower morphogenesis	190
5	GO:0051302	regulation of cell division	273
5	GO:0012501	programmed cell death	4171
5	GO:0042127	regulation of cell proliferation	685
5	GO:0030048	actin filament-based movement	196
5	GO:0034605	cellular response to heat	194
5	GO:0048507	meristem development	1854
5	GO:0010260	organ senescence	443
5	GO:0048868	pollen tube development	584
5	GO:0016045	detection of bacterium	168
5	GO:0009880	embryonic pattern specification	193
5	GO:0008610	lipid biosynthetic process	4383
5	GO:0010053	root epidermal cell differentiation	1333
5	GO:0022900	electron transport chain	629
5	GO:0050776	regulation of immune response	1990
5	GO:0006662	glycerol ether metabolic process	160
5	GO:0034613	cellular protein localization	4748
5	GO:0051049	regulation of transport	1212
5	GO:0048522	positive regulation of cellular process	3517
5	GO:0008202	steroid metabolic process	1015
5	GO:0009610	response to symbiotic fungus	153
5	GO:0051646	mitochondrion localization	165
5	GO:0007031	peroxisome organization	608
5	GO:0009820	alkaloid metabolic process	173
5	GO:0051276	chromosome organization	2946
5	GO:0010212	response to ionizing radiation	347
5	GO:0009743	response to carbohydrate stimulus	1647
5	GO:0006783	heme biosynthetic process	239
5	GO:0009294	DNA mediated transformation	137
5	GO:0048513	organ development	7477
5	GO:0007005	mitochondrion organization	719
5	GO:0009690	cytokinin metabolic process	219
5	GO:0034440	lipid oxidation	960
5	GO:0006997	nucleus organization	398
5	GO:0001708	cell fate specification	195
5	GO:0044265	cellular macromolecule catabolic process	3386
5	GO:0000712	resolution of meiotic recombination intermediates	124
5	GO:0002238	response to molecule of fungal origin	134
5	GO:0010087	phloem or xylem histogenesis	291
5	GO:0051645	Golgi localization	122
5	GO:0010016	shoot system morphogenesis	1808
5	GO:0034599	cellular response to oxidative stress	896
5	GO:0009561	megagametogenesis	588
5	GO:0060151	peroxisome localization	120
5	GO:0010440	stomatal lineage progression	123
5	GO:0009081	branched-chain amino acid metabolic process	242
5	GO:0010093	specification of floral organ identity	121
5	GO:0010483	pollen tube reception	117
5	GO:0048438	floral whorl development	1713
5	GO:0042128	nitrate assimilation	125
5	GO:0003002	regionalization	968
5	GO:0009267	cellular response to starvation	1229
5	GO:0009960	endosperm development	119
5	GO:0009225	nucleotide-sugar metabolic process	298
5	GO:0046907	intracellular transport	6100
5	GO:0046283	anthocyanin-containing compound metabolic process	456
5	GO:0033043	regulation of organelle organization	1209
5	GO:0009966	regulation of signal transduction	1167
5	GO:0010227	floral organ abscission	110
5	GO:0048827	phyllome development	2883
5	GO:0006796	phosphate-containing compound metabolic process	12911
5	GO:0019439	aromatic compound catabolic process	3095
5	GO:0009308	amine metabolic process	1045
5	GO:0090351	seedling development	1048
5	GO:0060627	regulation of vesicle-mediated transport	138
5	GO:0001558	regulation of cell growth	438
5	GO:0006066	alcohol metabolic process	1943
5	GO:0006665	sphingolipid metabolic process	283
5	GO:0009875	pollen-pistil interaction	630
5	GO:0010623	developmental programmed cell death	102
5	GO:0032940	secretion by cell	384
5	GO:0007399	nervous system development	483
5	GO:0006479	protein methylation	950
5	GO:0048437	floral organ development	1969
5	GO:0055046	microgametogenesis	200
5	GO:0009856	pollination	1489
5	GO:0048444	floral organ morphogenesis	572
5	GO:0010467	gene expression	14761
5	GO:0010214	seed coat development	131
5	GO:0016050	vesicle organization	200
5	GO:0051336	regulation of hydrolase activity	437
5	GO:0045165	cell fate commitment	315
5	GO:0048645	organ formation	715
5	GO:0048523	negative regulation of cellular process	3871
5	GO:0009063	cellular amino acid catabolic process	997
5	GO:0010038	response to metal ion	3468
5	GO:0090332	stomatal closure	146
5	GO:0016052	carbohydrate catabolic process	3247
5	GO:0005976	polysaccharide metabolic process	3572
5	GO:0009851	auxin biosynthetic process	375
5	GO:0006954	inflammatory response	114
5	GO:0006637	acyl-CoA metabolic process	374
5	GO:0048638	regulation of developmental growth	1006
5	GO:0033993	response to lipid	3367
5	GO:0009892	negative regulation of metabolic process	2777
5	GO:0014070	response to organic cyclic compound	3845
5	GO:0043412	macromolecule modification	14796
5	GO:0048469	cell maturation	1286
5	GO:0009059	macromolecule biosynthetic process	18217
5	GO:0055082	cellular chemical homeostasis	997
5	GO:0071310	cellular response to organic substance	5695
5	GO:0006119	oxidative phosphorylation	139
5	GO:2000026	regulation of multicellular organismal development	2862
5	GO:0022622	root system development	2327
5	GO:0022603	regulation of anatomical structure morphogenesis	759
5	GO:0051188	cofactor biosynthetic process	1509
5	GO:0006040	amino sugar metabolic process	308
5	GO:0048508	embryonic meristem development	377
5	GO:0045184	establishment of protein localization	5667
5	GO:0010941	regulation of cell death	2067
5	GO:0051171	regulation of nitrogen compound metabolic process	7940
5	GO:0051307	meiotic chromosome separation	132
5	GO:0009893	positive regulation of metabolic process	2784
5	GO:0051701	interaction with host	802
5	GO:0048468	cell development	2899
5	GO:0006900	membrane budding	170
5	GO:0009583	detection of light stimulus	225
5	GO:0009792	embryo development ending in birth or egg hatching	145
5	GO:0071470	cellular response to osmotic stress	198
5	GO:0032870	cellular response to hormone stimulus	3920
5	GO:0016477	cell migration	144
5	GO:0042743	hydrogen peroxide metabolic process	1850
5	GO:0034645	cellular macromolecule biosynthetic process	17852
5	GO:1901362	organic cyclic compound biosynthetic process	14352
5	GO:0032989	cellular component morphogenesis	2754
5	GO:0034654	nucleobase-containing compound biosynthetic process	10095
5	GO:1901701	cellular response to oxygen-containing compound	4754
5	GO:0080134	regulation of response to stress	3006
5	GO:0044106	cellular amine metabolic process	797
5	GO:0044282	small molecule catabolic process	2112
5	GO:0015980	energy derivation by oxidation of organic compounds	874
5	GO:0071822	protein complex subunit organization	3421
5	GO:0006575	cellular modified amino acid metabolic process	621
5	GO:0072521	purine-containing compound metabolic process	2394
5	GO:1901565	organonitrogen compound catabolic process	3178
5	GO:0032970	regulation of actin filament-based process	613
5	GO:1901699	cellular response to nitrogen compound	879
5	GO:0051338	regulation of transferase activity	431
5	GO:0044550	secondary metabolite biosynthetic process	1501
5	GO:0022402	cell cycle process	2637
5	GO:0080090	regulation of primary metabolic process	9676
5	GO:0023057	negative regulation of signaling	508
5	GO:0051240	positive regulation of multicellular organismal process	487
5	GO:0048878	chemical homeostasis	1606
5	GO:1901361	organic cyclic compound catabolic process	3129
5	GO:0048584	positive regulation of response to stimulus	866
5	GO:1901136	carbohydrate derivative catabolic process	1724
5	GO:0009057	macromolecule catabolic process	4231
5	GO:0061458	reproductive system development	6457
5	GO:0009889	regulation of biosynthetic process	8532
5	GO:1901605	alpha-amino acid metabolic process	2930
5	GO:0048285	organelle fission	881
5	GO:0090304	nucleic acid metabolic process	17737
5	GO:0043038	amino acid activation	380
5	GO:0006740	NADPH regeneration	941
5	GO:0065003	macromolecular complex assembly	3333
5	GO:0019438	aromatic compound biosynthetic process	13505
5	GO:0034655	nucleobase-containing compound catabolic process	2325
5	GO:0071705	nitrogen compound transport	3109
5	GO:0009894	regulation of catabolic process	714
5	GO:0010646	regulation of cell communication	1223
5	GO:0071702	organic substance transport	8480
5	GO:0018130	heterocycle biosynthetic process	11709
5	GO:0071462	cellular response to water stimulus	429
5	GO:0031667	response to nutrient levels	1447
5	GO:0002684	positive regulation of immune system process	448
5	GO:0060255	regulation of macromolecule metabolic process	9294
5	GO:0046700	heterocycle catabolic process	2941
5	GO:0043436	oxoacid metabolic process	9371
5	GO:0044271	cellular nitrogen compound biosynthetic process	11424
5	GO:0044283	small molecule biosynthetic process	6876
5	GO:0044723	single-organism carbohydrate metabolic process	7184
5	GO:0055086	nucleobase-containing small molecule metabolic process	4632
5	GO:0009100	glycoprotein metabolic process	1342
5	GO:0072527	pyrimidine-containing compound metabolic process	813
5	GO:0097305	response to alcohol	3073
5	GO:0044270	cellular nitrogen compound catabolic process	2978
5	GO:0016053	organic acid biosynthetic process	5739
5	GO:0006022	aminoglycan metabolic process	293
5	GO:1901658	glycosyl compound catabolic process	1504
5	GO:0036211	protein modification process	13123
5	GO:0016054	organic acid catabolic process	1945
5	GO:0031323	regulation of cellular metabolic process	9843
5	GO:0043094	cellular metabolic compound salvage	991
5	GO:1901617	organic hydroxy compound biosynthetic process	2959
5	GO:0048585	negative regulation of response to stimulus	1963
5	GO:0060429	epithelium development	2029
5	GO:0051093	negative regulation of developmental process	766
5	GO:0044765	single-organism transport	12605
5	GO:0051094	positive regulation of developmental process	570
5	GO:1901137	carbohydrate derivative biosynthetic process	3914
5	GO:1901566	organonitrogen compound biosynthetic process	5218
5	GO:0002253	activation of immune response	368
5	GO:0071478	cellular response to radiation	534
5	GO:0051236	establishment of RNA localization	495
5	GO:0051241	negative regulation of multicellular organismal process	419
5	GO:1901659	glycosyl compound biosynthetic process	1330
5	GO:0071824	protein-DNA complex subunit organization	372
5	GO:0051130	positive regulation of cellular component organization	803
5	GO:0043603	cellular amide metabolic process	398
5	GO:0051817	modification of morphology or physiology of other organism involved in symbiotic interaction	747
5	GO:0006732	coenzyme metabolic process	2125
5	GO:0002831	regulation of response to biotic stimulus	225
5	GO:0048545	response to steroid hormone stimulus	241
5	GO:0023056	positive regulation of signaling	285
5	GO:0048598	embryonic morphogenesis	150
5	GO:0009110	vitamin biosynthetic process	430
5	GO:0051129	negative regulation of cellular component organization	276
5	GO:0043331	response to dsRNA	601
5	GO:0033013	tetrapyrrole metabolic process	1149
5	GO:1901616	organic hydroxy compound catabolic process	274
5	GO:0048863	stem cell differentiation	413
5	GO:0072524	pyridine-containing compound metabolic process	1057
5	GO:0060249	anatomical structure homeostasis	366
5	GO:0006518	peptide metabolic process	200
5	GO:0040034	regulation of development, heterochronic	137
5	GO:0042168	heme metabolic process	246
5	GO:0019058	viral infectious cycle	198
5	GO:0006986	response to unfolded protein	666
5	GO:0051656	establishment of organelle localization	548
5	GO:0007127	meiosis I	574
5	GO:0051050	positive regulation of transport	133
5	GO:0034762	regulation of transmembrane transport	316
5	GO:0010927	cellular component assembly involved in morphogenesis	231
5	GO:0080135	regulation of cellular response to stress	1763
5	GO:0048588	developmental cell growth	1241
5	GO:0010101	post-embryonic root morphogenesis	243
5	GO:0048563	post-embryonic organ morphogenesis	614
5	GO:0071826	ribonucleoprotein complex subunit organization	232
5	GO:0060341	regulation of cellular localization	184
5	GO:0042558	pteridine-containing compound metabolic process	193
5	GO:0042430	indole-containing compound metabolic process	492
5	GO:0072359	circulatory system development	161
5	GO:0071417	cellular response to organonitrogen compound	239
5	GO:0050877	neurological system process	242
5	GO:0042157	lipoprotein metabolic process	1577
5	GO:0071241	cellular response to inorganic substance	208
5	GO:0009798	axis specification	296
5	GO:0016143	S-glycoside metabolic process	786
5	GO:0010208	pollen wall assembly	159
5	GO:0051304	chromosome separation	133
5	GO:0031163	metallo-sulfur cluster assembly	421
5	GO:0070925	organelle assembly	285
5	GO:0044273	sulfur compound catabolic process	124
5	GO:2000242	negative regulation of reproductive process	182
5	GO:0044057	regulation of system process	114
5	GO:0042181	ketone biosynthetic process	218
5	GO:0036293	response to decreased oxygen levels	398
5	GO:0070192	chromosome organization involved in meiosis	349
5	GO:0018958	phenol-containing compound metabolic process	141
5	GO:0052545	callose localization	436
5	GO:0034329	cell junction assembly	110
5	GO:1901661	quinone metabolic process	204
5	GO:0002697	regulation of immune effector process	113
5	GO:0032101	regulation of response to external stimulus	109
5	GO:0071695	anatomical structure maturation	136
5	GO:0045185	maintenance of protein location	122
5	GO:0045216	cell-cell junction organization	117
5	GO:0048284	organelle fusion	258
5	GO:0048236	plant-type spore development	246
5	GO:0032984	macromolecular complex disassembly	312
5	GO:0052482	defense response by cell wall thickening	108
5	GO:0042537	benzene-containing compound metabolic process	1852
5	GO:0048729	tissue morphogenesis	123
5	GO:0043200	response to amino acid stimulus	136
5	GO:0050898	nitrile metabolic process	106
5	GO:0051644	plastid localization	465
5	GO:2000243	positive regulation of reproductive process	179
5	GO:0010092	specification of organ identity	131
5	GO:0065001	specification of axis polarity	240
5	GO:0002520	immune system development	124
5	GO:0009900	dehiscence	108
5	GO:0009559	embryo sac central cell differentiation	127
5	GO:0009799	specification of symmetry	393
5	GO:0048278	vesicle docking	123
5	GO:0032844	regulation of homeostatic process	259
5	GO:0042692	muscle cell differentiation	126
5	GO:0019682	glyceraldehyde-3-phosphate metabolic process	1043
5	GO:1900674	olefin biosynthetic process	349
5	GO:0019742	pentacyclic triterpenoid metabolic process	177
5	GO:0043450	alkene biosynthetic process	347
5	GO:0009692	ethylene metabolic process	347
5	GO:0016044	cellular membrane organization	3566
5	GO:0043478	pigment accumulation in response to UV light	370
5	GO:0043479	pigment accumulation in tissues in response to UV light	370
5	GO:0035967	cellular response to topologically incorrect protein	639
5	GO:0010449	root meristem growth	134
5	GO:0071453	cellular response to oxygen levels	107
5	GO:0051187	cofactor catabolic process	279
5	GO:0015893	drug transport	292
5	GO:0046185	aldehyde catabolic process	354
5	GO:0009438	methylglyoxal metabolic process	344
5	GO:0006089	lactate metabolic process	352
5	GO:0042375	quinone cofactor metabolic process	203
6	GO:0006351	transcription, DNA-dependent	8338
6	GO:0046686	response to cadmium ion	2982
6	GO:0006412	translation	3638
6	GO:0055085	transmembrane transport	3709
6	GO:0090305	nucleic acid phosphodiester bond hydrolysis	2484
6	GO:0009627	systemic acquired resistance	2805
6	GO:0015031	protein transport	5656
6	GO:0006457	protein folding	1591
6	GO:0009697	salicylic acid biosynthetic process	1530
6	GO:0031348	negative regulation of defense response	1341
6	GO:0006944	cellular membrane fusion	1138
6	GO:0006281	DNA repair	1490
6	GO:0006886	intracellular protein transport	4497
6	GO:0006098	pentose-phosphate shunt	934
6	GO:0042542	response to hydrogen peroxide	1497
6	GO:0048193	Golgi vesicle transport	1723
6	GO:0009853	photorespiration	857
6	GO:0015074	DNA integration	780
6	GO:0048767	root hair elongation	782
6	GO:0048481	ovule development	739
6	GO:0006396	RNA processing	4330
6	GO:0035556	intracellular signal transduction	2882
6	GO:0009658	chloroplast organization	1064
6	GO:0031347	regulation of defense response	2755
6	GO:0009863	salicylic acid mediated signaling pathway	1658
6	GO:0000023	maltose metabolic process	669
6	GO:0006260	DNA replication	2638
6	GO:0042744	hydrogen peroxide catabolic process	653
6	GO:0006310	DNA recombination	1263
6	GO:0006633	fatty acid biosynthetic process	1207
6	GO:0009908	flower development	3202
6	GO:0048364	root development	2325
6	GO:0006865	amino acid transport	1186
6	GO:0042538	hyperosmotic salinity response	582
6	GO:0010075	regulation of meristem growth	640
6	GO:0010583	response to cyclopentenone	576
6	GO:0000226	microtubule cytoskeleton organization	1011
6	GO:0015706	nitrate transport	522
6	GO:0016036	cellular response to phosphate starvation	512
6	GO:0009637	response to blue light	635
6	GO:0007062	sister chromatid cohesion	528
6	GO:0048443	stamen development	731
6	GO:0000902	cell morphogenesis	2588
6	GO:0010193	response to ozone	464
6	GO:0000271	polysaccharide biosynthetic process	2746
6	GO:0006464	cellular protein modification process	13123
6	GO:0008284	positive regulation of cell proliferation	438
6	GO:0016226	iron-sulfur cluster assembly	421
6	GO:0006811	ion transport	5278
6	GO:0008643	carbohydrate transport	457
6	GO:0009560	embryo sac egg cell differentiation	401
6	GO:0010014	meristem initiation	618
6	GO:0048316	seed development	2876
6	GO:0009855	determination of bilateral symmetry	391
6	GO:0033044	regulation of chromosome organization	515
6	GO:0034660	ncRNA metabolic process	2289
6	GO:0009933	meristem structural organization	946
6	GO:0006995	cellular response to nitrogen starvation	356
6	GO:0019243	methylglyoxal catabolic process to D-lactate	338
6	GO:0009693	ethylene biosynthetic process	347
6	GO:0010051	xylem and phloem pattern formation	435
6	GO:0009684	indoleacetic acid biosynthetic process	337
6	GO:0006626	protein targeting to mitochondrion	355
6	GO:0010073	meristem maintenance	1097
6	GO:0009117	nucleotide metabolic process	4423
6	GO:0006631	fatty acid metabolic process	2321
6	GO:0009073	aromatic amino acid family biosynthetic process	384
6	GO:0000272	polysaccharide catabolic process	606
6	GO:0006897	endocytosis	457
6	GO:0010150	leaf senescence	325
6	GO:0009817	defense response to fungus, incompatible interaction	324
6	GO:0050665	hydrogen peroxide biosynthetic process	303
6	GO:0006839	mitochondrial transport	650
6	GO:0051604	protein maturation	482
6	GO:0009639	response to red or far red light	1707
6	GO:0010043	response to zinc ion	287
6	GO:0010106	cellular response to iron ion starvation	285
6	GO:0006855	drug transmembrane transport	282
6	GO:0009451	RNA modification	1835
6	GO:0009108	coenzyme biosynthetic process	896
6	GO:0009805	coumarin biosynthetic process	276
6	GO:0006259	DNA metabolic process	5186
6	GO:0006084	acetyl-CoA metabolic process	324
6	GO:0051510	regulation of unidimensional cell growth	324
6	GO:0009411	response to UV	1111
6	GO:0000160	phosphorelay signal transduction system	846
6	GO:0030036	actin cytoskeleton organization	1009
6	GO:0006733	oxidoreduction coenzyme metabolic process	1274
6	GO:0016311	dephosphorylation	1248
6	GO:0044036	cell wall macromolecule metabolic process	1264
6	GO:0016458	gene silencing	1534
6	GO:0016571	histone methylation	896
6	GO:0010332	response to gamma radiation	245
6	GO:0009765	photosynthesis, light harvesting	289
6	GO:0009816	defense response to bacterium, incompatible interaction	241
6	GO:0042398	cellular modified amino acid biosynthetic process	423
6	GO:0016051	carbohydrate biosynthetic process	4249
6	GO:0006915	apoptotic process	460
6	GO:0009944	polarity specification of adaxial/abaxial axis	234
6	GO:0048653	anther development	309
6	GO:0007338	single fertilization	241
6	GO:0010638	positive regulation of organelle organization	695
6	GO:0046482	para-aminobenzoic acid metabolic process	235
6	GO:0008654	phospholipid biosynthetic process	1768
6	GO:0008299	isoprenoid biosynthetic process	2002
6	GO:0043269	regulation of ion transport	854
6	GO:0010089	xylem development	214
6	GO:0009585	red, far-red light phototransduction	209
6	GO:0016114	terpenoid biosynthetic process	1249
6	GO:0032957	inositol trisphosphate metabolic process	206
6	GO:0010564	regulation of cell cycle process	705
6	GO:0015994	chlorophyll metabolic process	1011
6	GO:0009062	fatty acid catabolic process	955
6	GO:0009755	hormone-mediated signaling pathway	3721
6	GO:0048440	carpel development	861
6	GO:0019216	regulation of lipid metabolic process	307
6	GO:0006325	chromatin organization	2250
6	GO:0007346	regulation of mitotic cell cycle	522
6	GO:0016310	phosphorylation	6216
6	GO:0019745	pentacyclic triterpenoid biosynthetic process	177
6	GO:0071215	cellular response to abscisic acid stimulus	1142
6	GO:0045333	cellular respiration	776
6	GO:0016197	endosomal transport	252
6	GO:0016070	RNA metabolic process	13223
6	GO:0009910	negative regulation of flower development	172
6	GO:0009911	positive regulation of flower development	168
6	GO:0006887	exocytosis	229
6	GO:0006073	cellular glucan metabolic process	2255
6	GO:0009311	oligosaccharide metabolic process	1258
6	GO:0000038	very long-chain fatty acid metabolic process	189
6	GO:0001676	long-chain fatty acid metabolic process	191
6	GO:0015696	ammonium transport	156
6	GO:0071472	cellular response to salt stress	158
6	GO:0048235	pollen sperm cell differentiation	154
6	GO:0009767	photosynthetic electron transport chain	388
6	GO:0000741	karyogamy	233
6	GO:0008285	negative regulation of cell proliferation	160
6	GO:0010468	regulation of gene expression	8397
6	GO:0048451	petal formation	148
6	GO:0048453	sepal formation	148
6	GO:0000280	nuclear division	775
6	GO:0071482	cellular response to light stimulus	528
6	GO:0005985	sucrose metabolic process	245
6	GO:0046855	inositol phosphate dephosphorylation	142
6	GO:0008544	epidermis development	2754
6	GO:0009567	double fertilization forming a zygote and endosperm	142
6	GO:0010039	response to iron ion	238
6	GO:0010074	maintenance of meristem identity	260
6	GO:0060548	negative regulation of cell death	962
6	GO:0048608	reproductive structure development	6457
6	GO:0046688	response to copper ion	146
6	GO:0000303	response to superoxide	182
6	GO:0006071	glycerol metabolic process	161
6	GO:0002764	immune response-regulating signaling pathway	178
6	GO:0009116	nucleoside metabolic process	2266
6	GO:0045088	regulation of innate immune response	1921
6	GO:0010017	red or far-red light signaling pathway	266
6	GO:0031349	positive regulation of defense response	465
6	GO:0043039	tRNA aminoacylation	380
6	GO:0009699	phenylpropanoid biosynthetic process	876
6	GO:0006779	porphyrin-containing compound biosynthetic process	841
6	GO:0009691	cytokinin biosynthetic process	122
6	GO:0023014	signal transduction by phosphorylation	121
6	GO:0009913	epidermal cell differentiation	1878
6	GO:0044242	cellular lipid catabolic process	1175
6	GO:0010117	photoprotection	118
6	GO:0009069	serine family amino acid metabolic process	1309
6	GO:0010023	proanthocyanidin biosynthetic process	119
6	GO:0022008	neurogenesis	384
6	GO:0006904	vesicle docking involved in exocytosis	115
6	GO:0007034	vacuolar transport	723
6	GO:0007050	cell cycle arrest	121
6	GO:0006401	RNA catabolic process	861
6	GO:0006694	steroid biosynthetic process	788
6	GO:0000819	sister chromatid segregation	142
6	GO:0015931	nucleobase-containing compound transport	822
6	GO:0019827	stem cell maintenance	366
6	GO:0071369	cellular response to ethylene stimulus	724
6	GO:0010102	lateral root morphogenesis	243
6	GO:0052544	defense response by callose deposition in cell wall	108
6	GO:0045337	farnesyl diphosphate biosynthetic process	106
6	GO:0043067	regulation of programmed cell death	1981
6	GO:2000377	regulation of reactive oxygen species metabolic process	993
6	GO:0009834	secondary cell wall biogenesis	135
6	GO:0033384	geranyl diphosphate biosynthetic process	104
6	GO:0010044	response to aluminum ion	104
6	GO:0006461	protein complex assembly	2908
6	GO:0048831	regulation of shoot system development	1330
6	GO:0042274	ribosomal small subunit biogenesis	166
6	GO:0006984	ER-nucleus signaling pathway	694
6	GO:0033356	UDP-L-arabinose metabolic process	102
6	GO:0033014	tetrapyrrole biosynthetic process	857
6	GO:0009808	lignin metabolic process	501
6	GO:0016125	sterol metabolic process	708
6	GO:0019752	carboxylic acid metabolic process	9250
6	GO:0006047	UDP-N-acetylglucosamine metabolic process	109
6	GO:0000723	telomere maintenance	288
6	GO:0042176	regulation of protein catabolic process	213
6	GO:0009648	photoperiodism	695
6	GO:0010229	inflorescence development	172
6	GO:0048509	regulation of meristem development	799
6	GO:0009642	response to light intensity	1350
6	GO:0045596	negative regulation of cell differentiation	455
6	GO:0046839	phospholipid dephosphorylation	142
6	GO:0007166	cell surface receptor signaling pathway	1340
6	GO:0006753	nucleoside phosphate metabolic process	4441
6	GO:0031537	regulation of anthocyanin metabolic process	158
6	GO:0072657	protein localization to membrane	1855
6	GO:0071365	cellular response to auxin stimulus	920
6	GO:0051170	nuclear import	596
6	GO:0006644	phospholipid metabolic process	2024
6	GO:0045787	positive regulation of cell cycle	111
6	GO:0045995	regulation of embryonic development	103
6	GO:0006163	purine nucleotide metabolic process	2248
6	GO:0009955	adaxial/abaxial pattern specification	280
6	GO:0006505	GPI anchor metabolic process	145
6	GO:0048232	male gamete generation	323
6	GO:0009247	glycolipid biosynthetic process	476
6	GO:0006873	cellular ion homeostasis	888
6	GO:0019395	fatty acid oxidation	887
6	GO:0006650	glycerophospholipid metabolic process	1034
6	GO:0031669	cellular response to nutrient levels	1279
6	GO:0009259	ribonucleotide metabolic process	2663
6	GO:0045017	glycerolipid biosynthetic process	863
6	GO:0016071	mRNA metabolic process	2566
6	GO:0048864	stem cell development	388
6	GO:0006555	methionine metabolic process	443
6	GO:0071368	cellular response to cytokinin stimulus	304
6	GO:0031175	neuron projection development	208
6	GO:0048666	neuron development	274
6	GO:0048569	post-embryonic organ development	2418
6	GO:0033365	protein localization to organelle	2406
6	GO:0046474	glycerophospholipid biosynthetic process	723
6	GO:0015711	organic anion transport	1494
6	GO:0006030	chitin metabolic process	205
6	GO:0009968	negative regulation of signal transduction	487
6	GO:2000280	regulation of root development	182
6	GO:0009226	nucleotide-sugar biosynthetic process	243
6	GO:0032774	RNA biosynthetic process	8371
6	GO:0048441	petal development	223
6	GO:0006109	regulation of carbohydrate metabolic process	170
6	GO:0030148	sphingolipid biosynthetic process	155
6	GO:0071407	cellular response to organic cyclic compound	2537
6	GO:0010109	regulation of photosynthesis	149
6	GO:0007420	brain development	122
6	GO:0044257	cellular protein catabolic process	2548
6	GO:0030855	epithelial cell differentiation	1951
6	GO:0031407	oxylipin metabolic process	299
6	GO:0022604	regulation of cell morphogenesis	504
6	GO:0005996	monosaccharide metabolic process	3513
6	GO:0009962	regulation of flavonoid biosynthetic process	584
6	GO:0051246	regulation of protein metabolic process	2045
6	GO:0030865	cortical cytoskeleton organization	145
6	GO:0070085	glycosylation	1328
6	GO:0006643	membrane lipid metabolic process	784
6	GO:0006720	isoprenoid metabolic process	2090
6	GO:0034614	cellular response to reactive oxygen species	799
6	GO:0006721	terpenoid metabolic process	1330
6	GO:0044275	cellular carbohydrate catabolic process	394
6	GO:0034050	host programmed cell death induced by symbiont	3529
6	GO:0051493	regulation of cytoskeleton organization	672
6	GO:0009312	oligosaccharide biosynthetic process	320
6	GO:0033500	carbohydrate homeostasis	116
6	GO:0046486	glycerolipid metabolic process	1197
6	GO:0000904	cell morphogenesis involved in differentiation	1315
6	GO:0016482	cytoplasmic transport	3175
6	GO:1901606	alpha-amino acid catabolic process	936
6	GO:0050778	positive regulation of immune response	435
6	GO:0010648	negative regulation of cell communication	513
6	GO:0009141	nucleoside triphosphate metabolic process	1880
6	GO:0043632	modification-dependent macromolecule catabolic process	1871
6	GO:0045786	negative regulation of cell cycle	235
6	GO:0006576	cellular biogenic amine metabolic process	725
6	GO:0031326	regulation of cellular biosynthetic process	8008
6	GO:0051174	regulation of phosphorus metabolic process	1387
6	GO:0046395	carboxylic acid catabolic process	1945
6	GO:0071103	DNA conformation change	538
6	GO:0009164	nucleoside catabolic process	1452
6	GO:0044042	glucan metabolic process	2255
6	GO:0031329	regulation of cellular catabolic process	577
6	GO:0009890	negative regulation of biosynthetic process	1705
6	GO:0009119	ribonucleoside metabolic process	2176
6	GO:0010605	negative regulation of macromolecule metabolic process	2601
6	GO:0050801	ion homeostasis	1268
6	GO:0044724	single-organism carbohydrate catabolic process	2895
6	GO:0009064	glutamine family amino acid metabolic process	440
6	GO:0009967	positive regulation of signal transduction	282
6	GO:0009101	glycoprotein biosynthetic process	1329
6	GO:0043413	macromolecule glycosylation	1296
6	GO:0010556	regulation of macromolecule biosynthetic process	7818
6	GO:0010604	positive regulation of macromolecule metabolic process	2202
6	GO:0042278	purine nucleoside metabolic process	2064
6	GO:0043588	skin development	2755
6	GO:1901071	glucosamine-containing compound metabolic process	222
6	GO:0006534	cysteine metabolic process	916
6	GO:0031324	negative regulation of cellular metabolic process	2029
6	GO:0034637	cellular carbohydrate biosynthetic process	2577
6	GO:0006767	water-soluble vitamin metabolic process	410
6	GO:0072523	purine-containing compound catabolic process	1508
6	GO:0044264	cellular polysaccharide metabolic process	3003
6	GO:0010942	positive regulation of cell death	125
6	GO:0034622	cellular macromolecular complex assembly	2962
6	GO:0051173	positive regulation of nitrogen compound metabolic process	1794
6	GO:0015849	organic acid transport	1424
6	GO:0048580	regulation of post-embryonic development	1773
6	GO:0033692	cellular polysaccharide biosynthetic process	2423
6	GO:0009891	positive regulation of biosynthetic process	2416
6	GO:1901607	alpha-amino acid biosynthetic process	1974
6	GO:0046394	carboxylic acid biosynthetic process	5739
6	GO:0009261	ribonucleotide catabolic process	1423
6	GO:0046165	alcohol biosynthetic process	1228
6	GO:0097306	cellular response to alcohol	1342
6	GO:0046903	secretion	400
6	GO:0006672	ceramide metabolic process	104
6	GO:0010647	positive regulation of cell communication	298
6	GO:0007602	phototransduction	216
6	GO:0019693	ribose phosphate metabolic process	2676
6	GO:0031325	positive regulation of cellular metabolic process	2204
6	GO:0071396	cellular response to lipid	1577
6	GO:0006778	porphyrin-containing compound metabolic process	1140
6	GO:0032268	regulation of cellular protein metabolic process	1898
6	GO:0051172	negative regulation of nitrogen compound metabolic process	1648
6	GO:0046434	organophosphate catabolic process	1592
6	GO:0072358	cardiovascular system development	161
6	GO:1901292	nucleoside phosphate catabolic process	1476
6	GO:0019219	regulation of nucleobase-containing compound metabolic process	7789
6	GO:0009123	nucleoside monophosphate metabolic process	1222
6	GO:0009066	aspartate family amino acid metabolic process	712
6	GO:0090407	organophosphate biosynthetic process	3893
6	GO:0046364	monosaccharide biosynthetic process	1273
6	GO:1901419	regulation of response to alcohol	336
6	GO:0005984	disaccharide metabolic process	1007
6	GO:0046348	amino sugar catabolic process	197
6	GO:0006026	aminoglycan catabolic process	209
6	GO:0009163	nucleoside biosynthetic process	703
6	GO:0019751	polyol metabolic process	687
6	GO:0030258	lipid modification	1170
6	GO:0072522	purine-containing compound biosynthetic process	826
6	GO:0048582	positive regulation of post-embryonic development	398
6	GO:0006760	folic acid-containing compound metabolic process	183
6	GO:1901293	nucleoside phosphate biosynthetic process	1905
6	GO:0050658	RNA transport	495
6	GO:0006818	hydrogen transport	775
6	GO:0046390	ribose phosphate biosynthetic process	1234
6	GO:0051169	nuclear transport	923
6	GO:0000097	sulfur amino acid biosynthetic process	1284
6	GO:0044003	modification by symbiont of host morphology or physiology	742
6	GO:0043647	inositol phosphate metabolic process	443
6	GO:0071395	cellular response to jasmonic acid stimulus	1316
6	GO:0006664	glycolipid metabolic process	567
6	GO:0010393	galacturonan metabolic process	465
6	GO:0044247	cellular polysaccharide catabolic process	239
6	GO:0048581	negative regulation of post-embryonic development	324
6	GO:1901401	regulation of tetrapyrrole metabolic process	174
6	GO:0006638	neutral lipid metabolic process	217
6	GO:0019362	pyridine nucleotide metabolic process	1030
6	GO:0006639	acylglycerol metabolic process	217
6	GO:0042364	water-soluble vitamin biosynthetic process	369
6	GO:0046467	membrane lipid biosynthetic process	626
6	GO:0034284	response to monosaccharide stimulus	743
6	GO:0071383	cellular response to steroid hormone stimulus	207
6	GO:0046164	alcohol catabolic process	241
6	GO:0010639	negative regulation of organelle organization	189
6	GO:0019673	GDP-mannose metabolic process	126
6	GO:0032409	regulation of transporter activity	314
6	GO:0010948	negative regulation of cell cycle process	275
6	GO:0010565	regulation of cellular ketone metabolic process	263
6	GO:0072528	pyrimidine-containing compound biosynthetic process	722
6	GO:0043467	regulation of generation of precursor metabolites and energy	192
6	GO:0019685	photosynthesis, dark reaction	178
6	GO:0035670	plant-type ovary development	740
6	GO:0071322	cellular response to carbohydrate stimulus	463
6	GO:0009914	hormone transport	497
6	GO:0007417	central nervous system development	161
6	GO:0032990	cell part morphogenesis	187
6	GO:0042214	terpene metabolic process	172
6	GO:0048858	cell projection morphogenesis	175
6	GO:0034285	response to disaccharide stimulus	836
6	GO:0048764	trichoblast maturation	1233
6	GO:0015833	peptide transport	531
6	GO:0010383	cell wall polysaccharide metabolic process	876
6	GO:0046351	disaccharide biosynthetic process	221
6	GO:0045338	farnesyl diphosphate metabolic process	111
6	GO:0046834	lipid phosphorylation	177
6	GO:0009112	nucleobase metabolic process	155
6	GO:0009756	carbohydrate mediated signaling	419
6	GO:0009861	jasmonic acid and ethylene-dependent systemic resistance	118
6	GO:0009895	negative regulation of catabolic process	131
6	GO:0042158	lipoprotein biosynthetic process	1572
6	GO:0006304	DNA modification	588
6	GO:0015936	coenzyme A metabolic process	104
6	GO:0070589	cellular component macromolecule biosynthetic process	711
6	GO:0006901	vesicle coating	134
6	GO:0019757	glycosinolate metabolic process	786
6	GO:0044038	cell wall macromolecule biosynthetic process	711
6	GO:0071367	cellular response to brassinosteroid stimulus	201
6	GO:1901420	negative regulation of response to alcohol	186
6	GO:0006568	tryptophan metabolic process	314
6	GO:0000959	mitochondrial RNA metabolic process	136
6	GO:0071370	cellular response to gibberellin stimulus	225
6	GO:0006213	pyrimidine nucleoside metabolic process	184
6	GO:0071248	cellular response to metal ion	196
6	GO:0051193	regulation of cofactor metabolic process	169
6	GO:0046349	amino sugar biosynthetic process	122
6	GO:0055088	lipid homeostasis	116
6	GO:0032386	regulation of intracellular transport	128
6	GO:0046501	protoporphyrinogen IX metabolic process	135
6	GO:0033383	geranyl diphosphate metabolic process	106
6	GO:0032506	cytokinetic process	151
6	GO:0046838	phosphorylated carbohydrate dephosphorylation	142
6	GO:0033559	unsaturated fatty acid metabolic process	456
6	GO:0072348	sulfur compound transport	114
6	GO:0006220	pyrimidine nucleotide metabolic process	663
6	GO:0071545	inositol phosphate catabolic process	143
6	GO:0015748	organophosphate ester transport	376
6	GO:0042126	nitrate metabolic process	127
6	GO:0046463	acylglycerol biosynthetic process	156
6	GO:0042439	ethanolamine-containing compound metabolic process	140
6	GO:0009687	abscisic acid metabolic process	150
6	GO:0043009	chordate embryonic development	118
6	GO:0046460	neutral lipid biosynthetic process	156
6	GO:0033865	nucleoside bisphosphate metabolic process	123
6	GO:0019400	alditol metabolic process	176
6	GO:0043574	peroxisomal transport	494
6	GO:1901663	quinone biosynthetic process	204
6	GO:0030091	protein repair	111
6	GO:0034032	purine nucleoside bisphosphate metabolic process	123
6	GO:0007009	plasma membrane organization	103
6	GO:0043241	protein complex disassembly	297
6	GO:0090068	positive regulation of cell cycle process	149
6	GO:0009896	positive regulation of catabolic process	134
6	GO:0009309	amine biosynthetic process	138
6	GO:0042435	indole-containing compound biosynthetic process	418
6	GO:0043604	amide biosynthetic process	132
6	GO:0060284	regulation of cell development	209
6	GO:0046189	phenol-containing compound biosynthetic process	124
6	GO:0046271	phenylpropanoid catabolic process	134
6	GO:0044786	cell cycle DNA replication	420
6	GO:0032507	maintenance of protein location in cell	120
6	GO:0032200	telomere organization	291
6	GO:0007423	sensory organ development	110
6	GO:0009943	adaxial/abaxial axis specification	235
6	GO:0044770	cell cycle phase transition	510
6	GO:0044772	mitotic cell cycle phase transition	456
6	GO:1901421	positive regulation of response to alcohol	118
6	GO:0009696	salicylic acid metabolic process	1607
6	GO:0075259	spore-bearing organ development	107
6	GO:0042886	amide transport	554
6	GO:0006743	ubiquinone metabolic process	146
6	GO:0046890	regulation of lipid biosynthetic process	119
6	GO:0042559	pteridine-containing compound biosynthetic process	121
6	GO:0007292	female gamete generation	514
6	GO:0051667	establishment of plastid localization	463
6	GO:0009668	plastid membrane organization	769
6	GO:0019374	galactolipid metabolic process	333
6	GO:0051960	regulation of nervous system development	118
6	GO:0016128	phytosteroid metabolic process	383
6	GO:0019226	transmission of nerve impulse	141
6	GO:0009074	aromatic amino acid family catabolic process	300
6	GO:0034620	cellular response to unfolded protein	637
6	GO:1901264	carbohydrate derivative transport	148
6	GO:0046490	isopentenyl diphosphate metabolic process	1061
6	GO:0015850	organic hydroxy compound transport	101
6	GO:0046246	terpene biosynthetic process	117
6	GO:0052249	modulation of RNA levels in other organism involved in symbiotic interaction	376
6	GO:0009310	amine catabolic process	443
6	GO:0009683	indoleacetic acid metabolic process	338
6	GO:0035266	meristem growth	688
6	GO:0006586	indolalkylamine metabolic process	314
6	GO:0043288	apocarotenoid metabolic process	150
6	GO:0030522	intracellular receptor signaling pathway	103
6	GO:0032958	inositol phosphate biosynthetic process	255
6	GO:0042044	fluid transport	878
6	GO:0016144	S-glycoside biosynthetic process	617
6	GO:0033517	myo-inositol hexakisphosphate metabolic process	249
6	GO:0042436	indole-containing compound catabolic process	271
6	GO:0061025	membrane fusion	1141
6	GO:0036294	cellular response to decreased oxygen levels	107
6	GO:0033015	tetrapyrrole catabolic process	273
6	GO:0006787	porphyrin-containing compound catabolic process	273
6	GO:0046352	disaccharide catabolic process	117
6	GO:0048446	petal morphogenesis	168
6	GO:0090501	RNA phosphodiester bond hydrolysis	119
6	GO:0043289	apocarotenoid biosynthetic process	110
6	GO:0046519	sphingoid metabolic process	118
6	GO:0009804	coumarin metabolic process	278
6	GO:0048442	sepal development	158
6	GO:0051596	methylglyoxal catabolic process	344
6	GO:0019067	viral assembly, maturation, egress, and release	103
6	GO:0022403	cell cycle phase	158
6	GO:0015851	nucleobase transport	372
6	GO:0048447	sepal morphogenesis	148
6	GO:0045426	quinone cofactor biosynthetic process	203
7	GO:0006355	regulation of transcription, DNA-dependent	7016
7	GO:0006468	protein phosphorylation	5726
7	GO:0006612	protein targeting to membrane	1775
7	GO:0010363	regulation of plant-type hypersensitive response	1638
7	GO:0009867	jasmonic acid mediated signaling pathway	1311
7	GO:0009862	systemic acquired resistance, salicylic acid mediated signaling pathway	1225
7	GO:0009644	response to high light intensity	1106
7	GO:0009738	abscisic acid mediated signaling pathway	1082
7	GO:0010310	regulation of hydrogen peroxide metabolic process	900
7	GO:0019344	cysteine biosynthetic process	896
7	GO:0006833	water transport	874
7	GO:0006635	fatty acid beta-oxidation	859
7	GO:0009744	response to sucrose stimulus	827
7	GO:0009734	auxin mediated signaling pathway	872
7	GO:0043069	negative regulation of programmed cell death	884
7	GO:0010027	thylakoid membrane organization	769
7	GO:0009873	ethylene mediated signaling pathway	677
7	GO:0030968	endoplasmic reticulum unfolded protein response	622
7	GO:0016126	sterol biosynthetic process	623
7	GO:0007067	mitosis	704
7	GO:0006888	ER to Golgi vesicle-mediated transport	611
7	GO:0010224	response to UV-B	603
7	GO:0000911	cytokinesis by cell plate formation	608
7	GO:0048573	photoperiodism, flowering	630
7	GO:0007264	small GTPase mediated signal transduction	658
7	GO:0009963	positive regulation of flavonoid biosynthetic process	522
7	GO:0006812	cation transport	3585
7	GO:0010114	response to red light	568
7	GO:0006857	oligopeptide transport	514
7	GO:0010218	response to far red light	541
7	GO:0009826	unidimensional cell growth	1413
7	GO:0006342	chromatin silencing	862
7	GO:0048366	leaf development	1474
7	GO:0009902	chloroplast relocation	463
7	GO:0031047	gene silencing by RNA	1231
7	GO:0043090	amino acid import	437
7	GO:0009086	methionine biosynthetic process	423
7	GO:0010182	sugar mediated signaling pathway	419
7	GO:0030003	cellular cation homeostasis	845
7	GO:0016568	chromatin modification	1819
7	GO:0043687	post-translational protein modification	400
7	GO:0009809	lignin biosynthetic process	389
7	GO:0034968	histone lysine methylation	741
7	GO:0006470	protein dephosphorylation	1037
7	GO:0006863	purine nucleobase transport	371
7	GO:0043481	anthocyanin accumulation in tissues in response to UV light	370
7	GO:0042023	DNA endoreduplication	406
7	GO:0006413	translational initiation	440
7	GO:0007129	synapsis	343
7	GO:0006414	translational elongation	398
7	GO:0010155	regulation of proton transport	320
7	GO:0009736	cytokinin mediated signaling pathway	303
7	GO:0015992	proton transport	775
7	GO:0006820	anion transport	2470
7	GO:0006891	intra-Golgi vesicle-mediated transport	294
7	GO:0007015	actin filament organization	808
7	GO:0006418	tRNA aminoacylation for protein translation	368
7	GO:0016570	histone modification	1260
7	GO:0018298	protein-chromophore linkage	264
7	GO:0006569	tryptophan catabolic process	255
7	GO:0009060	aerobic respiration	497
7	GO:0009827	plant-type cell wall modification	320
7	GO:0051028	mRNA transport	450
7	GO:0009773	photosynthetic electron transport in photosystem I	218
7	GO:0006913	nucleocytoplasmic transport	922
7	GO:0007020	microtubule nucleation	207
7	GO:0016485	protein processing	283
7	GO:0032204	regulation of telomere maintenance	197
7	GO:0006032	chitin catabolic process	193
7	GO:0051603	proteolysis involved in cellular protein catabolic process	2401
7	GO:0010311	lateral root formation	187
7	GO:0006862	nucleotide transport	271
7	GO:0009788	negative regulation of abscisic acid mediated signaling pathway	186
7	GO:0006333	chromatin assembly or disassembly	478
7	GO:0010030	positive regulation of seed germination	185
7	GO:0009646	response to absence of light	199
7	GO:0019760	glucosinolate metabolic process	786
7	GO:0015802	basic amino acid transport	180
7	GO:0010154	fruit development	3064
7	GO:0006402	mRNA catabolic process	783
7	GO:0010305	leaf vascular tissue pattern formation	153
7	GO:0006541	glutamine metabolic process	183
7	GO:0006744	ubiquinone biosynthetic process	146
7	GO:0040029	regulation of gene expression, epigenetic	1640
7	GO:0071281	cellular response to iron ion	145
7	GO:0010304	PSII associated light-harvesting complex II catabolic process	139
7	GO:0080022	primary root development	138
7	GO:0008360	regulation of cell shape	143
7	GO:0071483	cellular response to blue light	167
7	GO:0045490	pectin catabolic process	128
7	GO:0010197	polar nucleus fusion	127
7	GO:0010628	positive regulation of gene expression	1710
7	GO:0052541	plant-type cell wall cellulose metabolic process	126
7	GO:0007283	spermatogenesis	146
7	GO:0009686	gibberellin biosynthetic process	130
7	GO:0009298	GDP-mannose biosynthetic process	121
7	GO:0045489	pectin biosynthetic process	191
7	GO:0048528	post-embryonic root development	509
7	GO:0048268	clathrin coat assembly	119
7	GO:0022904	respiratory electron transport chain	196
7	GO:0046274	lignin catabolic process	117
7	GO:0071446	cellular response to salicylic acid stimulus	1712
7	GO:0019932	second-messenger-mediated signaling	416
7	GO:0010345	suberin biosynthetic process	114
7	GO:0006544	glycine metabolic process	422
7	GO:0007186	G-protein coupled receptor signaling pathway	200
7	GO:0009789	positive regulation of abscisic acid mediated signaling pathway	111
7	GO:0048467	gynoecium development	902
7	GO:0009306	protein secretion	143
7	GO:0010206	photosystem II repair	111
7	GO:0006048	UDP-N-acetylglucosamine biosynthetic process	109
7	GO:0016441	posttranscriptional gene silencing	839
7	GO:0010082	regulation of root meristem growth	106
7	GO:0009787	regulation of abscisic acid mediated signaling pathway	328
7	GO:2000024	regulation of leaf development	112
7	GO:0006909	phagocytosis	114
7	GO:0009396	folic acid-containing compound biosynthetic process	111
7	GO:0006563	L-serine metabolic process	177
7	GO:0043623	cellular protein complex assembly	2518
7	GO:0051259	protein oligomerization	307
7	GO:0010629	negative regulation of gene expression	2252
7	GO:0044070	regulation of anion transport	330
7	GO:0070301	cellular response to hydrogen peroxide	690
7	GO:1900140	regulation of seedling development	392
7	GO:0007243	intracellular protein kinase cascade	1257
7	GO:2001141	regulation of RNA biosynthetic process	7017
7	GO:0010928	regulation of auxin mediated signaling pathway	111
7	GO:0019318	hexose metabolic process	3198
7	GO:0042773	ATP synthesis coupled electron transport	111
7	GO:0010608	posttranscriptional regulation of gene expression	1689
7	GO:0017038	protein import	1241
7	GO:0009150	purine ribonucleotide metabolic process	2076
7	GO:0048571	long-day photoperiodism	168
7	GO:0042981	regulation of apoptotic process	252
7	GO:0055081	anion homeostasis	180
7	GO:0051252	regulation of RNA metabolic process	7159
7	GO:0015804	neutral amino acid transport	285
7	GO:0043255	regulation of carbohydrate biosynthetic process	102
7	GO:0060918	auxin transport	477
7	GO:0009067	aspartate family amino acid biosynthetic process	541
7	GO:0045089	positive regulation of innate immune response	384
7	GO:0034220	ion transmembrane transport	1173
7	GO:0070972	protein localization to endoplasmic reticulum	140
7	GO:0045488	pectin metabolic process	465
7	GO:0032956	regulation of actin cytoskeleton organization	602
7	GO:0071484	cellular response to light intensity	134
7	GO:0051056	regulation of small GTPase mediated signal transduction	230
7	GO:0046496	nicotinamide nucleotide metabolic process	1025
7	GO:0043549	regulation of kinase activity	409
7	GO:0034504	protein localization to nucleus	600
7	GO:0043648	dicarboxylic acid metabolic process	578
7	GO:0055080	cation homeostasis	1109
7	GO:0070647	protein modification by small protein conjugation or removal	2740
7	GO:0051253	negative regulation of RNA metabolic process	1569
7	GO:0072330	monocarboxylic acid biosynthetic process	3390
7	GO:2000112	regulation of cellular macromolecule biosynthetic process	7800
7	GO:0030182	neuron differentiation	303
7	GO:0032270	positive regulation of cellular protein metabolic process	384
7	GO:0072594	establishment of protein localization to organelle	2299
7	GO:0031327	negative regulation of cellular biosynthetic process	1690
7	GO:0051254	positive regulation of RNA metabolic process	1714
7	GO:0031399	regulation of protein modification process	1165
7	GO:0045935	positive regulation of nucleobase-containing compound metabolic process	1769
7	GO:0043087	regulation of GTPase activity	312
7	GO:0010558	negative regulation of macromolecule biosynthetic process	1649
7	GO:0051247	positive regulation of protein metabolic process	407
7	GO:0019220	regulation of phosphate metabolic process	1387
7	GO:0010557	positive regulation of macromolecule biosynthetic process	1892
7	GO:0032787	monocarboxylic acid metabolic process	5993
7	GO:0046365	monosaccharide catabolic process	2560
7	GO:0046942	carboxylic acid transport	1424
7	GO:0018193	peptidyl-amino acid modification	735
7	GO:0031328	positive regulation of cellular biosynthetic process	1922
7	GO:0045934	negative regulation of nucleobase-containing compound metabolic process	1634
7	GO:0050657	nucleic acid transport	495
7	GO:0046653	tetrahydrofolate metabolic process	128
7	GO:0002218	activation of innate immune response	347
7	GO:0065004	protein-DNA complex assembly	344
7	GO:0051495	positive regulation of cytoskeleton organization	512
7	GO:0071489	cellular response to red or far red light	345
7	GO:0090150	establishment of protein localization to membrane	1822
7	GO:0034728	nucleosome organization	343
7	GO:1901072	glucosamine-containing compound catabolic process	194
7	GO:0051248	negative regulation of protein metabolic process	392
7	GO:0072329	monocarboxylic acid catabolic process	1026
7	GO:0048699	generation of neurons	319
7	GO:0034644	cellular response to UV	147
7	GO:0048466	androecium development	731
7	GO:0051052	regulation of DNA metabolic process	714
7	GO:0009118	regulation of nucleoside metabolic process	344
7	GO:0006140	regulation of nucleotide metabolic process	362
7	GO:0071359	cellular response to dsRNA	589
7	GO:0009071	serine family amino acid catabolic process	379
7	GO:0043254	regulation of protein complex assembly	614
7	GO:0010563	negative regulation of phosphorus metabolic process	229
7	GO:1901990	regulation of mitotic cell cycle phase transition	375
7	GO:0009251	glucan catabolic process	237
7	GO:0019321	pentose metabolic process	346
7	GO:0051345	positive regulation of hydrolase activity	284
7	GO:1901987	regulation of cell cycle phase transition	422
7	GO:0032269	negative regulation of cellular protein metabolic process	319
7	GO:0071806	protein transmembrane transport	662
7	GO:0043068	positive regulation of programmed cell death	103
7	GO:0048477	oogenesis	102
7	GO:0051347	positive regulation of transferase activity	117
7	GO:0009746	response to hexose stimulus	735
7	GO:0031334	positive regulation of protein complex assembly	494
7	GO:0043562	cellular response to nitrogen levels	374
7	GO:0006497	protein lipidation	1572
7	GO:0019852	L-ascorbic acid metabolic process	189
7	GO:0022898	regulation of transmembrane transporter activity	314
7	GO:0030162	regulation of proteolysis	117
7	GO:0010476	gibberellin mediated signaling pathway	220
7	GO:0043543	protein acylation	1652
7	GO:1901988	negative regulation of cell cycle phase transition	242
7	GO:0034765	regulation of ion transmembrane transport	308
7	GO:0022618	ribonucleoprotein complex assembly	226
7	GO:0031122	cytoplasmic microtubule organization	122
7	GO:0051348	negative regulation of transferase activity	198
7	GO:0046174	polyol catabolic process	181
7	GO:0031365	N-terminal protein amino acid modification	1485
7	GO:0009070	serine family amino acid biosynthetic process	956
7	GO:0010562	positive regulation of phosphorus metabolic process	130
7	GO:0048812	neuron projection morphogenesis	146
7	GO:0008213	protein alkylation	950
7	GO:0090056	regulation of chlorophyll metabolic process	161
7	GO:0043401	steroid hormone mediated signaling pathway	201
7	GO:0042548	regulation of photosynthesis, light reaction	104
7	GO:1901463	regulation of tetrapyrrole biosynthetic process	160
7	GO:0031647	regulation of protein stability	108
7	GO:0043650	dicarboxylic acid biosynthetic process	155
7	GO:0052386	cell wall thickening	275
7	GO:0009084	glutamine family amino acid biosynthetic process	169
7	GO:0007051	spindle organization	243
7	GO:0006595	polyamine metabolic process	265
7	GO:0010410	hemicellulose metabolic process	641
7	GO:0042401	cellular biogenic amine biosynthetic process	138
7	GO:0043244	regulation of protein complex disassembly	152
7	GO:0009065	glutamine family amino acid catabolic process	121
7	GO:0048667	cell morphogenesis involved in neuron differentiation	142
7	GO:0072662	protein localization to peroxisome	492
7	GO:0051494	negative regulation of cytoskeleton organization	113
7	GO:0030097	hemopoiesis	106
7	GO:0031331	positive regulation of cellular catabolic process	109
7	GO:0009685	gibberellin metabolic process	131
7	GO:0030582	fruiting body development	107
7	GO:0070141	response to UV-A	109
7	GO:0051053	negative regulation of DNA metabolic process	101
7	GO:0070585	protein localization to mitochondrion	356
7	GO:0006553	lysine metabolic process	104
7	GO:0072665	protein localization to vacuole	615
7	GO:0046173	polyol biosynthetic process	330
7	GO:0072598	protein localization to chloroplast	283
7	GO:0050767	regulation of neurogenesis	108
7	GO:0006405	RNA export from nucleus	309
7	GO:0009068	aspartate family amino acid catabolic process	130
7	GO:0043624	cellular protein complex disassembly	281
7	GO:0007167	enzyme linked receptor protein signaling pathway	801
7	GO:0035601	protein deacylation	106
7	GO:0009240	isopentenyl diphosphate biosynthetic process	1061
7	GO:2000030	regulation of response to red or far red light	104
7	GO:0052018	modulation by symbiont of RNA levels in host	376
7	GO:0042402	cellular biogenic amine catabolic process	443
7	GO:0009313	oligosaccharide catabolic process	139
7	GO:0000086	G2/M transition of mitotic cell cycle	197
7	GO:0019758	glycosinolate biosynthetic process	617
7	GO:0016129	phytosteroid biosynthetic process	341
7	GO:0046218	indolalkylamine catabolic process	255
7	GO:0048465	corolla development	223
7	GO:0051325	interphase	132
7	GO:0048464	flower calyx development	158
7	GO:0051329	interphase of mitotic cell cycle	123
7	GO:0010627	regulation of intracellular protein kinase cascade	172
8	GO:0045893	positive regulation of transcription, DNA-dependent	1651
8	GO:0006278	RNA-dependent DNA replication	1460
8	GO:0006364	rRNA processing	1450
8	GO:0006094	gluconeogenesis	1055
8	GO:0000165	MAPK cascade	1147
8	GO:0019288	isopentenyl diphosphate biosynthetic process, mevalonate-independent pathway	1042
8	GO:0046777	protein autophosphorylation	995
8	GO:0006397	mRNA processing	1560
8	GO:0019252	starch biosynthetic process	931
8	GO:0006486	protein glycosylation	1296
8	GO:0008380	RNA splicing	1634
8	GO:0007169	transmembrane receptor protein tyrosine kinase signaling pathway	763
8	GO:0045892	negative regulation of transcription, DNA-dependent	1545
8	GO:0006200	ATP catabolic process	630
8	GO:0000398	mRNA splicing, via spliceosome	682
8	GO:0019761	glucosinolate biosynthetic process	617
8	GO:0009750	response to fructose stimulus	588
8	GO:0010498	proteasomal protein catabolic process	1207
8	GO:0035304	regulation of protein dephosphorylation	586
8	GO:0010090	trichome morphogenesis	670
8	GO:0010207	photosystem II assembly	581
8	GO:0045492	xylan biosynthetic process	573
8	GO:0000394	RNA splicing, via endonucleolytic cleavage and ligation	576
8	GO:0009220	pyrimidine ribonucleotide biosynthetic process	621
8	GO:0009695	jasmonic acid biosynthetic process	540
8	GO:0006306	DNA methylation	564
8	GO:0051567	histone H3-K9 methylation	494
8	GO:0000956	nuclear-transcribed mRNA catabolic process	753
8	GO:0006184	GTP catabolic process	786
8	GO:0006487	protein N-linked glycosylation	513
8	GO:0016556	mRNA modification	487
8	GO:0006417	regulation of translation	786
8	GO:0045010	actin nucleation	462
8	GO:0030001	metal ion transport	2383
8	GO:0006606	protein import into nucleus	583
8	GO:0009926	auxin polar transport	445
8	GO:0006261	DNA-dependent DNA replication	860
8	GO:0009165	nucleotide biosynthetic process	1900
8	GO:0006636	unsaturated fatty acid biosynthetic process	401
8	GO:0009616	virus induced gene silencing	376
8	GO:0006546	glycine catabolic process	373
8	GO:0009932	cell tip growth	820
8	GO:0008033	tRNA processing	455
8	GO:0006275	regulation of DNA replication	432
8	GO:0031048	chromatin silencing by small RNA	348
8	GO:0019722	calcium-mediated signaling	344
8	GO:0019375	galactolipid biosynthetic process	329
8	GO:0006346	methylation-dependent chromatin silencing	331
8	GO:0043248	proteasome assembly	743
8	GO:0009749	response to glucose stimulus	344
8	GO:0006655	phosphatidylglycerol biosynthetic process	311
8	GO:0031408	oxylipin biosynthetic process	299
8	GO:0006099	tricarboxylic acid cycle	297
8	GO:0048527	lateral root development	432
8	GO:0006366	transcription from RNA polymerase II promoter	778
8	GO:0005982	starch metabolic process	1177
8	GO:0006354	DNA-dependent transcription, elongation	330
8	GO:0042793	transcription from plastid promoter	256
8	GO:0006352	DNA-dependent transcription, initiation	311
8	GO:0006312	mitotic recombination	265
8	GO:0006406	mRNA export from nucleus	272
8	GO:0010264	myo-inositol hexakisphosphate biosynthetic process	249
8	GO:0006661	phosphatidylinositol biosynthetic process	321
8	GO:0000724	double-strand break repair via homologous recombination	236
8	GO:0051260	protein homooligomerization	235
8	GO:0015824	proline transport	222
8	GO:0043547	positive regulation of GTPase activity	237
8	GO:0051258	protein polymerization	776
8	GO:0006164	purine nucleotide biosynthetic process	759
8	GO:0009740	gibberellic acid mediated signaling pathway	214
8	GO:0006446	regulation of translational initiation	203
8	GO:0009742	brassinosteroid mediated signaling pathway	201
8	GO:0030243	cellulose metabolic process	913
8	GO:0006108	malate metabolic process	194
8	GO:0048825	cotyledon development	194
8	GO:0006302	double-strand break repair	387
8	GO:0043247	telomere maintenance in response to DNA damage	187
8	GO:0006598	polyamine catabolic process	188
8	GO:0010029	regulation of seed germination	367
8	GO:0052546	cell wall pectin metabolic process	252
8	GO:0006006	glucose metabolic process	3011
8	GO:0046854	phosphatidylinositol phosphorylation	177
8	GO:0016572	histone phosphorylation	177
8	GO:0006301	postreplication repair	194
8	GO:0006399	tRNA metabolic process	927
8	GO:0019253	reductive pentose-phosphate cycle	172
8	GO:0005986	sucrose biosynthetic process	170
8	GO:0019853	L-ascorbic acid biosynthetic process	188
8	GO:0016444	somatic cell DNA recombination	170
8	GO:0010204	defense response signaling pathway, resistance gene-independent	161
8	GO:0046034	ATP metabolic process	980
8	GO:0005983	starch catabolic process	159
8	GO:0006605	protein targeting	3912
8	GO:0010389	regulation of G2/M transition of mitotic cell cycle	168
8	GO:0016569	covalent chromatin modification	1457
8	GO:0010380	regulation of chlorophyll biosynthetic process	155
8	GO:0032508	DNA duplex unwinding	156
8	GO:0019432	triglyceride biosynthetic process	149
8	GO:0035335	peptidyl-tyrosine dephosphorylation	143
8	GO:0010584	pollen exine formation	157
8	GO:0045727	positive regulation of translation	154
8	GO:0006265	DNA topological change	140
8	GO:0043066	negative regulation of apoptotic process	152
8	GO:0051225	spindle assembly	147
8	GO:0010091	trichome branching	137
8	GO:0006782	protoporphyrinogen IX biosynthetic process	134
8	GO:0009694	jasmonic acid metabolic process	585
8	GO:0018208	peptidyl-proline modification	237
8	GO:0070588	calcium ion transmembrane transport	130
8	GO:0006289	nucleotide-excision repair	148
8	GO:0006338	chromatin remodeling	167
8	GO:0071805	potassium ion transmembrane transport	167
8	GO:0042732	D-xylose metabolic process	119
8	GO:0006012	galactose metabolic process	124
8	GO:0051262	protein tetramerization	125
8	GO:0071486	cellular response to high light intensity	116
8	GO:0006471	protein ADP-ribosylation	124
8	GO:0071490	cellular response to far red light	115
8	GO:0006506	GPI anchor biosynthetic process	118
8	GO:0071491	cellular response to red light	127
8	GO:0001522	pseudouridine synthesis	134
8	GO:0046856	phosphatidylinositol dephosphorylation	110
8	GO:0006370	7-methylguanosine mRNA capping	110
8	GO:0071492	cellular response to UV-A	109
8	GO:0010026	trichome differentiation	714
8	GO:0043622	cortical microtubule organization	109
8	GO:0035725	sodium ion transmembrane transport	112
8	GO:0046520	sphingoid biosynthetic process	111
8	GO:0009688	abscisic acid biosynthetic process	110
8	GO:0006875	cellular metal ion homeostasis	542
8	GO:0046488	phosphatidylinositol metabolic process	561
8	GO:0016104	triterpenoid biosynthetic process	229
8	GO:0006014	D-ribose metabolic process	106
8	GO:0052325	cell wall pectin biosynthetic process	109
8	GO:0010374	stomatal complex development	867
8	GO:0006536	glutamate metabolic process	146
8	GO:0031123	RNA 3'-end processing	366
8	GO:0035194	posttranscriptional gene silencing by RNA	799
8	GO:0048574	long-day photoperiodism, flowering	134
8	GO:0016573	histone acetylation	132
8	GO:0015698	inorganic anion transport	920
8	GO:0009156	ribonucleoside monophosphate biosynthetic process	569
8	GO:0009250	glucan biosynthetic process	1676
8	GO:0000478	endonucleolytic cleavage involved in rRNA processing	106
8	GO:0043631	RNA polyadenylation	145
8	GO:0042325	regulation of phosphorylation	476
8	GO:0006739	NADP metabolic process	983
8	GO:0006415	translational termination	110
8	GO:0009152	purine ribonucleotide biosynthetic process	633
8	GO:0006473	protein acetylation	187
8	GO:0045859	regulation of protein kinase activity	400
8	GO:0006221	pyrimidine nucleotide biosynthetic process	652
8	GO:0001932	regulation of protein phosphorylation	438
8	GO:0000082	G1/S transition of mitotic cell cycle	119
8	GO:0016106	sesquiterpenoid biosynthetic process	163
8	GO:0045814	negative regulation of gene expression, epigenetic	882
8	GO:0015672	monovalent inorganic cation transport	1565
8	GO:0006152	purine nucleoside catabolic process	1450
8	GO:0017004	cytochrome complex assembly	109
8	GO:0009143	nucleoside triphosphate catabolic process	1426
8	GO:0000075	cell cycle checkpoint	213
8	GO:0009166	nucleotide catabolic process	1466
8	GO:0009218	pyrimidine ribonucleotide metabolic process	629
8	GO:0006090	pyruvate metabolic process	1079
8	GO:0019320	hexose catabolic process	2543
8	GO:0032446	protein modification by small protein conjugation	2171
8	GO:0006195	purine nucleotide catabolic process	1455
8	GO:0000375	RNA splicing, via transesterification reactions	714
8	GO:0009154	purine ribonucleotide catabolic process	1423
8	GO:0031497	chromatin assembly	350
8	GO:0055065	metal ion homeostasis	767
8	GO:0006469	negative regulation of protein kinase activity	197
8	GO:0009199	ribonucleoside triphosphate metabolic process	1848
8	GO:0009142	nucleoside triphosphate biosynthetic process	451
8	GO:0046130	purine ribonucleoside catabolic process	1441
8	GO:0034470	ncRNA processing	1792
8	GO:0070918	production of small RNA involved in gene silencing by RNA	589
8	GO:0016072	rRNA metabolic process	1462
8	GO:0009144	purine nucleoside triphosphate metabolic process	1795
8	GO:0009126	purine nucleoside monophosphate metabolic process	1097
8	GO:0019941	modification-dependent protein catabolic process	1858
8	GO:0009158	ribonucleoside monophosphate catabolic process	633
8	GO:0009125	nucleoside monophosphate catabolic process	633
8	GO:0006641	triglyceride metabolic process	207
8	GO:0009203	ribonucleoside triphosphate catabolic process	1416
8	GO:0042454	ribonucleoside catabolic process	1452
8	GO:0046128	purine ribonucleoside metabolic process	2055
8	GO:0009146	purine nucleoside triphosphate catabolic process	1416
8	GO:0009128	purine nucleoside monophosphate catabolic process	633
8	GO:0051273	beta-glucan metabolic process	999
8	GO:0009205	purine ribonucleoside triphosphate metabolic process	1795
8	GO:2000113	negative regulation of cellular macromolecule biosynthetic process	1638
8	GO:0009161	ribonucleoside monophosphate metabolic process	1203
8	GO:0009167	purine ribonucleoside monophosphate metabolic process	1097
8	GO:0009201	ribonucleoside triphosphate biosynthetic process	439
8	GO:0046129	purine ribonucleoside biosynthetic process	595
8	GO:0051274	beta-glucan biosynthetic process	730
8	GO:0042455	ribonucleoside biosynthetic process	701
8	GO:0042451	purine nucleoside biosynthetic process	595
8	GO:0007409	axonogenesis	122
8	GO:0009260	ribonucleotide biosynthetic process	1221
8	GO:0009127	purine nucleoside monophosphate biosynthetic process	471
8	GO:0009452	7-methylguanosine RNA capping	129
8	GO:0009124	nucleoside monophosphate biosynthetic process	588
8	GO:0065002	intracellular protein transmembrane transport	662
8	GO:0015988	energy coupled proton transmembrane transport, against electrochemical gradient	220
8	GO:0031124	mRNA 3'-end processing	231
8	GO:0046039	GTP metabolic process	815
8	GO:0008064	regulation of actin polymerization or depolymerization	574
8	GO:0030832	regulation of actin filament length	574
8	GO:0031050	dsRNA fragmentation	589
8	GO:1900542	regulation of purine nucleotide metabolic process	360
8	GO:0045936	negative regulation of phosphate metabolic process	229
8	GO:1901068	guanosine-containing compound metabolic process	870
8	GO:0031401	positive regulation of protein modification process	207
8	GO:0016116	carotenoid metabolic process	681
8	GO:0072507	divalent inorganic cation homeostasis	437
8	GO:0035825	reciprocal DNA recombination	539
8	GO:0016108	tetraterpenoid metabolic process	681
8	GO:0072503	cellular divalent inorganic cation homeostasis	371
8	GO:0090421	embryonic meristem initiation	309
8	GO:0016109	tetraterpenoid biosynthetic process	666
8	GO:0009145	purine nucleoside triphosphate biosynthetic process	386
8	GO:0046578	regulation of Ras protein signal transduction	220
8	GO:0031400	negative regulation of protein modification process	244
8	GO:0072511	divalent inorganic cation transport	1063
8	GO:0018205	peptidyl-lysine modification	224
8	GO:0032412	regulation of ion transmembrane transporter activity	307
8	GO:1901991	negative regulation of mitotic cell cycle phase transition	188
8	GO:0036260	RNA capping	129
8	GO:0006722	triterpenoid metabolic process	238
8	GO:0033673	negative regulation of kinase activity	197
8	GO:0045491	xylan metabolic process	616
8	GO:0032392	DNA geometric change	158
8	GO:0045937	positive regulation of phosphate metabolic process	130
8	GO:0015985	energy coupled proton transport, down electrochemical gradient	142
8	GO:0055067	monovalent inorganic cation homeostasis	153
8	GO:0051168	nuclear export	347
8	GO:0000154	rRNA modification	110
8	GO:0046131	pyrimidine ribonucleoside metabolic process	166
8	GO:0006476	protein deacetylation	106
8	GO:0070646	protein modification by small protein removal	743
8	GO:0033875	ribonucleoside bisphosphate metabolic process	123
8	GO:0044728	DNA methylation or demethylation	572
8	GO:0070592	cell wall polysaccharide biosynthetic process	682
8	GO:0034033	purine nucleoside bisphosphate biosynthetic process	108
8	GO:0034030	ribonucleoside bisphosphate biosynthetic process	108
8	GO:0033866	nucleoside bisphosphate biosynthetic process	108
8	GO:0006305	DNA alkylation	564
8	GO:0072663	establishment of protein localization to peroxisome	492
8	GO:0043408	regulation of MAPK cascade	133
8	GO:0032318	regulation of Ras GTPase activity	156
8	GO:0016101	diterpenoid metabolic process	151
8	GO:0035303	regulation of dephosphorylation	633
8	GO:0046134	pyrimidine nucleoside biosynthetic process	127
8	GO:0072655	establishment of protein localization to mitochondrion	356
8	GO:0046132	pyrimidine ribonucleoside biosynthetic process	125
8	GO:0061564	axon development	136
8	GO:0072666	establishment of protein localization to vacuole	615
8	GO:0072596	establishment of protein localization to chloroplast	283
8	GO:0016102	diterpenoid biosynthetic process	139
8	GO:0019319	hexose biosynthetic process	1082
8	GO:0000725	recombinational repair	240
8	GO:0018377	protein myristoylation	1461
8	GO:0006714	sesquiterpenoid metabolic process	209
8	GO:0008154	actin polymerization or depolymerization	622
8	GO:0006498	N-terminal protein lipidation	1461
8	GO:0015718	monocarboxylic acid transport	173
8	GO:0051261	protein depolymerization	164
8	GO:0046471	phosphatidylglycerol metabolic process	322
8	GO:0090502	RNA phosphodiester bond hydrolysis, endonucleolytic	107
8	GO:0007265	Ras protein signal transduction	153
9	GO:0016567	protein ubiquitination	2035
9	GO:0006499	N-terminal protein myristoylation	1461
9	GO:0006511	ubiquitin-dependent protein catabolic process	1843
9	GO:0006623	protein targeting to vacuole	614
9	GO:0080129	proteasome core complex assembly	573
9	GO:0043161	proteasomal ubiquitin-dependent protein catabolic process	699
9	GO:0010413	glucuronoxylan metabolic process	572
9	GO:0006007	glucose catabolic process	2537
9	GO:0048765	root hair cell differentiation	1233
9	GO:0035196	production of miRNAs involved in gene silencing by miRNA	533
9	GO:0016558	protein import into peroxisome matrix	488
9	GO:0070838	divalent metal ion transport	1059
9	GO:0006813	potassium ion transport	416
9	GO:0006334	nucleosome assembly	316
9	GO:0000041	transition metal ion transport	674
9	GO:0016246	RNA interference	659
9	GO:0006754	ATP biosynthetic process	357
9	GO:0016926	protein desumoylation	284
9	GO:0010359	regulation of anion channel activity	278
9	GO:0045036	protein targeting to chloroplast	283
9	GO:0000184	nuclear-transcribed mRNA catabolic process, nonsense-mediated decay	222
9	GO:0015991	ATP hydrolysis coupled proton transport	220
9	GO:0016579	protein deubiquitination	234
9	GO:0006270	DNA replication initiation	206
9	GO:0000413	protein peptidyl-prolyl isomerization	197
9	GO:0030422	production of siRNA involved in RNA interference	501
9	GO:0010351	lithium ion transport	188
9	GO:0006357	regulation of transcription from RNA polymerase II promoter	449
9	GO:0006874	cellular calcium ion homeostasis	187
9	GO:0006814	sodium ion transport	185
9	GO:0000122	negative regulation of transcription from RNA polymerase II promoter	148
9	GO:0015986	ATP synthesis coupled proton transport	142
9	GO:0006367	transcription initiation from RNA polymerase II promoter	144
9	GO:0045944	positive regulation of transcription from RNA polymerase II promoter	123
9	GO:0006378	mRNA polyadenylation	118
9	GO:0010054	trichoblast differentiation	1288
9	GO:0030833	regulation of actin filament polymerization	571
9	GO:0006400	tRNA modification	158
9	GO:0016925	protein sumoylation	114
9	GO:0055074	calcium ion homeostasis	236
9	GO:0043484	regulation of RNA splicing	170
9	GO:0035195	gene silencing by miRNA	571
9	GO:0030838	positive regulation of actin filament polymerization	475
9	GO:0050684	regulation of mRNA processing	182
9	GO:0007093	mitotic cell cycle checkpoint	159
9	GO:0071900	regulation of protein serine/threonine kinase activity	336
9	GO:0000377	RNA splicing, via transesterification reactions with bulged adenosine as nucleophile	711
9	GO:0055076	transition metal ion homeostasis	443
9	GO:0033121	regulation of purine nucleotide catabolic process	341
9	GO:0042326	negative regulation of phosphorylation	212
9	GO:0030811	regulation of nucleotide catabolic process	341
9	GO:1901069	guanosine-containing compound catabolic process	786
9	GO:0001933	negative regulation of protein phosphorylation	205
9	GO:0032271	regulation of protein polymerization	587
9	GO:0033124	regulation of GTP catabolic process	312
9	GO:0044743	intracellular protein transmembrane import	645
9	GO:0032273	positive regulation of protein polymerization	482
9	GO:0046916	cellular transition metal ion homeostasis	295
9	GO:0048024	regulation of mRNA splicing, via spliceosome	132
9	GO:0044744	protein targeting to nucleus	583
9	GO:0006625	protein targeting to peroxisome	492
9	GO:0031570	DNA integrity checkpoint	160
9	GO:0042327	positive regulation of phosphorylation	115
9	GO:0001934	positive regulation of protein phosphorylation	110
9	GO:0055069	zinc ion homeostasis	209
9	GO:0090329	regulation of DNA-dependent DNA replication	115
9	GO:0006475	internal protein amino acid acetylation	141
9	GO:1901879	regulation of protein depolymerization	115
9	GO:0018394	peptidyl-lysine acetylation	139
9	GO:0045664	regulation of neuron differentiation	101
9	GO:0030041	actin filament polymerization	575
9	GO:0000288	nuclear-transcribed mRNA catabolic process, deadenylation-dependent decay	133
9	GO:0000338	protein deneddylation	387
9	GO:0000469	cleavage involved in rRNA processing	116
10	GO:0006816	calcium ion transport	777
10	GO:0030244	cellulose biosynthetic process	644
10	GO:0010267	production of ta-siRNAs involved in RNA interference	390
10	GO:0010388	cullin deneddylation	385
10	GO:0006826	iron ion transport	322
10	GO:0006882	cellular zinc ion homeostasis	192
10	GO:0051865	protein autoubiquitination	176
10	GO:0000079	regulation of cyclin-dependent protein serine/threonine kinase activity	248
10	GO:0055072	iron ion homeostasis	178
10	GO:0045736	negative regulation of cyclin-dependent protein serine/threonine kinase activity	143
10	GO:0042787	protein ubiquitination involved in ubiquitin-dependent protein catabolic process	143
10	GO:0031053	primary miRNA processing	101
10	GO:0044774	mitotic DNA integrity checkpoint	104
10	GO:0009168	purine ribonucleoside monophosphate biosynthetic process	471
10	GO:0009207	purine ribonucleoside triphosphate catabolic process	1416
10	GO:0009169	purine ribonucleoside monophosphate catabolic process	633
10	GO:0009206	purine ribonucleoside triphosphate biosynthetic process	386
10	GO:0018393	internal peptidyl-lysine acetylation	139
10	GO:0016122	xanthophyll metabolic process	105
10	GO:0071804	cellular potassium ion transport	167
10	GO:0000289	nuclear-transcribed mRNA poly(A) tail shortening	103
11	GO:0045292	mRNA cis splicing, via spliceosome	106
11	GO:0071901	negative regulation of protein serine/threonine kinase activity	189
11	GO:0000380	alternative mRNA splicing, via spliceosome	131
12	GO:0000381	regulation of alternative mRNA splicing, via spliceosome	118

## Sheet: BP level2
	GO term ID	Biological Processes	number of contigs
	GO:0001906	cell killing	101
	GO:0040011	locomotion	436
	GO:0022610	biological adhesion	504
	GO:0048511	rhythmic process	700
	GO:0040007	growth	3450
	GO:0002376	immune system process	7047
	GO:0000003	reproduction	9218
	GO:0051704	multi-organism process	9570
	GO:0023052	signaling	11027
	GO:0032502	developmental process	15094
	GO:0032501	multicellular organismal process	15248
	GO:0051179	localization	16157
	GO:0071840	cellular component organization or biogenesis	16787
	GO:0065007	biological regulation	24908
	GO:0050896	response to stimulus	31711
	GO:0044699	single-organism process	38574
	GO:0008152	metabolic process	51675
	GO:0009987	cellular process	56132

## Sheet: CC all
GO level	GO term ID	Cellular Components	number of contigs
1	GO:0005575	cellular_component	72235
2	GO:0016020	membrane	28769
2	GO:0005576	extracellular region	7876
2	GO:0009295	nucleoid	244
2	GO:0030054	cell junction	4785
2	GO:0005623	cell	66082
2	GO:0031012	extracellular matrix	145
2	GO:0045202	synapse	101
2	GO:0043226	organelle	51237
2	GO:0031974	membrane-enclosed lumen	4684
2	GO:0055044	symplast	4618
2	GO:0032991	macromolecular complex	10768
3	GO:0048046	apoplast	2157
3	GO:0043234	protein complex	7453
3	GO:0031982	vesicle	1059
3	GO:0005911	cell-cell junction	4683
3	GO:0019867	outer membrane	453
3	GO:0032993	protein-DNA complex	310
3	GO:0044425	membrane part	18116
3	GO:0044464	cell part	66081
3	GO:0044422	organelle part	20287
3	GO:0044421	extracellular region part	484
3	GO:0043228	non-membrane-bounded organelle	7056
3	GO:0043227	membrane-bounded organelle	49960
3	GO:0048475	coated membrane	349
4	GO:0005886	plasma membrane	16260
4	GO:0005622	intracellular	58768
4	GO:0009506	plasmodesma	4618
4	GO:0005789	endoplasmic reticulum membrane	1882
4	GO:0000139	Golgi membrane	1410
4	GO:0044459	plasma membrane part	2118
4	GO:0012505	endomembrane system	3783
4	GO:0005615	extracellular space	348
4	GO:0070469	respiratory chain	521
4	GO:0019898	extrinsic to membrane	484
4	GO:0008287	protein serine/threonine phosphatase complex	201
4	GO:0005905	coated pit	159
4	GO:0030117	membrane coat	349
4	GO:0009986	cell surface	149
4	GO:0016469	proton-transporting two-sector ATPase complex	309
4	GO:0033178	proton-transporting two-sector ATPase complex, catalytic domain	150
4	GO:0071944	cell periphery	18325
4	GO:0031090	organelle membrane	8746
4	GO:0032153	cell division site	102
4	GO:0042995	cell projection	412
4	GO:0045271	respiratory chain complex I	226
4	GO:0009521	photosystem	516
4	GO:0033177	proton-transporting two-sector ATPase complex, proton-transporting domain	122
4	GO:0043233	organelle lumen	4594
4	GO:0030312	external encapsulating structure	3170
4	GO:0042175	nuclear outer membrane-endoplasmic reticulum membrane network	1890
4	GO:0031988	membrane-bounded vesicle	1001
4	GO:0031224	intrinsic to membrane	16334
4	GO:0031975	envelope	5270
4	GO:0044424	intracellular part	58456
4	GO:0031300	intrinsic to organelle membrane	460
4	GO:0031967	organelle envelope	5233
4	GO:0031984	organelle subcompartment	2177
4	GO:0044446	intracellular organelle part	20200
4	GO:0044462	external encapsulating structure part	239
4	GO:0045177	apical part of cell	103
4	GO:0030964	NADH dehydrogenase complex	226
4	GO:0044463	cell projection part	153
4	GO:0097458	neuron part	164
4	GO:0045275	respiratory chain complex III	110
5	GO:0005737	cytoplasm	44213
5	GO:0016021	integral to membrane	15782
5	GO:0005618	cell wall	3120
5	GO:0009579	thylakoid	2537
5	GO:0031225	anchored to membrane	639
5	GO:0000502	proteasome complex	412
5	GO:0000151	ubiquitin ligase complex	990
5	GO:0005635	nuclear envelope	578
5	GO:0030529	ribonucleoprotein complex	3684
5	GO:0005938	cell cortex	451
5	GO:0005747	mitochondrial respiratory chain complex I	222
5	GO:0009654	oxygen evolving complex	159
5	GO:0030076	light-harvesting complex	177
5	GO:0031227	intrinsic to endoplasmic reticulum membrane	259
5	GO:0000922	spindle pole	135
5	GO:0005839	proteasome core complex	116
5	GO:0005750	mitochondrial respiratory chain complex III	110
5	GO:0046930	pore complex	229
5	GO:0005667	transcription factor complex	218
5	GO:0005876	spindle microtubule	103
5	GO:0043005	neuron projection	138
5	GO:0012506	vesicle membrane	429
5	GO:0019866	organelle inner membrane	1628
5	GO:0030880	RNA polymerase complex	259
5	GO:0043229	intracellular organelle	51226
5	GO:0044436	thylakoid part	1840
5	GO:0044391	ribosomal subunit	1598
5	GO:0031968	organelle outer membrane	442
5	GO:0044444	cytoplasmic part	36229
5	GO:0034357	photosynthetic membrane	1731
5	GO:0044433	cytoplasmic vesicle part	429
5	GO:0044455	mitochondrial membrane part	722
5	GO:0044426	cell wall part	192
5	GO:0033176	proton-transporting V-type ATPase complex	147
5	GO:0045259	proton-transporting ATP synthase complex	140
5	GO:0031970	organelle envelope lumen	116
5	GO:0009368	endopeptidase Clp complex	102
5	GO:0031234	extrinsic to internal side of plasma membrane	231
5	GO:0022624	proteasome accessory complex	146
5	GO:0005838	proteasome regulatory particle	131
6	GO:0005739	mitochondrion	9239
6	GO:0005829	cytosol	9802
6	GO:0005794	Golgi apparatus	4346
6	GO:0005773	vacuole	5420
6	GO:0005783	endoplasmic reticulum	3824
6	GO:0005730	nucleolus	2186
6	GO:0005840	ribosome	2626
6	GO:0009536	plastid	14170
6	GO:0005768	endosome	1646
6	GO:0009505	plant-type cell wall	1030
6	GO:0005743	mitochondrial inner membrane	1304
6	GO:0022625	cytosolic large ribosomal subunit	765
6	GO:0022627	cytosolic small ribosomal subunit	592
6	GO:0005654	nucleoplasm	1610
6	GO:0009524	phragmoplast	350
6	GO:0005681	spliceosomal complex	465
6	GO:0031977	thylakoid lumen	417
6	GO:0031965	nuclear membrane	278
6	GO:0010319	stromule	249
6	GO:0048471	perinuclear region of cytoplasm	241
6	GO:0000786	nucleosome	209
6	GO:0009504	cell plate	200
6	GO:0031966	mitochondrial membrane	1561
6	GO:0000932	cytoplasmic mRNA processing body	195
6	GO:0043231	intracellular membrane-bounded organelle	49950
6	GO:0030176	integral to endoplasmic reticulum membrane	187
6	GO:0005732	small nucleolar ribonucleoprotein complex	175
6	GO:0005643	nuclear pore	167
6	GO:0005741	mitochondrial outer membrane	231
6	GO:0030659	cytoplasmic vesicle membrane	423
6	GO:0000228	nuclear chromosome	480
6	GO:0005811	lipid particle	133
6	GO:0031410	cytoplasmic vesicle	1010
6	GO:0016363	nuclear matrix	109
6	GO:0031461	cullin-RING ubiquitin ligase complex	699
6	GO:0005758	mitochondrial intermembrane space	104
6	GO:0005753	mitochondrial proton-transporting ATP synthase complex	103
6	GO:0055035	plastid thylakoid membrane	1610
6	GO:0009528	plastid inner membrane	344
6	GO:0042170	plastid membrane	965
6	GO:0005881	cytoplasmic microtubule	109
6	GO:0042579	microbody	1037
6	GO:0005746	mitochondrial respiratory chain	411
6	GO:0030863	cortical cytoskeleton	151
6	GO:0034399	nuclear periphery	138
6	GO:0031226	intrinsic to plasma membrane	807
6	GO:0009527	plastid outer membrane	166
6	GO:0031301	integral to organelle membrane	373
6	GO:0044429	mitochondrial part	2131
6	GO:0044430	cytoskeletal part	1608
6	GO:0044432	endoplasmic reticulum part	2097
6	GO:0044437	vacuolar part	3163
6	GO:0044431	Golgi apparatus part	1563
6	GO:0043232	intracellular non-membrane-bounded organelle	7056
6	GO:0044451	nucleoplasm part	1239
6	GO:0044428	nuclear part	4796
6	GO:0044440	endosomal part	613
6	GO:0070013	intracellular organelle lumen	4594
6	GO:0031976	plastid thylakoid	2062
6	GO:0044445	cytosolic part	2092
6	GO:0044427	chromosomal part	945
6	GO:0044435	plastid part	6177
6	GO:0044454	nuclear chromosome part	354
6	GO:0035770	ribonucleoprotein granule	243
6	GO:0031978	plastid thylakoid lumen	283
6	GO:0044438	microbody part	251
6	GO:0031985	Golgi cisterna	141
6	GO:0044448	cell cortex part	269
6	GO:0000428	DNA-directed RNA polymerase complex	259
6	GO:0044798	nuclear transcription factor complex	166
6	GO:0042646	plastid nucleoid	116
6	GO:0030120	vesicle coat	184
6	GO:0009898	internal side of plasma membrane	255
6	GO:0030660	Golgi-associated vesicle membrane	105
6	GO:0019897	extrinsic to plasma membrane	249
7	GO:0005634	nucleus	25880
7	GO:0005774	vacuolar membrane	3141
7	GO:0009535	chloroplast thylakoid membrane	1609
7	GO:0022626	cytosolic ribosome	1864
7	GO:0009534	chloroplast thylakoid	2062
7	GO:0005802	trans-Golgi network	1011
7	GO:0005874	microtubule	728
7	GO:0005759	mitochondrial matrix	646
7	GO:0031969	chloroplast membrane	941
7	GO:0080008	Cul4-RING ubiquitin ligase complex	512
7	GO:0010287	plastoglobule	488
7	GO:0005887	integral to plasma membrane	473
7	GO:0005856	cytoskeleton	2085
7	GO:0009705	plant-type vacuole membrane	410
7	GO:0009523	photosystem II	428
7	GO:0010008	endosome membrane	612
7	GO:0046658	anchored to plasma membrane	358
7	GO:0009706	chloroplast inner membrane	342
7	GO:0005819	spindle	467
7	GO:0015934	large ribosomal subunit	909
7	GO:0000325	plant-type vacuole	624
7	GO:0009522	photosystem I	319
7	GO:0005694	chromosome	1278
7	GO:0009543	chloroplast thylakoid lumen	283
7	GO:0015935	small ribosomal subunit	695
7	GO:0005788	endoplasmic reticulum lumen	247
7	GO:0005813	centrosome	223
7	GO:0005875	microtubule associated complex	347
7	GO:0031902	late endosome membrane	199
7	GO:0042651	thylakoid membrane	1673
7	GO:0009532	plastid stroma	3439
7	GO:0000785	chromatin	497
7	GO:0030118	clathrin coat	246
7	GO:0005740	mitochondrial envelope	1660
7	GO:0005795	Golgi stack	234
7	GO:0009707	chloroplast outer membrane	164
7	GO:0071013	catalytic step 2 spliceosome	153
7	GO:0019005	SCF ubiquitin ligase complex	150
7	GO:0005815	microtubule organizing center	352
7	GO:0000775	chromosome, centromeric region	173
7	GO:0005769	early endosome	140
7	GO:0005770	late endosome	313
7	GO:0016023	cytoplasmic membrane-bounded vesicle	970
7	GO:0009526	plastid envelope	3334
7	GO:0043680	filiform apparatus	111
7	GO:0005885	Arp2/3 protein complex	109
7	GO:0009840	chloroplastic endopeptidase Clp complex	102
7	GO:0000323	lytic vacuole	459
7	GO:0031981	nuclear lumen	3791
7	GO:0030658	transport vesicle membrane	118
7	GO:0044434	chloroplast part	6090
7	GO:0030662	coated vesicle membrane	254
7	GO:0044439	peroxisomal part	251
7	GO:0055029	nuclear DNA-directed RNA polymerase complex	259
7	GO:0000322	storage vacuole	106
7	GO:0000313	organellar ribosome	120
8	GO:0009507	chloroplast	13841
8	GO:0009570	chloroplast stroma	3379
8	GO:0009941	chloroplast envelope	3234
8	GO:0005777	peroxisome	1037
8	GO:0005764	lysosome	371
8	GO:0005834	heterotrimeric G-protein complex	229
8	GO:0005778	peroxisomal membrane	216
8	GO:0016592	mediator complex	204
8	GO:0015629	actin cytoskeleton	447
8	GO:0005871	kinesin complex	175
8	GO:0009514	glyoxysome	140
8	GO:0016604	nuclear body	570
8	GO:0000795	synaptonemal complex	121
8	GO:0000790	nuclear chromatin	162
8	GO:0005765	lysosomal membrane	113
8	GO:0015630	microtubule cytoskeleton	1367
8	GO:0005771	multivesicular body	111
8	GO:0009501	amyloplast	107
8	GO:0000794	condensed nuclear chromosome	209
8	GO:0030665	clathrin-coated vesicle membrane	145
8	GO:0005849	mRNA cleavage factor complex	103
8	GO:0000793	condensed chromosome	291
8	GO:0030139	endocytic vesicle	213
8	GO:0030133	transport vesicle	176
8	GO:0030135	coated vesicle	459
8	GO:0016591	DNA-directed RNA polymerase II, holoenzyme	201
8	GO:0031903	microbody membrane	216
8	GO:0005798	Golgi-associated vesicle	147
9	GO:0016607	nuclear speck	398
9	GO:0030136	clathrin-coated vesicle	340
9	GO:0045335	phagocytic vesicle	171

## Sheet: CC level 2
	GO term ID	Cellular Components	number of contigs
	GO:0045202	synapse	101										GO:0045202	synapse	101										GO:0045202	synapse	101										GO:0045202	synapse	101										GO:0045202
	GO:0031012	extracellular matrix	145										GO:0031012	extracellular matrix	145										GO:0031012	extracellular matrix	145										GO:0031012	extracellular matrix	145										GO:0031012
	GO:0009295	nucleoid	244										GO:0009295	nucleoid	244										GO:0009295	nucleoid	244										GO:0009295	nucleoid	244										GO:0009295
	GO:0055044	symplast	4618										GO:0055044	symplast	4618										GO:0055044	symplast	4618										GO:0055044	symplast	4618										GO:0055044
	GO:0031974	membrane-enclosed lumen	4684										GO:0031974	membrane-enclosed lumen	4684										GO:0031974	membrane-enclosed lumen	4684										GO:0031974	membrane-enclosed lumen	4684										GO:0031974
	GO:0030054	cell junction	4785										GO:0030054	cell junction	4785										GO:0030054	cell junction	4785										GO:0030054	cell junction	4785										GO:0030054
	GO:0005576	extracellular region	7876										GO:0005576	extracellular region	7876										GO:0005576	extracellular region	7876										GO:0005576	extracellular region	7876										GO:0005576
	GO:0032991	macromolecular complex	10768										GO:0032991	macromolecular complex	10768										GO:0032991	macromolecular complex	10768										GO:0032991	macromolecular complex	10768										GO:0032991
	GO:0016020	membrane	28769										GO:0016020	membrane	28769										GO:0016020	membrane	28769										GO:0016020	membrane	28769										GO:0016020
	GO:0043226	organelle	51237										GO:0043226	organelle	51237										GO:0043226	organelle	51237										GO:0043226	organelle	51237										GO:0043226
	GO:0005623	cell	66082										GO:0005623	cell	66082										GO:0005623	cell	66082										GO:0005623	cell	66082										GO:0005623
[truncated: 53 more columns]

## Sheet: MF all
GO level	GO term ID	Molecular Functions	number of contigs
1	GO:0003674	molecular_function	71458
2	GO:0005488	binding	48227
2	GO:0003824	catalytic activity	38789
2	GO:0005215	transporter activity	5440
2	GO:0001071	nucleic acid binding transcription factor activity	3686
2	GO:0005198	structural molecule activity	2834
2	GO:0009055	electron carrier activity	1630
2	GO:0030234	enzyme regulator activity	1191
2	GO:0060089	molecular transducer activity	1424
2	GO:0016209	antioxidant activity	663
2	GO:0004872	receptor activity	875
2	GO:0045735	nutrient reservoir activity	271
2	GO:0000988	protein binding transcription factor activity	305
3	GO:0097159	organic cyclic compound binding	34007
3	GO:1901363	heterocyclic compound binding	33951
3	GO:0005515	protein binding	14356
3	GO:0016740	transferase activity	15915
3	GO:0043167	ion binding	32579
3	GO:0016787	hydrolase activity	15320
3	GO:0016491	oxidoreductase activity	6591
3	GO:0036094	small molecule binding	22820
3	GO:0003700	sequence-specific DNA binding transcription factor activity	3683
3	GO:0022857	transmembrane transporter activity	4402
3	GO:0003735	structural constituent of ribosome	2176
3	GO:0022892	substrate-specific transporter activity	4215
3	GO:0030246	carbohydrate binding	1846
3	GO:0048037	cofactor binding	2378
3	GO:0016874	ligase activity	2590
3	GO:0016829	lyase activity	1485
3	GO:0008289	lipid binding	1065
3	GO:0016853	isomerase activity	1136
3	GO:0004871	signal transducer activity	1424
3	GO:0003682	chromatin binding	855
3	GO:0004601	peroxidase activity	544
3	GO:0019825	oxygen binding	538
3	GO:0038023	signaling receptor activity	772
3	GO:0004857	enzyme inhibitor activity	376
3	GO:1901476	carbohydrate transporter activity	531
3	GO:0051540	metal cluster binding	556
3	GO:0008047	enzyme activator activity	493
3	GO:0060589	nucleoside-triphosphatase regulator activity	506
3	GO:0001871	pattern binding	458
3	GO:0090484	drug transporter activity	408
3	GO:0005200	structural constituent of cytoskeleton	279
3	GO:1901505	carbohydrate derivative transporter activity	265
3	GO:0033218	amide binding	296
3	GO:0019207	kinase regulator activity	225
3	GO:0000989	transcription factor binding transcription factor activity	259
3	GO:0097367	carbohydrate derivative binding	249
3	GO:0043021	ribonucleoprotein complex binding	135
3	GO:0008144	drug binding	141
3	GO:0061134	peptidase regulator activity	105
3	GO:0042910	xenobiotic transporter activity	120
3	GO:0009975	cyclase activity	103
3	GO:1901681	sulfur compound binding	123
4	GO:0016772	transferase activity, transferring phosphorus-containing groups	10231
4	GO:0003676	nucleic acid binding	13827
4	GO:0043168	anion binding	20414
4	GO:1901265	nucleoside phosphate binding	22444
4	GO:0000166	nucleotide binding	22444
4	GO:0043169	cation binding	15933
4	GO:0001882	nucleoside binding	18141
4	GO:0016788	hydrolase activity, acting on ester bonds	5570
4	GO:0016757	transferase activity, transferring glycosyl groups	2245
4	GO:0022891	substrate-specific transmembrane transporter activity	3711
4	GO:0008233	peptidase activity	3163
4	GO:0016817	hydrolase activity, acting on acid anhydrides	5091
4	GO:0016705	oxidoreductase activity, acting on paired donors, with incorporation or reduction of molecular oxygen	1568
4	GO:0005516	calmodulin binding	1531
4	GO:0050662	coenzyme binding	1688
4	GO:0016798	hydrolase activity, acting on glycosyl bonds	1819
4	GO:0016614	oxidoreductase activity, acting on CH-OH group of donors	1257
4	GO:0016746	transferase activity, transferring acyl groups	1354
4	GO:0046983	protein dimerization activity	1252
4	GO:0046906	tetrapyrrole binding	1579
4	GO:0016741	transferase activity, transferring one-carbon groups	1325
4	GO:0004497	monooxygenase activity	1011
4	GO:0022804	active transmembrane transporter activity	2562
4	GO:0042802	identical protein binding	995
4	GO:0016879	ligase activity, forming carbon-nitrogen bonds	1748
4	GO:0016820	hydrolase activity, acting on acid anhydrides, catalyzing transmembrane movement of substances	965
4	GO:0005543	phospholipid binding	631
4	GO:0016765	transferase activity, transferring alkyl or aryl (other than methyl) groups	683
4	GO:0015144	carbohydrate transmembrane transporter activity	531
4	GO:0016810	hydrolase activity, acting on carbon-nitrogen (but not peptide) bonds	608
4	GO:0051213	dioxygenase activity	749
4	GO:0017171	serine hydrolase activity	948
4	GO:0030170	pyridoxal phosphate binding	606
4	GO:0016835	carbon-oxygen lyase activity	675
4	GO:0016651	oxidoreductase activity, acting on NAD(P)H	687
4	GO:0051536	iron-sulfur cluster binding	556
4	GO:0004888	transmembrane signaling receptor activity	649
4	GO:0051082	unfolded protein binding	501
4	GO:0016627	oxidoreductase activity, acting on the CH-CH group of donors	502
4	GO:0030247	polysaccharide binding	458
4	GO:0008092	cytoskeletal protein binding	660
4	GO:0030695	GTPase regulator activity	483
4	GO:0008565	protein transporter activity	478
4	GO:0016903	oxidoreductase activity, acting on the aldehyde or oxo group of donors	519
4	GO:0016866	intramolecular transferase activity	357
4	GO:0016830	carbon-carbon lyase activity	544
4	GO:0016667	oxidoreductase activity, acting on a sulfur group of donors	551
4	GO:0016684	oxidoreductase activity, acting on peroxide as acceptor	549
4	GO:0022803	passive transmembrane transporter activity	617
4	GO:0016769	transferase activity, transferring nitrogenous groups	333
4	GO:0015238	drug transmembrane transporter activity	379
4	GO:0019899	enzyme binding	711
4	GO:0031072	heat shock protein binding	352
4	GO:0005096	GTPase activator activity	319
4	GO:0016875	ligase activity, forming carbon-oxygen bonds	363
4	GO:0016638	oxidoreductase activity, acting on the CH-NH2 group of donors	267
4	GO:0042277	peptide binding	257
4	GO:0016701	oxidoreductase activity, acting on single donors with incorporation of molecular oxygen	311
4	GO:0016860	intramolecular oxidoreductase activity	268
4	GO:0016859	cis-trans isomerase activity	287
4	GO:0003712	transcription cofactor activity	249
4	GO:0016679	oxidoreductase activity, acting on diphenols and related substances as donors	276
4	GO:0019887	protein kinase regulator activity	216
4	GO:0019842	vitamin binding	258
4	GO:0016854	racemase and epimerase activity	208
4	GO:1901677	phosphate transmembrane transporter activity	263
4	GO:0005319	lipid transporter activity	199
4	GO:0048029	monosaccharide binding	221
4	GO:0019213	deacetylase activity	106
4	GO:0005057	receptor signaling protein activity	243
4	GO:0016877	ligase activity, forming carbon-sulfur bonds	172
4	GO:0003916	DNA topoisomerase activity	140
4	GO:0005102	receptor binding	192
4	GO:0008134	transcription factor binding	173
4	GO:0043621	protein self-association	180
4	GO:0042393	histone binding	172
4	GO:0005496	steroid binding	167
4	GO:0008061	chitin binding	155
4	GO:0016645	oxidoreductase activity, acting on the CH-NH group of donors	129
4	GO:0015197	peptide transporter activity	127
4	GO:0019904	protein domain specific binding	138
4	GO:0016782	transferase activity, transferring sulfur-containing groups	104
4	GO:0000156	phosphorelay response regulator activity	129
4	GO:0016846	carbon-sulfur lyase activity	133
4	GO:0016885	ligase activity, forming carbon-carbon bonds	123
4	GO:0005337	nucleoside transmembrane transporter activity	136
4	GO:0032403	protein complex binding	152
4	GO:0016872	intramolecular lyase activity	111
4	GO:0015002	heme-copper terminal oxidase activity	122
4	GO:0019210	kinase inhibitor activity	110
4	GO:0008559	xenobiotic-transporting ATPase activity	120
4	GO:0032182	small conjugating protein binding	109
4	GO:0015562	efflux transmembrane transporter activity	106
4	GO:0043178	alcohol binding	115
4	GO:0051192	prosthetic group binding	114
4	GO:0016675	oxidoreductase activity, acting on a heme group of donors	122
4	GO:0005504	fatty acid binding	102
4	GO:0005484	SNAP receptor activity	106
4	GO:0048038	quinone binding	103
5	GO:0016301	kinase activity	7877
5	GO:0046872	metal ion binding	15350
5	GO:0035639	purine ribonucleoside triphosphate binding	17572
5	GO:0032549	ribonucleoside binding	18134
5	GO:0001883	purine nucleoside binding	18110
5	GO:0016773	phosphotransferase activity, alcohol group as acceptor	7244
5	GO:0003677	DNA binding	6592
5	GO:0003723	RNA binding	5737
5	GO:0017076	purine nucleotide binding	18416
5	GO:0032553	ribonucleotide binding	18441
5	GO:0070011	peptidase activity, acting on L-amino acid peptides	3064
5	GO:0004553	hydrolase activity, hydrolyzing O-glycosyl compounds	1688
5	GO:0016818	hydrolase activity, acting on acid anhydrides, in phosphorus-containing anhydrides	5063
5	GO:0015075	ion transmembrane transporter activity	3239
5	GO:0016758	transferase activity, transferring hexosyl groups	1694
5	GO:0016779	nucleotidyltransferase activity	2557
5	GO:0008168	methyltransferase activity	1236
5	GO:0042578	phosphoric ester hydrolase activity	1714
5	GO:0004518	nuclease activity	2582
5	GO:0020037	heme binding	1345
5	GO:0016616	oxidoreductase activity, acting on the CH-OH group of donors, NAD or NADP as acceptor	1151
5	GO:0008194	UDP-glycosyltransferase activity	1140
5	GO:0016747	transferase activity, transferring acyl groups other than amino-acyl groups	1115
5	GO:0015291	secondary active transmembrane transporter activity	1489
5	GO:0008236	serine-type peptidase activity	946
5	GO:0042626	ATPase activity, coupled to transmembrane movement of substances	951
5	GO:0016881	acid-amino acid ligase activity	1416
5	GO:0052689	carboxylic ester hydrolase activity	981
5	GO:0016298	lipase activity	552
5	GO:0015267	channel activity	617
5	GO:0042803	protein homodimerization activity	566
5	GO:0016706	oxidoreductase activity, acting on paired donors, with incorporation or reduction of molecular oxygen, 2-oxoglutarate as one donor, and incorporation of one atom each of oxygen into both donors	461
5	GO:0022838	substrate-specific channel activity	597
5	GO:0050660	flavin adenine dinucleotide binding	538
5	GO:0008483	transaminase activity	332
5	GO:0015399	primary active transmembrane transporter activity	1201
5	GO:0016620	oxidoreductase activity, acting on the aldehyde or oxo group of donors, NAD or NADP as acceptor	435
5	GO:0016836	hydro-lyase activity	434
5	GO:0051287	NAD binding	465
5	GO:0016811	hydrolase activity, acting on carbon-nitrogen (but not peptide) bonds, in linear amides	335
5	GO:0035091	phosphatidylinositol binding	393
5	GO:0031406	carboxylic acid binding	597
5	GO:0019199	transmembrane receptor protein kinase activity	446
5	GO:0005342	organic acid transmembrane transporter activity	612
5	GO:0050661	NADP binding	402
5	GO:0016876	ligase activity, forming aminoacyl-tRNA and related compounds	363
5	GO:0004659	prenyltransferase activity	219
5	GO:0030551	cyclic nucleotide binding	210
5	GO:0051119	sugar transmembrane transporter activity	498
5	GO:0016831	carboxy-lyase activity	356
5	GO:0016628	oxidoreductase activity, acting on the CH-CH group of donors, NAD or NADP as acceptor	298
5	GO:0051539	4 iron, 4 sulfur cluster binding	321
5	GO:0016709	oxidoreductase activity, acting on paired donors, with incorporation or reduction of molecular oxygen, NAD(P)H as one donor, and incorporation of one atom of oxygen	326
5	GO:0003779	actin binding	295
5	GO:0016168	chlorophyll binding	309
5	GO:0016790	thiolester hydrolase activity	381
5	GO:0015932	nucleobase-containing compound transmembrane transporter activity	322
5	GO:0016615	malate dehydrogenase activity	194
5	GO:0015631	tubulin binding	299
5	GO:0004364	glutathione transferase activity	269
5	GO:0003755	peptidyl-prolyl cis-trans isomerase activity	268
5	GO:0016838	carbon-oxygen lyase activity, acting on phosphates	143
5	GO:0005083	small GTPase regulator activity	310
5	GO:0016763	transferase activity, transferring pentosyl groups	277
5	GO:0005085	guanyl-nucleotide exchange factor activity	218
5	GO:0015036	disulfide oxidoreductase activity	277
5	GO:0016702	oxidoreductase activity, acting on single donors with incorporation of molecular oxygen, incorporation of two atoms of oxygen	255
5	GO:0016776	phosphotransferase activity, phosphate group as acceptor	173
5	GO:0016655	oxidoreductase activity, acting on NAD(P)H, quinone or similar compound as acceptor	228
5	GO:0004702	receptor signaling protein serine/threonine kinase activity	234
5	GO:0016884	carbon-nitrogen ligase activity, with glutamine as amido-N-donor	170
5	GO:0016682	oxidoreductase activity, acting on diphenols and related substances as donors, oxygen as acceptor	201
5	GO:0016799	hydrolase activity, hydrolyzing N-glycosyl compounds	123
5	GO:0003954	NADH dehydrogenase activity	157
5	GO:0015605	organophosphate ester transmembrane transporter activity	201
5	GO:0031559	oxidosqualene cyclase activity	151
5	GO:0031418	L-ascorbic acid binding	175
5	GO:0016668	oxidoreductase activity, acting on a sulfur group of donors, NAD(P) as acceptor	218
5	GO:0016538	cyclin-dependent protein serine/threonine kinase regulator activity	157
5	GO:0051537	2 iron, 2 sulfur cluster binding	165
5	GO:0001067	regulatory region nucleic acid binding	179
5	GO:0046982	protein heterodimerization activity	160
5	GO:0016857	racemase and epimerase activity, acting on carbohydrates and derivatives	121
5	GO:0016641	oxidoreductase activity, acting on the CH-NH2 group of donors, oxygen as acceptor	102
5	GO:0016814	hydrolase activity, acting on carbon-nitrogen (but not peptide) bonds, in cyclic amidines	130
5	GO:0019900	kinase binding	245
5	GO:0015198	oligopeptide transporter activity	115
5	GO:0008320	protein transmembrane transporter activity	152
5	GO:0061505	DNA topoisomerase II activity	129
5	GO:0016421	CoA carboxylase activity	122
5	GO:0022884	macromolecule transmembrane transporter activity	152
5	GO:0016642	oxidoreductase activity, acting on the CH-NH2 group of donors, disulfide as acceptor	121
5	GO:0004129	cytochrome-c oxidase activity	122
5	GO:0004860	protein kinase inhibitor activity	109
5	GO:0015211	purine nucleoside transmembrane transporter activity	117
5	GO:0016878	acid-thiol ligase activity	116
5	GO:0000062	fatty-acyl-CoA binding	115
5	GO:0003713	transcription coactivator activity	113
5	GO:0016676	oxidoreductase activity, acting on a heme group of donors, oxygen as acceptor	122
5	GO:0080161	auxin transmembrane transporter activity	102
5	GO:0044620	ACP phosphopantetheine attachment site binding	114
5	GO:0005099	Ras GTPase activator activity	105
5	GO:0044389	small conjugating protein ligase binding	157
5	GO:0051020	GTPase binding	123
6	GO:0032550	purine ribonucleoside binding	18110
6	GO:0004672	protein kinase activity	6511
6	GO:0032555	purine ribonucleotide binding	18284
6	GO:0030554	adenyl nucleotide binding	17243
6	GO:0046914	transition metal ion binding	7828
6	GO:0016462	pyrophosphatase activity	5028
6	GO:0016791	phosphatase activity	1415
6	GO:0004175	endopeptidase activity	2047
6	GO:0043565	sequence-specific DNA binding	1495
6	GO:0008324	cation transmembrane transporter activity	2456
6	GO:0004519	endonuclease activity	2123
6	GO:0034061	DNA polymerase activity	1868
6	GO:0005509	calcium ion binding	1251
6	GO:0019787	small conjugating protein ligase activity	1282
6	GO:0004540	ribonuclease activity	1609
6	GO:0000287	magnesium ion binding	816
6	GO:0015405	P-P-bond-hydrolysis-driven transmembrane transporter activity	1201
6	GO:0035251	UDP-glucosyltransferase activity	650
6	GO:0005216	ion channel activity	498
6	GO:0019001	guanyl nucleotide binding	1597
6	GO:0008509	anion transmembrane transporter activity	1111
6	GO:0015293	symporter activity	826
6	GO:0008237	metallopeptidase activity	639
6	GO:0070001	aspartic-type peptidase activity	956
6	GO:0008234	cysteine-type peptidase activity	560
6	GO:0008135	translation factor activity, nucleic acid binding	819
6	GO:0046527	glucosyltransferase activity	706
6	GO:0004252	serine-type endopeptidase activity	613
6	GO:0015297	antiporter activity	564
6	GO:0008757	S-adenosylmethionine-dependent methyltransferase activity	579
6	GO:0046943	carboxylic acid transmembrane transporter activity	611
6	GO:0042625	ATPase activity, coupled to transmembrane movement of ions	531
6	GO:0008238	exopeptidase activity	596
6	GO:0019843	rRNA binding	503
6	GO:0004812	aminoacyl-tRNA ligase activity	363
6	GO:0004091	carboxylesterase activity	491
6	GO:0008081	phosphoric diester hydrolase activity	350
6	GO:0043566	structure-specific DNA binding	449
6	GO:0004527	exonuclease activity	346
6	GO:0022836	gated channel activity	391
6	GO:0015926	glucosidase activity	418
6	GO:0008374	O-acyltransferase activity	329
6	GO:0003729	mRNA binding	337
6	GO:0019200	carbohydrate kinase activity	282
6	GO:0004620	phospholipase activity	246
6	GO:0070008	serine-type exopeptidase activity	346
6	GO:0070568	guanylyltransferase activity	142
6	GO:0016407	acetyltransferase activity	303
6	GO:0008171	O-methyltransferase activity	199
6	GO:0016597	amino acid binding	290
6	GO:0005402	cation:sugar symporter activity	364
6	GO:0008017	microtubule binding	258
6	GO:0008276	protein methyltransferase activity	204
6	GO:0034062	RNA polymerase activity	325
6	GO:0015035	protein disulfide oxidoreductase activity	250
6	GO:0004221	ubiquitin thiolesterase activity	249
6	GO:0010333	terpene synthase activity	125
6	GO:0016410	N-acyltransferase activity	261
6	GO:0070569	uridylyltransferase activity	137
6	GO:0004806	triglyceride lipase activity	234
6	GO:0008170	N-methyltransferase activity	240
6	GO:0019205	nucleobase-containing compound kinase activity	202
6	GO:0003727	single-stranded RNA binding	220
6	GO:1901981	phosphatidylinositol phosphate binding	139
6	GO:0004568	chitinase activity	191
6	GO:0008378	galactosyltransferase activity	184
6	GO:0004470	malic enzyme activity	112
6	GO:0008173	RNA methyltransferase activity	150
6	GO:0008375	acetylglucosaminyltransferase activity	169
6	GO:0000975	regulatory region DNA binding	179
6	GO:0019901	protein kinase binding	228
6	GO:0004650	polygalacturonase activity	187
6	GO:0010181	FMN binding	178
6	GO:0030553	cGMP binding	175
6	GO:0030552	cAMP binding	175
6	GO:0047134	protein-disulfide reductase activity	174
6	GO:0015925	galactosidase activity	172
6	GO:0015923	mannosidase activity	133
6	GO:0015215	nucleotide transmembrane transporter activity	166
6	GO:0030599	pectinesterase activity	159
6	GO:0003684	damaged DNA binding	156
6	GO:0031625	ubiquitin protein ligase binding	157
6	GO:0003725	double-stranded RNA binding	156
6	GO:0033293	monocarboxylic acid binding	157
6	GO:0015145	monosaccharide transmembrane transporter activity	115
6	GO:0004176	ATP-dependent peptidase activity	150
6	GO:0004022	alcohol dehydrogenase (NAD) activity	141
6	GO:0015450	P-P-bond-hydrolysis-driven protein transmembrane transporter activity	138
6	GO:0000049	tRNA binding	142
6	GO:0070003	threonine-type peptidase activity	150
6	GO:0004645	phosphorylase activity	120
6	GO:0070566	adenylyltransferase activity	130
6	GO:0031420	alkali metal ion binding	135
6	GO:0004033	aldo-keto reductase (NADP) activity	135
6	GO:0004743	pyruvate kinase activity	131
6	GO:0003918	DNA topoisomerase type II (ATP-hydrolyzing) activity	129
6	GO:0051015	actin filament binding	129
6	GO:0015205	nucleobase transmembrane transporter activity	126
6	GO:0004337	geranyltranstransferase activity	123
6	GO:0050136	NADH dehydrogenase (quinone) activity	125
6	GO:0004396	hexokinase activity	105
6	GO:0005545	1-phosphatidylinositol binding	125
6	GO:0004611	phosphoenolpyruvate carboxykinase activity	117
6	GO:0015020	glucuronosyltransferase activity	111
6	GO:0004709	MAP kinase kinase kinase activity	121
6	GO:0004375	glycine dehydrogenase (decarboxylating) activity	121
6	GO:0003950	NAD+ ADP-ribosyltransferase activity	119
6	GO:0042300	beta-amyrin synthase activity	117
6	GO:0004365	glyceraldehyde-3-phosphate dehydrogenase (NAD+) (phosphorylating) activity	117
6	GO:0004311	farnesyltranstransferase activity	105
6	GO:0052716	hydroquinone:oxygen oxidoreductase activity	115
6	GO:0000036	ACP phosphopantetheine attachment site binding involved in fatty acid biosynthetic process	114
6	GO:0004161	dimethylallyltranstransferase activity	113
6	GO:0016619	malate dehydrogenase (oxaloacetate-decarboxylating) activity	112
6	GO:0004028	3-chloroallyl aldehyde dehydrogenase activity	112
6	GO:0004029	aldehyde dehydrogenase (NAD) activity	106
6	GO:0016762	xyloglucan:xyloglucosyl transferase activity	105
6	GO:0000339	RNA cap binding	104
6	GO:0003989	acetyl-CoA carboxylase activity	103
6	GO:0004473	malate dehydrogenase (oxaloacetate-decarboxylating) (NADP+) activity	102
6	GO:0031267	small GTPase binding	101
7	GO:0032559	adenyl ribonucleotide binding	17121
7	GO:0004674	protein serine/threonine kinase activity	6025
7	GO:0008270	zinc ion binding	5199
7	GO:0017111	nucleoside-triphosphatase activity	4828
7	GO:0004713	protein tyrosine kinase activity	2108
7	GO:0003964	RNA-directed DNA polymerase activity	1760
7	GO:0005506	iron ion binding	1467
7	GO:0004842	ubiquitin-protein ligase activity	1237
7	GO:0005507	copper ion binding	1231
7	GO:0004721	phosphoprotein phosphatase activity	951
7	GO:0032561	guanyl ribonucleotide binding	1587
7	GO:0004190	aspartic-type endopeptidase activity	956
7	GO:0022890	inorganic cation transmembrane transporter activity	1718
7	GO:0004521	endoribonuclease activity	1461
7	GO:0016893	endonuclease activity, active with either ribo- or deoxyribonucleic acids and producing 5'-phosphomonoesters	1381
7	GO:0015171	amino acid transmembrane transporter activity	454
7	GO:0008514	organic anion transmembrane transporter activity	807
7	GO:0019829	cation-transporting ATPase activity	523
7	GO:0003743	translation initiation factor activity	492
7	GO:0015662	ATPase activity, coupled to transmembrane movement of ions, phosphorylative mechanism	311
7	GO:0005261	cation channel activity	341
7	GO:0022839	ion gated channel activity	391
7	GO:0005351	sugar:hydrogen symporter activity	364
7	GO:0008422	beta-glucosidase activity	338
7	GO:0004222	metalloendopeptidase activity	358
7	GO:0015294	solute:cation symporter activity	473
7	GO:0003690	double-stranded DNA binding	304
7	GO:0052745	inositol phosphate phosphatase activity	134
7	GO:0004180	carboxypeptidase activity	348
7	GO:0003993	acid phosphatase activity	322
7	GO:0050897	cobalt ion binding	309
7	GO:0022834	ligand-gated channel activity	240
7	GO:0003899	DNA-directed RNA polymerase activity	275
7	GO:0003746	translation elongation factor activity	275
7	GO:0015103	inorganic anion transmembrane transporter activity	255
7	GO:0003887	DNA-directed DNA polymerase activity	265
7	GO:0015298	solute:cation antiporter activity	236
7	GO:0003697	single-stranded DNA binding	252
7	GO:0016759	cellulose synthase activity	181
7	GO:0008080	N-acetyltransferase activity	206
7	GO:0008408	3'-5' exonuclease activity	229
7	GO:0044769	ATPase activity, coupled to transmembrane movement of ions, rotational mechanism	185
7	GO:0004712	protein serine/threonine/tyrosine kinase activity	217
7	GO:0030145	manganese ion binding	199
7	GO:0019203	carbohydrate phosphatase activity	181
7	GO:0044212	transcription regulatory region DNA binding	160
7	GO:0004675	transmembrane receptor protein serine/threonine kinase activity	187
7	GO:0016796	exonuclease activity, active with either ribo- or deoxyribonucleic acids and producing 5'-phosphomonoesters	211
7	GO:0004532	exoribonuclease activity	200
7	GO:0016760	cellulose synthase (UDP-forming) activity	169
7	GO:0022832	voltage-gated channel activity	257
7	GO:0016411	acylglycerol O-acyltransferase activity	185
7	GO:0016279	protein-lysine N-methyltransferase activity	143
7	GO:0008905	mannose-phosphate guanylyltransferase activity	113
7	GO:0042054	histone methyltransferase activity	139
7	GO:0042162	telomeric DNA binding	132
7	GO:0004177	aminopeptidase activity	156
7	GO:0004298	threonine-type endopeptidase activity	150
7	GO:0016278	lysine N-methyltransferase activity	143
7	GO:0004427	inorganic diphosphatase activity	144
7	GO:0004630	phospholipase D activity	144
7	GO:0070290	NAPE-specific phospholipase D activity	144
7	GO:0008252	nucleotidase activity	147
7	GO:0080046	quercetin 4'-O-glucosyltransferase activity	135
7	GO:0019201	nucleotide kinase activity	113
7	GO:0030955	potassium ion binding	131
7	GO:0008235	metalloexopeptidase activity	119
7	GO:0019783	small conjugating protein-specific protease activity	148
7	GO:0008137	NADH dehydrogenase (ubiquinone) activity	122
7	GO:0008187	poly-pyrimidine tract binding	127
7	GO:0004565	beta-galactosidase activity	119
7	GO:0009678	hydrogen-translocating pyrophosphatase activity	118
7	GO:0004197	cysteine-type endopeptidase activity	112
7	GO:0004549	tRNA-specific ribonuclease activity	101
7	GO:0097472	cyclin-dependent protein kinase activity	121
7	GO:0008195	phosphatidate phosphatase activity	109
7	GO:0004714	transmembrane receptor protein tyrosine kinase activity	107
7	GO:0005345	purine nucleobase transmembrane transporter activity	103
8	GO:0005524	ATP binding	16407
8	GO:0043531	ADP binding	4541
8	GO:0016887	ATPase activity	2600
8	GO:0005525	GTP binding	1411
8	GO:0004386	helicase activity	931
8	GO:0016891	endoribonuclease activity, producing 5'-phosphomonoesters	1360
8	GO:0046873	metal ion transmembrane transporter activity	1105
8	GO:0015077	monovalent inorganic cation transmembrane transporter activity	1093
8	GO:0003924	GTPase activity	687
8	GO:0004722	protein serine/threonine phosphatase activity	627
8	GO:0015276	ligand-gated ion channel activity	240
8	GO:0072509	divalent inorganic cation transmembrane transporter activity	526
8	GO:0004185	serine-type carboxypeptidase activity	302
8	GO:0015295	solute:hydrogen symporter activity	373
8	GO:0003774	motor activity	300
8	GO:0015299	solute:hydrogen antiporter activity	193
8	GO:0005244	voltage-gated ion channel activity	257
8	GO:0004725	protein tyrosine phosphatase activity	169
8	GO:0000175	3'-5'-exoribonuclease activity	175
8	GO:0050308	sugar-phosphatase activity	142
8	GO:0016896	exoribonuclease activity, producing 5'-phosphomonoesters	196
8	GO:0015491	cation:cation antiporter activity	170
8	GO:0005388	calcium-transporting ATPase activity	164
8	GO:0005262	calcium channel activity	145
8	GO:0046961	proton-transporting ATPase activity, rotational mechanism	155
8	GO:0005267	potassium channel activity	177
8	GO:0018024	histone-lysine N-methyltransferase activity	121
8	GO:0004144	diacylglycerol O-acyltransferase activity	138
8	GO:0022843	voltage-gated cation channel activity	184
8	GO:0046933	proton-transporting ATP synthase activity, rotational mechanism	124
8	GO:0008266	poly(U) RNA binding	122
8	GO:0004693	cyclin-dependent protein serine/threonine kinase activity	121
8	GO:0005221	intracellular cyclic nucleotide activated cation channel activity	115
8	GO:0008441	3'(2'),5'-bisphosphate nucleotidase activity	110
8	GO:0004475	mannose-1-phosphate guanylyltransferase activity	104
9	GO:0042623	ATPase activity, coupled	2035
9	GO:0004523	ribonuclease H activity	1206
9	GO:0015078	hydrogen ion transmembrane transporter activity	720
9	GO:0070035	purine NTP-dependent helicase activity	668
9	GO:0015085	calcium ion transmembrane transporter activity	368
9	GO:0015079	potassium ion transmembrane transporter activity	314
9	GO:0046915	transition metal ion transmembrane transporter activity	240
9	GO:0003678	DNA helicase activity	207
9	GO:0003777	microtubule motor activity	211
9	GO:0005217	intracellular ligand-gated ion channel activity	187
9	GO:0003724	RNA helicase activity	167
9	GO:0005230	extracellular ligand-gated ion channel activity	103
9	GO:0015081	sodium ion transmembrane transporter activity	163
9	GO:0005249	voltage-gated potassium channel activity	165
9	GO:0005242	inward rectifier potassium channel activity	115
9	GO:0043855	cyclic nucleotide-gated ion channel activity	115
9	GO:0042132	fructose 1,6-bisphosphate 1-phosphatase activity	107
10	GO:0008026	ATP-dependent helicase activity	668
10	GO:0043492	ATPase activity, coupled to movement of substances	951
10	GO:0008094	DNA-dependent ATPase activity	417
10	GO:0004003	ATP-dependent DNA helicase activity	143
10	GO:0005375	copper ion transmembrane transporter activity	129
10	GO:0008186	RNA-dependent ATPase activity	103

## Sheet: MF level 2
	GO term ID	Molecular Functions	number of contigs
	GO:0045735	nutrient reservoir activity	271													GO:0045735	nutrient reservoir activity	271													GO:0045735	nutrient reservoir activity	271													GO:0045735	nutrient reservoir activity	271
	GO:0000988	protein binding transcription factor activity	305													GO:0000988	protein binding transcription factor activity	305													GO:0000988	protein binding transcription factor activity	305													GO:0000988	protein binding transcription factor activity	305
	GO:0016209	antioxidant activity	663													GO:0016209	antioxidant activity	663													GO:0016209	antioxidant activity	663													GO:0016209	antioxidant activity	663
	GO:0004872	receptor activity	875													GO:0004872	receptor activity	875													GO:0004872	receptor activity	875													GO:0004872	receptor activity	875
	GO:0030234	enzyme regulator activity	1191													GO:0030234	enzyme regulator activity	1191													GO:0030234	enzyme regulator activity	1191													GO:0030234	enzyme regulator activity	1191
	GO:0060089	molecular transducer activity	1424													GO:0060089	molecular transducer activity	1424													GO:0060089	molecular transducer activity	1424													GO:0060089	molecular transducer activity	1424
	GO:0009055	electron carrier activity	1630													GO:0009055	electron carrier activity	1630													GO:0009055	electron carrier activity	1630													GO:0009055	electron carrier activity	1630
	GO:0005198	structural molecule activity	2834													GO:0005198	structural molecule activity	2834													GO:0005198	structural molecule activity	2834													GO:0005198	structural molecule activity	2834
	GO:0001071	nucleic acid binding transcription factor activity	3686													GO:0001071	nucleic acid binding transcription factor activity	3686													GO:0001071	nucleic acid binding transcription factor activity	3686													GO:0001071	nucleic acid binding transcription factor activity	3686
	GO:0005215	transporter activity	5440													GO:0005215	transporter activity	5440													GO:0005215	transporter activity	5440													GO:0005215	transporter activity	5440
	GO:0003824	catalytic activity	38789													GO:0003824	catalytic activity	38789													GO:0003824	catalytic activity	38789													GO:0003824	catalytic activity	38789
	GO:0005488	binding	48227													GO:0005488	binding	48227													GO:0005488	binding	48227													GO:0005488	binding	48227
