# Supplementary material for: The oak gene expression atlas: insights into Fagaceae genome evolution and the discovery of genes regulated during bud dormancy release
Source: BMC Genomics. 2015 Feb 21;16(1):112. doi: 10.1186/s12864-015-1331-9 (PMC4350297; doi:10.1186/s12864-015-1331-9)
Supplement: Additional file 7: — Comparison of GO term rankings between this study and three other unigene sets, for Castanea dentata, Eucalyptus grandis, Pseudotsuga menziesii. [file 12864_2015_1331_MOESM7_ESM.xls]

## Sheet: Feuille2
Additional file 7: Comparison of GO term rankings between this study and three other unigene sets, for Castanea dentata, Eucalyptus grandis, Pseudotsuga menziesii.
		OCV3-91K – 90,786 contigs – This study	Douglas-fir (Pseudotsuga menziesii) – 170,859 contigs – Muller et al. 2012	American chesnut (Castanea dentata) – 28,890 contigs – Barakat et al. 2009	Eucalyptus grandis – 71,384 contigs – Novae et al. 2008
GO onthology	GO Terms	Rank	Rank	Rank	Rank
Biological Process	Biological adhesion	16	NA	NA	NA
Biological Process	Biological regulation	5	5	NA	NA
Biological Process	Cell killing	18	NA	NA	NA
Biological Process	Cell organization and biogenesis	NA	NA	6	5ex
Biological Process	Cellular component organisation	NA	6ex	NA	NA
Biological Process	Cellular component organization or biogenesis	6	NA	NA	NA
Biological Process	Cellular process	1	1	NA	NA
Biological Process	Death	NA	12	NA	NA
Biological Process	Developmental processes	9	6ex	8ex	7
Biological Process	DNA or RNA metabolism	NA	NA	NA	13
Biological Process	Electron transport or energy pathways	NA	NA	13	12
Biological Process	Growth	14	11	NA	NA
Biological Process	Immune system process	13	NA	NA	NA
Biological Process	Localization	7	4	NA	NA
Biological Process	Locomotion	17	NA	NA	NA
Biological Process	Metabolic Process	2	2	NA	NA
Biological Process	Multi-organism process	11	13	NA	NA
Biological Process	Multicellular organismal Process	8	6ex	NA	NA
Biological Process	Other biological processes	NA	NA	8ex	1
Biological Process	Other cellular processes	NA	NA	2	3
Biological Process	Other metabolic processes	NA	NA	1	2
Biological Process	Protein metabolism	NA	NA	4	4
Biological Process	Reproduction	12	10	NA	NA
Biological Process	Response to abiotic or biotic stimulus	NA	NA	7	8ex
Biological Process	Response to stimulus	4	3	NA	NA
Biological Process	Response to stress	NA	NA	11	10
Biological Process	Rhythmic process	15	NA	NA	NA
Biological Process	Signal transduction	NA	NA	12	11
Biological Process	Signaling	10	9	NA	NA
Biological Process	Single-organism process	3	NA	NA	NA
Biological Process	Transcription	NA	NA	10	8ex
Biological Process	Transport	NA	NA	5	5ex
Biological Process	Unknown biological processes	NA	NA	3	NA
Cellular Components	Cell	1	1	NA	NA
Cellular Components	Cell junction	NA	NA	NA	NA
Cellular Components	Cell wall	6	NA	14	12
Cellular Components	Cellular component unknown	NA	NA	1	NA
Cellular Components	Chloroplast	NA	NA	5	4
Cellular Components	Cytosol	NA	NA	11ex	9ex
Cellular Components	ER	NA	NA	11ex	13
Cellular Components	Extracellular	NA	NA	15ex	15
Cellular Components	Extracellular matrix	10	NA	NA	NA
Cellular Components	Extracellular region	5	5	NA	NA
Cellular Components	Golgi apparatus	NA	NA	13	14
Cellular Components	Macromolecular complex	4	4	NA	NA
Cellular Components	Membrane	3	NA	NA	NA
Cellular Components	Membrane-enclosed lumen	7	3	NA	NA
Cellular Components	Mitochondria	NA	NA	7	7
Cellular Components	Nucleoid	9	NA	NA	NA
Cellular Components	Nucleus	NA	NA	6	6
Cellular Components	Organelle	2	2	NA	NA
Cellular Components	Other cellular components	NA	NA	15ex	1
Cellular Components	Other cytoplasmic components	NA	NA	4	5
Cellular Components	Other intracellular components	NA	NA	3	3
Cellular Components	Other membranes	NA	NA	2	2
Cellular Components	Pastid	NA	NA	NA	NA
Cellular Components	Plasma membrane	NA	NA	9	9ex
Cellular Components	Plastid	NA	NA	8	8
Cellular Components	Ribosome	NA	NA	10	11
Cellular Components	Symplast	8	NA	NA	NA
Cellular Components	Synapse	11	NA	NA	NA
Molecular Functions	Antioxidant activity	10	NA	NA	NA
Molecular Functions	Binding	1	1	NA	NA
Molecular Functions	Catalytic activity	2	2	NA	NA
Molecular Functions	DNA or RNA binding	NA	NA	7	8
Molecular Functions	Electron carrier activity	6	NA	NA	NA
Molecular Functions	Enzyme regulator activity	8	6ex	NA	NA
Molecular Functions	Hydrolase activity	NA	NA	3	3
Molecular Functions	Kinase activity	NA	NA	8	7
Molecular Functions	Molecular transducer activity	7	5	NA	NA
Molecular Functions	Nucleic acid binding	NA	NA	13ex	12
Molecular Functions	Nucleic acid binding transcription factor activity	4	NA	NA	NA
Molecular Functions	Nucleotid binding	NA	NA	9	10
Molecular Functions	Nutrient reservoir activity	12	NA	NA	NA
Molecular Functions	Other binding	NA	NA	4	4
Molecular Functions	Other enzyme activity	NA	NA	2	2
Molecular Functions	Other molecular function	NA	NA	12	1
Molecular Functions	Protein binding	NA	NA	6	6
Molecular Functions	Protein binding transcription factor activity	11	NA	NA	NA
Molecular Functions	Receptor activity	NA	NA	NA	NA
Molecular Functions	Receptor binding or activity	9	NA	15	14
Molecular Functions	Structural molecule activity	5	4	13ex	13
Molecular Functions	Transcription factor activity	NA	NA	11	11
Molecular Functions	Transcription regulator activity	NA	6ex	NA	NA
Molecular Functions	Transferase activity	NA	NA	5	5
Molecular Functions	Translation regulator activity	NA	8	NA	NA
Molecular Functions	Transporter activity	3	3	10	9
Molecular Functions	Unknown molecular function	NA	NA	1	NA
Spearman correlation coefficient
P-value associated with correlation coefficient
Biological process
	OCV3-91K	Douglas-fir (Pseudotsuga menziesii)	American chesnut (Castanea dentata)	Eucalyptus grandis
OCV3-91K	/	0,96 – 2,45e-06	NA	NA
Douglas-fir (Pseudotsuga menziesii)	0,96 – 2,45e-06	/	NA	NA
American chesnut (Castanea dentata)	NA	NA	/	0,81 – 1,46e-03
Eucalyptus grandis	NA	NA	0,81 – 1,46e-03	1
Cellular component
	OCV3-91K	Douglas-fir (Pseudotsuga menziesii)	American chesnut (Castanea dentata)	Eucalyptus grandis
OCV3-91K	/	0,7 – 1,88e-1	NA	NA
Douglas-fir (Pseudotsuga menziesii)	0,7 – 1,88e-1	/	NA	NA
American chesnut (Castanea dentata)	NA	NA	/	0,62 – 1,29e-2
Eucalyptus grandis	NA	NA	0,62 – 1,29e-2	1
Molecular function
	OCV3-91K	Douglas-fir (Pseudotsuga menziesii)	American chesnut (Castanea dentata)	Eucalyptus grandis
OCV3-91K	/	1	1	1
Douglas-fir (Pseudotsuga menziesii)	1	/	1	1
American chesnut (Castanea dentata)	1	1	/	0,75 – 2,1e-3
Eucalyptus grandis	1	1	0,75 – 2,1e-3	1
