# Supplementary material for: The oak gene expression atlas: insights into Fagaceae genome evolution and the discovery of genes regulated during bud dormancy release
Source: BMC Genomics. 2015 Feb 21;16(1):112. doi: 10.1186/s12864-015-1331-9 (PMC4350297; doi:10.1186/s12864-015-1331-9)
Supplement: Additional file 8: — List of 9,549 oak contigs with single robust orthologs in the Prunus persica gene model. [file 12864_2015_1331_MOESM8_ESM.xls]

## Sheet: AF10
Additional file 8: List of 9,549 oak contigs with single robust orthologs in the Prunus persica gene model.
Prunus persica gene model ID	Scaffold	start	end	NbRNASeq
ppa017302m	scaffold_1	57662	58873	3
ppa011509m	scaffold_1	89930	94937	1
ppa004493m	scaffold_1	154211	162006	6
ppa006319m	scaffold_1	192259	199004	5
ppa006489m	scaffold_1	224997	232681	4
ppa004988m	scaffold_1	259130	261706	19
ppa019422m	scaffold_1	299037	300453	1
ppa006888m	scaffold_1	312780	314924	8
ppa005421m	scaffold_1	353788	357524	9
ppa011188m	scaffold_1	360157	362554	2
ppb008326m	scaffold_1	368596	369949	5
ppa015326m	scaffold_1	397471	400086	2
ppa002726m	scaffold_1	407254	415890	10
ppa001706m	scaffold_1	492379	501034	5
ppa018267m	scaffold_1	524048	525944	2
ppa010514m	scaffold_1	535243	538540	4
ppa013221m	scaffold_1	542219	545803	7
ppa000699m	scaffold_1	550737	557224	2
ppa011551m	scaffold_1	562746	565000	24
ppa007491m	scaffold_1	586238	590934	3
ppa001427m	scaffold_1	597425	600122	2
ppa020579m	scaffold_1	639233	641217	1
ppa026213m	scaffold_1	647678	652449	1
ppa010345m	scaffold_1	692998	693990	1
ppa026075m	scaffold_1	719153	721715	1
ppa006195m	scaffold_1	723242	727070	1
ppa013154m	scaffold_1	755525	757565	7
ppa009999m	scaffold_1	786082	790583	5
ppa005702m	scaffold_1	792829	795962	22
ppa019910m	scaffold_1	818282	824624	11
ppa019235m	scaffold_1	840902	842029	6
ppa000148m	scaffold_1	860315	866437	9
ppa006162m	scaffold_1	874266	878459	3
ppa001207m	scaffold_1	883670	887810	6
ppa009986m	scaffold_1	892719	894683	5
ppa007950m	scaffold_1	897927	900908	4
ppa010664m	scaffold_1	903938	906692	6
ppa016301m	scaffold_1	909853	913612	6
ppa002675m	scaffold_1	919607	922451	1
ppa005970m	scaffold_1	969002	972173	5
ppa024671m	scaffold_1	981849	982375	2
ppa009591m	scaffold_1	1013580	1016203	3
ppa012823m	scaffold_1	1016460	1017089	3
ppa011659m	scaffold_1	1018293	1020952	12
ppa012909m	scaffold_1	1055983	1058526	5
ppa003891m	scaffold_1	1066336	1070367	1
ppa019572m	scaffold_1	1080571	1081978	1
ppa013092m	scaffold_1	1085937	1087914	3
ppa014720m	scaffold_1	1097584	1098343	1
ppa005166m	scaffold_1	1104752	1108271	3
ppa012159m	scaffold_1	1111026	1111579	4
ppa010036m	scaffold_1	1114014	1117333	1
ppa007481m	scaffold_1	1119471	1122052	2
ppa006499m	scaffold_1	1182878	1184438	6
ppa012613m	scaffold_1	1185400	1186104	10
ppa019556m	scaffold_1	1187450	1188504	2
ppa001136m	scaffold_1	1192257	1195655	3
ppa011605m	scaffold_1	1197367	1200469	4
ppa013375m	scaffold_1	1268632	1269755	1
ppa003115m	scaffold_1	1284775	1292043	6
ppa023486m	scaffold_1	1298354	1302296	7
ppa002058m	scaffold_1	1329052	1333783	3
ppa024854m	scaffold_1	1367003	1371891	2
ppa022210m	scaffold_1	1408684	1410575	3
ppa011394m	scaffold_1	1427546	1429950	11
ppa021667m	scaffold_1	1460691	1460915	2
ppa008393m	scaffold_1	1464723	1469298	5
ppa011986m	scaffold_1	1470166	1472162	1
ppa010941m	scaffold_1	1473042	1476175	5
ppa1027143m	scaffold_1	1478879	1480434	3
ppa002141m	scaffold_1	1484592	1491373	5
ppa011739m	scaffold_1	1508047	1508860	9
ppa008135m	scaffold_1	1509776	1512131	13
ppa016539m	scaffold_1	1512835	1515046	1
ppa011292m	scaffold_1	1522009	1525199	6
ppa010420m	scaffold_1	1533381	1535893	4
ppa000823m	scaffold_1	1567334	1574269	12
ppa005353m	scaffold_1	1588127	1592234	3
ppa000700m	scaffold_1	1598428	1601517	9
ppa000702m	scaffold_1	1611118	1614207	16
ppa018683m	scaffold_1	1656007	1658775	1
ppa012907m	scaffold_1	1660475	1662387	7
ppa013749m	scaffold_1	1680907	1684569	2
ppa012121m	scaffold_1	1684572	1687261	3
ppa020328m	scaffold_1	1704353	1705510	11
ppa007183m	scaffold_1	1737127	1739669	3
ppa006644m	scaffold_1	1742116	1747189	6
ppa005335m	scaffold_1	1758867	1761850	5
ppa004243m	scaffold_1	1762468	1765456	10
ppa000746m	scaffold_1	1777361	1781235	4
ppb017449m	scaffold_1	1791784	1793634	1
ppa006253m	scaffold_1	1839280	1840785	1
ppa001729m	scaffold_1	1865720	1872301	11
ppa002909m	scaffold_1	1904466	1913208	9
ppa018535m	scaffold_1	1919816	1920652	9
ppa010698m	scaffold_1	1934197	1936159	6
ppa001670m	scaffold_1	1955312	1958553	5
ppa002624m	scaffold_1	1984512	1987374	26
ppa002391m	scaffold_1	2003622	2006385	2
ppa002363m	scaffold_1	2034003	2038514	5
ppa015869m	scaffold_1	2054423	2056993	1
ppb014831m	scaffold_1	2144789	2146243	1
ppa012282m	scaffold_1	2153883	2154442	5
ppa012042m	scaffold_1	2157720	2158309	2
ppa012832m	scaffold_1	2172983	2175151	13
ppa000744m	scaffold_1	2190757	2195947	2
ppa009912m	scaffold_1	2217188	2220431	2
ppa005238m	scaffold_1	2227162	2232064	9
ppa002000m	scaffold_1	2238236	2243582	4
ppa000480m	scaffold_1	2301104	2311275	8
ppa001867m	scaffold_1	2356816	2361042	5
ppa010715m	scaffold_1	2446621	2447424	7
ppa010189m	scaffold_1	2462203	2464789	3
ppa023251m	scaffold_1	2553664	2554936	1
ppb006192m	scaffold_1	2570121	2571625	11
ppa013068m	scaffold_1	2581485	2582563	1
ppa015276m	scaffold_1	2589293	2591503	7
ppa011217m	scaffold_1	2595842	2598377	4
ppa010402m	scaffold_1	2600355	2604573	4
ppa019060m	scaffold_1	2607164	2608252	2
ppa018601m	scaffold_1	2621868	2622359	2
ppa024173m	scaffold_1	2633064	2633762	2
ppa008543m	scaffold_1	2714213	2716987	1
ppa004004m	scaffold_1	2727030	2728650	7
ppa004157m	scaffold_1	2734591	2736171	3
ppa009846m	scaffold_1	2743469	2744500	5
ppa009300m	scaffold_1	2758562	2759709	2
ppa020190m	scaffold_1	2785804	2787321	4
ppa008435m	scaffold_1	2802985	2805747	20
ppa003987m	scaffold_1	2820543	2825305	4
ppa025573m	scaffold_1	2826382	2827029	1
ppa002881m	scaffold_1	2888832	2893017	7
ppa003790m	scaffold_1	2901040	2907255	8
ppa020300m	scaffold_1	2907839	2910277	2
ppa005419m	scaffold_1	2913269	2920692	8
ppa000302m	scaffold_1	2942462	2950533	3
ppa013222m	scaffold_1	2968157	2970226	4
ppa021166m	scaffold_1	2992914	2993804	3
ppa001068m	scaffold_1	3004360	3008249	4
ppa009629m	scaffold_1	3012284	3015093	3
ppa017163m	scaffold_1	3076401	3080255	1
ppa019783m	scaffold_1	3121098	3122675	3
ppa016009m	scaffold_1	3129883	3130971	6
ppa018004m	scaffold_1	3132284	3135574	27
ppa001985m	scaffold_1	3189905	3195037	6
ppa013229m	scaffold_1	3197603	3199554	3
ppa016704m	scaffold_1	3230578	3233592	1
ppa012598m	scaffold_1	3243486	3245914	6
ppa003209m	scaffold_1	3250383	3254250	6
ppa001275m	scaffold_1	3261425	3270672	21
ppa025643m	scaffold_1	3277132	3278144	2
ppb018608m	scaffold_1	3281690	3282107	2
ppa022331m	scaffold_1	3292589	3293956	3
ppa011357m	scaffold_1	3298459	3302077	4
ppa018920m	scaffold_1	3309246	3312630	4
ppa013088m	scaffold_1	3320429	3323124	24
ppa018388m	scaffold_1	3390581	3393900	4
ppa009229m	scaffold_1	3409230	3410525	4
ppa005170m	scaffold_1	3436242	3441626	7
ppa004448m	scaffold_1	3463800	3470653	8
ppa003036m	scaffold_1	3476296	3481585	1
ppa020437m	scaffold_1	3497214	3500527	5
ppa025456m	scaffold_1	3511592	3512378	7
ppa021461m	scaffold_1	3530638	3531894	5
ppa003810m	scaffold_1	3541120	3545730	8
ppa012868m	scaffold_1	3554587	3558251	3
ppa002963m	scaffold_1	3596696	3599096	3
ppa024234m	scaffold_1	3602257	3603206	1
ppa019915m	scaffold_1	3607794	3610293	1
ppa018630m	scaffold_1	3612879	3615121	1
ppa017506m	scaffold_1	3620645	3623824	18
ppa010354m	scaffold_1	3645260	3647708	3
ppa004812m	scaffold_1	3674978	3681748	5
ppa014954m	scaffold_1	3725610	3731018	7
ppa005431m	scaffold_1	3743367	3746814	9
ppa014053m	scaffold_1	3748756	3749551	8
ppa001457m	scaffold_1	3767146	3777320	6
ppa000189m	scaffold_1	3789856	3805479	6
ppa005304m	scaffold_1	3841786	3848436	3
ppa016141m	scaffold_1	3851367	3852723	2
ppa023783m	scaffold_1	3892438	3894558	4
ppa024247m	scaffold_1	3982675	3983765	1
ppa021702m	scaffold_1	3986114	3987162	1
ppa013032m	scaffold_1	4006598	4009885	4
ppa003391m	scaffold_1	4010630	4015979	5
ppa023345m	scaffold_1	4043296	4048504	5
ppa009657m	scaffold_1	4062192	4063384	2
ppa000499m	scaffold_1	4103442	4107622	3
ppa024197m	scaffold_1	4148314	4148739	3
ppa017979m	scaffold_1	4247557	4253169	3
ppa015647m	scaffold_1	4268122	4268544	18
ppa001210m	scaffold_1	4269968	4272810	1
ppa005761m	scaffold_1	4288216	4293121	5
ppa003722m	scaffold_1	4307627	4312116	4
ppa024818m	scaffold_1	4338391	4339217	1
ppa003361m	scaffold_1	4449202	4452988	1
ppa014047m	scaffold_1	4455261	4458136	8
ppa018578m	scaffold_1	4493090	4496553	5
ppa013571m	scaffold_1	4509314	4510754	1
ppa018049m	scaffold_1	4517084	4524997	3
ppa002057m	scaffold_1	4526454	4533022	7
ppa009238m	scaffold_1	4560498	4563131	3
ppa1027223m	scaffold_1	4573992	4577649	67
ppa010542m	scaffold_1	4652681	4654238	6
ppa020785m	scaffold_1	4661798	4663736	1
ppa000670m	scaffold_1	4690362	4703126	4
ppa025264m	scaffold_1	4703770	4706441	6
ppa026538m	scaffold_1	4711237	4712372	1
ppa025602m	scaffold_1	4717833	4718969	4
ppa008019m	scaffold_1	4759754	4762427	3
ppa012264m	scaffold_1	4766312	4767019	1
ppa024134m	scaffold_1	4784045	4786926	5
ppa008115m	scaffold_1	4846316	4850116	6
ppa017810m	scaffold_1	4881327	4883924	8
ppa004174m	scaffold_1	4917619	4919438	2
ppa006019m	scaffold_1	4934148	4938571	4
ppa016510m	scaffold_1	4995209	4996982	1
ppa010830m	scaffold_1	5019913	5021002	3
ppa025097m	scaffold_1	5028623	5037496	6
ppa019993m	scaffold_1	5055600	5056472	1
ppa007250m	scaffold_1	5068978	5077218	5
ppa022271m	scaffold_1	5095421	5097589	1
ppa010877m	scaffold_1	5118125	5121289	2
ppa014339m	scaffold_1	5172209	5172794	4
ppa000479m	scaffold_1	5209083	5216164	5
ppa010747m	scaffold_1	5216765	5220471	2
ppa000886m	scaffold_1	5246370	5255252	5
ppa018282m	scaffold_1	5255836	5257504	2
ppa008705m	scaffold_1	5318937	5325783	7
ppa001118m	scaffold_1	5340531	5350601	2
ppa022710m	scaffold_1	5350873	5360691	3
ppa001844m	scaffold_1	5371600	5382735	8
ppa007540m	scaffold_1	5392544	5397178	4
ppa013327m	scaffold_1	5399433	5402101	4
ppa000937m	scaffold_1	5616549	5623364	8
ppa003157m	scaffold_1	5648514	5655095	18
ppa006544m	scaffold_1	5663212	5669933	6
ppa022861m	scaffold_1	5768323	5770379	2
ppa016996m	scaffold_1	5777800	5781920	5
ppa003077m	scaffold_1	5799546	5804532	2
ppa007039m	scaffold_1	5811814	5814929	2
ppa011504m	scaffold_1	5832277	5834845	4
ppa012300m	scaffold_1	5836307	5837800	21
ppa003839m	scaffold_1	5868139	5871493	4
ppa010030m	scaffold_1	5875523	5880359	4
ppa007537m	scaffold_1	5890256	5894978	11
ppa002142m	scaffold_1	5907048	5911889	10
ppa010534m	scaffold_1	5954225	5955090	1
ppa008153m	scaffold_1	5959970	5964344	3
ppa003721m	scaffold_1	5967031	5973319	6
ppa009742m	scaffold_1	6003772	6005645	3
ppa009817m	scaffold_1	6011392	6016622	3
ppa011898m	scaffold_1	6020541	6022780	6
ppa003854m	scaffold_1	6102575	6107549	4
ppa012762m	scaffold_1	6112493	6113302	1
ppa009417m	scaffold_1	6183753	6184999	9
ppa009346m	scaffold_1	6195324	6196517	24
ppa002789m	scaffold_1	6211225	6217102	5
ppa002992m	scaffold_1	6240797	6246421	15
ppa016825m	scaffold_1	6381479	6382364	1
ppa015046m	scaffold_1	6422414	6422923	2
ppb016236m	scaffold_1	6443585	6444181	2
ppa009677m	scaffold_1	6455355	6458921	4
ppa005267m	scaffold_1	6460132	6463509	8
ppa005065m	scaffold_1	6500157	6504922	12
ppa012977m	scaffold_1	6505774	6506592	2
ppa010539m	scaffold_1	6517629	6523766	5
ppa025723m	scaffold_1	6610395	6610883	5
ppb024787m	scaffold_1	6629252	6629644	15
ppa007083m	scaffold_1	6788512	6789796	6
ppa015992m	scaffold_1	6855590	6858994	1
ppa1027121m	scaffold_1	6912799	6917648	4
ppa026853m	scaffold_1	6919329	6922474	14
ppa004883m	scaffold_1	6966607	6975039	11
ppa012924m	scaffold_1	7114521	7117780	5
ppa024378m	scaffold_1	7130676	7132532	1
ppa011815m	scaffold_1	7137465	7138504	3
ppa021328m	scaffold_1	7145029	7145493	3
ppa013637m	scaffold_1	7234585	7236776	13
ppa013544m	scaffold_1	7242716	7246671	6
ppa004480m	scaffold_1	7285620	7290978	4
ppa010119m	scaffold_1	7313442	7316224	4
ppa003843m	scaffold_1	7328211	7332443	4
ppa026678m	scaffold_1	7333851	7336897	2
ppa012167m	scaffold_1	7346029	7347974	2
ppa016964m	scaffold_1	7359480	7359731	1
ppa016338m	scaffold_1	7369988	7370474	1
ppa023924m	scaffold_1	7426979	7428169	1
ppa010557m	scaffold_1	7472247	7475100	4
ppb018374m	scaffold_1	7483211	7483807	1
ppa004561m	scaffold_1	7522120	7527419	5
ppa017831m	scaffold_1	7535331	7539680	1
ppa011034m	scaffold_1	7549025	7551162	2
ppa012350m	scaffold_1	7551587	7555671	5
ppa008987m	scaffold_1	7605019	7608288	5
ppa014757m	scaffold_1	7611871	7614576	2
ppa013771m	scaffold_1	7615247	7616121	5
ppa010448m	scaffold_1	7627080	7628156	3
ppa023152m	scaffold_1	7647362	7649481	8
ppa023013m	scaffold_1	7668699	7670727	6
ppa007940m	scaffold_1	7671638	7673518	2
ppa007862m	scaffold_1	7693416	7696502	4
ppa003793m	scaffold_1	7702812	7707410	7
ppa000468m	scaffold_1	7710406	7718364	4
ppa001264m	scaffold_1	7738374	7747711	10
ppa006674m	scaffold_1	7755209	7765437	7
ppa000312m	scaffold_1	7830411	7836055	5
ppa015389m	scaffold_1	7849444	7854894	1
ppa018840m	scaffold_1	7952446	7954349	1
ppa020094m	scaffold_1	7955956	7956378	2
ppa008515m	scaffold_1	7979449	7981602	3
ppa005480m	scaffold_1	8010002	8014307	8
ppa008555m	scaffold_1	8019922	8022771	3
ppa003528m	scaffold_1	8026382	8028341	3
ppa018015m	scaffold_1	8029308	8031182	9
ppa001126m	scaffold_1	8032956	8036221	14
ppa007397m	scaffold_1	8040388	8043567	3
ppa010000m	scaffold_1	8047905	8053557	5
ppa020498m	scaffold_1	8054332	8056455	1
ppa020554m	scaffold_1	8114349	8116135	2
ppa023381m	scaffold_1	8117825	8125610	2
ppa000229m	scaffold_1	8128589	8135634	16
ppa013518m	scaffold_1	8148425	8150167	5
ppa013116m	scaffold_1	8208726	8209814	2
ppa000137m	scaffold_1	8210743	8217757	4
ppa006199m	scaffold_1	8218685	8221818	11
ppa010512m	scaffold_1	8233367	8235295	5
ppa000912m	scaffold_1	8238644	8244925	3
ppa011195m	scaffold_1	8269998	8271069	4
ppa000555m	scaffold_1	8271890	8279109	5
ppa017304m	scaffold_1	8279741	8281026	1
ppa023081m	scaffold_1	8285777	8286274	2
ppa018955m	scaffold_1	8290509	8293337	7
ppa018635m	scaffold_1	8306840	8310123	3
ppb009791m	scaffold_1	8313128	8315262	2
ppa002139m	scaffold_1	8321938	8325850	5
ppa014026m	scaffold_1	8327041	8328328	4
ppa020565m	scaffold_1	8384320	8385912	2
ppa025056m	scaffold_1	8391946	8393674	2
ppa019770m	scaffold_1	8398512	8401948	8
ppa013682m	scaffold_1	8418974	8420400	4
ppa008521m	scaffold_1	8422465	8424310	2
ppa025672m	scaffold_1	8471296	8473076	4
ppb013353m	scaffold_1	8481792	8482808	1
ppa002847m	scaffold_1	8484914	8488705	4
ppa007667m	scaffold_1	8533684	8534774	1
ppa001922m	scaffold_1	8539097	8543159	8
ppa009348m	scaffold_1	8553036	8556050	4
ppa008986m	scaffold_1	8559590	8560948	3
ppa004730m	scaffold_1	8567326	8571242	4
ppa012287m	scaffold_1	8624789	8625422	2
ppa002369m	scaffold_1	8626205	8635965	5
ppa011958m	scaffold_1	8653015	8656107	3
ppa025233m	scaffold_1	8663333	8663932	4
ppa008634m	scaffold_1	8729859	8731200	2
ppa000510m	scaffold_1	8772514	8777307	2
ppa003053m	scaffold_1	8778560	8783535	10
ppa014082m	scaffold_1	8792110	8792436	2
ppa006159m	scaffold_1	8792505	8795369	5
ppa024960m	scaffold_1	8833227	8837484	2
ppa019487m	scaffold_1	8850545	8852168	1
ppa014737m	scaffold_1	8867374	8869373	2
ppa018543m	scaffold_1	9066257	9066526	2
ppb025362m	scaffold_1	9078269	9080339	5
ppa013594m	scaffold_1	9134417	9136724	2
ppa004803m	scaffold_1	9158729	9162495	6
ppa011849m	scaffold_1	9172208	9173741	4
ppa001493m	scaffold_1	9174337	9182385	9
ppa008643m	scaffold_1	9188336	9189990	32
ppa003055m	scaffold_1	9193011	9197041	6
ppa001718m	scaffold_1	9201981	9206434	5
ppa023758m	scaffold_1	9211678	9212336	4
ppa026560m	scaffold_1	9301707	9303689	2
ppa023371m	scaffold_1	9329206	9329868	2
ppa014739m	scaffold_1	9392679	9394432	1
ppa026287m	scaffold_1	9400800	9401420	1
ppa024372m	scaffold_1	9411144	9412907	1
ppa005511m	scaffold_1	9424749	9428455	5
ppa1027230m	scaffold_1	9433720	9437060	2
ppa002003m	scaffold_1	9457820	9460650	3
ppa010123m	scaffold_1	9462405	9463565	2
ppa004118m	scaffold_1	9464864	9468661	9
ppa013171m	scaffold_1	9473550	9474505	5
ppa002408m	scaffold_1	9496961	9500728	10
ppa012649m	scaffold_1	9560744	9561680	1
ppa009431m	scaffold_1	9568604	9569919	5
ppa012650m	scaffold_1	9591411	9592414	10
ppa012651m	scaffold_1	9596677	9597702	5
ppa020879m	scaffold_1	9608337	9608936	3
ppa002827m	scaffold_1	9613794	9618828	4
ppa000503m	scaffold_1	9628085	9635405	7
ppa002828m	scaffold_1	9653739	9657392	8
ppa007423m	scaffold_1	9658612	9660301	4
ppa008982m	scaffold_1	9660745	9663728	7
ppa004662m	scaffold_1	9687301	9689838	3
ppa001845m	scaffold_1	9912782	9917014	1
ppa001573m	scaffold_1	9918131	9923492	9
ppa015019m	scaffold_1	9947689	9950926	1
ppa000529m	scaffold_1	10029358	10035695	2
ppa004685m	scaffold_1	10036791	10039515	3
ppa013502m	scaffold_1	10061985	10064404	6
ppa019647m	scaffold_1	10065351	10072029	2
ppa002036m	scaffold_1	10073627	10079205	11
ppa010394m	scaffold_1	10090133	10096121	13
ppa027021m	scaffold_1	10105679	10105915	3
ppa005372m	scaffold_1	10131706	10136278	2
ppa1027140m	scaffold_1	10153857	10163337	4
ppa001127m	scaffold_1	10172221	10177229	5
ppa013487m	scaffold_1	10183013	10183529	1
ppa007951m	scaffold_1	10185355	10187837	9
ppa009639m	scaffold_1	10200588	10203960	15
ppa001494m	scaffold_1	10209441	10215721	8
ppa017866m	scaffold_1	10217112	10220395	5
ppa001253m	scaffold_1	10222634	10227381	7
ppa017359m	scaffold_1	10249086	10251148	2
ppa003751m	scaffold_1	10278838	10287634	4
ppa019851m	scaffold_1	10289109	10290490	1
ppa015209m	scaffold_1	10292585	10293142	1
ppa014018m	scaffold_1	10293668	10296660	3
ppa015674m	scaffold_1	10302250	10304401	3
ppa014202m	scaffold_1	10305244	10306768	4
ppa010207m	scaffold_1	10309219	10311758	2
ppa006313m	scaffold_1	10314881	10316802	2
ppa013133m	scaffold_1	10343401	10345279	2
ppa008444m	scaffold_1	10357169	10360405	5
ppa019086m	scaffold_1	10360969	10361834	5
ppa001271m	scaffold_1	10363968	10367082	3
ppa001901m	scaffold_1	10402676	10407769	10
ppa007361m	scaffold_1	10410516	10412073	4
ppa021143m	scaffold_1	10415455	10417263	1
ppa004800m	scaffold_1	10442100	10447462	7
ppa024882m	scaffold_1	10449116	10450025	4
ppa000476m	scaffold_1	10451588	10461272	4
ppa005056m	scaffold_1	10486839	10490604	1
ppa007249m	scaffold_1	10528540	10530578	4
ppa005087m	scaffold_1	10544039	10548694	4
ppa014684m	scaffold_1	10549842	10550905	5
ppa004126m	scaffold_1	10563518	10568398	3
ppa025150m	scaffold_1	10592653	10592961	1
ppa004394m	scaffold_1	10601537	10606773	3
ppa000594m	scaffold_1	10608155	10615006	10
ppa007880m	scaffold_1	10636833	10640869	5
ppa008203m	scaffold_1	10698988	10703153	5
ppa003511m	scaffold_1	10711858	10715954	6
ppa015437m	scaffold_1	10789885	10794732	15
ppa013140m	scaffold_1	10795671	10798594	3
ppa000273m	scaffold_1	10803321	10808987	5
ppa000432m	scaffold_1	10858929	10864737	3
ppa006131m	scaffold_1	10865653	10869852	4
ppa002446m	scaffold_1	10881087	10884896	7
ppa009263m	scaffold_1	10912401	10914400	2
ppa004636m	scaffold_1	10922491	10925884	12
ppa016361m	scaffold_1	10933821	10937062	2
ppa005101m	scaffold_1	10939440	10944707	1
ppa001181m	scaffold_1	10963679	10968771	4
ppa012790m	scaffold_1	10970072	10971992	5
ppa022172m	scaffold_1	10979656	10981768	7
ppa017521m	scaffold_1	11010187	11010540	3
ppa000892m	scaffold_1	11082642	11088773	6
ppa001026m	scaffold_1	11090547	11094862	2
ppa024547m	scaffold_1	11116112	11117344	7
ppa006183m	scaffold_1	11133022	11135746	4
ppa003937m	scaffold_1	11157882	11162565	4
ppa008818m	scaffold_1	11163072	11166640	8
ppa010433m	scaffold_1	11170447	11172360	6
ppa022355m	scaffold_1	11177471	11178022	1
ppa007146m	scaffold_1	11199335	11202602	6
ppa001417m	scaffold_1	11224987	11227907	1
ppa1027221m	scaffold_1	11231868	11232761	2
ppa006500m	scaffold_1	11235535	11238667	3
ppa023469m	scaffold_1	11263089	11265869	4
ppa010646m	scaffold_1	11290586	11294147	5
ppa008063m	scaffold_1	11313358	11317353	8
ppa000298m	scaffold_1	11321194	11330109	10
ppa015699m	scaffold_1	11337518	11339542	1
ppa011602m	scaffold_1	11342895	11343509	3
ppa006444m	scaffold_1	11345222	11348976	7
ppa005189m	scaffold_1	11356944	11360872	7
ppa008323m	scaffold_1	11509348	11512835	7
ppa003791m	scaffold_1	11520142	11522243	8
ppa012234m	scaffold_1	11547591	11551018	4
ppa008416m	scaffold_1	11605772	11609287	3
ppa005540m	scaffold_1	11623085	11626992	4
ppa005634m	scaffold_1	11635527	11639899	6
ppa024137m	scaffold_1	11648843	11652144	5
ppa005191m	scaffold_1	11654247	11657215	4
ppa002856m	scaffold_1	11680826	11685217	3
ppa016319m	scaffold_1	11693617	11694684	2
ppa003491m	scaffold_1	11721000	11726732	4
ppa008088m	scaffold_1	11738473	11742277	4
ppa000598m	scaffold_1	11744761	11754454	5
ppa004140m	scaffold_1	11755422	11758797	2
ppa012996m	scaffold_1	11764211	11764922	7
ppa008552m	scaffold_1	11816839	11817893	11
ppa002113m	scaffold_1	11821377	11827165	7
ppa026733m	scaffold_1	11834557	11835276	1
ppa002256m	scaffold_1	11878779	11887347	11
ppa023512m	scaffold_1	11889517	11896074	6
ppa025978m	scaffold_1	11898819	11900117	2
ppa004132m	scaffold_1	11903999	11909035	8
ppa004423m	scaffold_1	11973835	11975769	3
ppa004439m	scaffold_1	11991191	11994292	1
ppa020308m	scaffold_1	12053908	12054911	4
ppa005462m	scaffold_1	12106746	12111759	6
ppa004307m	scaffold_1	12113409	12117964	6
ppa010616m	scaffold_1	12125120	12128014	1
ppa012450m	scaffold_1	12129151	12133258	6
ppa000076m	scaffold_1	12155428	12167700	2
ppa000019m	scaffold_1	12178971	12194428	12
ppa019683m	scaffold_1	12246358	12249941	23
ppa014745m	scaffold_1	12294853	12299028	1
ppa016634m	scaffold_1	12323178	12327571	11
ppa001149m	scaffold_1	12354559	12369451	9
ppa006350m	scaffold_1	12410568	12415158	3
ppa018951m	scaffold_1	12421233	12424883	7
ppa026101m	scaffold_1	12479987	12484154	19
ppa017983m	scaffold_1	12506847	12511161	4
ppa019721m	scaffold_1	12536260	12539830	10
ppa025848m	scaffold_1	12540278	12543473	19
ppa020103m	scaffold_1	12588777	12589796	4
ppa020033m	scaffold_1	12590313	12595427	7
ppa008557m	scaffold_1	12653821	12658083	1
ppa022307m	scaffold_1	12685296	12686942	2
ppa1027210m	scaffold_1	12733604	12740273	16
ppa025442m	scaffold_1	12745916	12749277	36
ppa019094m	scaffold_1	12751541	12754466	3
ppa000600m	scaffold_1	12765974	12770603	6
ppa023705m	scaffold_1	12836048	12838881	3
ppa001176m	scaffold_1	12876216	12887945	5
ppa005242m	scaffold_1	12894085	12897055	6
ppa016553m	scaffold_1	12902532	12905555	222
ppa004934m	scaffold_1	12913062	12915550	17
ppa023967m	scaffold_1	12917442	12921393	235
ppa007496m	scaffold_1	12958749	12960189	2
ppa003374m	scaffold_1	13241979	13245556	4
ppa015667m	scaffold_1	13304024	13305684	11
ppa016494m	scaffold_1	13313441	13315009	1
ppa025902m	scaffold_1	13442761	13443201	11
ppa003399m	scaffold_1	13456489	13459876	10
ppa024322m	scaffold_1	13463086	13466423	10
ppa011148m	scaffold_1	13467335	13470236	2
ppa020517m	scaffold_1	13481959	13482892	1
ppa000288m	scaffold_1	13488368	13497052	3
ppa008800m	scaffold_1	13622411	13624499	24
ppa009736m	scaffold_1	13699268	13707834	5
ppa023055m	scaffold_1	13749552	13753235	5
ppa003015m	scaffold_1	13754849	13761403	6
ppa000429m	scaffold_1	13769186	13781547	6
ppb020139m	scaffold_1	13799283	13799928	3
ppa008145m	scaffold_1	13844264	13847050	8
ppa008163m	scaffold_1	13867850	13870989	21
ppa010985m	scaffold_1	13873532	13875682	4
ppb020424m	scaffold_1	13880281	13881281	3
ppa015718m	scaffold_1	13922951	13925288	2
ppa001589m	scaffold_1	14069528	14079983	8
ppa005865m	scaffold_1	14089178	14094366	2
ppa008325m	scaffold_1	14109207	14114326	8
ppa016615m	scaffold_1	14137902	14139738	1
ppa006494m	scaffold_1	14167387	14172639	6
ppa002852m	scaffold_1	14280587	14290403	10
ppa003088m	scaffold_1	14292449	14294318	2
ppa019750m	scaffold_1	14304135	14307619	80
ppb020328m	scaffold_1	14316561	14316938	7
ppa014948m	scaffold_1	14389558	14390157	2
ppa015074m	scaffold_1	14450564	14451465	3
ppa026753m	scaffold_1	14457898	14458416	7
ppa026036m	scaffold_1	14469614	14470651	1
ppa015515m	scaffold_1	14500303	14501572	34
ppa014679m	scaffold_1	14546982	14549736	1
ppa004601m	scaffold_1	14557686	14559188	2
ppa008743m	scaffold_1	14605177	14607810	28
ppa016658m	scaffold_1	14617745	14620034	21
ppa010789m	scaffold_1	14635649	14645945	5
ppa008962m	scaffold_1	14688326	14695545	15
ppa000694m	scaffold_1	14719338	14730999	17
ppa009444m	scaffold_1	14764733	14768301	6
ppa005778m	scaffold_1	14775941	14784053	8
ppa008532m	scaffold_1	14849286	14852750	5
ppa011186m	scaffold_1	14853695	14858464	6
ppa025178m	scaffold_1	14919648	14924654	4
ppa1027228m	scaffold_1	15025159	15025942	3
ppb015435m	scaffold_1	15054056	15054472	1
ppa024112m	scaffold_1	15063220	15064427	4
ppa000949m	scaffold_1	15069902	15077580	5
ppa004779m	scaffold_1	15080328	15086667	6
ppa018888m	scaffold_1	15097060	15097413	2
ppa015256m	scaffold_1	15573324	15575448	1
ppa012819m	scaffold_1	15897932	15900065	2
ppa007405m	scaffold_1	15913572	15919216	3
ppa011754m	scaffold_1	15932164	15936483	3
ppa000442m	scaffold_1	16007987	16019372	10
ppa021075m	scaffold_1	16185955	16187134	2
ppa006613m	scaffold_1	16219297	16229040	8
ppa018099m	scaffold_1	16231066	16235968	6
ppa014914m	scaffold_1	16295084	16297622	10
ppa016896m	scaffold_1	16407868	16409260	2
ppa006382m	scaffold_1	16415629	16417072	1
ppa003931m	scaffold_1	16474213	16482198	5
ppa022809m	scaffold_1	16534436	16536250	2
ppa016115m	scaffold_1	16552975	16557056	6
ppa004647m	scaffold_1	16579615	16585273	7
ppa010923m	scaffold_1	16590739	16592915	3
ppa010446m	scaffold_1	16605538	16610257	3
ppa010155m	scaffold_1	16612192	16615637	4
ppa027196m	scaffold_1	16673012	16674843	4
ppa007265m	scaffold_1	16675388	16677585	4
ppa003287m	scaffold_1	16694469	16704710	8
ppa009900m	scaffold_1	16738573	16742463	5
ppa000349m	scaffold_1	16775428	16782531	4
ppa1027157m	scaffold_1	17033578	17038484	5
ppa009857m	scaffold_1	17065904	17075112	3
ppb024107m	scaffold_1	17158598	17161185	1
ppa019382m	scaffold_1	17169394	17171255	8
ppa015615m	scaffold_1	17212519	17214476	5
ppb020255m	scaffold_1	17240693	17243909	27
ppa024753m	scaffold_1	17313612	17315692	1
ppa021700m	scaffold_1	17344585	17359178	7
ppa018463m	scaffold_1	17473949	17475568	22
ppa001560m	scaffold_1	17480594	17483227	13
ppa001090m	scaffold_1	17503504	17507418	6
ppa026837m	scaffold_1	17533913	17537152	28
ppa010254m	scaffold_1	17569154	17573314	2
ppa011038m	scaffold_1	17714111	17716467	3
ppa011567m	scaffold_1	17778257	17780362	3
ppa026631m	scaffold_1	17781531	17788035	3
ppa008494m	scaffold_1	17794371	17797362	6
ppa018449m	scaffold_1	17799688	17800107	4
ppa009249m	scaffold_1	17803311	17806734	6
ppa024202m	scaffold_1	17897900	17903073	9
ppa002564m	scaffold_1	17904242	17915600	10
ppa003404m	scaffold_1	17916954	17920500	6
ppb023061m	scaffold_1	17953523	17953897	3
ppa000835m	scaffold_1	17990633	17999997	4
ppb022060m	scaffold_1	18020073	18024077	2
ppa021786m	scaffold_1	18039259	18040026	9
ppa008497m	scaffold_1	18048631	18054403	7
ppa006217m	scaffold_1	18112361	18119225	8
ppa001962m	scaffold_1	18120924	18125975	3
ppa007362m	scaffold_1	18131710	18134971	5
ppa011619m	scaffold_1	18336090	18339427	6
ppa018087m	scaffold_1	18342427	18343505	2
ppa025795m	scaffold_1	18433452	18435677	6
ppa015483m	scaffold_1	18444959	18448805	4
ppa010592m	scaffold_1	18458042	18466798	6
ppa013867m	scaffold_1	18597442	18599316	4
ppa002097m	scaffold_1	18601904	18604363	5
ppa020377m	scaffold_1	18621268	18624310	8
ppa019203m	scaffold_1	18786803	18787734	1
ppa017947m	scaffold_1	18808165	18811367	11
ppa021206m	scaffold_1	18884685	18886615	4
ppa005505m	scaffold_1	18932393	18939033	9
ppa003776m	scaffold_1	18954967	18956691	3
ppa018001m	scaffold_1	19038888	19040659	4
ppa026387m	scaffold_1	19042123	19045815	7
ppa010172m	scaffold_1	19070040	19071731	11
ppa016864m	scaffold_1	19082507	19086932	13
ppa017155m	scaffold_1	19159886	19162832	26
ppa010867m	scaffold_1	19244244	19250553	3
ppa008331m	scaffold_1	19261623	19268457	6
ppa019653m	scaffold_1	19269668	19269913	2
ppa020708m	scaffold_1	19273140	19273373	12
ppa009844m	scaffold_1	19536646	19537921	5
ppa010731m	scaffold_1	19551697	19553264	3
ppa024615m	scaffold_1	19566746	19567651	2
ppa015219m	scaffold_1	19689338	19694157	8
ppb016318m	scaffold_1	19811080	19815622	1
ppa023914m	scaffold_1	19834013	19837160	4
ppa003218m	scaffold_1	20062602	20070471	26
ppa004316m	scaffold_1	20075364	20080348	5
ppa003846m	scaffold_1	20176141	20185957	17
ppa004165m	scaffold_1	20192767	20198009	5
ppa009586m	scaffold_1	20243741	20246349	3
ppa021114m	scaffold_1	20326701	20327234	3
ppa016108m	scaffold_1	20643203	20644355	5
ppa010726m	scaffold_1	21244032	21246918	4
ppa011821m	scaffold_1	21264079	21265250	5
ppa011967m	scaffold_1	21293415	21294582	3
ppa000909m	scaffold_1	21303555	21310819	8
ppa007000m	scaffold_1	21327390	21329357	2
ppa005947m	scaffold_1	21406912	21409837	3
ppa024277m	scaffold_1	21447694	21451515	5
ppa012564m	scaffold_1	21454177	21454804	8
ppa009387m	scaffold_1	21457296	21459443	7
ppa000883m	scaffold_1	21468377	21473100	10
ppa010246m	scaffold_1	21484935	21486618	2
ppa020455m	scaffold_1	21500575	21502539	1
ppa003823m	scaffold_1	21502645	21505404	6
ppa021881m	scaffold_1	21513496	21514086	2
ppa016701m	scaffold_1	21540564	21544519	3
ppa011441m	scaffold_1	21656569	21659875	9
ppa014109m	scaffold_1	21662401	21663634	14
ppa018276m	scaffold_1	21671080	21673413	1
ppa000507m	scaffold_1	21699654	21704182	2
ppa010928m	scaffold_1	21705360	21706779	3
ppa010945m	scaffold_1	21707535	21709510	4
ppa010435m	scaffold_1	21762418	21764514	2
ppa010126m	scaffold_1	21769200	21771264	4
ppa005845m	scaffold_1	21771935	21775089	7
ppa009818m	scaffold_1	21787063	21789160	5
ppa001964m	scaffold_1	21789728	21793591	5
ppa011097m	scaffold_1	21815423	21817543	4
ppa000845m	scaffold_1	21855753	21861856	6
ppa000266m	scaffold_1	21869989	21876795	2
ppa005549m	scaffold_1	21937409	21942429	4
ppa008224m	scaffold_1	21960459	21963158	3
ppa025758m	scaffold_1	21995118	21995756	7
ppa001425m	scaffold_1	22001604	22009424	9
ppa013059m	scaffold_1	22015774	22016550	12
ppa016591m	scaffold_1	22016878	22018174	2
ppa009508m	scaffold_1	22027523	22030161	5
ppa004878m	scaffold_1	22037285	22042669	1
ppa001007m	scaffold_1	22150092	22154377	5
ppa001003m	scaffold_1	22170517	22175405	2
ppa022891m	scaffold_1	22330360	22331746	2
ppa017369m	scaffold_1	22360235	22360834	1
ppa019268m	scaffold_1	22410857	22412263	2
ppa004756m	scaffold_1	22447084	22450267	6
ppa002745m	scaffold_1	22460006	22465562	7
ppa007259m	scaffold_1	22476249	22481263	18
ppa010222m	scaffold_1	22523509	22525228	4
ppa023302m	scaffold_1	22536529	22538595	3
ppa009789m	scaffold_1	22559663	22562042	5
ppa025866m	scaffold_1	22592810	22593969	2
ppa010146m	scaffold_1	22633709	22636566	3
ppa015545m	scaffold_1	22659169	22662261	4
ppa027025m	scaffold_1	22679799	22680494	1
ppa007739m	scaffold_1	22684613	22687122	5
ppa003923m	scaffold_1	22711298	22716671	6
ppa017742m	scaffold_1	22726919	22728749	2
ppa016153m	scaffold_1	22733682	22735582	6
ppa012216m	scaffold_1	22748823	22752137	6
ppa010679m	scaffold_1	22775404	22780228	2
ppa000516m	scaffold_1	22803671	22810283	10
ppa013422m	scaffold_1	22812313	22814987	9
ppa014280m	scaffold_1	22874155	22875511	2
ppa004699m	scaffold_1	22876030	22880493	2
ppa003797m	scaffold_1	22886560	22888883	3
ppa005013m	scaffold_1	22892422	22894960	6
ppa009603m	scaffold_1	22897134	22900131	8
ppa010492m	scaffold_1	22906704	22907468	3
ppb019443m	scaffold_1	22909788	22910253	1
ppa011594m	scaffold_1	22923492	22927007	3
ppa010829m	scaffold_1	22931078	22932899	3
ppa016821m	scaffold_1	22962054	22966764	5
ppa005354m	scaffold_1	22969354	22972847	5
ppa018287m	scaffold_1	23038942	23039874	1
ppa001242m	scaffold_1	23075920	23083855	4
ppa016092m	scaffold_1	23120787	23122629	1
ppa012087m	scaffold_1	23160886	23163598	16
ppa001358m	scaffold_1	23194390	23201988	6
ppa026534m	scaffold_1	23227246	23228133	1
ppa000450m	scaffold_1	23228580	23236748	5
ppa009896m	scaffold_1	23252758	23255748	13
ppa017216m	scaffold_1	23279447	23280911	2
ppa021162m	scaffold_1	23302481	23302834	19
ppa004517m	scaffold_1	23362809	23364605	4
ppa021021m	scaffold_1	23383075	23384171	1
ppa004617m	scaffold_1	23400447	23402249	2
ppa023299m	scaffold_1	23507232	23510333	3
ppb013196m	scaffold_1	23548314	23550731	4
ppa022132m	scaffold_1	23670386	23672158	2
ppa001362m	scaffold_1	23698613	23703659	4
ppa016499m	scaffold_1	23721367	23723279	5
ppa006475m	scaffold_1	23725657	23729477	4
ppa001420m	scaffold_1	23734178	23740503	5
ppa001064m	scaffold_1	23742429	23746207	6
ppa003742m	scaffold_1	23746586	23749157	13
ppa020602m	scaffold_1	23761180	23763750	5
ppa001871m	scaffold_1	23767436	23770997	10
ppa007233m	scaffold_1	23779805	23781808	2
ppa002076m	scaffold_1	23791327	23795285	6
ppa012048m	scaffold_1	23815876	23818195	4
ppa006511m	scaffold_1	23819098	23822233	6
ppa008227m	scaffold_1	23842620	23845559	15
ppa024551m	scaffold_1	23852678	23853773	4
ppa004258m	scaffold_1	23863490	23866654	2
ppa002154m	scaffold_1	23869134	23876957	5
ppa024868m	scaffold_1	23935650	23939722	16
ppa000215m	scaffold_1	23972982	23978461	6
ppa017042m	scaffold_1	24039095	24044518	5
ppa020630m	scaffold_1	24177229	24179502	2
ppa026262m	scaffold_1	24200603	24201976	34
ppa010899m	scaffold_1	24230958	24232581	6
ppa004596m	scaffold_1	24309621	24313172	3
ppa001029m	scaffold_1	24327041	24331803	9
ppa010329m	scaffold_1	24340829	24342600	8
ppa005608m	scaffold_1	24368312	24371610	4
ppa008746m	scaffold_1	24398830	24401303	4
ppa010821m	scaffold_1	24407160	24407954	2
ppa011725m	scaffold_1	24410111	24410825	3
ppa003754m	scaffold_1	24411793	24415102	7
ppa004014m	scaffold_1	24419375	24423122	2
ppa006665m	scaffold_1	24429615	24431551	2
ppa004022m	scaffold_1	24433061	24436853	17
ppa002814m	scaffold_1	24440241	24442715	2
ppa006099m	scaffold_1	24452651	24456565	11
ppa001529m	scaffold_1	24469019	24473789	3
ppa001562m	scaffold_1	24474278	24479138	2
ppa023273m	scaffold_1	24487248	24489552	3
ppa026960m	scaffold_1	24537622	24542404	1
ppa021991m	scaffold_1	24585588	24588828	3
ppa019933m	scaffold_1	24601441	24603039	3
ppa003807m	scaffold_1	24603293	24606682	10
ppa003840m	scaffold_1	24609328	24615504	7
ppa002482m	scaffold_1	24622186	24625295	5
ppa004343m	scaffold_1	24625651	24627353	2
ppa004390m	scaffold_1	24651726	24653351	8
ppa005689m	scaffold_1	24661739	24666661	4
ppa027169m	scaffold_1	24667114	24668196	1
ppa017811m	scaffold_1	24670281	24672500	3
ppa015538m	scaffold_1	24677515	24679692	3
ppa005017m	scaffold_1	24686364	24691402	9
ppa013598m	scaffold_1	24693222	24694040	1
ppa008243m	scaffold_1	24697206	24699533	2
ppa002891m	scaffold_1	24745241	24747357	2
ppa001698m	scaffold_1	24750067	24755835	7
ppa012994m	scaffold_1	24771431	24772083	7
ppa008028m	scaffold_1	24773412	24775592	5
ppa002192m	scaffold_1	24776118	24781228	11
ppa017760m	scaffold_1	24782177	24788240	3
ppa019665m	scaffold_1	24795415	24798264	2
ppa011128m	scaffold_1	24814364	24815964	5
ppa016870m	scaffold_1	24873838	24875817	2
ppa006118m	scaffold_1	24900988	24904732	1
ppa023272m	scaffold_1	24908035	24910458	2
ppa008603m	scaffold_1	24918419	24919842	13
ppa024329m	scaffold_1	24934935	24936209	2
ppa017009m	scaffold_1	24943813	24945003	2
ppa002809m	scaffold_1	24946127	24948647	3
ppa006602m	scaffold_1	24969891	24974994	10
ppa006075m	scaffold_1	24983374	24985872	2
ppa004477m	scaffold_1	25008221	25012279	12
ppa003660m	scaffold_1	25016442	25020511	8
ppa006599m	scaffold_1	25020914	25023763	5
ppa003205m	scaffold_1	25052487	25055604	4
ppa022200m	scaffold_1	25062072	25064745	6
ppa006083m	scaffold_1	25097862	25101173	5
ppa005297m	scaffold_1	25121226	25124182	5
ppa005153m	scaffold_1	25133494	25137364	6
ppa000209m	scaffold_1	25148856	25159801	9
ppa004530m	scaffold_1	25182239	25184060	2
ppa023970m	scaffold_1	25184694	25185107	6
ppa002895m	scaffold_1	25192376	25195005	19
ppa002639m	scaffold_1	25197498	25201621	12
ppa010196m	scaffold_1	25201710	25203378	6
ppa013871m	scaffold_1	25204106	25204636	2
ppa002834m	scaffold_1	25225101	25227917	4
ppa003642m	scaffold_1	25232087	25236000	1
ppa007109m	scaffold_1	25242183	25243650	2
ppa008184m	scaffold_1	25260124	25263973	6
ppa014395m	scaffold_1	25267771	25268726	5
ppa023883m	scaffold_1	25273765	25275392	2
ppa012746m	scaffold_1	25277784	25278502	38
ppa003604m	scaffold_1	25278835	25282447	3
ppa008739m	scaffold_1	25283037	25285931	4
ppa022727m	scaffold_1	25294797	25296842	8
ppa004002m	scaffold_1	25307219	25311678	8
ppa001353m	scaffold_1	25318054	25325075	7
ppa012160m	scaffold_1	25325717	25328803	10
ppa008383m	scaffold_1	25345959	25349360	5
ppa003234m	scaffold_1	25365053	25369429	2
ppa005061m	scaffold_1	25380449	25387201	5
ppa015668m	scaffold_1	25393885	25396439	2
ppa026606m	scaffold_1	25396921	25399897	2
ppa012602m	scaffold_1	25408333	25409040	2
ppa019771m	scaffold_1	25419664	25420425	2
ppa009978m	scaffold_1	25421833	25424215	6
ppa006845m	scaffold_1	25470079	25472188	4
ppa003712m	scaffold_1	25482222	25484160	25
ppa017408m	scaffold_1	25494016	25496178	8
ppa022930m	scaffold_1	25498546	25500053	5
ppa013767m	scaffold_1	25510944	25513017	2
ppa003242m	scaffold_1	25516684	25520321	5
ppa005498m	scaffold_1	25520814	25523338	4
ppa022928m	scaffold_1	25526146	25529805	11
ppa017368m	scaffold_1	25533585	25535233	1
ppa022300m	scaffold_1	25570819	25573216	4
ppa000960m	scaffold_1	25589454	25594640	5
ppa006225m	scaffold_1	25595340	25597164	5
ppa004036m	scaffold_1	25613310	25618547	20
ppa008283m	scaffold_1	25631077	25634757	5
ppa006109m	scaffold_1	25639445	25641500	6
ppa001373m	scaffold_1	25652971	25658468	7
ppa001724m	scaffold_1	25664525	25669164	11
ppa001295m	scaffold_1	25679591	25682396	3
ppa002055m	scaffold_1	25716249	25723165	7
ppa021606m	scaffold_1	25724147	25726048	7
ppa020906m	scaffold_1	25752735	25754366	13
ppa007913m	scaffold_1	25796972	25799163	8
ppa023066m	scaffold_1	25805621	25805938	2
ppa012809m	scaffold_1	25817255	25818085	5
ppa011258m	scaffold_1	25835324	25836823	3
ppa010406m	scaffold_1	25842383	25844606	4
ppa012084m	scaffold_1	25863476	25864328	6
ppa009915m	scaffold_1	25916961	25917874	5
ppa022484m	scaffold_1	25920170	25926282	11
ppa018614m	scaffold_1	25933615	25937809	9
ppa003479m	scaffold_1	25941695	25944844	4
ppa020679m	scaffold_1	25945101	25946707	3
ppa005263m	scaffold_1	25958835	25963689	4
ppa006982m	scaffold_1	25965751	25967808	3
ppa006463m	scaffold_1	25975105	25978832	4
ppa008228m	scaffold_1	26006547	26010240	8
ppa023323m	scaffold_1	26028578	26029792	2
ppa004148m	scaffold_1	26038847	26041940	7
ppa015522m	scaffold_1	26045368	26048483	3
ppa010863m	scaffold_1	26052155	26053302	2
ppa026144m	scaffold_1	26082375	26084974	2
ppa018071m	scaffold_1	26085971	26088089	5
ppa006652m	scaffold_1	26098121	26102847	8
ppa002954m	scaffold_1	26128281	26132442	3
ppa003089m	scaffold_1	26156402	26158338	7
ppa009114m	scaffold_1	26162026	26165437	14
ppa013780m	scaffold_1	26175832	26177195	1
ppa021728m	scaffold_1	26201840	26204041	5
ppa024045m	scaffold_1	26214621	26220666	2
ppa000268m	scaffold_1	26224379	26229669	13
ppa009543m	scaffold_1	26274738	26277033	2
ppa015650m	scaffold_1	26281610	26282513	7
ppa010869m	scaffold_1	26350179	26351673	9
ppa005300m	scaffold_1	26360705	26364644	5
ppa004366m	scaffold_1	26370161	26374199	12
ppa009304m	scaffold_1	26386375	26388501	1
ppa013299m	scaffold_1	26389580	26390489	4
ppa002984m	scaffold_1	26443805	26448615	3
ppa020641m	scaffold_1	26453464	26453872	2
ppb022045m	scaffold_1	26475957	26479630	1
ppa021204m	scaffold_1	26490138	26493274	4
ppa018002m	scaffold_1	26504568	26506376	3
ppa003278m	scaffold_1	26519035	26523455	2
ppa008012m	scaffold_1	26536159	26539091	7
ppa006928m	scaffold_1	26555940	26558520	4
ppa008111m	scaffold_1	26579977	26585206	5
ppa001575m	scaffold_1	26586357	26594860	9
ppa025732m	scaffold_1	26645918	26649506	6
ppa017919m	scaffold_1	26674923	26676963	3
ppa022573m	scaffold_1	26726666	26727094	10
ppa026023m	scaffold_1	26812911	26815047	2
ppa006262m	scaffold_1	26815696	26819846	18
ppa008438m	scaffold_1	26823068	26825713	4
ppa017536m	scaffold_1	26845895	26849473	7
ppa016030m	scaffold_1	26880399	26881583	3
ppa013253m	scaffold_1	26884993	26887295	3
ppa005856m	scaffold_1	26901648	26904542	3
ppa011836m	scaffold_1	26915359	26916293	3
ppa001991m	scaffold_1	26950227	26953259	4
ppa015084m	scaffold_1	26956138	26959284	5
ppa010258m	scaffold_1	26995449	26997882	7
ppa025479m	scaffold_1	27011424	27014266	11
ppa025728m	scaffold_1	27072484	27073240	11
ppa013472m	scaffold_1	27073498	27074842	6
ppa024080m	scaffold_1	27083790	27084839	2
ppa009881m	scaffold_1	27094010	27097458	8
ppa003785m	scaffold_1	27099496	27102623	3
ppa011026m	scaffold_1	27131291	27132679	7
ppa011014m	scaffold_1	27134558	27136178	28
ppa021242m	scaffold_1	27145089	27146002	5
ppa004308m	scaffold_1	27148062	27149782	3
ppa010379m	scaffold_1	27209427	27211285	7
ppa009078m	scaffold_1	27226101	27227592	5
ppa011955m	scaffold_1	27233121	27234184	3
ppa009530m	scaffold_1	27240074	27241502	4
ppa000255m	scaffold_1	27273141	27281372	13
ppa021067m	scaffold_1	27284302	27285822	2
ppa013044m	scaffold_1	27295588	27296831	6
ppa014810m	scaffold_1	27301227	27305135	8
ppa001513m	scaffold_1	27305797	27310045	4
ppa016990m	scaffold_1	27312071	27314793	1
ppa004614m	scaffold_1	27343119	27347156	5
ppa005974m	scaffold_1	27351829	27355963	5
ppa009558m	scaffold_1	27357370	27359151	4
ppa011102m	scaffold_1	27366127	27368327	4
ppa006204m	scaffold_1	27368657	27371469	4
ppa020266m	scaffold_1	27391378	27393500	4
ppa002901m	scaffold_1	27427572	27432120	8
ppa004312m	scaffold_1	27443164	27446022	4
ppa008246m	scaffold_1	27456620	27460192	10
ppa012654m	scaffold_1	27460354	27462578	16
ppa011116m	scaffold_1	27466556	27468449	2
ppa007391m	scaffold_1	27468698	27471821	8
ppa008015m	scaffold_1	27485394	27487745	1
ppa002695m	scaffold_1	27508850	27511668	1
ppa009894m	scaffold_1	27516306	27518918	7
ppa003605m	scaffold_1	27519454	27524419	9
ppa011862m	scaffold_1	27526854	27527908	6
ppa010590m	scaffold_1	27540717	27542498	3
ppa020795m	scaffold_1	27547895	27548602	1
ppa008519m	scaffold_1	27556716	27560053	4
ppa002570m	scaffold_1	27562702	27564945	6
ppa009702m	scaffold_1	27565186	27567147	6
ppa000958m	scaffold_1	27568403	27573617	10
ppa008480m	scaffold_1	27581955	27585622	1
ppa1027132m	scaffold_1	27595578	27597380	2
ppa005045m	scaffold_1	27617441	27620412	8
ppa015619m	scaffold_1	27626744	27630506	6
ppa002650m	scaffold_1	27648842	27652287	5
ppa015711m	scaffold_1	27681744	27683156	5
ppa020788m	scaffold_1	27686673	27688772	8
ppa003665m	scaffold_1	27697689	27700123	5
ppa011545m	scaffold_1	27702566	27704579	2
ppa014966m	scaffold_1	27714258	27716847	18
ppa007348m	scaffold_1	27718453	27721612	24
ppa003024m	scaffold_1	27741675	27745906	10
ppa003031m	scaffold_1	27755997	27760130	17
ppa014624m	scaffold_1	27785017	27786971	3
ppa003560m	scaffold_1	27787510	27790650	3
ppa006974m	scaffold_1	27801355	27804254	4
ppa005250m	scaffold_1	27807288	27810603	4
ppa023466m	scaffold_1	27817211	27820990	4
ppa026942m	scaffold_1	27821285	27824767	10
ppa002115m	scaffold_1	27825671	27829954	5
ppa006887m	scaffold_1	27831672	27834105	4
ppa012233m	scaffold_1	27837076	27840391	6
ppa001486m	scaffold_1	27854559	27861849	9
ppa009046m	scaffold_1	27862484	27864322	3
ppa003690m	scaffold_1	27874370	27877220	2
ppa018448m	scaffold_1	27900603	27906151	1
ppa010733m	scaffold_1	27964853	27966211	1
ppa000919m	scaffold_1	27967930	27974014	4
ppa015621m	scaffold_1	28003886	28004562	1
ppa023692m	scaffold_1	28005477	28010119	14
ppa021901m	scaffold_1	28088134	28093574	1
ppa005716m	scaffold_1	28108165	28110947	5
ppa019825m	scaffold_1	28125266	28126039	2
ppa010556m	scaffold_1	28127809	28130064	4
ppa008781m	scaffold_1	28130856	28133355	4
ppa004630m	scaffold_1	28142330	28144289	3
ppa020847m	scaffold_1	28150971	28152566	8
ppa001637m	scaffold_1	28154381	28158849	3
ppa008387m	scaffold_1	28169686	28172811	3
ppa007149m	scaffold_1	28255209	28257588	4
ppa001590m	scaffold_1	28258598	28264744	15
ppa000780m	scaffold_1	28265669	28272207	6
ppa005008m	scaffold_1	28273094	28275886	6
ppa025241m	scaffold_1	28349309	28351540	2
ppa016512m	scaffold_1	28417466	28428041	8
ppa008526m	scaffold_1	28454606	28458620	9
ppa023689m	scaffold_1	28461152	28462667	4
ppa006232m	scaffold_1	28475102	28476770	3
ppa002873m	scaffold_1	28477422	28480595	3
ppa026797m	scaffold_1	28515314	28516570	1
ppa006860m	scaffold_1	28520204	28521509	8
ppa020120m	scaffold_1	28549551	28552893	71
ppa018957m	scaffold_1	28601396	28602841	1
ppa012865m	scaffold_1	28629788	28630243	6
ppa010496m	scaffold_1	28646807	28649812	5
ppa012803m	scaffold_1	28658278	28659095	1
ppa012698m	scaffold_1	28659719	28660313	2
ppa000186m	scaffold_1	28673586	28678668	5
ppa012145m	scaffold_1	28681154	28682607	3
ppa005357m	scaffold_1	28699554	28703916	5
ppa002351m	scaffold_1	28722920	28726548	4
ppa000806m	scaffold_1	28733935	28741068	5
ppa017045m	scaffold_1	28783140	28783937	1
ppa000786m	scaffold_1	28838003	28842859	5
ppa005472m	scaffold_1	28842876	28845611	4
ppa016240m	scaffold_1	28864244	28865362	2
ppa017015m	scaffold_1	28873497	28874840	3
ppa001044m	scaffold_1	28905594	28911749	3
ppa007794m	scaffold_1	28928065	28929134	2
ppa007539m	scaffold_1	28951149	28954873	9
ppa010397m	scaffold_1	28955859	28956994	6
ppa012655m	scaffold_1	29009632	29011531	1
ppa010936m	scaffold_1	29012225	29015655	9
ppa022370m	scaffold_1	29036146	29036511	2
ppa018965m	scaffold_1	29037152	29038193	2
ppa018556m	scaffold_1	29038884	29039662	5
ppa003480m	scaffold_1	29051166	29054013	7
ppb012069m	scaffold_1	29054332	29059484	9
ppa004106m	scaffold_1	29059101	29061974	2
ppa007059m	scaffold_1	29069101	29071020	6
ppa017972m	scaffold_1	29083831	29084365	3
ppa002744m	scaffold_1	29087031	29091149	5
ppa004938m	scaffold_1	29111373	29114261	3
ppa011345m	scaffold_1	29114583	29115863	3
ppa004666m	scaffold_1	29117214	29121203	9
ppa007047m	scaffold_1	29138778	29143369	1
ppa001168m	scaffold_1	29179382	29184150	7
ppa008512m	scaffold_1	29237611	29239475	4
ppa011926m	scaffold_1	29257143	29260189	2
ppa012174m	scaffold_1	29261885	29263151	7
ppa010143m	scaffold_1	29274216	29276072	4
ppa015836m	scaffold_1	29294488	29298099	7
ppa006906m	scaffold_1	29313668	29316871	4
ppa025556m	scaffold_1	29329496	29330461	1
ppa009143m	scaffold_1	29369615	29370718	3
ppa001599m	scaffold_1	29377253	29384060	8
ppa004241m	scaffold_1	29399838	29403674	3
ppa010077m	scaffold_1	29411150	29412148	4
ppa004908m	scaffold_1	29434369	29438997	10
ppa016185m	scaffold_1	29439741	29441096	1
ppa006723m	scaffold_1	29443780	29445723	2
ppa007312m	scaffold_1	29509047	29512348	3
ppa022537m	scaffold_1	29513392	29513817	2
ppa020849m	scaffold_1	29516759	29517559	3
ppa022821m	scaffold_1	29520712	29521497	8
ppa006541m	scaffold_1	29528420	29532175	11
ppa004679m	scaffold_1	29561321	29564940	4
ppa001371m	scaffold_1	29565681	29570526	3
ppa008175m	scaffold_1	29594281	29596625	6
ppa008624m	scaffold_1	29599680	29602360	6
ppa017730m	scaffold_1	29607004	29607420	1
ppa022195m	scaffold_1	29624131	29626487	4
ppa017322m	scaffold_1	29641133	29642851	2
ppb015086m	scaffold_1	29657025	29660700	2
ppa018163m	scaffold_1	29663917	29666049	6
ppa012394m	scaffold_1	29672579	29673224	2
ppa007198m	scaffold_1	29680495	29683536	4
ppa006831m	scaffold_1	29697024	29700008	10
ppa006133m	scaffold_1	29713417	29720553	10
ppa006384m	scaffold_1	29725971	29729415	3
ppa005754m	scaffold_1	29736663	29742334	2
ppa004624m	scaffold_1	29770745	29775073	18
ppa017023m	scaffold_1	29775647	29778438	6
ppa023306m	scaffold_1	29813924	29817284	9
ppa017557m	scaffold_1	29818269	29820074	1
ppa011934m	scaffold_1	29821672	29822537	2
ppa004371m	scaffold_1	29826966	29830518	7
ppa009956m	scaffold_1	29831570	29833629	6
ppa021895m	scaffold_1	29836077	29837105	4
ppa002140m	scaffold_1	29848207	29853016	5
ppa014856m	scaffold_1	29858367	29860726	5
ppa001998m	scaffold_1	29861807	29866452	4
ppa009137m	scaffold_1	29866809	29869257	2
ppa003395m	scaffold_1	29895231	29898256	4
ppa006456m	scaffold_1	29901351	29904410	7
ppa010846m	scaffold_1	29910418	29911953	3
ppa002756m	scaffold_1	29922279	29924643	7
ppa007385m	scaffold_1	29951870	29956440	4
ppa1027193m	scaffold_1	29994048	29997495	2
ppa002528m	scaffold_1	30012157	30015123	5
ppa011006m	scaffold_1	30022178	30024745	2
ppa001035m	scaffold_1	30028712	30038474	3
ppa005652m	scaffold_1	30040182	30041538	7
ppa013429m	scaffold_1	30053686	30055064	3
ppa012340m	scaffold_1	30063504	30065848	6
ppa000994m	scaffold_1	30070042	30078125	7
ppa006854m	scaffold_1	30079552	30082979	11
ppa002313m	scaffold_1	30083493	30087070	4
ppa013898m	scaffold_1	30093136	30093965	4
ppa009477m	scaffold_1	30105603	30108517	6
ppa005484m	scaffold_1	30121840	30125176	2
ppa012870m	scaffold_1	30132364	30132907	7
ppa012886m	scaffold_1	30148515	30149349	3
ppa017087m	scaffold_1	30192150	30194272	9
ppa025363m	scaffold_1	30238935	30239564	4
ppa016921m	scaffold_1	30292689	30294394	1
ppa002940m	scaffold_1	30294608	30297121	6
ppa012480m	scaffold_1	30297854	30298632	5
ppa003121m	scaffold_1	30326293	30331890	4
ppa025736m	scaffold_1	30332158	30332903	4
ppa001332m	scaffold_1	30333415	30337496	4
ppa011575m	scaffold_1	30337941	30339719	3
ppa006805m	scaffold_1	30364006	30367680	7
ppa018145m	scaffold_1	30369862	30370546	1
ppa005208m	scaffold_1	30386456	30388356	4
ppa004644m	scaffold_1	30403639	30407091	3
ppa011430m	scaffold_1	30408757	30410218	10
ppa013334m	scaffold_1	30412214	30413692	2
ppa005356m	scaffold_1	30415646	30417678	2
ppa007235m	scaffold_1	30433784	30437102	8
ppa004950m	scaffold_1	30443015	30445729	4
ppa009320m	scaffold_1	30455664	30458019	3
ppa007450m	scaffold_1	30475408	30476773	17
ppa012032m	scaffold_1	30557058	30558172	4
ppa002039m	scaffold_1	30566743	30574889	8
ppa009014m	scaffold_1	30587852	30590182	4
ppa007296m	scaffold_1	30590794	30593799	5
ppa002557m	scaffold_1	30595635	30600448	6
ppa002920m	scaffold_1	30614880	30620180	4
ppa002863m	scaffold_1	30621740	30624349	2
ppa018074m	scaffold_1	30625452	30626104	3
ppa002493m	scaffold_1	30627502	30631719	5
ppa010607m	scaffold_1	30634218	30636668	4
ppa001524m	scaffold_1	30652062	30655298	4
ppa025407m	scaffold_1	30655886	30658432	4
ppa002921m	scaffold_1	30667761	30671154	4
ppa006514m	scaffold_1	30691064	30693571	5
ppa010409m	scaffold_1	30694046	30695512	2
ppa010387m	scaffold_1	30700230	30701680	2
ppa008376m	scaffold_1	30705614	30708301	5
ppa026778m	scaffold_1	30710972	30715376	1
ppa021083m	scaffold_1	30716008	30717335	4
ppa011075m	scaffold_1	30719366	30721061	4
ppa003049m	scaffold_1	30724373	30729608	4
ppa000982m	scaffold_1	30749960	30753856	5
ppa010190m	scaffold_1	30779318	30782470	4
ppa026406m	scaffold_1	30792439	30793403	4
ppa009800m	scaffold_1	30811008	30814669	3
ppa017932m	scaffold_1	30833005	30835834	3
ppa1027180m	scaffold_1	30867484	30869785	1
ppa020316m	scaffold_1	30876430	30879241	2
ppa004983m	scaffold_1	30891713	30896385	4
ppa024210m	scaffold_1	30897239	30898423	2
ppa009765m	scaffold_1	30904058	30905987	6
ppa008816m	scaffold_1	30949926	30951519	4
ppa003229m	scaffold_1	30952121	30955456	11
ppa000453m	scaffold_1	30961538	30971296	15
ppa016522m	scaffold_1	31008032	31009183	6
ppa003339m	scaffold_1	31017079	31019969	6
ppa008567m	scaffold_1	31024695	31027078	6
ppa007679m	scaffold_1	31057042	31058799	3
ppa001977m	scaffold_1	31094375	31099106	4
ppa003517m	scaffold_1	31104406	31106846	3
ppa008429m	scaffold_1	31115130	31119671	5
ppa023604m	scaffold_1	31142147	31143411	3
ppb004383m	scaffold_1	31180099	31183869	2
ppa001923m	scaffold_1	31189242	31192866	2
ppa009358m	scaffold_1	31201529	31207307	9
ppa009901m	scaffold_1	31210456	31212475	4
ppa007664m	scaffold_1	31214144	31218575	3
ppa002223m	scaffold_1	31228116	31230270	1
ppa002508m	scaffold_1	31234861	31239422	4
ppa009221m	scaffold_1	31240229	31242358	2
ppa002287m	scaffold_1	31244331	31248017	6
ppa008125m	scaffold_1	31265604	31267468	1
ppa014924m	scaffold_1	31295937	31298593	4
ppa022483m	scaffold_1	31299259	31301703	3
ppa003811m	scaffold_1	31305537	31309811	4
ppa006646m	scaffold_1	31317806	31321230	2
ppa002353m	scaffold_1	31334747	31339880	5
ppa009994m	scaffold_1	31347828	31350994	7
ppa007565m	scaffold_1	31352907	31355945	3
ppa000544m	scaffold_1	31358833	31363623	2
ppa000923m	scaffold_1	31368382	31378058	15
ppa000241m	scaffold_1	31380040	31392164	5
ppa006619m	scaffold_1	31392458	31396126	9
ppa002368m	scaffold_1	31397169	31400783	1
ppa006751m	scaffold_1	31408171	31410540	5
ppa007771m	scaffold_1	31421608	31425144	2
ppa016551m	scaffold_1	31437778	31439397	1
ppb015805m	scaffold_1	31439730	31442987	3
ppa022524m	scaffold_1	31453754	31456684	2
ppa018133m	scaffold_1	31468835	31469358	26
ppa011882m	scaffold_1	31483065	31485454	2
ppa010637m	scaffold_1	31510055	31512985	3
ppa007386m	scaffold_1	31521559	31524295	4
ppa004331m	scaffold_1	31542448	31544321	7
ppa004242m	scaffold_1	31548819	31552888	3
ppa006598m	scaffold_1	31554223	31557029	19
ppa012841m	scaffold_1	31573370	31574594	3
ppa008485m	scaffold_1	31575222	31577232	3
ppa000435m	scaffold_1	31589468	31600328	4
ppa006865m	scaffold_1	31601325	31604196	7
ppa005725m	scaffold_1	31605587	31608049	3
ppa026708m	scaffold_1	31612940	31613993	7
ppa001574m	scaffold_1	31628510	31638324	8
ppa006563m	scaffold_1	31650293	31656168	6
ppa001306m	scaffold_1	31665836	31672500	5
ppa002084m	scaffold_1	31698914	31706178	3
ppa002012m	scaffold_1	31718963	31727992	3
ppa003324m	scaffold_1	31755342	31759540	7
ppa006179m	scaffold_1	31774593	31777925	13
ppa001553m	scaffold_1	31783275	31791674	4
ppa001790m	scaffold_1	31819140	31822522	3
ppa003098m	scaffold_1	31829667	31834701	4
ppa006759m	scaffold_1	31877285	31884192	2
ppa003979m	scaffold_1	31898305	31903826	3
ppa008708m	scaffold_1	31908551	31911601	6
ppa001929m	scaffold_1	31926433	31931512	8
ppa005933m	scaffold_1	31944541	31949005	6
ppa005735m	scaffold_1	31987383	31989566	2
ppa016666m	scaffold_1	32010539	32011570	1
ppa017409m	scaffold_1	32028611	32029375	1
ppa003506m	scaffold_1	32032498	32035471	5
ppa024611m	scaffold_1	32049527	32052890	2
ppa006932m	scaffold_1	32073073	32075535	13
ppa007715m	scaffold_1	32084923	32087499	6
ppa003860m	scaffold_1	32091804	32096809	4
ppa004143m	scaffold_1	32098610	32103342	8
ppa009028m	scaffold_1	32103751	32107253	5
ppa004049m	scaffold_1	32107752	32112525	6
ppa001441m	scaffold_1	32114433	32119125	9
ppa001887m	scaffold_1	32125188	32130211	7
ppa006402m	scaffold_1	32142646	32147500	5
ppa004469m	scaffold_1	32150062	32151948	1
ppa006772m	scaffold_1	32152353	32153878	27
ppa011153m	scaffold_1	32181531	32182425	7
ppa011908m	scaffold_1	32183190	32184753	2
ppa001779m	scaffold_1	32185525	32188584	8
ppa005755m	scaffold_1	32208606	32215149	4
ppa009548m	scaffold_1	32246935	32249772	5
ppa004027m	scaffold_1	32253459	32256660	3
ppa006064m	scaffold_1	32257703	32261275	6
ppa009293m	scaffold_1	32269715	32272928	5
ppa010242m	scaffold_1	32278740	32279809	3
ppa007634m	scaffold_1	32284600	32286954	5
ppa016186m	scaffold_1	32288926	32292516	11
ppa022764m	scaffold_1	32308658	32312789	2
ppa005807m	scaffold_1	32314278	32316494	2
ppa009528m	scaffold_1	32328592	32331304	7
ppa023913m	scaffold_1	32337020	32338972	8
ppa003456m	scaffold_1	32347291	32352699	10
ppa001623m	scaffold_1	32374802	32382312	8
ppa011004m	scaffold_1	32386483	32388133	3
ppa000363m	scaffold_1	32396175	32401251	2
ppa003953m	scaffold_1	32424448	32428492	7
ppa000916m	scaffold_1	32431726	32434913	5
ppa022126m	scaffold_1	32438839	32442705	2
ppa001893m	scaffold_1	32458626	32465883	5
ppa001487m	scaffold_1	32485477	32490493	13
ppa008483m	scaffold_1	32501704	32504321	7
ppa012765m	scaffold_1	32513952	32514835	3
ppa002916m	scaffold_1	32521063	32525475	4
ppa005644m	scaffold_1	32543082	32546013	7
ppa013714m	scaffold_1	32576513	32577388	13
ppa026043m	scaffold_1	32578554	32578918	2
ppa001931m	scaffold_1	32581731	32586354	5
ppa024745m	scaffold_1	32594943	32596092	2
ppa015957m	scaffold_1	32596987	32597289	1
ppa021713m	scaffold_1	32615217	32618116	3
ppa009618m	scaffold_1	32638145	32639730	3
ppa009595m	scaffold_1	32640993	32642510	6
ppa011245m	scaffold_1	32659433	32661317	4
ppa000605m	scaffold_1	32666249	32675535	7
ppa004963m	scaffold_1	32676715	32679860	4
ppa015189m	scaffold_1	32684835	32685152	2
ppa000819m	scaffold_1	32689854	32694015	3
ppa012903m	scaffold_1	32710459	32711025	3
ppa000946m	scaffold_1	32723374	32728473	3
ppa003938m	scaffold_1	32736538	32740071	5
ppa003781m	scaffold_1	32756624	32761406	7
ppa003452m	scaffold_1	32763077	32766526	5
ppa000083m	scaffold_1	32801957	32809615	2
ppa011277m	scaffold_1	32812568	32814040	12
ppa006468m	scaffold_1	32815089	32818137	4
ppa001183m	scaffold_1	32865762	32871462	5
ppa001483m	scaffold_1	32876343	32882507	4
ppa019307m	scaffold_1	32887438	32889049	4
ppa007441m	scaffold_1	32893264	32895416	8
ppa006496m	scaffold_1	32905253	32907844	7
ppa005293m	scaffold_1	32913204	32915588	10
ppa006551m	scaffold_1	32918765	32922544	2
ppa011330m	scaffold_1	32923936	32926140	4
ppa009632m	scaffold_1	32942235	32943700	2
ppa013161m	scaffold_1	32946127	32947257	5
ppa003185m	scaffold_1	32955281	32957810	12
ppa019183m	scaffold_1	32968338	32971711	3
ppa003895m	scaffold_1	32980652	32985455	2
ppb009535m	scaffold_1	32986973	32988723	5
ppa012614m	scaffold_1	32989173	32991709	4
ppa023311m	scaffold_1	32995619	32997520	1
ppa008737m	scaffold_1	33002655	33005261	5
ppa003744m	scaffold_1	33005537	33009831	5
ppa020321m	scaffold_1	33010620	33012039	9
ppa005118m	scaffold_1	33013030	33016710	5
ppa019781m	scaffold_1	33016937	33018002	7
ppa008237m	scaffold_1	33019159	33021572	5
ppa007332m	scaffold_1	33034929	33037178	5
ppa005486m	scaffold_1	33061630	33065079	6
ppa005582m	scaffold_1	33084820	33087865	5
ppa007005m	scaffold_1	33092232	33094418	3
ppa004135m	scaffold_1	33121247	33125500	7
ppa006029m	scaffold_1	33125399	33127927	2
ppa008069m	scaffold_1	33136994	33139553	6
ppa018551m	scaffold_1	33147027	33153081	5
ppa007472m	scaffold_1	33158524	33161934	6
ppa023667m	scaffold_1	33178182	33178619	1
ppa022374m	scaffold_1	33183436	33184673	3
ppa006363m	scaffold_1	33196786	33198631	3
ppa000321m	scaffold_1	33288480	33296892	9
ppa009403m	scaffold_1	33308371	33310729	8
ppa004976m	scaffold_1	33332363	33334460	4
ppa022293m	scaffold_1	33335090	33336927	6
ppa003512m	scaffold_1	33339055	33345631	6
ppa020291m	scaffold_1	33377083	33381185	4
ppa006792m	scaffold_1	33384641	33388525	5
ppa002627m	scaffold_1	33389114	33394346	5
ppa004539m	scaffold_1	33402473	33404534	8
ppa004472m	scaffold_1	33406639	33409102	6
ppa005997m	scaffold_1	33409972	33411828	4
ppa002474m	scaffold_1	33412797	33416299	7
ppa010516m	scaffold_1	33418467	33421400	2
ppa006689m	scaffold_1	33422399	33425527	6
ppa015442m	scaffold_1	33429347	33430783	4
ppa026563m	scaffold_1	33435052	33436809	3
ppa021480m	scaffold_1	33445019	33448239	4
ppa007090m	scaffold_1	33450898	33452663	4
ppa011104m	scaffold_1	33456951	33460229	6
ppa001285m	scaffold_1	33481415	33487017	8
ppa006921m	scaffold_1	33490408	33492238	3
ppa007331m	scaffold_1	33511146	33515038	8
ppa009047m	scaffold_1	33518003	33519851	2
ppa022051m	scaffold_1	33621802	33623305	5
ppa019876m	scaffold_1	33625679	33626350	4
ppa009203m	scaffold_1	33626906	33628955	1
ppa024936m	scaffold_1	33636820	33640534	2
ppa024104m	scaffold_1	33645795	33646118	2
ppa005413m	scaffold_1	33651528	33652961	1
ppa002152m	scaffold_1	33653546	33657734	2
ppa023495m	scaffold_1	33682006	33683732	3
ppa017703m	scaffold_1	33711895	33713647	5
ppa010968m	scaffold_1	33723416	33725683	5
ppa004372m	scaffold_1	33752297	33755478	5
ppa004223m	scaffold_1	33762806	33765728	4
ppa007329m	scaffold_1	33775257	33778108	7
ppa006990m	scaffold_1	33798783	33801087	5
ppa022554m	scaffold_1	33814241	33816346	3
ppa002208m	scaffold_1	33825327	33829701	10
ppa015490m	scaffold_1	33888067	33889133	3
ppa007414m	scaffold_1	33895229	33896888	3
ppa005022m	scaffold_1	33906288	33909559	3
ppa000228m	scaffold_1	33913537	33925777	3
ppa015250m	scaffold_1	33930380	33933094	3
ppa000846m	scaffold_1	33948841	33953340	4
ppa006790m	scaffold_1	33956580	33958440	2
ppa002437m	scaffold_1	33992452	33997486	4
ppa006533m	scaffold_1	34065213	34068908	4
ppa004272m	scaffold_1	34069763	34072123	7
ppa002736m	scaffold_1	34081964	34085445	3
ppa012204m	scaffold_1	34088413	34089169	5
ppa020452m	scaffold_1	34097151	34099874	2
ppa007493m	scaffold_1	34103230	34108494	9
ppa010584m	scaffold_1	34122980	34125502	7
ppa012055m	scaffold_1	34129367	34133405	3
ppa000894m	scaffold_1	34136647	34143640	6
ppa001711m	scaffold_1	34144537	34148363	28
ppa015519m	scaffold_1	34150168	34152091	1
ppa008824m	scaffold_1	34169731	34172540	1
ppa003927m	scaffold_1	34175258	34178968	3
ppa020319m	scaffold_1	34184538	34185119	2
ppa012850m	scaffold_1	34192016	34193473	4
ppa013238m	scaffold_1	34194638	34195658	1
ppa004892m	scaffold_1	34196848	34199557	2
ppa023178m	scaffold_1	34200277	34206952	2
ppa003695m	scaffold_1	34208474	34210671	4
ppa027076m	scaffold_1	34223590	34225449	1
ppa004762m	scaffold_1	34229126	34231680	10
ppa005616m	scaffold_1	34261277	34263165	2
ppa006980m	scaffold_1	34293156	34299145	7
ppa009727m	scaffold_1	34330408	34333572	5
ppa013036m	scaffold_1	34333889	34336013	11
ppa000839m	scaffold_1	34353391	34357305	1
ppa019950m	scaffold_1	34368867	34373416	8
ppa006342m	scaffold_1	34441856	34443198	2
ppa027077m	scaffold_1	34458673	34461345	2
ppa004011m	scaffold_1	34465239	34468221	7
ppa005834m	scaffold_1	34474219	34477466	3
ppa019796m	scaffold_1	34480304	34483789	7
ppa000165m	scaffold_1	34484342	34494286	7
ppa008880m	scaffold_1	34515562	34518750	3
ppa006919m	scaffold_1	34524513	34526138	5
ppa006908m	scaffold_1	34533552	34538244	7
ppa024256m	scaffold_1	34549489	34550350	2
ppa001206m	scaffold_1	34584685	34590550	9
ppa019472m	scaffold_1	34593789	34594742	1
ppa009735m	scaffold_1	34596018	34598277	2
ppa000979m	scaffold_1	34600784	34607142	3
ppa004276m	scaffold_1	34611327	34615273	3
ppa026916m	scaffold_1	34642203	34643619	1
ppa004414m	scaffold_1	34648418	34650567	2
ppa015883m	scaffold_1	34655413	34656502	2
ppa023768m	scaffold_1	34662496	34663514	2
ppa023812m	scaffold_1	34667925	34668882	2
ppa022205m	scaffold_1	34672893	34673990	4
ppa026691m	scaffold_1	34687478	34688473	5
ppa009332m	scaffold_1	34692639	34694901	6
ppa008087m	scaffold_1	34699618	34703019	6
ppb011302m	scaffold_1	34702745	34703081	2
ppa002659m	scaffold_1	34703959	34706762	1
ppa021746m	scaffold_1	34716969	34718348	3
ppa007102m	scaffold_1	34724147	34727678	10
ppa008656m	scaffold_1	34739732	34740941	2
ppa005271m	scaffold_1	34743383	34745167	11
ppa011156m	scaffold_1	34751160	34752675	5
ppa004598m	scaffold_1	34752825	34756191	5
ppa007806m	scaffold_1	34762967	34764886	9
ppa001189m	scaffold_1	34767621	34773360	19
ppa001193m	scaffold_1	34773903	34779308	4
ppa003748m	scaffold_1	34779442	34782216	3
ppa023547m	scaffold_1	34793611	34795213	2
ppa004669m	scaffold_1	34800679	34803963	2
ppa026359m	scaffold_1	34804615	34807619	3
ppa003238m	scaffold_1	34810209	34814063	6
ppa011032m	scaffold_1	34848760	34850619	7
ppa008235m	scaffold_1	34855802	34858785	4
ppa019192m	scaffold_1	34863860	34867559	6
ppa003950m	scaffold_1	34892690	34895323	5
ppa008747m	scaffold_1	34911159	34914242	4
ppa015275m	scaffold_1	34927227	34929454	4
ppa009209m	scaffold_1	34952993	34954399	4
ppa018286m	scaffold_1	34962107	34967649	3
ppa007437m	scaffold_1	34974718	34977819	2
ppa000675m	scaffold_1	34987494	34992879	24
ppa001049m	scaffold_1	34995938	35001893	8
ppa010788m	scaffold_1	35007185	35009096	3
ppa010315m	scaffold_1	35023768	35026136	12
ppa006590m	scaffold_1	35035527	35038575	5
ppa003277m	scaffold_1	35042581	35048940	8
ppa003519m	scaffold_1	35061221	35063531	4
ppa022611m	scaffold_1	35064042	35065121	1
ppa007955m	scaffold_1	35065952	35069633	12
ppa004468m	scaffold_1	35074922	35080217	3
ppa002323m	scaffold_1	35083816	35090011	13
ppa005067m	scaffold_1	35093495	35096604	7
ppa017357m	scaffold_1	35103520	35104023	7
ppa011623m	scaffold_1	35105407	35108453	3
ppa009983m	scaffold_1	35108624	35110781	3
ppa016423m	scaffold_1	35112517	35114160	3
ppa004713m	scaffold_1	35119427	35123373	15
ppa024693m	scaffold_1	35127046	35131165	6
ppa002858m	scaffold_1	35156315	35160695	3
ppa003357m	scaffold_1	35166169	35170745	5
ppa006938m	scaffold_1	35204294	35207358	3
ppa023043m	scaffold_1	35218768	35221539	3
ppa015459m	scaffold_1	35226518	35232258	3
ppa024417m	scaffold_1	35240919	35242288	2
ppa002376m	scaffold_1	35247920	35254015	8
ppa003991m	scaffold_1	35274086	35277909	7
ppa011235m	scaffold_1	35281129	35282743	3
ppa002209m	scaffold_1	35292333	35295328	5
ppa000697m	scaffold_1	35340683	35350598	12
ppa016203m	scaffold_1	35351552	35352976	3
ppa001416m	scaffold_1	35355380	35360766	2
ppa021433m	scaffold_1	35364887	35365327	1
ppa007301m	scaffold_1	35366851	35370462	9
ppa015352m	scaffold_1	35392339	35393850	4
ppa012471m	scaffold_1	35395745	35396452	2
ppa019344m	scaffold_1	35398877	35402139	5
ppa000801m	scaffold_1	35404530	35418712	4
ppa001485m	scaffold_1	35425057	35430434	5
ppa013127m	scaffold_1	35446648	35448531	2
ppa005379m	scaffold_1	35477066	35479322	2
ppa011761m	scaffold_1	35481546	35483352	6
ppa008097m	scaffold_1	35503605	35506072	4
ppa005733m	scaffold_1	35515951	35519704	6
ppa000745m	scaffold_1	35546800	35552347	18
ppa000066m	scaffold_1	35561962	35573610	5
ppa014964m	scaffold_1	35610739	35611517	1
ppa014535m	scaffold_1	35625891	35627472	17
ppa008395m	scaffold_1	35631235	35634587	3
ppa014256m	scaffold_1	35635071	35635571	2
ppa008129m	scaffold_1	35668316	35670531	3
ppa006944m	scaffold_1	35673079	35674326	1
ppa006894m	scaffold_1	35674752	35676499	17
ppa023813m	scaffold_1	35685127	35686266	1
ppa006816m	scaffold_1	35687205	35688550	8
ppa015059m	scaffold_1	35692587	35694380	1
ppa005287m	scaffold_1	35697559	35699894	3
ppa014086m	scaffold_1	35709305	35710474	5
ppa024026m	scaffold_1	35732011	35734796	2
ppa003966m	scaffold_1	35745268	35748053	6
ppa025799m	scaffold_1	35748991	35754031	7
ppa024021m	scaffold_1	35754360	35755904	5
ppa010006m	scaffold_1	35756777	35758831	2
ppa019886m	scaffold_1	35760392	35762707	15
ppa023054m	scaffold_1	35768602	35769003	2
ppa000860m	scaffold_1	35797353	35801120	1
ppa003666m	scaffold_1	35814952	35818722	7
ppa016513m	scaffold_1	35838134	35840095	10
ppa012555m	scaffold_1	35856747	35858295	3
ppa012040m	scaffold_1	35866663	35867602	6
ppa011820m	scaffold_1	35874450	35876756	3
ppa027139m	scaffold_1	35889480	35891894	5
ppa018867m	scaffold_1	35904141	35905415	8
ppa024709m	scaffold_1	35935141	35937764	2
ppa010756m	scaffold_1	35944772	35948545	4
ppa007138m	scaffold_1	35950970	35952673	5
ppa025707m	scaffold_1	35969866	35971616	1
ppa000680m	scaffold_1	35985101	35994169	9
ppa004977m	scaffold_1	36000164	36004072	5
ppa006432m	scaffold_1	36013297	36014535	3
ppa010951m	scaffold_1	36029384	36030709	3
ppa024441m	scaffold_1	36044942	36046420	8
ppa002107m	scaffold_1	36060362	36065016	3
ppa021918m	scaffold_1	36067677	36069915	3
ppa1027224m	scaffold_1	36079629	36081911	12
ppa005814m	scaffold_1	36129493	36132416	3
ppa016063m	scaffold_1	36143085	36146329	5
ppa001910m	scaffold_1	36160762	36165714	5
ppa001502m	scaffold_1	36165906	36169684	7
ppa010429m	scaffold_1	36196774	36199340	5
ppa013415m	scaffold_1	36217221	36218140	6
ppa010039m	scaffold_1	36228199	36230042	5
ppa009744m	scaffold_1	36247002	36249510	4
ppa022259m	scaffold_1	36257151	36257363	3
ppa024480m	scaffold_1	36276250	36277564	6
ppa016083m	scaffold_1	36286697	36286975	8
ppa000888m	scaffold_1	36291377	36296776	7
ppb024440m	scaffold_1	36319463	36321020	11
ppa001975m	scaffold_1	36321762	36326751	9
ppa007648m	scaffold_1	36327753	36330092	1
ppa008511m	scaffold_1	36331127	36334486	3
ppa013309m	scaffold_1	36339974	36340716	2
ppa008795m	scaffold_1	36392863	36393947	2
ppa008965m	scaffold_1	36394584	36397530	9
ppa006466m	scaffold_1	36415038	36417158	10
ppa021897m	scaffold_1	36419981	36422121	13
ppa024261m	scaffold_1	36425026	36427388	3
ppa019615m	scaffold_1	36430014	36431937	1
ppa000381m	scaffold_1	36433298	36439382	7
ppa000724m	scaffold_1	36446655	36453195	16
ppa008920m	scaffold_1	36469980	36473978	6
ppa023729m	scaffold_1	36479083	36482497	6
ppa016563m	scaffold_1	36508257	36511249	32
ppa002432m	scaffold_1	36570883	36573313	21
ppa001066m	scaffold_1	36574843	36585021	6
ppa001735m	scaffold_1	36587597	36593506	6
ppa006322m	scaffold_1	36599924	36603396	7
ppa003696m	scaffold_1	36612429	36615348	6
ppa000219m	scaffold_1	36617820	36627983	10
ppa023895m	scaffold_1	36644765	36645782	2
ppa004610m	scaffold_1	36655745	36659287	10
ppa026474m	scaffold_1	36674308	36677849	4
ppa021844m	scaffold_1	36689790	36693886	4
ppa000941m	scaffold_1	36695868	36698960	3
ppa013361m	scaffold_1	36716705	36717635	1
ppa025950m	scaffold_1	36724651	36729761	6
ppa003210m	scaffold_1	36737660	36741993	3
ppa018892m	scaffold_1	36745995	36748935	5
ppa002269m	scaffold_1	36751818	36756681	4
ppa007225m	scaffold_1	36800354	36803167	5
ppa021898m	scaffold_1	36820162	36823278	5
ppa001386m	scaffold_1	36826758	36831876	5
ppa008357m	scaffold_1	36838329	36841337	2
ppa014000m	scaffold_1	36855038	36857148	5
ppa008657m	scaffold_1	36882630	36884849	2
ppa009533m	scaffold_1	36913157	36914539	3
ppa011151m	scaffold_1	36920261	36923983	3
ppa002395m	scaffold_1	36924872	36927717	6
ppa010453m	scaffold_1	36952563	36953549	4
ppa021245m	scaffold_1	36959725	36962206	5
ppa006081m	scaffold_1	36963334	36968122	5
ppa023740m	scaffold_1	36971647	36977114	2
ppa026386m	scaffold_1	36983117	36983473	1
ppa002998m	scaffold_1	37017033	37021772	3
ppa006996m	scaffold_1	37023270	37027280	5
ppa002235m	scaffold_1	37031340	37037681	8
ppa006695m	scaffold_1	37039956	37042017	4
ppa009868m	scaffold_1	37043695	37046567	3
ppa004079m	scaffold_1	37047480	37051363	8
ppa010813m	scaffold_1	37052947	37054609	2
ppa005315m	scaffold_1	37060550	37064336	11
ppa000676m	scaffold_1	37064902	37070931	2
ppa005151m	scaffold_1	37072035	37075116	3
ppa011315m	scaffold_1	37077351	37079998	5
ppa005114m	scaffold_1	37081818	37085183	7
ppa008219m	scaffold_1	37091499	37096145	5
ppa008212m	scaffold_1	37096847	37099493	4
ppa009961m	scaffold_1	37118692	37121814	5
ppa013927m	scaffold_1	37122332	37123088	3
ppa002131m	scaffold_1	37205942	37209537	4
ppa012268m	scaffold_1	37213792	37214900	4
ppa006508m	scaffold_1	37215769	37219638	6
ppa005720m	scaffold_1	37239306	37244551	5
ppa000948m	scaffold_1	37247423	37255909	17
ppa008992m	scaffold_1	37264900	37266606	3
ppa010817m	scaffold_1	37269216	37271088	3
ppa000820m	scaffold_1	37285826	37293677	23
ppa012252m	scaffold_1	37293958	37295541	4
ppa011048m	scaffold_1	37299306	37302230	7
ppa025574m	scaffold_1	37307744	37309564	3
ppa009861m	scaffold_1	37328203	37331377	4
ppa001920m	scaffold_1	37335486	37339350	3
ppa006248m	scaffold_1	37353739	37357845	6
ppa001428m	scaffold_1	37359061	37367671	4
ppa021028m	scaffold_1	37376898	37379922	5
ppa016327m	scaffold_1	37388928	37391906	1
ppa012147m	scaffold_1	37394498	37396713	7
ppa006663m	scaffold_1	37428342	37429711	2
ppa026809m	scaffold_1	37441549	37442166	2
ppa008846m	scaffold_1	37472989	37474731	5
ppa020921m	scaffold_1	37479156	37482264	14
ppa002390m	scaffold_1	37484556	37487158	3
ppa013172m	scaffold_1	37497049	37498125	2
ppa018353m	scaffold_1	37498626	37498826	3
ppa023621m	scaffold_1	37504159	37508783	5
ppa006316m	scaffold_1	37527899	37529868	4
ppa008550m	scaffold_1	37542116	37543662	4
ppa000977m	scaffold_1	37544314	37551386	6
ppa003768m	scaffold_1	37565776	37571973	3
ppa006521m	scaffold_1	37574721	37577242	5
ppa002350m	scaffold_1	37598841	37604333	4
ppa013757m	scaffold_1	37633237	37633594	3
ppa025729m	scaffold_1	37655657	37657897	8
ppa020759m	scaffold_1	37664606	37665937	2
ppa006465m	scaffold_1	37668489	37672355	2
ppa010657m	scaffold_1	37688296	37689820	2
ppa004814m	scaffold_1	37715988	37718832	2
ppa015746m	scaffold_1	37719872	37722148	3
ppa021958m	scaffold_1	37725820	37733439	4
ppa003911m	scaffold_1	37740919	37744605	11
ppa000020m	scaffold_1	37776838	37799987	3
ppa009486m	scaffold_1	37822094	37825641	9
ppa026389m	scaffold_1	37834494	37837569	5
ppa020306m	scaffold_1	37853936	37855375	3
ppa000151m	scaffold_1	37897158	37903363	11
ppa008750m	scaffold_1	37913818	37917007	4
ppa009525m	scaffold_1	37935584	37938274	4
ppa005884m	scaffold_1	37945847	37950329	3
ppa018610m	scaffold_1	37991683	37993122	1
ppa010150m	scaffold_1	37994614	37997781	3
ppa001131m	scaffold_1	38015879	38023236	3
ppa022744m	scaffold_1	38123500	38128458	1
ppa010510m	scaffold_1	38147792	38148761	8
ppa026811m	scaffold_1	38214361	38215089	4
ppa011688m	scaffold_1	38232261	38233165	1
ppa000234m	scaffold_1	38257482	38264376	13
ppa012193m	scaffold_1	38273533	38275975	13
ppa006231m	scaffold_1	38276053	38277632	4
ppa012597m	scaffold_1	38278316	38280514	3
ppa015477m	scaffold_1	38281171	38282524	4
ppa001585m	scaffold_1	38284201	38289996	7
ppa002074m	scaffold_1	38305546	38310566	4
ppa019987m	scaffold_1	38318309	38323177	3
ppa013437m	scaffold_1	38325076	38326652	6
ppa007452m	scaffold_1	38335756	38339417	5
ppa008371m	scaffold_1	38339624	38343047	14
ppa011168m	scaffold_1	38343628	38345992	6
ppa017996m	scaffold_1	38377286	38380565	6
ppa015819m	scaffold_1	38394640	38397425	2
ppa014764m	scaffold_1	38430908	38431825	2
ppb018042m	scaffold_1	38448635	38448907	2
ppa012737m	scaffold_1	38458543	38459174	2
ppa022094m	scaffold_1	38474536	38476647	3
ppa021930m	scaffold_1	38792030	38793284	6
ppa024358m	scaffold_1	38864213	38866356	19
ppa023243m	scaffold_1	39007925	39009219	1
ppa018811m	scaffold_1	39011396	39012649	38
ppa018248m	scaffold_1	39051438	39052793	8
ppa021638m	scaffold_1	39056167	39057546	5
ppa007560m	scaffold_1	39061215	39063006	3
ppa012064m	scaffold_1	39065316	39068270	2
ppa000611m	scaffold_1	39070541	39077719	7
ppa006954m	scaffold_1	39081735	39084218	6
ppa022706m	scaffold_1	39086718	39088775	5
ppa004206m	scaffold_1	39091454	39096223	3
ppa024419m	scaffold_1	39110153	39112555	6
ppa009366m	scaffold_1	39143878	39146118	2
ppa023908m	scaffold_1	39157972	39158845	2
ppa001818m	scaffold_1	39161245	39164088	2
ppa005440m	scaffold_1	39179282	39183920	8
ppa015878m	scaffold_1	39191184	39194304	5
ppa017326m	scaffold_1	39226250	39230379	2
ppa007815m	scaffold_1	39242558	39245780	7
ppa009745m	scaffold_1	39249248	39251072	3
ppa002480m	scaffold_1	39288826	39290885	2
ppa000131m	scaffold_1	39294050	39301615	3
ppa023392m	scaffold_1	39306687	39310455	1
ppa000636m	scaffold_1	39315271	39321798	5
ppa006787m	scaffold_1	39337443	39341403	14
ppa003593m	scaffold_1	39349215	39353118	1
ppa019445m	scaffold_1	39353901	39356894	6
ppa022315m	scaffold_1	39365686	39366609	24
ppa000570m	scaffold_1	39374414	39381574	6
ppa000461m	scaffold_1	39422656	39430313	4
ppa012659m	scaffold_1	39447805	39449792	15
ppa1027148m	scaffold_1	39453503	39455814	4
ppa007534m	scaffold_1	39484239	39487573	5
ppa004130m	scaffold_1	39489606	39495435	5
ppa008520m	scaffold_1	39554404	39556895	5
ppa010787m	scaffold_1	39654627	39656068	4
ppa003010m	scaffold_1	39711770	39720258	4
ppa001811m	scaffold_1	39741082	39745109	7
ppa009185m	scaffold_1	39779024	39781626	3
ppa001869m	scaffold_1	39783923	39791108	3
ppa000738m	scaffold_1	39797019	39803895	6
ppa020030m	scaffold_1	39829223	39831433	5
ppa001084m	scaffold_1	39833725	39842545	1
ppa017885m	scaffold_1	39850690	39852084	6
ppa024913m	scaffold_1	39853919	39855761	4
ppa019940m	scaffold_1	39859191	39860610	2
ppa004920m	scaffold_1	39872150	39874070	5
ppa019524m	scaffold_1	39914768	39918884	7
ppa010602m	scaffold_1	39957185	39959924	4
ppa003816m	scaffold_1	39972825	39976840	16
ppa006280m	scaffold_1	39986581	39988180	3
ppa011601m	scaffold_1	39997155	40000036	4
ppa009380m	scaffold_1	40006807	40008649	5
ppa009195m	scaffold_1	40024324	40027153	3
ppa009480m	scaffold_1	40046030	40049723	3
ppa004751m	scaffold_1	40055099	40060997	8
ppa001150m	scaffold_1	40079723	40084241	2
ppa004628m	scaffold_1	40085572	40090108	8
ppa008809m	scaffold_1	40101099	40105105	3
ppa008538m	scaffold_1	40119690	40124036	5
ppa008599m	scaffold_1	40131603	40133456	3
ppa021670m	scaffold_1	40139894	40140544	6
ppa002555m	scaffold_1	40142833	40147378	11
ppa003485m	scaffold_1	40151994	40153900	2
ppa014002m	scaffold_1	40161114	40163664	1
ppa024113m	scaffold_1	40175577	40176489	4
ppa009858m	scaffold_1	40183995	40186440	1
ppa006965m	scaffold_1	40228848	40231557	5
ppa011425m	scaffold_1	40294642	40296648	2
ppa002255m	scaffold_1	40342720	40348397	5
ppa000403m	scaffold_1	40374469	40385919	3
ppa009386m	scaffold_1	40427837	40432463	10
ppa004840m	scaffold_1	40435387	40440420	4
ppa011984m	scaffold_1	40441554	40443347	6
ppa005883m	scaffold_1	40481321	40484379	8
ppa010649m	scaffold_1	40489767	40490492	1
ppa006014m	scaffold_1	40507464	40509938	3
ppa013050m	scaffold_1	40540466	40542557	3
ppa016406m	scaffold_1	40544788	40546795	3
ppa011314m	scaffold_1	40557514	40558775	6
ppa000659m	scaffold_1	40563410	40567236	20
ppa025274m	scaffold_1	40567558	40569398	2
ppa013824m	scaffold_1	40597619	40600496	3
ppa008322m	scaffold_1	40607513	40609602	5
ppa005411m	scaffold_1	40611373	40616006	6
ppa005323m	scaffold_1	40626248	40628907	2
ppa009575m	scaffold_1	40637501	40638863	2
ppa007504m	scaffold_1	40678975	40683886	6
ppa001539m	scaffold_1	40693129	40699900	7
ppa001669m	scaffold_1	40710845	40715088	14
ppa013278m	scaffold_1	40726933	40729290	6
ppa012483m	scaffold_1	40744993	40745892	5
ppa015181m	scaffold_1	40746719	40747223	4
ppa005722m	scaffold_1	40749410	40751922	10
ppa001113m	scaffold_1	40768717	40772959	6
ppa002972m	scaffold_1	40816463	40820710	6
ppa000193m	scaffold_1	40825793	40836098	3
ppa004752m	scaffold_1	40850572	40853465	6
ppa006755m	scaffold_1	40854818	40858228	7
ppa003136m	scaffold_1	40874725	40878820	7
ppa022935m	scaffold_1	40897127	40897510	2
ppa003562m	scaffold_1	40898928	40902837	6
ppa008741m	scaffold_1	40911786	40912886	3
ppa026217m	scaffold_1	40926309	40929308	9
ppa010007m	scaffold_1	40929796	40932168	4
ppa007593m	scaffold_1	40943437	40945713	5
ppa008729m	scaffold_1	40965264	40967989	2
ppa003971m	scaffold_1	40978910	40980628	3
ppa024126m	scaffold_1	40996858	40999127	1
ppa005093m	scaffold_1	41053071	41054853	5
ppa004428m	scaffold_1	41109009	41112616	10
ppa014302m	scaffold_1	41132009	41136846	2
ppa002542m	scaffold_1	41157181	41161476	12
ppa000034m	scaffold_1	41169937	41182777	4
ppa019854m	scaffold_1	41230670	41232079	133
ppa006937m	scaffold_1	41254661	41257462	4
ppa001675m	scaffold_1	41258574	41262783	6
ppa014738m	scaffold_1	41270659	41272821	1
ppa007824m	scaffold_1	41389701	41392639	8
ppa009049m	scaffold_1	41399597	41402171	4
ppa025468m	scaffold_1	41404310	41408902	3
ppa023834m	scaffold_1	41412374	41415790	4
ppa018786m	scaffold_1	41425459	41428848	4
ppa011257m	scaffold_1	41439914	41441921	5
ppa024924m	scaffold_1	41457299	41460430	12
ppa017955m	scaffold_1	41472968	41479760	5
ppa023945m	scaffold_1	41504516	41509744	2
ppa015312m	scaffold_1	41522175	41528153	1
ppa004853m	scaffold_1	41537562	41541751	6
ppa002375m	scaffold_1	41569790	41574261	7
ppa009645m	scaffold_1	41597083	41600740	7
ppa025627m	scaffold_1	41601562	41604209	2
ppa016410m	scaffold_1	41610331	41614616	2
ppa020074m	scaffold_1	41619048	41620740	3
ppa011250m	scaffold_1	41645943	41648408	1
ppa019392m	scaffold_1	41665978	41667899	2
ppa004909m	scaffold_1	41682843	41684901	7
ppa004979m	scaffold_1	41705307	41706878	2
ppa015357m	scaffold_1	41711536	41713126	16
ppa018697m	scaffold_1	41732220	41734201	3
ppa008424m	scaffold_1	41743417	41744510	13
ppa008769m	scaffold_1	41748566	41749665	3
ppa003048m	scaffold_1	41773501	41778370	6
ppa024452m	scaffold_1	41778787	41779251	4
ppa010452m	scaffold_1	41790905	41793135	19
ppa008849m	scaffold_1	41798530	41799645	18
ppa008271m	scaffold_1	41801006	41803529	5
ppa025869m	scaffold_1	41804656	41805631	4
ppa010148m	scaffold_1	41810770	41812722	20
ppa008398m	scaffold_1	41816647	41817797	3
ppa012107m	scaffold_1	41820971	41824264	6
ppa013183m	scaffold_1	41824901	41826088	16
ppa008008m	scaffold_1	41833632	41837081	13
ppa004094m	scaffold_1	41842261	41848001	12
ppa006727m	scaffold_1	41870012	41877093	6
ppa015473m	scaffold_1	41887979	41892682	358
ppa001639m	scaffold_1	41906067	41917841	10
ppa013210m	scaffold_1	42003723	42005144	5
ppa008993m	scaffold_1	42037241	42038875	6
ppb024523m	scaffold_1	42039756	42044322	2
ppa002911m	scaffold_1	42045131	42048472	6
ppa002259m	scaffold_1	42055393	42060502	27
ppa009485m	scaffold_1	42098111	42099766	5
ppa021571m	scaffold_1	42102246	42110753	4
ppa008315m	scaffold_1	42117082	42123540	7
ppa001171m	scaffold_1	42130100	42136607	6
ppa011267m	scaffold_1	42194941	42198823	3
ppa011656m	scaffold_1	42216200	42216923	3
ppa004324m	scaffold_1	42244570	42252314	13
ppa002095m	scaffold_1	42290675	42303059	3
ppa023225m	scaffold_1	42324462	42333298	3
ppa005283m	scaffold_1	42354249	42360627	10
ppa005213m	scaffold_1	42377443	42381603	11
ppa014017m	scaffold_1	42391710	42394002	5
ppa003591m	scaffold_1	42423731	42431010	5
ppa004194m	scaffold_1	42431835	42441978	7
ppa006529m	scaffold_1	42453890	42460047	11
ppa002379m	scaffold_1	42467125	42470565	3
ppa014093m	scaffold_1	42471404	42473453	2
ppa021594m	scaffold_1	42478097	42484842	6
ppa000954m	scaffold_1	42492298	42501437	25
ppa000578m	scaffold_1	42534211	42538722	3
ppa011669m	scaffold_1	42541116	42544867	15
ppa011290m	scaffold_1	42545411	42548281	4
ppa005220m	scaffold_1	42554550	42557864	15
ppa016716m	scaffold_1	42558519	42559600	2
ppa009432m	scaffold_1	42562763	42568288	8
ppa004923m	scaffold_1	42572708	42580610	6
ppa006218m	scaffold_1	42590792	42597221	9
ppa004353m	scaffold_1	42599880	42603193	2
ppa025985m	scaffold_1	42604128	42606736	5
ppa013209m	scaffold_1	42608142	42611540	6
ppa022958m	scaffold_1	42637111	42639890	2
ppa003112m	scaffold_1	42654155	42661098	3
ppa006946m	scaffold_1	42670744	42674107	15
ppa007576m	scaffold_1	42700485	42705937	4
ppa010943m	scaffold_1	42726341	42727038	4
ppa007523m	scaffold_1	42729012	42734414	4
ppa001209m	scaffold_1	42784407	42794895	8
ppa011050m	scaffold_1	42835154	42838256	4
ppa008814m	scaffold_1	42862935	42868375	5
ppa007287m	scaffold_1	42890025	42895498	4
ppa022902m	scaffold_1	42907764	42910297	4
ppa026322m	scaffold_1	42949546	42952030	13
ppa015243m	scaffold_1	42952590	42955268	14
ppa024613m	scaffold_1	42963642	42966771	1
ppa015633m	scaffold_1	42986658	42990933	2
ppa004902m	scaffold_1	43057606	43062619	4
ppa013058m	scaffold_1	43071997	43072638	8
ppa003254m	scaffold_1	43073276	43079243	4
ppa007946m	scaffold_1	43083248	43087182	15
ppa007535m	scaffold_1	43098416	43101060	4
ppa004925m	scaffold_1	43107312	43108947	3
ppa000452m	scaffold_1	43111877	43118723	2
ppa014678m	scaffold_1	43136660	43140596	4
ppa000323m	scaffold_1	43176002	43196076	5
ppa027084m	scaffold_1	43187993	43188880	173
ppa003215m	scaffold_1	43215593	43217371	4
ppa005832m	scaffold_1	43221408	43226729	5
ppa016584m	scaffold_1	43227745	43229592	3
ppa006188m	scaffold_1	43231848	43238654	7
ppa007550m	scaffold_1	43317579	43322866	2
ppa012565m	scaffold_1	43352102	43354556	6
ppa010407m	scaffold_1	43357085	43360795	3
ppa002505m	scaffold_1	43369578	43377350	3
ppa001726m	scaffold_1	43397196	43404952	5
ppa011369m	scaffold_1	43470658	43476382	6
ppa011174m	scaffold_1	43510621	43513228	8
ppa004314m	scaffold_1	43517854	43525738	18
ppa009979m	scaffold_1	43534561	43535371	1
ppa011650m	scaffold_1	43562323	43567429	6
ppa002160m	scaffold_1	43574616	43591392	12
ppa020085m	scaffold_1	43584532	43589800	87
ppa006651m	scaffold_1	43593731	43598560	3
ppa013891m	scaffold_1	43631733	43632896	2
ppa016255m	scaffold_1	43645999	43648094	3
ppa006292m	scaffold_1	43709805	43715402	4
ppa016401m	scaffold_1	43717207	43719518	3
ppa003403m	scaffold_1	43744359	43748205	3
ppa007591m	scaffold_1	43758441	43763707	4
ppa021576m	scaffold_1	43800529	43803650	8
ppa000043m	scaffold_1	43805780	43825201	5
ppa004184m	scaffold_1	43840004	43844366	4
ppa021383m	scaffold_1	43874379	43875360	7
ppb025124m	scaffold_1	43876216	43877236	1
ppa005311m	scaffold_1	43884721	43893908	3
ppa025544m	scaffold_1	43909596	43910829	6
ppa017041m	scaffold_1	43950408	43955109	4
ppa006177m	scaffold_1	43958846	43963938	3
ppa012125m	scaffold_1	44007596	44010935	5
ppa020363m	scaffold_1	44053770	44055917	2
ppa000424m	scaffold_1	44061776	44075029	14
ppa019508m	scaffold_1	44089899	44091227	7
ppa001692m	scaffold_1	44134298	44138604	5
ppa000092m	scaffold_1	44168866	44185959	5
ppa025867m	scaffold_1	44188482	44191099	2
ppa007925m	scaffold_1	44213338	44218919	2
ppa005880m	scaffold_1	44223842	44228026	1
ppa024463m	scaffold_1	44243895	44247286	6
ppa012469m	scaffold_1	44254567	44257535	5
ppa010832m	scaffold_1	44278480	44281973	3
ppa006206m	scaffold_1	44300231	44303885	4
ppa024963m	scaffold_1	44312622	44317310	1
ppa020435m	scaffold_1	44333100	44335692	1
ppa006558m	scaffold_1	44366281	44367556	3
ppa021909m	scaffold_1	44375178	44377547	20
ppa019878m	scaffold_1	44380641	44381390	1
ppa001917m	scaffold_1	44393337	44400418	3
ppa020772m	scaffold_1	44404253	44408635	1
ppa017612m	scaffold_1	44414588	44420322	1
ppa013157m	scaffold_1	44452612	44457418	3
ppa024601m	scaffold_1	44465440	44467520	3
ppa023884m	scaffold_1	44489611	44491724	7
ppa005342m	scaffold_1	44532480	44534043	4
ppa017671m	scaffold_1	44542032	44545042	7
ppa023819m	scaffold_1	44578178	44586983	2
ppa003919m	scaffold_1	44587241	44593596	11
ppa021718m	scaffold_1	44595220	44599242	21
ppa022336m	scaffold_1	44625292	44629453	34
ppa001141m	scaffold_1	44638502	44649769	4
ppa019477m	scaffold_1	44651676	44652745	2
ppb022308m	scaffold_1	44653906	44655862	8
[truncated: 7,551 more rows]
