# Supplementary material for: The oak gene expression atlas: insights into Fagaceae genome evolution and the discovery of genes regulated during bud dormancy release
Source: BMC Genomics. 2015 Feb 21;16(1):112. doi: 10.1186/s12864-015-1331-9 (PMC4350297; doi:10.1186/s12864-015-1331-9)
Supplement: Additional file 11: — List of “tissue-specific” contigs in the OCV3-91 k subset. [file 12864_2015_1331_MOESM11_ESM.xls]

## Sheet: AF13
	Additional file 11: List of "tissue-specific" contigs in the OCV3-91k subset.
Tissue specific Contig ID	Tissue	Functional annotation (best hit)	Description
Loc_100132_Tr_1/1_Conf_1.000_Len_625	CA	POPTR_0013s04890.1|PACid:18221208	zinc ion binding;nucleic acid binding
Loc_100188_Tr_1/1_Conf_1.000_Len_174	CA	GSVIVT01019239001|PACid:17828936	FtsH extracellular protease family
Loc_10041_Tr_2/6_Conf_0.571_Len_2785	CA	GSVIVT01028960001|PACid:17835939	disease resistance family protein / LRR family protein
Loc_100800_Tr_1/1_Conf_1.000_Len_436	CA	GSVIVT01012382001|PACid:17824009	cysteine-rich RLK (RECEPTOR-like protein kinase) 8
Loc_100834_Tr_1/1_Conf_1.000_Len_256	CA	Eucgr.K01505.1|PACid:23603012
Loc_101002_Tr_1/1_Conf_1.000_Len_280	CA	GSVIVT01004123001|PACid:17818950	Ribonuclease H-like superfamily protein
Loc_101353_Tr_1/1_Conf_1.000_Len_979	CA	ppa022115m|PACid:17654707	Ribonuclease H-like superfamily protein
Loc_10204_Tr_6/6_Conf_0.533_Len_2591	CA	Eucgr.C01179.1|PACid:23570757	HEAT SHOCK PROTEIN 81.4
Loc_102819_Tr_1/1_Conf_1.000_Len_157	CA	GSVIVT01004252001|PACid:17818961	ACT-like protein tyrosine kinase family protein
Loc_103374_Tr_1/1_Conf_1.000_Len_225	CA	AT2G42500.2|PACid:19639588	protein_coding
Loc_104608_Tr_1/1_Conf_1.000_Len_554	CA	POPTR_0007s13710.1|PACid:18242707	2-oxoglutarate (2OG) and Fe(II)-dependent oxygenase superfamily protein
Loc_104680_Tr_1/1_Conf_1.000_Len_210	CA	Eucgr.H02650.1|PACid:23591974	selenium-binding protein 1
Loc_104688_Tr_1/3_Conf_0.600_Len_829	CA	ppa012191m|PACid:17668217	Peptidase S24/S26A/S26B/S26C family protein
Loc_10479_Tr_1/10_Conf_0.548_Len_2644	CA	GSVIVT01013799001|PACid:17824974	cysteine-rich RLK (RECEPTOR-like protein kinase) 3
Loc_105245_Tr_1/1_Conf_1.000_Len_193	CA	AT1G77410.1|PACid:19658276	protein_coding
Loc_105875_Tr_1/1_Conf_1.000_Len_350	CA	ppb017095m|PACid:17664745	zinc ion binding;nucleic acid binding
Loc_106260_Tr_1/1_Conf_1.000_Len_160	CA	AT3G49480.1|PACid:19661629	protein_coding
Loc_106309_Tr_1/1_Conf_1.000_Len_200	CA	POPTR_0001s20840.1|PACid:18237462
Loc_10637_Tr_3/14_Conf_1.000_Len_193	CA	POPTR_0001s27800.2|PACid:18235767	tetratricopeptide repeat (TPR)-containing protein
Loc_10637_Tr_4/14_Conf_1.000_Len_207	CA	ppa000213m|PACid:17647889	tetratricopeptide repeat (TPR)-containing protein
Loc_106665_Tr_1/1_Conf_1.000_Len_770	CA	ppb022069m|PACid:17665876	Zinc knuckle (CCHC-type) family protein
Loc_106830_Tr_1/1_Conf_1.000_Len_224	CA	GSVIVT01004123001|PACid:17818950	Ribonuclease H-like superfamily protein
Loc_106880_Tr_1/1_Conf_1.000_Len_205	CA	ppa017004m|PACid:17641267	disease resistance protein (TIR-NBS-LRR class), putative
Loc_107997_Tr_1/1_Conf_1.000_Len_282	CA	ppb018256m|PACid:17650832
Loc_108013_Tr_1/1_Conf_1.000_Len_194	CA	ppa000202m|PACid:17669145	topoisomerase II
Loc_108119_Tr_2/2_Conf_0.500_Len_422	CA	ppa022115m|PACid:17654707	Ribonuclease H-like superfamily protein
Loc_108466_Tr_1/1_Conf_1.000_Len_241	CA	AT3G44540.2|PACid:19659782	protein_coding
Loc_10857_Tr_2/2_Conf_0.750_Len_2872	CA	ppa026302m|PACid:17653249
Loc_109002_Tr_1/1_Conf_1.000_Len_184	CA	GSVIVT01023497001|PACid:17831935	Calcium-binding EF-hand family protein
Loc_109023_Tr_1/1_Conf_1.000_Len_212	CA	AT4G23160.1|PACid:19648072	protein_coding
Loc_109323_Tr_1/1_Conf_1.000_Len_195	CA	ppa1027157m|PACid:17641247
Loc_109522_Tr_1/2_Conf_0.800_Len_480	CA	GSVIVT01037342001|PACid:17841995	Aldolase superfamily protein
Loc_109567_Tr_1/1_Conf_1.000_Len_204	CA	ppa019804m|PACid:17646782	UDP-Glycosyltransferase superfamily protein
Loc_109649_Tr_1/1_Conf_1.000_Len_190	CA	GSVIVT01028967001|PACid:17835946	disease resistance family protein / LRR family protein
Loc_110227_Tr_1/1_Conf_1.000_Len_153	CA	GSVIVT01036407001|PACid:17841357	Disease resistance protein (TIR-NBS-LRR class) family
Loc_110324_Tr_1/1_Conf_1.000_Len_469	CA	ppa020085m|PACid:17667175	DNAse I-like superfamily protein
Loc_11040_Tr_9/10_Conf_0.152_Len_817	CA	ppa017490m|PACid:17665364	purin 7
Loc_110739_Tr_1/1_Conf_1.000_Len_372	CA	ppb018256m|PACid:17650832
Loc_111115_Tr_1/1_Conf_1.000_Len_303	CA	ppb013119m|PACid:17663133	RNA binding;RNA-directed DNA polymerases
Loc_111455_Tr_1/1_Conf_1.000_Len_194	CA	sp|Q99315|YG31B_YEAST	Transposon Ty3-G Gag-Pol polyprotein; Capsid protein; Spacer peptide p3; Nucleocapsid protein p11; Ty3 protease; Spacer peptide J; Reverse transcriptase/ribonuclease H; Integrase p61; Integrase p58
Loc_111896_Tr_1/1_Conf_1.000_Len_152	CA	GSVIVT01001791001|PACid:17817806	vacuolar ATP synthase G3
Loc_112100_Tr_1/2_Conf_0.667_Len_302	CA	Eucgr.H02976.1|PACid:23592305	Cyclopropane-fatty-acyl-phospholipid synthase
Loc_112315_Tr_1/1_Conf_1.000_Len_212	CA	GSVIVT01029281001|PACid:17836161	Leucine-rich repeat protein kinase family protein
Loc_112598_Tr_1/1_Conf_1.000_Len_252	CA	POPTR_0001s39970.1|PACid:18236380	receptor like protein 6
Loc_11262_Tr_2/11_Conf_0.447_Len_3381	CA	POPTR_0016s05820.1|PACid:18250328	Cysteine/Histidine-rich C1 domain family protein
Loc_11388_Tr_7/10_Conf_0.429_Len_4735	CA	GSVIVT01029283001|PACid:17836163	autoinhibited Ca(2+)-ATPase 10
Loc_114464_Tr_1/1_Conf_1.000_Len_295	CA	POPTR_0060s00275.1|PACid:18232361
Loc_114808_Tr_1/1_Conf_1.000_Len_235	CA	POPTR_0017s05940.1|PACid:18209887	NAD(P)-binding Rossmann-fold superfamily protein
Loc_115186_Tr_1/1_Conf_1.000_Len_193	CA	ppa001351m|PACid:17660135	Leucine-rich repeat receptor-like protein kinase family protein
Loc_115312_Tr_1/1_Conf_1.000_Len_277	CA	ppa022451m|PACid:17667008	Zinc knuckle (CCHC-type) family protein
Loc_115317_Tr_1/1_Conf_1.000_Len_177	CA	AT5G19390.2|PACid:19671866	protein_coding
Loc_115379_Tr_1/1_Conf_1.000_Len_296	CA	ppa020479m|PACid:17660507	Leucine-rich repeat protein kinase family protein
Loc_115475_Tr_1/1_Conf_1.000_Len_272	CA	ppa020282m|PACid:17641295	Ribonuclease H-like superfamily protein
Loc_115755_Tr_1/1_Conf_1.000_Len_622	CA	POPTR_0005s17265.1|PACid:18206979
Loc_116206_Tr_3/3_Conf_0.714_Len_1452	CA	ppb004328m|PACid:17662335	Flavin-binding monooxygenase family protein
Loc_116251_Tr_1/1_Conf_1.000_Len_244	CA	sp|A6MM38|RR4_BUXMI	30S ribosomal protein S4, chloroplastic
Loc_116491_Tr_1/2_Conf_0.750_Len_694	CA	AT4G23160.1|PACid:19648072	protein_coding
Loc_11663_Tr_4/8_Conf_0.261_Len_868	CA	GSVIVT01026913001|PACid:17834459	Acyl-CoA thioesterase family protein
Loc_116688_Tr_1/1_Conf_1.000_Len_237	CA	Eucgr.G01972.1|PACid:23587550	disease resistance family protein / LRR family protein
Loc_116920_Tr_1/1_Conf_1.000_Len_269	CA	POPTR_0455s00200.1|PACid:18222166	pleiotropic drug resistance 9
Loc_117371_Tr_1/1_Conf_1.000_Len_439	CA	Eucgr.H05145.1|PACid:23594515	Ankyrin repeat family protein
Loc_117397_Tr_1/1_Conf_1.000_Len_279	CA	sp|P35038|TRY4_ANOGA	Trypsin-4
Loc_117447_Tr_1/1_Conf_1.000_Len_160	CA	POPTR_2065s00200.1|PACid:18224381
Loc_117448_Tr_1/1_Conf_1.000_Len_325	CA	ppb020255m|PACid:17640798	RNase H family protein
Loc_117510_Tr_1/1_Conf_1.000_Len_343	CA	ppa020726m|PACid:17662415
Loc_118118_Tr_1/1_Conf_1.000_Len_278	CA	GSVIVT01013593001|PACid:17824824	Ankyrin repeat family protein
Loc_118321_Tr_1/1_Conf_1.000_Len_327	CA	ppa020277m|PACid:17651352	Leucine-rich repeat protein kinase family protein
Loc_11874_Tr_4/13_Conf_0.167_Len_2226	CA	GSVIVT01023876001|PACid:17832187	DNA-binding bromodomain-containing protein
Loc_119016_Tr_1/1_Conf_1.000_Len_208	CA	GSVIVT01004123001|PACid:17818950	Ribonuclease H-like superfamily protein
Loc_119330_Tr_1/1_Conf_1.000_Len_259	CA	GSVIVT01017426001|PACid:17827641	NB-ARC domain-containing disease resistance protein
Loc_119825_Tr_1/1_Conf_1.000_Len_281	CA	GSVIVT01012583001|PACid:17824135
Loc_120153_Tr_1/1_Conf_1.000_Len_205	CA	ppa020516m|PACid:17644499
Loc_120314_Tr_1/1_Conf_1.000_Len_278	CA	ppa017149m|PACid:17640456	MuDR family transposase
Loc_120680_Tr_1/1_Conf_1.000_Len_321	CA	POPTR_0001s20840.1|PACid:18237462
Loc_121264_Tr_1/1_Conf_1.000_Len_356	CA	ppb020741m|PACid:17665437
Loc_121318_Tr_1/1_Conf_1.000_Len_213	CA	AT4G23160.1|PACid:19648072	protein_coding
Loc_121325_Tr_1/1_Conf_1.000_Len_202	CA	ppa021525m|PACid:17661393	Plant protein of unknown function (DUF936)
Loc_121539_Tr_1/1_Conf_1.000_Len_287	CA	ppb015966m|PACid:17653835
Loc_121957_Tr_2/3_Conf_0.750_Len_1484	CA	ppa016553m|PACid:17668293	Ribonuclease H-like superfamily protein
Loc_122189_Tr_1/1_Conf_1.000_Len_416	CA	ppa020516m|PACid:17644499
Loc_123117_Tr_1/1_Conf_1.000_Len_279	CA	ppa018276m|PACid:17645958	MuDR family transposase
Loc_12312_Tr_12/12_Conf_0.359_Len_938	CA	Eucgr.E00184.1|PACid:23576849	phosphomannomutase
Loc_123229_Tr_1/1_Conf_1.000_Len_175	CA	ppb013620m|PACid:17663886	zinc ion binding;nucleic acid binding
Loc_123271_Tr_1/1_Conf_1.000_Len_304	CA	AT1G54470.1|PACid:19657820	protein_coding
Loc_123321_Tr_1/1_Conf_1.000_Len_226	CA	ppa024924m|PACid:17646297	Protein kinase family protein with leucine-rich repeat domain
Loc_12345_Tr_2/5_Conf_0.273_Len_917	CA	GSVIVT01006251001|PACid:17819801
Loc_123644_Tr_1/1_Conf_1.000_Len_230	CA	ppa015577m|PACid:17647291	hydrolases;protein serine/threonine phosphatases
Loc_123790_Tr_1/1_Conf_1.000_Len_191	CA	GSVIVT01000881001|PACid:17817228	disease resistance family protein / LRR family protein
Loc_123948_Tr_1/1_Conf_1.000_Len_218	CA	sp|P10978|POLX_TOBAC	Retrovirus-related Pol polyprotein from transposon TNT 1-94; Protease; Reverse transcriptase; Endonuclease
Loc_124006_Tr_1/1_Conf_1.000_Len_172	CA	Eucgr.A02805.1|PACid:23564791	Leucine-rich repeat transmembrane protein kinase
Loc_124053_Tr_1/1_Conf_1.000_Len_198	CA	ppb018256m|PACid:17650832
Loc_124354_Tr_1/1_Conf_1.000_Len_391	CA	POPTR_0011s14430.1|PACid:18231839	Leucine-rich repeat protein kinase family protein
Loc_124460_Tr_1/1_Conf_1.000_Len_341	CA	AT4G23160.1|PACid:19648072	protein_coding
Loc_12504_Tr_1/8_Conf_0.636_Len_2430	CA	GSVIVT01006894001|PACid:17820102	Eukaryotic aspartyl protease family protein
Loc_125359_Tr_1/1_Conf_1.000_Len_194	CA	ppa022768m|PACid:17663062	Ribonuclease H-like superfamily protein
Loc_125934_Tr_1/1_Conf_1.000_Len_193	CA	POPTR_0004s06790.1|PACid:18225154	YELLOW STRIPE like 7
Loc_126022_Tr_1/1_Conf_1.000_Len_227	CA	ppb025284m|PACid:17641273
Loc_12868_Tr_8/10_Conf_0.763_Len_5987	CA	ppa023967m|PACid:17666890	disease resistance protein (TIR-NBS-LRR class), putative
Loc_129352_Tr_1/1_Conf_1.000_Len_273	CA	Eucgr.J02293.2|PACid:23600398	prohibitin 3
Loc_130410_Tr_1/1_Conf_1.000_Len_226	CA	Eucgr.H04808.1|PACid:23594161	succinate dehydrogenase 2-3
Loc_131312_Tr_1/1_Conf_1.000_Len_209	CA	AT4G23160.1|PACid:19648072	protein_coding
Loc_13361_Tr_20/31_Conf_1.000_Len_188	CA	ppa015322m|PACid:17657381	disease resistance family protein / LRR family protein
Loc_13419_Tr_1/6_Conf_0.611_Len_2704	CA	POPTR_0006s04750.1|PACid:18210984	P-loop containing nucleoside triphosphate hydrolases superfamily protein
Loc_13513_Tr_1/5_Conf_0.467_Len_3384	CA	ppa016553m|PACid:17668293	Ribonuclease H-like superfamily protein
Loc_13566_Tr_3/3_Conf_0.625_Len_1077	CA	POPTR_0030s00520.1|PACid:18210943	Leucine-rich repeat receptor-like protein kinase family protein
Loc_13935_Tr_5/11_Conf_0.231_Len_1767	CA	GSVIVT01019497001|PACid:17829108	crooked neck protein, putative / cell cycle protein, putative
Loc_14082_Tr_3/9_Conf_0.500_Len_2632	CA	POPTR_0001s42060.1|PACid:18237698	receptor kinase 3
Loc_14425_Tr_2/4_Conf_0.333_Len_762	CA	Eucgr.D02654.1|PACid:23576611	Ankyrin repeat family protein
Loc_14442_Tr_1/18_Conf_1.000_Len_100	CA	GSVIVT01030221001|PACid:17836795	Peroxidase superfamily protein
Loc_1445_Tr_2/101_Conf_1.000_Len_100	CA	AT5G17260.1|PACid:19669075	protein_coding
Loc_14636_Tr_2/18_Conf_1.000_Len_311	CA	GSVIVT01023497001|PACid:17831935	Calcium-binding EF-hand family protein
Loc_14776_Tr_2/4_Conf_0.733_Len_1629	CA	AT5G66850.1|PACid:19673215	protein_coding
Loc_15466_Tr_6/6_Conf_0.643_Len_3005	CA	ppa001671m|PACid:17643186	Leucine-rich repeat protein kinase family protein
Loc_15571_Tr_1/2_Conf_0.800_Len_1886	CA	AT4G19250.1|PACid:19645467	protein_coding
Loc_15571_Tr_2/2_Conf_0.400_Len_1718	CA	AT4G19250.1|PACid:19645467	protein_coding
Loc_15591_Tr_2/9_Conf_0.136_Len_239	CA	ppa016463m|PACid:17655568	UDP-glucosyl transferase 74B1
Loc_15742_Tr_1/1_Conf_1.000_Len_181	CA	Eucgr.H04394.1|PACid:23593682	O-acetylserine (thiol) lyase B
Loc_1585_Tr_4/5_Conf_0.385_Len_2242	CA	ppa019597m|PACid:17650726	DNA/RNA polymerases superfamily protein
Loc_16202_Tr_2/6_Conf_0.533_Len_3039	CA	ppa023906m|PACid:17642799	S-locus lectin protein kinase family protein
Loc_16205_Tr_1/5_Conf_0.615_Len_1900	CA	ppa000213m|PACid:17647889	tetratricopeptide repeat (TPR)-containing protein
Loc_16205_Tr_3/5_Conf_0.615_Len_800	CA	ppa000213m|PACid:17647889	tetratricopeptide repeat (TPR)-containing protein
Loc_16406_Tr_11/13_Conf_0.196_Len_2379	CA	GSVIVT01002254001|PACid:17818041
Loc_16478_Tr_3/3_Conf_0.700_Len_535	CA	POPTR_0006s13260.1|PACid:18212400
Loc_16644_Tr_4/5_Conf_0.154_Len_869	CA	ppb020328m|PACid:17663855
Loc_16919_Tr_2/3_Conf_0.714_Len_6642	CA	POPTR_0019s10300.1|PACid:18219148	LRR and NB-ARC domains-containing disease resistance protein
Loc_17273_Tr_1/1_Conf_1.000_Len_231	CA	GSVIVT01007814001|PACid:17820542	Putative thiol-disulphide oxidoreductase DCC
Loc_174265_Tr_1/1_Conf_1.000_Len_252	CA	ppa022115m|PACid:17654707	Ribonuclease H-like superfamily protein
Loc_17702_Tr_1/3_Conf_0.500_Len_693	CA	Eucgr.J00025.2|PACid:23597672	heat shock protein 70
Loc_1794_Tr_10/11_Conf_0.525_Len_4309	CA	GSVIVT01009302001|PACid:17821742	pre-mRNA-processing protein 40A
Loc_1794_Tr_6/11_Conf_0.500_Len_3853	CA	GSVIVT01009302001|PACid:17821742	pre-mRNA-processing protein 40A
Loc_1794_Tr_8/11_Conf_0.500_Len_3148	CA	GSVIVT01009302001|PACid:17821742	pre-mRNA-processing protein 40A
Loc_1840_Tr_7/7_Conf_0.591_Len_2145	CA	GSVIVT01003467001|PACid:17818505	RNA polymerase II, Rpb4, core protein
Loc_18445_Tr_21/52_Conf_1.000_Len_160	CA	Eucgr.F02724.1|PACid:23583600	Leucine-rich repeat protein kinase family protein
Loc_18558_Tr_1/2_Conf_0.500_Len_1148	CA	AT4G26220.1|PACid:19644343	protein_coding
Loc_18747_Tr_1/1_Conf_1.000_Len_757	CA	ppa023967m|PACid:17666890	disease resistance protein (TIR-NBS-LRR class), putative
Loc_18952_Tr_6/6_Conf_0.600_Len_2064	CA	GSVIVT01030374001|PACid:17836897	Tetraspanin family protein
Loc_19493_Tr_6/8_Conf_0.125_Len_414	CA	ppa015105m|PACid:17666420	F-box family protein
Loc_19640_Tr_1/5_Conf_0.235_Len_481	CA	GSVIVT01017825001|PACid:17827930	BRCT domain-containing DNA repair protein
Loc_19734_Tr_13/67_Conf_1.000_Len_176	CA	POPTR_0017s08443.1|PACid:18210417
Loc_20023_Tr_1/1_Conf_1.000_Len_450	CA	ppa019733m|PACid:17656233	Ribonuclease H-like superfamily protein
Loc_2062_Tr_40/105_Conf_1.000_Len_316	CA	GSVIVT01017480001|PACid:17827673	LRR and NB-ARC domains-containing disease resistance protein
Loc_2062_Tr_42/105_Conf_1.000_Len_200	CA	POPTR_0018s04300.1|PACid:18214381	NB-ARC domain-containing disease resistance protein
Loc_2062_Tr_45/105_Conf_1.000_Len_189	CA	ppa022946m|PACid:17654455	NB-ARC domain-containing disease resistance protein
Loc_20926_Tr_2/10_Conf_0.333_Len_1552	CA	GSVIVT01013799001|PACid:17824974	cysteine-rich RLK (RECEPTOR-like protein kinase) 3
Loc_21153_Tr_8/20_Conf_1.000_Len_127	CA	Eucgr.H01803.1|PACid:23591235	disease resistance protein (TIR-NBS-LRR class), putative
Loc_21187_Tr_2/3_Conf_0.300_Len_640	CA	POPTR_0007s01630.1|PACid:18243077	Plant protein of unknown function (DUF247)
Loc_21222_Tr_3/3_Conf_0.667_Len_1045	CA	POPTR_0005s16160.1|PACid:18206356	Ribosomal protein S13/S18 family
Loc_21487_Tr_2/24_Conf_1.000_Len_171	CA	Eucgr.I00188.1|PACid:23594702	Leucine-rich repeat receptor-like protein kinase family protein
Loc_2158_Tr_1/1_Conf_1.000_Len_1535	CA	AT3G09510.1|PACid:19663586	protein_coding
Loc_21604_Tr_1/1_Conf_1.000_Len_1330	CA	AT2G41840.1|PACid:19638812	protein_coding
Loc_2163_Tr_19/826_Conf_1.000_Len_166	CA	GSVIVT01004123001|PACid:17818950	Ribonuclease H-like superfamily protein
Loc_2163_Tr_96/826_Conf_1.000_Len_189	CA	GSVIVT01004123001|PACid:17818950	Ribonuclease H-like superfamily protein
Loc_21715_Tr_1/3_Conf_0.182_Len_151	CA	ppa003986m|PACid:17658537	phosphofructokinase 4
Loc_220032_Tr_1/1_Conf_1.000_Len_306	CA	ppa022091m|PACid:17654712	Disease resistance protein (TIR-NBS-LRR class) family
Loc_220046_Tr_1/1_Conf_1.000_Len_366	CA	ppa004111m|PACid:17653832	organic cation/carnitine transporter 3
Loc_220057_Tr_1/1_Conf_1.000_Len_371	CA	POPTR_0011s10430.1|PACid:18231608	Leucine-rich repeat protein kinase family protein
Loc_220061_Tr_1/1_Conf_1.000_Len_207	CA	ppa000059m|PACid:17643100	ARM repeat superfamily protein
Loc_220084_Tr_1/1_Conf_1.000_Len_204	CA	GSVIVT01005341001|PACid:17819481	Family of unknown function (DUF572)
Loc_220087_Tr_1/1_Conf_1.000_Len_247	CA	POPTR_0011s14430.1|PACid:18231839	Leucine-rich repeat protein kinase family protein
Loc_220090_Tr_1/1_Conf_1.000_Len_300	CA	ppa001902m|PACid:17640605	Terpenoid cyclases/Protein prenyltransferases superfamily protein
Loc_220099_Tr_1/1_Conf_1.000_Len_232	CA	sp|Q7LHG5|YI31B_YEAST	Transposon Ty3-I Gag-Pol polyprotein; Capsid protein; Spacer peptide p3; Nucleocapsid protein p11; Ty3 protease; Spacer peptide J; Reverse transcriptase/ribonuclease H; Integrase p52; Integrase p49
Loc_220105_Tr_1/1_Conf_1.000_Len_325	CA	Eucgr.F04368.1|PACid:23585632	organic cation/carnitine transporter 3
Loc_220125_Tr_1/1_Conf_1.000_Len_237	CA	POPTR_0009s11790.1|PACid:18227521	RAB GTPase homolog G3F
Loc_220126_Tr_1/1_Conf_1.000_Len_157	CA	POPTR_0004s02660.1|PACid:18225820	S-locus lectin protein kinase family protein
Loc_220228_Tr_1/1_Conf_1.000_Len_188	CA	Eucgr.F02506.1|PACid:23583341	Transketolase family protein
Loc_220238_Tr_1/1_Conf_1.000_Len_155	CA	GSVIVT01031646001|PACid:17837776	NAD(P)-linked oxidoreductase superfamily protein
Loc_220728_Tr_1/1_Conf_1.000_Len_174	CA	POPTR_0015s05800.1|PACid:18232887	Transducin/WD40 repeat-like superfamily protein
Loc_22093_Tr_6/6_Conf_0.688_Len_2620	CA	POPTR_0006s28900.1|PACid:18211375	NB-ARC domain-containing disease resistance protein
Loc_22257_Tr_1/6_Conf_0.706_Len_5263	CA	ppa016706m|PACid:17660114	RNA-directed DNA polymerase (reverse transcriptase)-related family protein
Loc_22621_Tr_8/10_Conf_0.108_Len_273	CA	Eucgr.H02956.1|PACid:23592280	LRR and NB-ARC domains-containing disease resistance protein
Loc_22925_Tr_3/3_Conf_0.714_Len_1207	CA	GSVIVT01035462001|PACid:17840614	Duplicated homeodomain-like superfamily protein
Loc_23092_Tr_2/4_Conf_0.556_Len_2405	CA	GSVIVT01017399001|PACid:17827624	receptor like protein 1
Loc_23330_Tr_5/5_Conf_0.692_Len_2268	CA	GSVIVT01027391001|PACid:17834783	zinc induced facilitator-like 1
Loc_23401_Tr_1/1_Conf_1.000_Len_170	CA	ppa006532m|PACid:17642562	DHHC-type zinc finger family protein
Loc_2390_Tr_3/8_Conf_0.273_Len_1057	CA	GSVIVT01009647001|PACid:17822018	metalloendopeptidases;zinc ion binding
Loc_2446_Tr_1/1_Conf_1.000_Len_554	CA	GSVIVT01023998001|PACid:17832298	Splicing factor, CC1-like
Loc_24501_Tr_1/1_Conf_1.000_Len_1062	CA	sp|P34149|RACC_DICDI	Rho-related protein racC
Loc_2489_Tr_27/62_Conf_1.000_Len_355	CA	ppa024589m|PACid:17641680
Loc_2619_Tr_1/11_Conf_1.000_Len_154	CA	POPTR_0008s17800.1|PACid:18248059	urease
Loc_26610_Tr_1/1_Conf_1.000_Len_210	CA	Eucgr.C00931.1|PACid:23570490	Ribosomal protein L31e family protein
Loc_27075_Tr_1/2_Conf_0.750_Len_1867	CA	sp|Q54WN7|BZPF_DICDI	Probable basic-leucine zipper transcription factor F
Loc_27228_Tr_10/10_Conf_0.529_Len_3312	CA	Eucgr.F03515.1|PACid:23584630	PLC-like phosphodiesterase family protein
Loc_28131_Tr_4/14_Conf_1.000_Len_157	CA	GSVIVT01021784001|PACid:17830786	ATP binding;nucleic acid binding;helicases
Loc_2846_Tr_119/186_Conf_1.000_Len_187	CA	GSVIVT01037221001|PACid:17841915	disease resistance protein (TIR-NBS-LRR class), putative
Loc_2894_Tr_4/4_Conf_0.700_Len_1786	CA	POPTR_0008s08310.1|PACid:18249699	Cation efflux family protein
Loc_29054_Tr_2/5_Conf_0.750_Len_1701	CA	POPTR_0011s07120.1|PACid:18231113	Leucine-rich repeat protein kinase family protein
Loc_29093_Tr_1/1_Conf_1.000_Len_2851	CA	POPTR_0001s03540.1|PACid:18235123	disease resistance family protein / LRR family protein
Loc_29253_Tr_1/1_Conf_1.000_Len_416	CA	GSVIVT01019425001|PACid:17829051	type one serine/threonine protein phosphatase 3
Loc_29938_Tr_1/1_Conf_1.000_Len_902	CA	sp|Q55FL5|SPTC1_DICDI	Serine palmitoyltransferase 1
Loc_29956_Tr_1/1_Conf_1.000_Len_481	CA	POPTR_0010s15190.1|PACid:18240051	Ribosomal L29e protein family
Loc_30237_Tr_1/6_Conf_0.682_Len_1270	CA	ppa017450m|PACid:17666231	Leucine-rich repeat protein kinase family protein
Loc_30496_Tr_1/1_Conf_1.000_Len_310	CA	ppa020989m|PACid:17645118	Ribonuclease H-like superfamily protein
Loc_30972_Tr_1/2_Conf_0.750_Len_184	CA	GSVIVT01038195001|PACid:17842576	Thioesterase/thiol ester dehydrase-isomerase superfamily protein
Loc_3142_Tr_8/8_Conf_0.615_Len_1667	CA	POPTR_0003s16480.2|PACid:18217846	Transketolase family protein
Loc_31903_Tr_5/6_Conf_0.133_Len_402	CA	GSVIVT01023876001|PACid:17832187	DNA-binding bromodomain-containing protein
Loc_3213_Tr_21/54_Conf_1.000_Len_251	CA	POPTR_0012s15160.1|PACid:18230086
Loc_32265_Tr_1/3_Conf_0.778_Len_1408	CA	ppa002309m|PACid:17643521	cysteine-rich RLK (RECEPTOR-like protein kinase) 29
Loc_32336_Tr_1/1_Conf_1.000_Len_330	CA	ppa024202m|PACid:17644441	Ribonuclease H-like superfamily protein
Loc_32465_Tr_1/1_Conf_1.000_Len_1943	CA	ppa015515m|PACid:17653027	Polynucleotidyl transferase, ribonuclease H-like superfamily protein
Loc_32472_Tr_2/7_Conf_0.562_Len_2373	CA	GSVIVT01007636001|PACid:17820402	Ribosomal protein L19 family protein
Loc_32491_Tr_1/2_Conf_0.667_Len_498	CA	Eucgr.I01452.1|PACid:23596043	Protein phosphatase 2C family protein
Loc_32834_Tr_2/4_Conf_0.500_Len_455	CA	Eucgr.D01263.1|PACid:23575033	Ankyrin repeat family protein
Loc_32903_Tr_1/3_Conf_0.600_Len_930	CA	ppa013874m|PACid:17643171	LYR family of Fe/S cluster biogenesis protein
Loc_3290_Tr_7/8_Conf_0.556_Len_1764	CA	AT1G52950.1|PACid:19651993	protein_coding
Loc_3313_Tr_6/10_Conf_0.333_Len_1623	CA	ppa017338m|PACid:17640854	pleiotropic drug resistance 5
Loc_33522_Tr_1/5_Conf_0.500_Len_816	CA	AT3G15880.1|PACid:19664932	protein_coding
Loc_33653_Tr_1/2_Conf_0.429_Len_784	CA	Eucgr.B03168.1|PACid:23568434	Purple acid phosphatases superfamily protein
Loc_33767_Tr_1/1_Conf_1.000_Len_164	CA	POPTR_0014s00200.1|PACid:18223309
Loc_33950_Tr_1/1_Conf_1.000_Len_242	CA	sp|Q95LL3|TB22B_MACFA	TBC1 domain family member 22B
Loc_34139_Tr_1/1_Conf_1.000_Len_238	CA	POPTR_0003s05430.1|PACid:18216866	NB-ARC domain-containing disease resistance protein
Loc_3430_Tr_19/86_Conf_1.000_Len_180	CA	GSVIVT01036408001|PACid:17841358	Disease resistance protein (TIR-NBS-LRR class) family
Loc_34344_Tr_3/7_Conf_0.647_Len_1772	CA	ppa005417m|PACid:17656573	F-box/FBD-like domains containing protein
Loc_34456_Tr_1/1_Conf_1.000_Len_510	CA	POPTR_0009s08220.1|PACid:18227607	aldehyde dehydrogenase 6B2
Loc_35007_Tr_1/1_Conf_1.000_Len_805	CA	POPTR_0017s05810.1|PACid:18209440	HXXXD-type acyl-transferase family protein
Loc_35122_Tr_1/1_Conf_1.000_Len_707	CA	ppa007387m|PACid:17651846	homoserine kinase
Loc_3582_Tr_1/6_Conf_0.353_Len_1706	CA	POPTR_0017s06050.1|PACid:18210236	IBR domain-containing protein
Loc_36299_Tr_1/1_Conf_1.000_Len_331	CA	ppa024202m|PACid:17644441	Ribonuclease H-like superfamily protein
Loc_36848_Tr_3/7_Conf_0.357_Len_1367	CA	GSVIVT01031298001|PACid:17837523	Pectin lyase-like superfamily protein
Loc_36915_Tr_1/1_Conf_1.000_Len_173	CA	POPTR_0001s21580.1|PACid:18238908	WRKY DNA-binding protein 9
Loc_3709_Tr_1/60_Conf_1.000_Len_188	CA	ppa000882m|PACid:17643621	glycoside hydrolase family 2 protein
Loc_3709_Tr_14/60_Conf_1.000_Len_196	CA	ppa010503m|PACid:17666543	Chaperone DnaJ-domain superfamily protein
Loc_37377_Tr_1/1_Conf_1.000_Len_274	CA	sp|A4VCH0|SAC1B_DANRE	Phosphatidylinositide phosphatase SAC1-B
Loc_37442_Tr_2/2_Conf_1.000_Len_878	CA	GSVIVT01021789001|PACid:17830790	mitochondrial editing factor 20
Loc_38020_Tr_1/1_Conf_1.000_Len_184	CA	ppa005072m|PACid:17666682	GPI transamidase subunit PIG-U
Loc_38036_Tr_1/1_Conf_1.000_Len_1382	CA	GSVIVT01023876001|PACid:17832187	DNA-binding bromodomain-containing protein
Loc_38140_Tr_1/1_Conf_1.000_Len_820	CA	ppb020741m|PACid:17665437
Loc_38359_Tr_1/1_Conf_1.000_Len_155	CA	GSVIVT01020732001|PACid:17830028	Leucine-rich receptor-like protein kinase family protein
Loc_3843_Tr_2/6_Conf_0.684_Len_4800	CA	POPTR_0019s10290.1|PACid:18219323	LRR and NB-ARC domains-containing disease resistance protein
Loc_39125_Tr_1/2_Conf_0.444_Len_354	CA	Eucgr.C03737.1|PACid:23573118	Leucine-rich repeat protein kinase family protein
Loc_39460_Tr_1/1_Conf_1.000_Len_316	CA	GSVIVT01008466001|PACid:17821061	wall-associated kinase 2
Loc_39709_Tr_1/3_Conf_0.714_Len_936	CA	POPTR_0002s18500.1|PACid:18245121	Cysteine proteinases superfamily protein
Loc_39709_Tr_2/3_Conf_0.714_Len_1269	CA	Eucgr.A00982.1|PACid:23562699	Cysteine proteinases superfamily protein
Loc_39768_Tr_4/4_Conf_0.667_Len_332	CA	GSVIVT01025877001|PACid:17833785	Disease resistance protein (CC-NBS-LRR class) family
Loc_39789_Tr_2/2_Conf_0.667_Len_1107	CA	POPTR_0019s10120.1|PACid:18218785	shoot gravitropism 2 (SGR2)
Loc_40019_Tr_1/1_Conf_1.000_Len_245	CA	ppa021722m|PACid:17658253	cell wall-associated kinase
Loc_40243_Tr_1/1_Conf_1.000_Len_657	CA	GSVIVT01023876001|PACid:17832187	DNA-binding bromodomain-containing protein
Loc_40705_Tr_1/1_Conf_1.000_Len_193	CA	Eucgr.H02956.1|PACid:23592280	LRR and NB-ARC domains-containing disease resistance protein
Loc_40_Tr_10/10_Conf_0.600_Len_5815	CA	ppa000298m|PACid:17654927	REF4-related 1
Loc_4103_Tr_16/38_Conf_1.000_Len_165	CA	POPTR_0016s04780.1|PACid:18250580	Cysteine/Histidine-rich C1 domain family protein
Loc_41573_Tr_1/1_Conf_1.000_Len_211	CA	ppa014582m|PACid:17662988	Transducin/WD40 repeat-like superfamily protein
Loc_41925_Tr_1/2_Conf_0.750_Len_687	CA	sp|Q08069|RS8_MAIZE	40S ribosomal protein S8
Loc_42422_Tr_1/1_Conf_1.000_Len_157	CA	POPTR_0004s16490.1|PACid:18225363	Pyridoxal-dependent decarboxylase family protein
Loc_42984_Tr_1/2_Conf_0.833_Len_835	CA	ppa000600m|PACid:17649582	LRR and NB-ARC domains-containing disease resistance protein
Loc_43330_Tr_3/4_Conf_0.500_Len_554	CA	GSVIVT01023369001|PACid:17831869	Protein kinase family protein with leucine-rich repeat domain
Loc_4334_Tr_3/17_Conf_1.000_Len_134	CA	ppa015219m|PACid:17651485	DNAse I-like superfamily protein
Loc_43673_Tr_1/1_Conf_1.000_Len_402	CA	sp|Q01859|ATPBM_ORYSJ	ATP synthase subunit beta, mitochondrial
Loc_44179_Tr_1/1_Conf_1.000_Len_236	CA	ppa023114m|PACid:17666885	Pentatricopeptide repeat (PPR) superfamily protein
Loc_44347_Tr_1/1_Conf_1.000_Len_341	CA	POPTR_0188s00200.1|PACid:18247133
Loc_44542_Tr_1/2_Conf_0.667_Len_721	CA	GSVIVT01031670001|PACid:17837794	ARM repeat superfamily protein
Loc_45274_Tr_2/2_Conf_0.750_Len_1756	CA	Eucgr.B00720.2|PACid:23565850	Integrase-type DNA-binding superfamily protein
Loc_45871_Tr_1/1_Conf_1.000_Len_778	CA	GSVIVT01000121001|PACid:17816726	Translation protein SH3-like family protein
Loc_46173_Tr_2/6_Conf_0.538_Len_1434	CA	GSVIVT01003212001|PACid:17818365	HSI2-like 1
Loc_4622_Tr_12/38_Conf_1.000_Len_199	CA	POPTR_0019s15110.1|PACid:18218695	cinnamate-4-hydroxylase
Loc_4693_Tr_19/37_Conf_1.000_Len_222	CA	GSVIVT01025918001|PACid:17833817	disease resistance protein (TIR-NBS-LRR class), putative
Loc_4701_Tr_71/144_Conf_1.000_Len_122	CA	GSVIVT01020343001|PACid:17829754	NB-ARC domain-containing disease resistance protein
Loc_47038_Tr_1/1_Conf_1.000_Len_303	CA	sp|P48580|PP2A1_NEUCR	Serine/threonine-protein phosphatase PP2A catalytic subunit
Loc_4710_Tr_7/44_Conf_1.000_Len_159	CA	ppa023104m|PACid:17665648	F-box family protein
Loc_47385_Tr_1/1_Conf_1.000_Len_411	CA	GSVIVT01028113001|PACid:17835329	Signal transduction histidine kinase
Loc_47542_Tr_1/1_Conf_1.000_Len_444	CA	POPTR_0542s00210.1|PACid:18210822	alcohol dehydrogenase 1
Loc_47812_Tr_2/13_Conf_1.000_Len_135	CA	GSVIVT01023497001|PACid:17831935	Calcium-binding EF-hand family protein
Loc_47861_Tr_1/1_Conf_1.000_Len_279	CA	ppa020641m|PACid:17664011	RNA-directed DNA polymerase (reverse transcriptase)-related family protein
Loc_47927_Tr_1/2_Conf_0.667_Len_2580	CA	ppa019132m|PACid:17645157	Leucine-rich repeat (LRR) family protein
Loc_47927_Tr_2/2_Conf_0.667_Len_2485	CA	ppa019132m|PACid:17645157	Leucine-rich repeat (LRR) family protein
Loc_48079_Tr_1/1_Conf_1.000_Len_196	CA	POPTR_0001s07210.1|PACid:18235310	Mitochondrial transcription termination factor family protein
Loc_48638_Tr_1/1_Conf_1.000_Len_359	CA	Eucgr.H02687.1|PACid:23592009
Loc_49028_Tr_1/1_Conf_1.000_Len_2153	CA	sp|P0C2F6|RNHX1_ARATH	Sodium/hydrogen exchanger 1
Loc_49152_Tr_1/1_Conf_1.000_Len_191	CA	Eucgr.E01134.1|PACid:23577852	S-adenosyl-L-methionine-dependent methyltransferases superfamily protein
Loc_4941_Tr_7/78_Conf_1.000_Len_193	CA	POPTR_0018s03970.1|PACid:18214936	NB-ARC domain-containing disease resistance protein
Loc_4989_Tr_4/8_Conf_0.654_Len_7724	CA	ppa016447m|PACid:17664281	NB-ARC domain-containing disease resistance protein
Loc_4989_Tr_7/8_Conf_0.692_Len_8780	CA	ppa016447m|PACid:17664281	NB-ARC domain-containing disease resistance protein
Loc_50354_Tr_1/1_Conf_1.000_Len_402	CA	ppa019748m|PACid:17661416	RNA-directed DNA polymerase (reverse transcriptase)-related family protein
Loc_50454_Tr_1/1_Conf_1.000_Len_323	CA	ppa018217m|PACid:17649514	Ribonuclease H-like superfamily protein
Loc_50765_Tr_1/1_Conf_1.000_Len_187	CA	AT5G37690.1|PACid:19666148	protein_coding
Loc_50863_Tr_1/2_Conf_0.857_Len_2298	CA	AT5G08420.1|PACid:19670928	protein_coding
Loc_5093_Tr_6/10_Conf_0.113_Len_807	CA	ppa020280m|PACid:17647404	disease resistance protein (TIR-NBS-LRR class), putative
Loc_51073_Tr_1/3_Conf_0.429_Len_258	CA	POPTR_0008s22420.1|PACid:18249840
Loc_51367_Tr_2/2_Conf_0.667_Len_1447	CA	GSVIVT01026445001|PACid:17834146	F-box family protein
Loc_51452_Tr_1/1_Conf_1.000_Len_265	CA	ppa020995m|PACid:17649681	Ribonuclease H-like superfamily protein
Loc_51559_Tr_1/1_Conf_1.000_Len_164	CA	GSVIVT01004252001|PACid:17818961	ACT-like protein tyrosine kinase family protein
Loc_52281_Tr_1/1_Conf_1.000_Len_312	CA	ppa014857m|PACid:17668826	Polynucleotidyl transferase, ribonuclease H-like superfamily protein
Loc_52399_Tr_1/1_Conf_1.000_Len_375	CA	GSVIVT01035482001|PACid:17840630	Chalcone-flavanone isomerase family protein
Loc_52756_Tr_1/1_Conf_1.000_Len_162	CA	GSVIVT01030144001|PACid:17836737
Loc_53163_Tr_1/1_Conf_1.000_Len_165	CA	Eucgr.F03860.1|PACid:23585051	Membrane fusion protein Use1
Loc_53289_Tr_1/2_Conf_0.750_Len_579	CA	ppa000674m|PACid:17654145	ubiquitin protein ligase 6
Loc_53772_Tr_1/1_Conf_1.000_Len_175	CA	POPTR_0043s00270.1|PACid:18239487	disease resistance protein (TIR-NBS-LRR class), putative
Loc_541_Tr_35/56_Conf_1.000_Len_161	CA	POPTR_0007s04980.1|PACid:18242721	GTP cyclohydrolase II
Loc_54749_Tr_1/1_Conf_1.000_Len_447	CA	POPTR_0001s39970.1|PACid:18236380	receptor like protein 6
Loc_55020_Tr_1/1_Conf_1.000_Len_566	CA	POPTR_0021s01040.1|PACid:18214118	F-box family protein
Loc_55341_Tr_1/1_Conf_1.000_Len_844	CA	ppa019056m|PACid:17667484	Polynucleotidyl transferase, ribonuclease H-like superfamily protein
Loc_55354_Tr_1/1_Conf_1.000_Len_396	CA	ppa025799m|PACid:17665610	Ribonuclease H-like superfamily protein
Loc_5539_Tr_2/8_Conf_0.190_Len_911	CA	ppa011277m|PACid:17643838	vacuolar H+-pumping ATPase 16 kDa proteolipid subunit 4
Loc_55486_Tr_1/1_Conf_1.000_Len_152	CA	ppa016462m|PACid:17646285	RNA-directed DNA polymerase (reverse transcriptase)-related family protein
Loc_55713_Tr_1/1_Conf_1.000_Len_1280	CA	sp|P23880|PP12_SCHPO	Serine/threonine-protein phosphatase PP1-2
Loc_55875_Tr_1/1_Conf_1.000_Len_398	CA	AT4G34580.1|PACid:19643719	protein_coding
Loc_56030_Tr_1/1_Conf_1.000_Len_268	CA	ppa026491m|PACid:17654959	Zinc knuckle (CCHC-type) family protein
Loc_56033_Tr_2/2_Conf_0.667_Len_333	CA	GSVIVT01036343001|PACid:17841305	terpene synthase 21
Loc_57202_Tr_1/5_Conf_0.455_Len_760	CA	GSVIVT01033568001|PACid:17839260	RNA-directed DNA polymerase (reverse transcriptase)
Loc_57202_Tr_5/5_Conf_0.545_Len_895	CA	GSVIVT01033568001|PACid:17839260	RNA-directed DNA polymerase (reverse transcriptase)
Loc_57613_Tr_2/2_Conf_0.667_Len_809	CA	ppa021045m|PACid:17642913	Mitochondrial transcription termination factor family protein
Loc_57665_Tr_1/2_Conf_0.667_Len_549	CA	sp|P0CX40|RS8B_YEAST	40S ribosomal protein S8-B
Loc_57727_Tr_1/1_Conf_1.000_Len_288	CA	ppa023496m|PACid:17654111	EF-TU receptor
Loc_57869_Tr_1/1_Conf_1.000_Len_318	CA	ppb016510m|PACid:17642116	Ribonuclease H-like superfamily protein
Loc_579_Tr_28/46_Conf_1.000_Len_175	CA	POPTR_0014s00760.1|PACid:18223017	NB-ARC domain-containing disease resistance protein
Loc_59419_Tr_1/1_Conf_1.000_Len_458	CA	ppa020120m|PACid:17661510	Ribonuclease H-like superfamily protein
Loc_5956_Tr_5/8_Conf_0.263_Len_986	CA	GSVIVT01031883001|PACid:17837967	clast3-related
Loc_60026_Tr_1/1_Conf_1.000_Len_171	CA	ppa022768m|PACid:17663062	Ribonuclease H-like superfamily protein
Loc_60489_Tr_1/1_Conf_1.000_Len_703	CA	GSVIVT01007971001|PACid:17820657	Polynucleotidyl transferase, ribonuclease H-like superfamily protein
Loc_60672_Tr_1/1_Conf_1.000_Len_796	CA	GSVIVT01004252001|PACid:17818961	ACT-like protein tyrosine kinase family protein
Loc_61339_Tr_1/1_Conf_1.000_Len_305	CA	sp|Q54MZ5|RS28_DICDI	40S ribosomal protein S28
Loc_61554_Tr_1/1_Conf_1.000_Len_274	CA	GSVIVT01009960001|PACid:17822285	GDSL-like Lipase/Acylhydrolase superfamily protein
Loc_62211_Tr_1/1_Conf_1.000_Len_158	CA	sp|P10978|POLX_TOBAC	Retrovirus-related Pol polyprotein from transposon TNT 1-94; Protease; Reverse transcriptase; Endonuclease
Loc_6263_Tr_1/3_Conf_0.429_Len_572	CA	GSVIVT01019637001|PACid:17829226	Major facilitator superfamily protein
Loc_62952_Tr_1/2_Conf_0.667_Len_380	CA	GSVIVT01023369001|PACid:17831869	Protein kinase family protein with leucine-rich repeat domain
Loc_62952_Tr_2/2_Conf_0.667_Len_602	CA	GSVIVT01023369001|PACid:17831869	Protein kinase family protein with leucine-rich repeat domain
Loc_63288_Tr_1/1_Conf_1.000_Len_1540	CA	AT4G29090.1|PACid:19647965	protein_coding
Loc_6358_Tr_2/2_Conf_0.667_Len_1153	CA	ppa020282m|PACid:17641295	Ribonuclease H-like superfamily protein
Loc_64015_Tr_1/1_Conf_1.000_Len_276	CA	Eucgr.E02272.1|PACid:23578803	disease resistance protein (TIR-NBS-LRR class), putative
Loc_64891_Tr_2/2_Conf_0.667_Len_554	CA	sp|Q236T0|RL32_TETTS	60S ribosomal protein L32
Loc_64955_Tr_2/3_Conf_0.429_Len_473	CA	ppa1027223m|PACid:17652832	Leucine-rich receptor-like protein kinase family protein
Loc_65070_Tr_1/1_Conf_1.000_Len_421	CA	POPTR_0154s00250.1|PACid:18226946	NB-ARC domain-containing disease resistance protein
Loc_65804_Tr_1/1_Conf_1.000_Len_981	CA	GSVIVT01008327001|PACid:17820949	Protein kinase superfamily protein
Loc_66358_Tr_1/1_Conf_1.000_Len_201	CA	ppb020741m|PACid:17665437
Loc_66748_Tr_1/1_Conf_1.000_Len_195	CA	POPTR_0016s14440.2|PACid:18251284	cytochrome P450, family 71, subfamily B, polypeptide 37
Loc_66941_Tr_1/1_Conf_1.000_Len_154	CA	AT4G23160.1|PACid:19648072	protein_coding
Loc_67287_Tr_2/3_Conf_0.600_Len_850	CA	ATMG00240.1|PACid:19643679	protein_coding
Loc_67443_Tr_2/2_Conf_0.800_Len_211	CA	AT2G43120.1|PACid:19638036	protein_coding
Loc_68434_Tr_1/1_Conf_1.000_Len_290	CA	ppa021852m|PACid:17640601	PIF1 helicase
Loc_69481_Tr_1/1_Conf_1.000_Len_214	CA	sp|Q4W930|ABNC_ASPFU	Probable arabinan endo-1,5-alpha-L-arabinosidase C
Loc_69891_Tr_1/2_Conf_0.800_Len_999	CA	POPTR_0008s22420.1|PACid:18249840
Loc_69891_Tr_2/2_Conf_0.800_Len_949	CA	POPTR_0008s22420.1|PACid:18249840
Loc_7030_Tr_14/40_Conf_1.000_Len_184	CA	POPTR_0019s10300.1|PACid:18219148	LRR and NB-ARC domains-containing disease resistance protein
Loc_70526_Tr_1/1_Conf_1.000_Len_162	CA	POPTR_0017s03120.2|PACid:18210758	LRR and NB-ARC domains-containing disease resistance protein
Loc_70694_Tr_1/1_Conf_1.000_Len_342	CA	GSVIVT01028309001|PACid:17835486	2-oxoglutarate (2OG) and Fe(II)-dependent oxygenase superfamily protein
Loc_70847_Tr_1/1_Conf_1.000_Len_623	CA	AT4G31980.1|PACid:19647369	protein_coding
Loc_70859_Tr_1/1_Conf_1.000_Len_658	CA	ppa016186m|PACid:17656697	Zinc knuckle (CCHC-type) family protein
Loc_70877_Tr_1/1_Conf_1.000_Len_412	CA	GSVIVT01034745001|PACid:17840118	pleiotropic drug resistance 11
Loc_71764_Tr_1/1_Conf_1.000_Len_378	CA	ppa000577m|PACid:17648314	Disease resistance protein (TIR-NBS-LRR class) family
Loc_72325_Tr_1/1_Conf_1.000_Len_596	CA	GSVIVT01000641001|PACid:17817070	NB-ARC domain-containing disease resistance protein
Loc_72796_Tr_1/1_Conf_1.000_Len_272	CA	sp|P43395|ATPBM_ACTDE	ATP synthase subunit beta, mitochondrial
Loc_7357_Tr_5/8_Conf_0.227_Len_1801	CA	Eucgr.B03390.2|PACid:23568693	aminophospholipid ATPase 3
Loc_73632_Tr_1/1_Conf_1.000_Len_328	CA	GSVIVT01023369001|PACid:17831869	Protein kinase family protein with leucine-rich repeat domain
Loc_74944_Tr_1/1_Conf_1.000_Len_222	CA	GSVIVT01003938001|PACid:17818824	ARM repeat superfamily protein
Loc_75005_Tr_1/1_Conf_1.000_Len_179	CA	GSVIVT01001441001|PACid:17817614	Transducin/WD40 repeat-like superfamily protein
Loc_75030_Tr_1/1_Conf_1.000_Len_210	CA	ppb015618m|PACid:17643212	disease resistance protein (TIR-NBS-LRR class), putative
Loc_75031_Tr_1/1_Conf_1.000_Len_307	CA	POPTR_0017s13730.1|PACid:18210042
Loc_75045_Tr_1/1_Conf_1.000_Len_405	CA	ppa021392m|PACid:17658371	zinc ion binding;nucleic acid binding
Loc_75082_Tr_2/2_Conf_0.750_Len_556	CA	ppa012971m|PACid:17658092	Chaperone DnaJ-domain superfamily protein
Loc_75530_Tr_1/1_Conf_1.000_Len_373	CA	ppa022233m|PACid:17649378
Loc_75661_Tr_2/3_Conf_0.667_Len_388	CA	Eucgr.F01049.1|PACid:23581706	S-locus lectin protein kinase family protein
Loc_76257_Tr_1/1_Conf_1.000_Len_158	CA	ppa001580m|PACid:17644455	early-responsive to dehydration stress protein (ERD4)
Loc_76488_Tr_1/1_Conf_1.000_Len_223	CA	ppa1027210m|PACid:17642559	LRR and NB-ARC domains-containing disease resistance protein
Loc_764_Tr_13/35_Conf_1.000_Len_218	CA	ppa017790m|PACid:17641810	DNA/RNA polymerases superfamily protein
Loc_7700_Tr_1/1_Conf_1.000_Len_1142	CA	sp|Q55F42|ATPD_DICDI	ATP synthase subunit delta, mitochondrial
Loc_77316_Tr_1/1_Conf_1.000_Len_193	CA	POPTR_0017s13430.1|PACid:18209295	Thioredoxin superfamily protein
Loc_77679_Tr_1/1_Conf_1.000_Len_302	CA	GSVIVT01010555001|PACid:17822685	cysteine-rich RLK (RECEPTOR-like protein kinase) 8
Loc_78215_Tr_1/1_Conf_1.000_Len_414	CA	ppa014805m|PACid:17654682	Protein kinase superfamily protein
Loc_78327_Tr_1/1_Conf_1.000_Len_451	CA	ppb025362m|PACid:17641779
Loc_78548_Tr_1/1_Conf_1.000_Len_1064	CA	Eucgr.G02497.1|PACid:23588133	Ribonuclease T2 family protein
Loc_78682_Tr_1/1_Conf_1.000_Len_211	CA	GSVIVT01029009001|PACid:17835973	disease resistance protein (TIR-NBS-LRR class), putative
Loc_7890_Tr_22/42_Conf_1.000_Len_245	CA	Eucgr.G00996.2|PACid:23586613	receptor like protein 7
Loc_79257_Tr_1/1_Conf_1.000_Len_399	CA	sp|P0DJ22|RL35A_TETTS	60S ribosomal protein L35a
Loc_79798_Tr_1/1_Conf_1.000_Len_331	CA	ppa020995m|PACid:17649681	Ribonuclease H-like superfamily protein
Loc_8055_Tr_4/15_Conf_1.000_Len_188	CA	GSVIVT01031991001|PACid:17838046	NB-ARC domain-containing disease resistance protein
Loc_8099_Tr_2/3_Conf_0.714_Len_293	CA	GSVIVT01003839001|PACid:17818760	Golgi-localized GRIP domain-containing protein
Loc_81116_Tr_1/3_Conf_0.429_Len_447	CA	POPTR_0019s09630.1|PACid:18220051	disease resistance protein (TIR-NBS-LRR class), putative
Loc_82081_Tr_1/2_Conf_0.750_Len_656	CA	ppa019748m|PACid:17661416	RNA-directed DNA polymerase (reverse transcriptase)-related family protein
Loc_8219_Tr_12/58_Conf_1.000_Len_234	CA	Eucgr.H02123.1|PACid:23591468	Disease resistance protein (TIR-NBS-LRR class) family
Loc_82226_Tr_1/1_Conf_1.000_Len_630	CA	GSVIVT01021922001|PACid:17830886	copper/zinc superoxide dismutase 1
Loc_82227_Tr_1/1_Conf_1.000_Len_662	CA	ppa021280m|PACid:17664632	DNAse I-like superfamily protein
Loc_82239_Tr_1/2_Conf_0.667_Len_365	CA	GSVIVT01037358001|PACid:17842006	ARM repeat superfamily protein
Loc_82281_Tr_1/1_Conf_1.000_Len_382	CA	ppb019242m|PACid:17650391	Polynucleotidyl transferase, ribonuclease H-like superfamily protein
Loc_82567_Tr_1/1_Conf_1.000_Len_201	CA	POPTR_0001s23450.1|PACid:18234269
Loc_82718_Tr_1/1_Conf_1.000_Len_183	CA	Eucgr.H01997.1|PACid:23591379	NAD(P)-binding Rossmann-fold superfamily protein
Loc_82725_Tr_1/1_Conf_1.000_Len_154	CA	GSVIVT01013992001|PACid:17825081	receptor like protein 33
Loc_83151_Tr_1/1_Conf_1.000_Len_317	CA	Eucgr.H04034.1|PACid:23593302	chitinase-like protein 2
Loc_83390_Tr_1/1_Conf_1.000_Len_216	CA	POPTR_0019s12680.1|PACid:18219050	Transducin/WD40 repeat-like superfamily protein
Loc_84247_Tr_1/1_Conf_1.000_Len_234	CA	ppb017095m|PACid:17664745	zinc ion binding;nucleic acid binding
Loc_84485_Tr_1/1_Conf_1.000_Len_196	CA	GSVIVT01026086001|PACid:17833934	receptor like protein 43
Loc_84605_Tr_1/1_Conf_1.000_Len_402	CA	ATMG00810.1|PACid:19643614	protein_coding
Loc_84627_Tr_1/1_Conf_1.000_Len_157	CA	sp|Q9U2Q9|GSK3_CAEEL	Glycogen synthase kinase-3
Loc_84628_Tr_1/1_Conf_1.000_Len_546	CA	ppa026681m|PACid:17660748	Zinc knuckle (CCHC-type) family protein
Loc_84675_Tr_2/2_Conf_0.667_Len_166	CA	ppa022632m|PACid:17667425	receptor like protein 34
Loc_8480_Tr_2/3_Conf_0.500_Len_1263	CA	ppa017659m|PACid:17643994	Leucine-rich repeat protein kinase family protein
Loc_8493_Tr_1/2_Conf_0.500_Len_359	CA	GSVIVT01010613001|PACid:17822725	RNA polymerase Rpb6
Loc_85041_Tr_1/1_Conf_1.000_Len_321	CA	ppa019388m|PACid:17656900
Loc_85632_Tr_1/1_Conf_1.000_Len_343	CA	GSVIVT01006319001|PACid:17819843	S-locus lectin protein kinase family protein
Loc_86494_Tr_1/1_Conf_1.000_Len_228	CA	ppb020424m|PACid:17644722
Loc_86629_Tr_1/1_Conf_1.000_Len_292	CA	GSVIVT01023876001|PACid:17832187	DNA-binding bromodomain-containing protein
Loc_8760_Tr_10/10_Conf_0.412_Len_3076	CA	ppa004482m|PACid:17659411	Transducin/WD40 repeat-like superfamily protein
Loc_87748_Tr_1/1_Conf_1.000_Len_172	CA	POPTR_0018s08340.1|PACid:18214930	dicer-like 3
Loc_8779_Tr_7/9_Conf_0.417_Len_1524	CA	ppa009404m|PACid:17663828	Homeodomain-like superfamily protein
Loc_88041_Tr_1/1_Conf_1.000_Len_634	CA	POPTR_0001s31480.1|PACid:18236333	disease resistance protein (TIR-NBS-LRR class), putative
Loc_88609_Tr_1/2_Conf_0.667_Len_737	CA	ppa019259m|PACid:17650174
Loc_89447_Tr_1/1_Conf_1.000_Len_330	CA	ppa026844m|PACid:17666958	LRR and NB-ARC domains-containing disease resistance protein
Loc_90813_Tr_1/1_Conf_1.000_Len_224	CA	GSVIVT01035354001|PACid:17840522	KH domain-containing protein
Loc_91182_Tr_1/1_Conf_1.000_Len_684	CA	POPTR_0003s06210.1|PACid:18217058
Loc_91183_Tr_1/1_Conf_1.000_Len_162	CA	POPTR_0007s13280.1|PACid:18243009
Loc_9120_Tr_2/12_Conf_1.000_Len_197	CA	Eucgr.C00269.1|PACid:23569783	Leucine-rich repeat protein kinase family protein
Loc_91673_Tr_1/1_Conf_1.000_Len_418	CA	ppa015219m|PACid:17651485	DNAse I-like superfamily protein
Loc_92039_Tr_1/1_Conf_1.000_Len_169	CA	GSVIVT01035418001|PACid:17840576	AGC (cAMP-dependent, cGMP-dependent and protein kinase C) kinase family protein
Loc_92075_Tr_1/1_Conf_1.000_Len_165	CA	ppa025959m|PACid:17666551	alpha 1,4-glycosyltransferase family protein
Loc_92113_Tr_1/1_Conf_1.000_Len_205	CA	ppa026687m|PACid:17648425	Leucine-rich repeat protein kinase family protein
Loc_92940_Tr_1/1_Conf_1.000_Len_170	CA	GSVIVT01003938001|PACid:17818824	ARM repeat superfamily protein
Loc_9324_Tr_44/46_Conf_0.121_Len_2803	CA	ppa018811m|PACid:17658697
Loc_93424_Tr_1/1_Conf_1.000_Len_173	CA	ppa1027136m|PACid:17647978
Loc_93428_Tr_1/1_Conf_1.000_Len_251	CA	POPTR_0002s13380.3|PACid:18245224	DA1
Loc_9342_Tr_51/54_Conf_0.187_Len_3674	CA	GSVIVT01030345001|PACid:17836877	receptor like protein 50
Loc_93579_Tr_1/1_Conf_1.000_Len_258	CA	sp|P10978|POLX_TOBAC	Retrovirus-related Pol polyprotein from transposon TNT 1-94; Protease; Reverse transcriptase; Endonuclease
Loc_93760_Tr_1/1_Conf_1.000_Len_175	CA	GSVIVT01011167001|PACid:17823124	calcium-dependent protein kinase 13
Loc_93935_Tr_1/1_Conf_1.000_Len_555	CA	ppa022115m|PACid:17654707	Ribonuclease H-like superfamily protein
Loc_94107_Tr_1/1_Conf_1.000_Len_217	CA	ppa020282m|PACid:17641295	Ribonuclease H-like superfamily protein
Loc_94351_Tr_1/1_Conf_1.000_Len_156	CA	POPTR_0005s01230.1|PACid:18206503	receptor like protein 15
Loc_95210_Tr_1/1_Conf_1.000_Len_338	CA	GSVIVT01012583001|PACid:17824135
Loc_9621_Tr_3/8_Conf_0.476_Len_4081	CA	POPTR_0015s13880.1|PACid:18232843	arginine/serine-rich splicing factor 35
Loc_96747_Tr_1/1_Conf_1.000_Len_300	CA	ppa016553m|PACid:17668293	Ribonuclease H-like superfamily protein
Loc_96902_Tr_1/1_Conf_1.000_Len_338	CA	ppa020282m|PACid:17641295	Ribonuclease H-like superfamily protein
Loc_97709_Tr_1/1_Conf_1.000_Len_216	CA	sp|P10978|POLX_TOBAC	Retrovirus-related Pol polyprotein from transposon TNT 1-94; Protease; Reverse transcriptase; Endonuclease
Loc_98235_Tr_1/1_Conf_1.000_Len_302	CA	ppa016553m|PACid:17668293	Ribonuclease H-like superfamily protein
Loc_9855_Tr_8/8_Conf_0.609_Len_5977	CA	ppa000149m|PACid:17648819	protein kinases;ubiquitin-protein ligases
Loc_9858_Tr_9/14_Conf_0.500_Len_4389	CA	ppa023967m|PACid:17666890	disease resistance protein (TIR-NBS-LRR class), putative
Loc_98602_Tr_1/1_Conf_1.000_Len_232	CA	ppa018769m|PACid:17646906	RNA-directed DNA polymerase (reverse transcriptase)-related family protein
Loc_99227_Tr_1/1_Conf_1.000_Len_157	CA	POPTR_0005s17265.1|PACid:18206979
OCV3_prime_c10434	CA	ppa024912m|PACid:17656835	FASCICLIN-like arabinogalactan protein 14 precursor
OCV3_prime_c15733	CA	GSVIVT01015825001|PACid:17826460	DHHC-type zinc finger family protein
OCV3_prime_c16153	CA	ppa005884m|PACid:17646389	RING/U-box superfamily protein
OCV3_prime_c18706	CA	POPTR_0019s09640.1|PACid:18219480	RNA-binding (RRM/RBD/RNP motifs) family protein
OCV3_prime_c19561	CA	POPTR_0015s05870.1|PACid:18233135	disease resistance family protein / LRR family protein
OCV3_prime_c20487	CA	POPTR_0007s00300.1|PACid:18242862	Late embryogenesis abundant protein, group 2
OCV3_prime_c21352	CA	POPTR_0063s00230.1|PACid:18215842	ankyrin-like1
OCV3_prime_c22134	CA	POPTR_0004s07340.1|PACid:18224590	Protein kinase superfamily protein
OCV3_prime_c4933	CA	POPTR_0006s13130.1|PACid:18213397	C2H2-like zinc finger protein
OCV3_prime_c54226	CA	ppa002051m|PACid:17666483	BED zinc finger ;hAT family dimerisation domain
OCV3_prime_c59473	CA	GSVIVT01009482001|PACid:17821884	Remorin family protein
OCV3_prime_c63811	CA	POPTR_0002s24380.2|PACid:18245353	Phototropic-responsive NPH3 family protein
OCV3_prime_c9204	CA	ppa002645m|PACid:17653368	basic helix-loop-helix (bHLH) DNA-binding superfamily protein
OCV3_prime_rep_c26034	CA	GSVIVT01024029001|PACid:17832323	RAC-like 3
OCV3_prime_rep_c28801	CA	POPTR_0005s16540.1|PACid:18206626	acetyl-CoA carboxylase 1
OCV3_prime_rep_c31754	CA	ppa006858m|PACid:17643088	Plant stearoyl-acyl-carrier-protein desaturase family protein
OCV3_prime_rep_c31783	CA	GSVIVT01022303001|PACid:17831186
OCV3_prime_rep_c32720	CA	GSVIVT01001340001|PACid:17817540	plasma-membrane associated cation-binding protein 1
OCV3_prime_rep_c34922	CA	ppa026692m|PACid:17667258	cytochrome P450, family 81, subfamily D, polypeptide 8
OCV3_prime_rep_c37833	CA	GSVIVT01015187001|PACid:17825984	nucleosome assembly protein 1;2
OCV3_prime_rep_c47956	CA	ppa006419m|PACid:17640862	RNA-binding (RRM/RBD/RNP motifs) family protein
OCV3_prime_rep_c48657	CA	Eucgr.E00871.1|PACid:23577597	Nucleoside diphosphate kinase family protein
OCV3_prime_rep_c50954	CA	Eucgr.H00914.1|PACid:23590313	AMP-dependent synthetase and ligase family protein
OCV3_prime_rep_c51390	CA	ppa003712m|PACid:17657500	polygalacturonase 2
OCV3_prime_rep_c57866	CA	GSVIVT01020524001|PACid:17829858	Ankyrin repeat family protein
OCV3_prime_rep_c67120	CA	ppa023472m|PACid:17646008	Aminotransferase-like, plant mobile domain family protein
OCV4_c19336	CA	GSVIVT01016939001|PACid:17827269	Leucine-rich repeat transmembrane protein kinase protein
OCV4_c20725	CA	POPTR_0008s08840.1|PACid:18248789	cytochrome P450, family 704, subfamily B, polypeptide 1
OCV4_c21207	CA	ppa015836m|PACid:17640957
OCV4_c21327	CA	GSVIVT01037358001|PACid:17842006	ARM repeat superfamily protein
OCV4_c21952	CA	GSVIVT01004123001|PACid:17818950	Ribonuclease H-like superfamily protein
OCV4_c22465	CA	POPTR_0004s07020.1|PACid:18226360
OCV4_c28654	CA	GSVIVT01032529001|PACid:17838442	transferases;sulfuric ester hydrolases;catalytics;transferases
OCV4_c30554	CA	ppa020282m|PACid:17641295	Ribonuclease H-like superfamily protein
OCV4_c32184	CA	POPTR_0011s01990.1|PACid:18232072	Ankyrin repeat family protein
OCV4_c32694	CA	GSVIVT01023497001|PACid:17831935	Calcium-binding EF-hand family protein
OCV4_c33809	CA	POPTR_0014s05290.1|PACid:18223624	Plant protein of unknown function (DUF247)
OCV4_c34124	CA	POPTR_0019s01030.1|PACid:18219852
OCV4_c34287	CA	sp|Q9P7J8|GAD8_SCHPO	Serine/threonine-protein kinase gad8
OCV4_c34291	CA	ppa022115m|PACid:17654707	Ribonuclease H-like superfamily protein
OCV4_c34531	CA	GSVIVT01017026001|PACid:17827337	LRR and NB-ARC domains-containing disease resistance protein
OCV4_c35344	CA	ppa016553m|PACid:17668293	Ribonuclease H-like superfamily protein
OCV4_c35911	CA	AT2G17860.1|PACid:19638651	protein_coding
OCV4_c35992	CA	GSVIVT01012382001|PACid:17824009	cysteine-rich RLK (RECEPTOR-like protein kinase) 8
OCV4_c36052	CA	POPTR_0003s19620.1|PACid:18218299
OCV4_c36301	CA	POPTR_0005s01170.1|PACid:18207495	zinc ion binding;nucleic acid binding
OCV4_c36629	CA	ppa020726m|PACid:17662415
OCV4_c36632	CA	ppb020741m|PACid:17665437
OCV4_c36847	CA	ppa000306m|PACid:17645782	glucan synthase-like 12
OCV4_c37243	CA	ppb020741m|PACid:17665437
OCV4_c37749	CA	sp|P0C2F6|RNHX1_ARATH	Sodium/hydrogen exchanger 1
OCV4_c38158	CA	Eucgr.G03358.2|PACid:23589233	alpha-N-acetylglucosaminidase family / NAGLU family
OCV4_c7218	CA	GSVIVT01031670001|PACid:17837794	ARM repeat superfamily protein
OCV4_rep_c10868	CA	ppa000697m|PACid:17663898	pre-mRNA-processing protein 40A
OCV4_rep_c12914	CA	POPTR_0003s20240.1|PACid:18217087	cytokinin oxidase/dehydrogenase 6
OCV4_rep_c13521	CA	Eucgr.F00858.1|PACid:23581544	S-locus lectin protein kinase family protein
OCV4_rep_c15114	CA	Eucgr.B03923.1|PACid:23569356	F-box family protein with a domain of unknown function (DUF295)
OCV4_rep_c1878	CA	ppa007389m|PACid:17661155	sequence-specific DNA binding transcription factors;sequence-specific DNA binding
OCV4_rep_c19619	CA	ppa025284m|PACid:17660547	Ankyrin repeat family protein
OCV4_rep_c1994	CA	ppa009046m|PACid:17658807	Uncharacterised protein family UPF0090
OCV4_rep_c20731	CA	Eucgr.B02260.1|PACid:23567377	villin-like 1
OCV4_rep_c20815	CA	Eucgr.I01792.1|PACid:23596488	DegP protease 1
OCV4_rep_c21083	CA	POPTR_0008s13660.1|PACid:18247385	PLATZ transcription factor family protein
OCV4_rep_c23225	CA	POPTR_0016s05820.1|PACid:18250328	Cysteine/Histidine-rich C1 domain family protein
OCV4_rep_c24079	CA	AT5G20570.3|PACid:19672464	protein_coding
OCV4_rep_c28691	CA	POPTR_0013s13140.1|PACid:18220701	NAD(P)-binding Rossmann-fold superfamily protein
OCV4_rep_c2933	CA	Eucgr.H05144.1|PACid:23594514	Ankyrin repeat family protein
OCV4_rep_c30410	CA	POPTR_0019s10450.1|PACid:18219273	MATE efflux family protein
OCV4_rep_c33256	CA	AT4G09350.1|PACid:19645061	protein_coding
OCV4_rep_c333	CA	ppa003052m|PACid:17655611	TRF-like 6
OCV4_rep_c33493	CA	ppa003218m|PACid:17661480	Sas10/U3 ribonucleoprotein (Utp) family protein
OCV4_rep_c33764	CA	POPTR_0017s06250.1|PACid:18210421
OCV4_rep_c34577	CA	POPTR_0064s00270.1|PACid:18221990	receptor like protein 33
OCV4_rep_c35365	CA	ppa018374m|PACid:17646769	Wall-associated kinase family protein
OCV4_rep_c3696	CA	POPTR_0014s09350.1|PACid:18223540	cyclic nucleotide gated channel 1
OCV4_rep_c3765	CA	POPTR_0019s12980.1|PACid:18219786	Disease resistance protein (TIR-NBS-LRR class) family
OCV4_rep_c38013	CA	GSVIVT01006341001|PACid:17819856	serine carboxypeptidase-like 31
OCV4_rep_c40022	CA	ppa022115m|PACid:17654707	Ribonuclease H-like superfamily protein
OCV4_rep_c41361	CA	ppa019012m|PACid:17642279	LRR and NB-ARC domains-containing disease resistance protein
OCV4_rep_c41727	CA	sp|P10978|POLX_TOBAC	Retrovirus-related Pol polyprotein from transposon TNT 1-94; Protease; Reverse transcriptase; Endonuclease
OCV4_rep_c41841	CA	ppa020529m|PACid:17657377	SET domain-containing protein
OCV4_rep_c42063	CA	GSVIVT01013625001|PACid:17824844	zinc finger (C3HC4-type RING finger) family protein
OCV4_rep_c42982	CA	POPTR_0002s06080.1|PACid:18244319	MAP kinase 20
OCV4_rep_c43657	CA	GSVIVT01038137001|PACid:17842534	Sas10/U3 ribonucleoprotein (Utp) family protein
OCV4_rep_c44034	CA	GSVIVT01035486001|PACid:17840633	Protein kinase superfamily protein
OCV4_rep_c44649	CA	ppa021048m|PACid:17656171	Seven transmembrane MLO family protein
OCV4_rep_c45867	CA	ppa024138m|PACid:17659628	F-box and associated interaction domains-containing protein
OCV4_rep_c47195	CA	ppa018498m|PACid:17667603	Arabidopsis protein of unknown function (DUF241)
OCV4_rep_c47334	CA	ppa1027179m|PACid:17658650	disease resistance protein (TIR-NBS-LRR class), putative
OCV4_rep_c47763	CA	POPTR_0005s15740.1|PACid:18208295	Rad23 UV excision repair protein family
OCV4_rep_c4832	CA	Eucgr.F02694.1|PACid:23583558	NagB/RpiA/CoA transferase-like superfamily protein
OCV4_rep_c8514	CA	GSVIVT01013307001|PACid:17824606	LRR and NB-ARC domains-containing disease resistance protein
Loc_10054_Tr_4/4_Conf_0.700_Len_1714	ecodB	Eucgr.J00120.1|PACid:23597798	expansin A8
Loc_10075_Tr_5/8_Conf_0.217_Len_386	ecodB	GSVIVT01004252001|PACid:17818961	ACT-like protein tyrosine kinase family protein
Loc_101921_Tr_1/1_Conf_1.000_Len_157	ecodB	sp|Q54QB1|ERK2_DICDI	Extracellular signal-regulated kinase 2
Loc_10194_Tr_3/3_Conf_0.778_Len_962	ecodB	AT4G30800.1|PACid:19647539	protein_coding
Loc_102229_Tr_1/1_Conf_1.000_Len_203	ecodB	AT5G40200.1|PACid:19666632	protein_coding
Loc_10238_Tr_5/5_Conf_0.643_Len_1945	ecodB	ppa017309m|PACid:17667629	Peroxidase superfamily protein
Loc_103167_Tr_1/1_Conf_1.000_Len_186	ecodB	GSVIVT01025064001|PACid:17833132	Polymerase/histidinol phosphatase-like
Loc_103285_Tr_1/1_Conf_1.000_Len_214	ecodB	ppa007136m|PACid:17661857	alpha-galactosidase 2
Loc_104223_Tr_1/1_Conf_1.000_Len_193	ecodB	GSVIVT01020995001|PACid:17830216	beta-galactosidase 7
Loc_104633_Tr_1/1_Conf_1.000_Len_189	ecodB	Eucgr.A02507.1|PACid:23564436	RNA binding;RNA binding
Loc_105486_Tr_1/1_Conf_1.000_Len_189	ecodB	GSVIVT01025496001|PACid:17833479	branched-chain alpha-keto acid decarboxylase E1 beta subunit
Loc_107270_Tr_1/1_Conf_1.000_Len_163	ecodB	ppa021978m|PACid:17649177	Zinc knuckle (CCHC-type) family protein
Loc_109345_Tr_1/1_Conf_1.000_Len_582	ecodB	GSVIVT01036343001|PACid:17841305	terpene synthase 21
Loc_109364_Tr_1/1_Conf_1.000_Len_173	ecodB	GSVIVT01004123001|PACid:17818950	Ribonuclease H-like superfamily protein
Loc_110689_Tr_1/1_Conf_1.000_Len_209	ecodB	GSVIVT01004252001|PACid:17818961	ACT-like protein tyrosine kinase family protein
Loc_11301_Tr_4/8_Conf_0.636_Len_4219	ecodB	ppa018570m|PACid:17665270	ATP binding;ATP-dependent helicases;DNA helicases
Loc_113477_Tr_1/1_Conf_1.000_Len_227	ecodB	AT3G46120.1|PACid:19664729	protein_coding
Loc_11572_Tr_5/5_Conf_0.583_Len_1513	ecodB	ppa009557m|PACid:17663010	S-adenosyl-L-methionine-dependent methyltransferases superfamily protein
Loc_116680_Tr_1/3_Conf_0.600_Len_913	ecodB	ppb013119m|PACid:17663133	RNA binding;RNA-directed DNA polymerases
Loc_117108_Tr_1/1_Conf_1.000_Len_234	ecodB	sp|P0C2F6|RNHX1_ARATH	Sodium/hydrogen exchanger 1
Loc_118851_Tr_1/1_Conf_1.000_Len_195	ecodB	ppa020726m|PACid:17662415
Loc_118852_Tr_2/5_Conf_0.647_Len_1309	ecodB	ppb013628m|PACid:17650275	cyclic nucleotide gated channel 1
Loc_119318_Tr_1/1_Conf_1.000_Len_261	ecodB	GSVIVT01004252001|PACid:17818961	ACT-like protein tyrosine kinase family protein
Loc_121331_Tr_1/1_Conf_1.000_Len_207	ecodB	GSVIVT01004252001|PACid:17818961	ACT-like protein tyrosine kinase family protein
Loc_121404_Tr_1/1_Conf_1.000_Len_243	ecodB	AT3G09510.1|PACid:19663586	protein_coding
Loc_121606_Tr_1/1_Conf_1.000_Len_307	ecodB	GSVIVT01023876001|PACid:17832187	DNA-binding bromodomain-containing protein
Loc_124062_Tr_1/1_Conf_1.000_Len_156	ecodB	GSVIVT01023876001|PACid:17832187	DNA-binding bromodomain-containing protein
Loc_12523_Tr_7/31_Conf_1.000_Len_182	ecodB	GSVIVT01036582001|PACid:17841480	LRR and NB-ARC domains-containing disease resistance protein
Loc_126501_Tr_1/1_Conf_1.000_Len_155	ecodB	ppa016677m|PACid:17666643	DNAse I-like superfamily protein
Loc_128786_Tr_1/1_Conf_1.000_Len_248	ecodB	sp|O60952|LIME_DICDI	LIM domain-containing protein E
Loc_129340_Tr_1/1_Conf_1.000_Len_266	ecodB	sp|P42378|RP32_PSEAE
Loc_131199_Tr_1/1_Conf_1.000_Len_197	ecodB	sp|Q54NC1|NCB5R_DICDI	NADH-cytochrome b5 reductase 1
Loc_132056_Tr_1/1_Conf_1.000_Len_230	ecodB	ppa002025m|PACid:17662612	Tetratricopeptide repeat (TPR)-like superfamily protein
Loc_132902_Tr_1/1_Conf_1.000_Len_752	ecodB	sp|P32020|NLTP_MOUSE	Non-specific lipid-transfer protein
Loc_132907_Tr_1/3_Conf_0.625_Len_1640	ecodB	sp|P83968|ACT6_DROSI	Actin, indirect flight muscle
Loc_132913_Tr_1/1_Conf_1.000_Len_352	ecodB	sp|Q5ZM98|GRP75_CHICK	Stress-70 protein, mitochondrial
Loc_132917_Tr_1/1_Conf_1.000_Len_781	ecodB	sp|Q9JIF7|COPB_MOUSE	Coatomer subunit beta
Loc_132921_Tr_1/1_Conf_1.000_Len_554	ecodB	sp|P62864|RS30_RAT	40S ribosomal protein S30
Loc_132926_Tr_1/1_Conf_1.000_Len_336	ecodB	sp|Q9VMU4|RL37A_DROME	60S ribosomal protein L37a
Loc_132970_Tr_1/1_Conf_1.000_Len_418	ecodB	sp|P15007|ENO_DROME	Enolase
Loc_132990_Tr_1/1_Conf_1.000_Len_406	ecodB	sp|P34843|COX3_APILI	Cytochrome c oxidase subunit 3
Loc_133002_Tr_1/1_Conf_1.000_Len_704	ecodB	sp|Q962U1|RL13_SPOFR	60S ribosomal protein L13
Loc_133022_Tr_1/1_Conf_1.000_Len_2260	ecodB	sp|Q9GPH3|ATFC_BOMMO	Activating transcription factor of chaperone
Loc_133050_Tr_1/1_Conf_1.000_Len_490	ecodB	sp|A1ZA47|ZASP_DROME	Protein abnormal spindle
Loc_133062_Tr_1/1_Conf_1.000_Len_780	ecodB	sp|P41973|SODC_DROWI	Superoxide dismutase [Cu-Zn]
Loc_133066_Tr_1/1_Conf_1.000_Len_1379	ecodB	sp|P42284|LOLA2_DROME	Longitudinals lacking protein, isoforms H/M/V
Loc_133075_Tr_1/1_Conf_1.000_Len_461	ecodB	sp|Q9W334|RS28_DROME	40S ribosomal protein S28
Loc_133089_Tr_1/2_Conf_0.667_Len_1545	ecodB	sp|P22464|ANXB9_DROME	Annexin B9
Loc_133161_Tr_1/1_Conf_1.000_Len_361	ecodB	sp|P04038|COX6C_BOVIN	Cytochrome c oxidase subunit 6C
Loc_133166_Tr_1/1_Conf_1.000_Len_1623	ecodB	sp|P41996|CPG2_CAEEL	Chondroitin proteoglycan-2
Loc_133186_Tr_1/1_Conf_1.000_Len_1211	ecodB	sp|Q91XC8|DAP1_MOUSE	Death-associated protein 1
Loc_133192_Tr_1/1_Conf_1.000_Len_861	ecodB	sp|P62752|RL23A_RAT	60S ribosomal protein L23a
Loc_133236_Tr_1/1_Conf_1.000_Len_1520	ecodB	sp|P82147|L2EFL_DROME	Protein lethal(2)essential for life
Loc_133237_Tr_1/1_Conf_1.000_Len_657	ecodB	sp|P51909|APOD_CAVPO	Apolipoprotein D
Loc_133252_Tr_1/1_Conf_1.000_Len_321	ecodB	sp|Q7KF90|RL31_SPOFR	60S ribosomal protein L31
Loc_133256_Tr_1/1_Conf_1.000_Len_331	ecodB	sp|P07192|MAL3_DROME	Maltase A3
Loc_133315_Tr_1/1_Conf_1.000_Len_517	ecodB	sp|O65059|RS15_PICMA	40S ribosomal protein S15
Loc_133317_Tr_1/1_Conf_1.000_Len_499	ecodB	sp|Q8T3U2|RS23_DROME	40S ribosomal protein S23
Loc_133352_Tr_1/1_Conf_1.000_Len_648	ecodB	sp|P49291|LAZA_SCHAM	Lazarillo protein
Loc_133359_Tr_1/1_Conf_1.000_Len_2141	ecodB	POPTR_0009s10990.1|PACid:18227673
Loc_133374_Tr_1/2_Conf_0.667_Len_1628	ecodB	sp|Q6P823|H33_XENTR	Histone H3.3
Loc_133374_Tr_2/2_Conf_0.667_Len_1201	ecodB	sp|Q6P823|H33_XENTR	Histone H3.3
Loc_133385_Tr_1/1_Conf_1.000_Len_713	ecodB	sp|O16264|PEBPH_CAEEL	Phosphatidylethanolamine-binding protein homolog F40A3.3
Loc_133389_Tr_1/1_Conf_1.000_Len_349	ecodB	sp|Q6DHC1|RB18B_DANRE	Ras-related protein Rab-18-B
Loc_133395_Tr_1/1_Conf_1.000_Len_790	ecodB	sp|Q9U505|AT5G_MANSE	ATP synthase lipid-binding protein, mitochondrial
Loc_133405_Tr_1/1_Conf_1.000_Len_1493	ecodB	sp|P62154|CALM_LOCMI	Calmodulin
Loc_133410_Tr_1/1_Conf_1.000_Len_879	ecodB	sp|P06742|MLC1_DROME	Myosin light chain alkali
Loc_133425_Tr_1/2_Conf_0.750_Len_653	ecodB	sp|Q7Q0Q1|MCM6_ANOGA	DNA replication licensing factor Mcm6
Loc_133473_Tr_1/2_Conf_0.667_Len_1469	ecodB	sp|P22464|ANXB9_DROME	Annexin B9
Loc_133473_Tr_2/2_Conf_0.667_Len_1298	ecodB	sp|P22464|ANXB9_DROME	Annexin B9
Loc_133478_Tr_1/1_Conf_1.000_Len_331	ecodB	sp|P05661|MYSA_DROME	Myosin heavy chain, muscle
Loc_133483_Tr_1/1_Conf_1.000_Len_355	ecodB	sp|Q9U3Z7|NH2L1_DROME	NHP2-like protein 1 homolog
Loc_133486_Tr_1/1_Conf_1.000_Len_317	ecodB	sp|Q56FC8|RL38_LYSTE	60S ribosomal protein L38
Loc_133490_Tr_1/1_Conf_1.000_Len_2171	ecodB	sp|Q6IFY7|RTN1A_XENLA	Reticulon-1-A
Loc_133510_Tr_1/1_Conf_1.000_Len_160	ecodB	sp|Q495T6|MMEL1_HUMAN	Membrane metallo-endopeptidase-like 1; Membrane metallo-endopeptidase-like 1, soluble form
Loc_133513_Tr_1/1_Conf_1.000_Len_1056	ecodB	sp|Q75VN3|TCTP_BOMMO	Translationally-controlled tumor protein homolog
Loc_133566_Tr_1/1_Conf_1.000_Len_3103	ecodB	sp|Q29092|ENPL_PIG	Endoplasmin
Loc_133572_Tr_1/1_Conf_1.000_Len_905	ecodB	sp|Q05974|RAB1A_LYMST	Ras-related protein Rab-1A
Loc_133574_Tr_1/1_Conf_1.000_Len_1268	ecodB	sp|Q9XZ71|TNNT_PERAM	Troponin T
Loc_133586_Tr_1/1_Conf_1.000_Len_1091	ecodB	sp|Q69BJ7|UCRI_SAISC	Cytochrome b-c1 complex subunit Rieske, mitochondrial; Cytochrome b-c1 complex subunit 11
Loc_133594_Tr_1/1_Conf_1.000_Len_1081	ecodB	sp|Q0PXX8|RSSA_DIACI	40S ribosomal protein SA
Loc_133595_Tr_1/1_Conf_1.000_Len_1084	ecodB	sp|Q28EB4|NP1L1_XENTR	Nucleosome assembly protein 1-like 1
Loc_133598_Tr_1/1_Conf_1.000_Len_1815	ecodB	sp|P08991|H2AV_STRPU	Histone H2A.V
Loc_133602_Tr_1/1_Conf_1.000_Len_551	ecodB	sp|P04572|SCP_PERVT	Sarcoplasmic calcium-binding protein
Loc_133612_Tr_1/1_Conf_1.000_Len_609	ecodB	sp|Q8WQI7|RL18A_SPOFR	60S ribosomal protein L18a
Loc_133673_Tr_1/1_Conf_1.000_Len_1896	ecodB	sp|P41073|PEP_DROME	Zinc finger protein on ecdysone puffs
Loc_133704_Tr_1/1_Conf_1.000_Len_1296	ecodB	sp|Q9IA79|BI1_PAROL	Probable Bax inhibitor 1
Loc_133718_Tr_1/1_Conf_1.000_Len_951	ecodB	sp|Q6TLF6|RGN_DANRE	Regucalcin
Loc_133761_Tr_1/1_Conf_1.000_Len_2624	ecodB	sp|P54399|PDI_DROME	Protein disulfide-isomerase
Loc_133777_Tr_1/1_Conf_1.000_Len_275	ecodB	GSVIVT01013410001|PACid:17824678	Ribophorin I
Loc_133779_Tr_1/1_Conf_1.000_Len_500	ecodB	sp|P45842|RL34_AEDAL	60S ribosomal protein L34
Loc_133811_Tr_1/1_Conf_1.000_Len_872	ecodB	sp|P47911|RL6_MOUSE	60S ribosomal protein L6
Loc_133814_Tr_1/1_Conf_1.000_Len_794	ecodB	sp|P48375|FKB12_DROME	12 kDa FK506-binding protein
Loc_133822_Tr_1/1_Conf_1.000_Len_385	ecodB	sp|Q9VXX8|RL371_DROME	Probable 60S ribosomal protein L37-A
Loc_133826_Tr_1/1_Conf_1.000_Len_1380	ecodB	sp|P09180|RL4_DROME	60S ribosomal protein L4
Loc_133832_Tr_1/2_Conf_0.750_Len_2035	ecodB	sp|Q6PCR6|ZFR_DANRE	Zinc finger RNA-binding protein
Loc_133852_Tr_1/1_Conf_1.000_Len_1091	ecodB	sp|P53777|MLP1_DROME	Muscle LIM protein 1
Loc_133864_Tr_1/1_Conf_1.000_Len_245	ecodB	sp|Q962S4|RL39_SPOFR	60S ribosomal protein L39
Loc_133930_Tr_1/1_Conf_1.000_Len_1884	ecodB	sp|P12261|EF1G_ARTSA	Elongation factor 1-gamma
Loc_133939_Tr_1/1_Conf_1.000_Len_640	ecodB	sp|P36241|RL19_DROME	60S ribosomal protein L19
Loc_133958_Tr_1/1_Conf_1.000_Len_1289	ecodB	sp|O16797|RL3_DROME	60S ribosomal protein L3
Loc_134023_Tr_1/1_Conf_1.000_Len_1041	ecodB	sp|A1ZA47|ZASP_DROME	Protein abnormal spindle
Loc_134041_Tr_1/1_Conf_1.000_Len_528	ecodB	sp|Q5DC69|CH10_SCHJA	10 kDa heat shock protein, mitochondrial
Loc_134051_Tr_3/4_Conf_0.500_Len_1399	ecodB	sp|P82147|L2EFL_DROME	Protein lethal(2)essential for life
Loc_134125_Tr_1/1_Conf_1.000_Len_1328	ecodB	sp|Q9VEN1|FLNA_DROME	Filamin-A
Loc_134129_Tr_1/1_Conf_1.000_Len_1644	ecodB	sp|Q9D8V0|HM13_MOUSE	Minor histocompatibility antigen H13
Loc_134153_Tr_1/1_Conf_1.000_Len_510	ecodB	sp|P08570|RLA1_DROME	60S acidic ribosomal protein P1
Loc_134155_Tr_1/2_Conf_0.667_Len_1151	ecodB	sp|Q27415|NLP_DROME	Nucleoplasmin-like protein
Loc_134155_Tr_2/2_Conf_0.667_Len_835	ecodB	sp|Q27415|NLP_DROME	Nucleoplasmin-like protein
Loc_134173_Tr_1/2_Conf_0.750_Len_848	ecodB	sp|P55935|RS9_DROME	40S ribosomal protein S9
Loc_134173_Tr_2/2_Conf_0.750_Len_639	ecodB	sp|P55935|RS9_DROME	40S ribosomal protein S9
Loc_134184_Tr_1/1_Conf_1.000_Len_203	ecodB	sp|P23709|NDUS3_BOVIN	NADH dehydrogenase [ubiquinone] iron-sulfur protein 3, mitochondrial
Loc_134192_Tr_1/1_Conf_1.000_Len_528	ecodB	sp|Q9VWA1|CLC_DROME	Clathrin light chain
Loc_134271_Tr_1/1_Conf_1.000_Len_541	ecodB	sp|P39018|RS19A_DROME	40S ribosomal protein S19a
Loc_134279_Tr_1/1_Conf_1.000_Len_1446	ecodB	sp|O44104|G3P2_DROPS	Glyceraldehyde-3-phosphate dehydrogenase 2
Loc_134280_Tr_1/1_Conf_1.000_Len_549	ecodB	sp|P46778|RL21_HUMAN	60S ribosomal protein L21
Loc_134320_Tr_3/3_Conf_0.778_Len_750	ecodB	sp|P0CG60|UBB_PONPY	Polyubiquitin-B; Ubiquitin
Loc_134321_Tr_1/1_Conf_1.000_Len_195	ecodB	sp|Q25147|SC61A_HALRO	Protein transport protein Sec61 subunit alpha
Loc_134322_Tr_1/1_Conf_1.000_Len_1038	ecodB	sp|P38657|PDIA3_BOVIN	Protein disulfide-isomerase A3
Loc_134324_Tr_1/1_Conf_1.000_Len_172	ecodB	sp|Q2YDE9|TES_BOVIN	Testin
Loc_134352_Tr_1/1_Conf_1.000_Len_723	ecodB	sp|P30736|RL15_CHITE	60S ribosomal protein L15
Loc_134370_Tr_1/1_Conf_1.000_Len_591	ecodB	sp|P00850|ATP6_DROME	ATP synthase subunit a
Loc_134371_Tr_1/1_Conf_1.000_Len_711	ecodB	sp|Q5RF02|TCPE_PONAB	T-complex protein 1 subunit epsilon
Loc_134403_Tr_1/1_Conf_1.000_Len_976	ecodB	sp|Q9UBQ7|GRHPR_HUMAN	Glyoxylate reductase/hydroxypyruvate reductase
Loc_134415_Tr_1/1_Conf_1.000_Len_171	ecodB	POPTR_0018s14500.1|PACid:18215578
Loc_134462_Tr_1/1_Conf_1.000_Len_471	ecodB	sp|P61166|TM258_MOUSE	Transmembrane protein 258
Loc_134466_Tr_1/1_Conf_1.000_Len_234	ecodB	sp|P34528|YM67_CAEEL	Putative serine protease K12H4.7
Loc_134468_Tr_1/1_Conf_1.000_Len_2276	ecodB	sp|Q56K12|OAZ1_BOVIN	Ornithine decarboxylase antizyme 1
Loc_134479_Tr_1/1_Conf_1.000_Len_2029	ecodB	sp|P35381|ATPA_DROME	ATP synthase subunit alpha, mitochondrial
Loc_134484_Tr_1/1_Conf_1.000_Len_313	ecodB	sp|P00129|QCR7_BOVIN	Cytochrome b-c1 complex subunit 7
Loc_134491_Tr_1/1_Conf_1.000_Len_695	ecodB	sp|P05090|APOD_HUMAN	Apolipoprotein D
Loc_134497_Tr_1/1_Conf_1.000_Len_416	ecodB	sp|O94581|COX12_SCHPO	Cytochrome c oxidase subunit 6B
Loc_134543_Tr_1/1_Conf_1.000_Len_432	ecodB	sp|Q6P4W7|RIC8A_XENTR	Synembryn-A
Loc_134581_Tr_1/1_Conf_1.000_Len_1392	ecodB	sp|Q90744|NAGAB_CHICK	Alpha-N-acetylgalactosaminidase
Loc_134600_Tr_1/1_Conf_1.000_Len_426	ecodB	sp|Q9V3J1|VATH_DROME	V-type proton ATPase subunit H
Loc_134610_Tr_1/1_Conf_1.000_Len_932	ecodB	sp|P05300|LAMP1_CHICK	Antimicrobial peptide CHP1
Loc_134623_Tr_1/1_Conf_1.000_Len_453	ecodB	sp|Q710D6|COX5B_VULVU	Cytochrome c oxidase subunit 5B, mitochondrial
Loc_134671_Tr_1/1_Conf_1.000_Len_235	ecodB	sp|Q80UJ9|SETMR_MOUSE	Histone-lysine N-methyltransferase SETMAR
Loc_134675_Tr_1/1_Conf_1.000_Len_579	ecodB	sp|O02387|CU17_BOMMO	Larval cuticle protein LCP-17
Loc_134677_Tr_1/1_Conf_1.000_Len_446	ecodB	sp|O35737|HNRH1_MOUSE	Heterogeneous nuclear ribonucleoprotein H; Heterogeneous nuclear ribonucleoprotein H, N-terminally processed
Loc_134704_Tr_1/1_Conf_1.000_Len_600	ecodB	sp|Q9QZA6|CD151_RAT	CD151 antigen
Loc_134707_Tr_1/1_Conf_1.000_Len_1458	ecodB	sp|Q9VXY7|LSD2_DROME	Lipid storage droplets surface-binding protein 2
Loc_134716_Tr_1/1_Conf_1.000_Len_984	ecodB	sp|Q5M8Y1|SPCS2_XENTR	Probable signal peptidase complex subunit 2
Loc_134720_Tr_1/1_Conf_1.000_Len_416	ecodB	sp|P49630|RL36_DROME	60S ribosomal protein L36
Loc_134721_Tr_1/1_Conf_1.000_Len_2495	ecodB	sp|P02828|HSP83_DROME	Heat shock protein 83
Loc_134731_Tr_1/1_Conf_1.000_Len_285	ecodB	sp|P26686|SRR55_DROME	Serine-arginine protein 55
Loc_134750_Tr_1/1_Conf_1.000_Len_1342	ecodB	sp|P22922|A1AT_BOMMO	Antitrypsin
Loc_134756_Tr_1/1_Conf_1.000_Len_766	ecodB	sp|A8CAG3|RL17_PHLPP	60S ribosomal protein L17
Loc_134802_Tr_1/1_Conf_1.000_Len_397	ecodB	sp|O00505|IMA3_HUMAN	Importin subunit alpha-3
Loc_134894_Tr_1/1_Conf_1.000_Len_547	ecodB	sp|P20482|CNC_DROME	Segmentation protein cap'n'collar
Loc_134908_Tr_1/1_Conf_1.000_Len_224	ecodB	sp|Q3B8Q2|IF4A3_RAT	Eukaryotic initiation factor 4A-III; Eukaryotic initiation factor 4A-III, N-terminally processed
Loc_134932_Tr_1/1_Conf_1.000_Len_958	ecodB	sp|P52013|CYP5_CAEEL	Peptidyl-prolyl cis-trans isomerase 5
Loc_134966_Tr_1/1_Conf_1.000_Len_1144	ecodB	sp|Q1HPU0|TPM1_BOMMO	Tropomyosin-1
Loc_134968_Tr_1/1_Conf_1.000_Len_499	ecodB	sp|Q6GMR7|FAAH2_HUMAN	Fatty-acid amide hydrolase 2
Loc_134991_Tr_1/1_Conf_1.000_Len_1735	ecodB	sp|Q2PQM7|IDGF4_GLOMM	Chitinase-like protein Idgf4
Loc_135014_Tr_1/1_Conf_1.000_Len_581	ecodB	sp|Q6XIM8|RS15A_DROYA	40S ribosomal protein S15a
Loc_135045_Tr_1/1_Conf_1.000_Len_450	ecodB	sp|Q9V8Y2|OB56A_DROME	General odorant-binding protein 56a
Loc_135059_Tr_1/1_Conf_1.000_Len_421	ecodB	sp|P13008|RS26_DROME	40S ribosomal protein S26
Loc_135076_Tr_1/1_Conf_1.000_Len_1285	ecodB	sp|O34940|YVRE_BACSU	Putative sugar lactone lactonase YvrE
Loc_135082_Tr_1/1_Conf_1.000_Len_412	ecodB	sp|Q68FS4|AMPL_RAT	Cytosol aminopeptidase
Loc_135083_Tr_1/1_Conf_1.000_Len_448	ecodB	sp|Q17058|MAL1_APIME	Alpha-glucosidase
Loc_135104_Tr_1/1_Conf_1.000_Len_1299	ecodB	sp|P26686|SRR55_DROME	Serine-arginine protein 55
Loc_135108_Tr_1/1_Conf_1.000_Len_289	ecodB	sp|P24656|PTP_NPVAC	Tyrosine-protein phosphatase
Loc_135147_Tr_1/1_Conf_1.000_Len_1920	ecodB	sp|O60238|BNI3L_HUMAN	BCL2/adenovirus E1B 19 kDa protein-interacting protein 3-like
Loc_135148_Tr_1/1_Conf_1.000_Len_367	ecodB	sp|P41375|IF2B_DROME	Eukaryotic translation initiation factor 2 subunit 2
Loc_135151_Tr_1/1_Conf_1.000_Len_515	ecodB	sp|P62278|RS13_RAT	40S ribosomal protein S13
Loc_135161_Tr_1/1_Conf_1.000_Len_454	ecodB	sp|Q9QUM9|PSA6_MOUSE	Proteasome subunit alpha type-6
Loc_135167_Tr_1/1_Conf_1.000_Len_738	ecodB	sp|P29522|EF1B2_BOMMO	Elongation factor 1-beta'
Loc_135182_Tr_1/1_Conf_1.000_Len_315	ecodB	sp|P09972|ALDOC_HUMAN	Fructose-bisphosphate aldolase C
Loc_135216_Tr_1/1_Conf_1.000_Len_344	ecodB	sp|Q9Z2U1|PSA5_MOUSE	Proteasome subunit alpha type-5
Loc_135257_Tr_1/1_Conf_1.000_Len_331	ecodB	sp|Q9QXE0|HACL1_MOUSE	2-hydroxyacyl-CoA lyase 1
Loc_135266_Tr_1/1_Conf_1.000_Len_229	ecodB	sp|Q8BJ64|CHDH_MOUSE	Choline dehydrogenase, mitochondrial
Loc_135301_Tr_1/1_Conf_1.000_Len_661	ecodB	sp|Q94514|COX5A_DROME	Cytochrome c oxidase subunit 5A, mitochondrial
Loc_135324_Tr_1/1_Conf_1.000_Len_670	ecodB	sp|Q7SIB2|CO4A1_BOVIN	Collagen alpha-1(IV) chain
Loc_135347_Tr_1/1_Conf_1.000_Len_478	ecodB	sp|Q0MQG3|NDUS2_PONPY	NADH dehydrogenase [ubiquinone] iron-sulfur protein 2, mitochondrial
Loc_135365_Tr_1/1_Conf_1.000_Len_558	ecodB	sp|P62958|HINT1_BOVIN	Histidine triad nucleotide-binding protein 1
Loc_135382_Tr_1/1_Conf_1.000_Len_867	ecodB	sp|O95478|NSA2_HUMAN	Ribosome biogenesis protein NSA2 homolog
Loc_135403_Tr_1/2_Conf_0.667_Len_862	ecodB	GSVIVT01009548001|PACid:17821932	phospholipase A 2A
Loc_135413_Tr_2/2_Conf_0.667_Len_436	ecodB	sp|Q921U8|SMTN_MOUSE	Smoothelin
Loc_135419_Tr_1/1_Conf_1.000_Len_1053	ecodB	sp|Q9VEN1|FLNA_DROME	Filamin-A
Loc_135437_Tr_1/1_Conf_1.000_Len_778	ecodB	sp|Q24319|OST48_DROME	Dolichyl-diphosphooligosaccharide--protein glycosyltransferase 48 kDa subunit
Loc_135446_Tr_1/1_Conf_1.000_Len_346	ecodB	sp|Q28653|2A5D_RABIT	Serine/threonine-protein phosphatase 2A 56 kDa regulatory subunit delta isoform
Loc_135451_Tr_1/1_Conf_1.000_Len_593	ecodB	sp|Q9CQJ8|NDUB9_MOUSE	NADH dehydrogenase [ubiquinone] 1 beta subcomplex subunit 9
Loc_135522_Tr_1/1_Conf_1.000_Len_731	ecodB	sp|P08928|LAM0_DROME	Lamin Dm0
Loc_135553_Tr_1/1_Conf_1.000_Len_193	ecodB	sp|P49291|LAZA_SCHAM	Lazarillo protein
Loc_135568_Tr_1/1_Conf_1.000_Len_466	ecodB	sp|P62335|PRS10_SPETR	26S protease regulatory subunit 10B
Loc_135570_Tr_1/1_Conf_1.000_Len_524	ecodB	sp|P46778|RL21_HUMAN	60S ribosomal protein L21
Loc_135576_Tr_1/1_Conf_1.000_Len_508	ecodB	sp|Q7KN62|TERA_DROME	Transitional endoplasmic reticulum ATPase TER94
Loc_135598_Tr_1/1_Conf_1.000_Len_487	ecodB	sp|P62282|RS11_RAT	40S ribosomal protein S11
Loc_135611_Tr_1/1_Conf_1.000_Len_402	ecodB	sp|O15381|NVL_HUMAN	Nuclear valosin-containing protein-like
Loc_135646_Tr_1/1_Conf_1.000_Len_1301	ecodB	sp|O35115|FHL2_RAT	Four and a half LIM domains protein 2
Loc_135658_Tr_1/1_Conf_1.000_Len_589	ecodB	sp|Q08013|SSRG_RAT	Translocon-associated protein subunit gamma
Loc_135670_Tr_1/1_Conf_1.000_Len_394	ecodB	sp|Q9NG56|TPM_BLAGE	Tropomyosin
Loc_135682_Tr_1/1_Conf_1.000_Len_584	ecodB	sp|P86412|MYP2_PIG	Myelin P2 protein
Loc_135696_Tr_1/1_Conf_1.000_Len_563	ecodB	sp|P80455|RS12_DROME	40S ribosomal protein S12
Loc_135700_Tr_1/1_Conf_1.000_Len_516	ecodB	sp|P08570|RLA1_DROME	60S acidic ribosomal protein P1
Loc_135707_Tr_1/1_Conf_1.000_Len_681	ecodB	sp|P08879|NDKA_DROME	Nucleoside diphosphate kinase
Loc_135733_Tr_1/1_Conf_1.000_Len_575	ecodB	sp|Q962Q6|RS24_SPOFR	40S ribosomal protein S24
Loc_135747_Tr_1/1_Conf_1.000_Len_1101	ecodB	sp|Q5RDG4|PDIA3_PONAB	Protein disulfide-isomerase A3
Loc_135754_Tr_1/1_Conf_1.000_Len_443	ecodB	sp|Q29361|RL35_PIG	60S ribosomal protein L35
Loc_135757_Tr_1/1_Conf_1.000_Len_585	ecodB	sp|Q9NB21|RS7_CULQU	40S ribosomal protein S7
Loc_135781_Tr_1/1_Conf_1.000_Len_1816	ecodB	sp|P28648|CD63_RAT	CD63 antigen
Loc_135825_Tr_1/1_Conf_1.000_Len_542	ecodB	sp|P31478|VATF_MANSE	V-type proton ATPase subunit F
Loc_135831_Tr_1/1_Conf_1.000_Len_405	ecodB	sp|Q9WV34|MPP2_MOUSE	MAGUK p55 subfamily member 2
Loc_135850_Tr_1/1_Conf_1.000_Len_447	ecodB	sp|Q4GXG7|RL18_TIMBA	60S ribosomal protein L18
Loc_135887_Tr_1/1_Conf_1.000_Len_747	ecodB	sp|Q5RC30|SC11C_PONAB	Signal peptidase complex catalytic subunit SEC11C
Loc_135915_Tr_1/1_Conf_1.000_Len_941	ecodB	sp|P62255|UB2G1_RAT	Ubiquitin-conjugating enzyme E2 G1; Ubiquitin-conjugating enzyme E2 G1, N-terminally processed
Loc_135923_Tr_1/1_Conf_1.000_Len_1238	ecodB	sp|Q24562|U2AF2_DROME	Splicing factor U2AF 50 kDa subunit
Loc_135929_Tr_1/1_Conf_1.000_Len_312	ecodB	AT4G18300.1|PACid:19646789	protein_coding
Loc_135945_Tr_1/1_Conf_1.000_Len_363	ecodB	sp|P42577|FRIS_LYMST	Soma ferritin
Loc_135950_Tr_1/1_Conf_1.000_Len_447	ecodB	sp|Q14409|GLPK3_HUMAN	Putative glycerol kinase 3
Loc_135983_Tr_1/2_Conf_0.667_Len_1529	ecodB	sp|Q08473|SQD_DROME	RNA-binding protein squid
Loc_136058_Tr_1/1_Conf_1.000_Len_1182	ecodB	sp|P54985|PPIA_BLAGE	Peptidyl-prolyl cis-trans isomerase
Loc_136118_Tr_1/1_Conf_1.000_Len_1128	ecodB	sp|O18640|GBLP_DROME	Guanine nucleotide-binding protein subunit beta-like protein
Loc_136120_Tr_1/1_Conf_1.000_Len_296	ecodB	sp|Q6NY52|THOC5_DANRE	THO complex subunit 5 homolog
Loc_136134_Tr_1/1_Conf_1.000_Len_806	ecodB	sp|Q17025|CTR2_ANOGA	Chymotrypsin-2
Loc_136182_Tr_1/1_Conf_1.000_Len_374	ecodB	sp|Q4LAY1|RS29_SCALT	40S ribosomal protein S29
Loc_136183_Tr_1/1_Conf_1.000_Len_214	ecodB	sp|P60901|PSA6_RAT	Proteasome subunit alpha type-6
Loc_136185_Tr_1/1_Conf_1.000_Len_485	ecodB	sp|Q6YHK3|CD109_HUMAN	CD109 antigen
Loc_136193_Tr_1/1_Conf_1.000_Len_368	ecodB	sp|Q9VPL3|RM10_DROME	39S ribosomal protein L10, mitochondrial
Loc_136218_Tr_1/1_Conf_1.000_Len_306	ecodB	sp|B3A0N5|APY_TABYA	Apyrase
Loc_136219_Tr_1/1_Conf_1.000_Len_502	ecodB	sp|P21589|5NTD_HUMAN	5'-nucleotidase
Loc_136253_Tr_1/1_Conf_1.000_Len_1264	ecodB	sp|Q9VYY4|C4G15_DROME	Cytochrome P450 4g15
Loc_136258_Tr_1/1_Conf_1.000_Len_872	ecodB	sp|P00769|CTR2_VESCR	Chymotrypsin-2
Loc_136306_Tr_1/1_Conf_1.000_Len_562	ecodB	sp|P49746|TSP3_HUMAN	P3 protein
Loc_136371_Tr_1/1_Conf_1.000_Len_162	ecodB	sp|Q6DG32|S2536_DANRE	Solute carrier family 25 member 36-A
Loc_136419_Tr_1/1_Conf_1.000_Len_164	ecodB	sp|B4MXR6|LIAS_DROWI	Lipoyl synthase, mitochondrial
Loc_136460_Tr_1/1_Conf_1.000_Len_542	ecodB	sp|Q7QJT4|PRIC1_ANOGA	Protein prickle
Loc_136501_Tr_1/1_Conf_1.000_Len_374	ecodB	sp|Q964R0|CP6K1_BLAGE	Cytochrome P450 6k1
Loc_136503_Tr_1/1_Conf_1.000_Len_414	ecodB	sp|Q962T1|RL32_SPOFR	60S ribosomal protein L32
Loc_136519_Tr_1/1_Conf_1.000_Len_233	ecodB	sp|Q17868|CKS1_CAEEL	Cyclin-dependent kinases regulatory subunit
Loc_136587_Tr_1/1_Conf_1.000_Len_378	ecodB	sp|P14318|MP20_DROME	Muscle-specific protein 20
Loc_136596_Tr_1/1_Conf_1.000_Len_545	ecodB	sp|Q95ZE8|RL14_DROVI	60S ribosomal protein L14
Loc_136636_Tr_1/1_Conf_1.000_Len_1019	ecodB	sp|Q94518|NACA_DROME	Nascent polypeptide-associated complex subunit alpha
Loc_136684_Tr_1/1_Conf_1.000_Len_409	ecodB	sp|P21589|5NTD_HUMAN	5'-nucleotidase
Loc_136694_Tr_1/1_Conf_1.000_Len_863	ecodB	sp|Q68FQ0|TCPE_RAT	T-complex protein 1 subunit epsilon
Loc_136695_Tr_1/1_Conf_1.000_Len_249	ecodB	sp|Q16P20|CISY2_AEDAE	Probable citrate synthase 2, mitochondrial
Loc_136724_Tr_1/1_Conf_1.000_Len_562	ecodB	sp|P50395|GDIB_HUMAN	Rab GDP dissociation inhibitor beta
Loc_136726_Tr_1/1_Conf_1.000_Len_465	ecodB	sp|P67985|RL22_PIG	60S ribosomal protein L22
Loc_136743_Tr_1/1_Conf_1.000_Len_1044	ecodB	sp|P41824|YBOXH_APLCA	Y-box factor homolog
Loc_136798_Tr_1/1_Conf_1.000_Len_410	ecodB	sp|P42891|ECE1_BOVIN	Endothelin-converting enzyme 1
Loc_136804_Tr_1/1_Conf_1.000_Len_449	ecodB	sp|Q08DS7|AP1B1_BOVIN	AP-1 complex subunit beta-1
Loc_136812_Tr_1/1_Conf_1.000_Len_861	ecodB	sp|Q9VQ62|NPC2_DROME	Protein NPC2 homolog
Loc_136920_Tr_1/1_Conf_1.000_Len_642	ecodB	sp|P46222|RL11_DROME	60S ribosomal protein L11
Loc_136942_Tr_1/1_Conf_1.000_Len_811	ecodB	sp|P06801|MAOX_MOUSE	NADP-dependent malic enzyme
Loc_136943_Tr_1/1_Conf_1.000_Len_448	ecodB	sp|Q7ZV82|RL27_DANRE	60S ribosomal protein L27
Loc_136965_Tr_1/1_Conf_1.000_Len_707	ecodB	AT3G18780.2|PACid:19659032	protein_coding
Loc_136969_Tr_1/1_Conf_1.000_Len_267	ecodB	sp|O01367|HOW_DROME	Protein held out wings
Loc_136975_Tr_1/1_Conf_1.000_Len_512	ecodB	sp|Q01321|NDUA4_BOVIN	Amyloid beta A4 protein; Soluble APP-beta; CTF-alpha; Beta-amyloid protein 42; Beta-amyloid protein 40; Gamma-secretase C-terminal fragment 59; Gamma-secretase C-terminal fragment 57
Loc_136999_Tr_1/1_Conf_1.000_Len_1442	ecodB	sp|Q6UB98|ANR12_HUMAN	Ankyrin repeat domain-containing protein 12
Loc_137007_Tr_1/1_Conf_1.000_Len_1265	ecodB	sp|Q5ZJK8|TCPH_CHICK	T-complex protein 1 subunit eta
Loc_137017_Tr_1/1_Conf_1.000_Len_502	ecodB	sp|P29873|COX2_EXERO	Cytochrome c oxidase subunit 2
Loc_137087_Tr_1/1_Conf_1.000_Len_1023	ecodB	sp|P04069|CBPB_ASTFL
Loc_137095_Tr_1/1_Conf_1.000_Len_234	ecodB	sp|Q5SSW2|PSME4_MOUSE	Proteasome activator complex subunit 4
Loc_137107_Tr_1/1_Conf_1.000_Len_429	ecodB	sp|O14832|PAHX_HUMAN	Phytanoyl-CoA dioxygenase, peroxisomal
Loc_137130_Tr_1/1_Conf_1.000_Len_1996	ecodB	sp|P35415|MYSP1_DROME	Paramyosin, long form
Loc_137142_Tr_1/1_Conf_1.000_Len_169	ecodB	sp|Q62760|TOM20_RAT	Mitochondrial import receptor subunit TOM20 homolog
Loc_137158_Tr_1/1_Conf_1.000_Len_711	ecodB	sp|P0C8L7|ACBP_HYPDU	Putative acyl-CoA-binding protein
Loc_137173_Tr_1/1_Conf_1.000_Len_477	ecodB	sp|P40304|PSB1_DROME	Proteasome subunit beta type-1
Loc_137186_Tr_1/1_Conf_1.000_Len_1169	ecodB	sp|P41822|FRI_AEDAE	Ferritin subunit
Loc_137193_Tr_1/1_Conf_1.000_Len_514	ecodB	sp|Q7PVF6|COPG_ANOGA	Coatomer subunit gamma
Loc_137244_Tr_1/1_Conf_1.000_Len_297	ecodB	sp|Q9VNA4|Y1161_DROME	Uncharacterized protein CG1161
Loc_137248_Tr_1/1_Conf_1.000_Len_739	ecodB	sp|Q9U9J4|KARG_CARMA	Arginine kinase
Loc_137322_Tr_1/1_Conf_1.000_Len_218	ecodB	sp|Q0MQG1|NDUS1_GORGO	NADH-ubiquinone oxidoreductase 75 kDa subunit, mitochondrial
Loc_137326_Tr_1/1_Conf_1.000_Len_1181	ecodB	sp|P49024|PAXI_CHICK	Paxillin
Loc_137341_Tr_1/1_Conf_1.000_Len_244	ecodB	sp|O43776|SYNC_HUMAN	Asparagine--tRNA ligase, cytoplasmic
Loc_137362_Tr_1/1_Conf_1.000_Len_347	ecodB	sp|Q7Z1B8|S61G1_GRYOR	Protein transport protein Sec61 subunit gamma
Loc_137396_Tr_1/1_Conf_1.000_Len_183	ecodB	AT4G33790.1|PACid:19646657	protein_coding
Loc_137400_Tr_1/1_Conf_1.000_Len_279	ecodB	sp|Q5ZJN2|RB11A_CHICK	Ras-related protein Rab-11A
Loc_137407_Tr_1/1_Conf_1.000_Len_301	ecodB	sp|Q8AWB6|S35B1_CHICK	Solute carrier family 35 member B1
Loc_137428_Tr_1/1_Conf_1.000_Len_158	ecodB	sp|Q8BIG4|FBX28_MOUSE	F-box only protein 28
Loc_137442_Tr_1/1_Conf_1.000_Len_188	ecodB	sp|Q920J3|CORO6_RAT	Coronin-6
Loc_137502_Tr_1/1_Conf_1.000_Len_665	ecodB	sp|Q3MHN0|PSB6_BOVIN	Proteasome subunit beta type-6
Loc_137561_Tr_1/1_Conf_1.000_Len_630	ecodB	sp|P35979|RL12_MOUSE	60S ribosomal protein L12
Loc_137588_Tr_1/1_Conf_1.000_Len_308	ecodB	sp|Q9VHR8|DPP3_DROME	Dipeptidyl peptidase 3
Loc_137624_Tr_1/1_Conf_1.000_Len_364	ecodB	sp|Q5RBM1|RPN2_PONAB	Dolichyl-diphosphooligosaccharide--protein glycosyltransferase subunit 2
Loc_137632_Tr_1/1_Conf_1.000_Len_937	ecodB	sp|P47948|TNNC2_DROME	Troponin C, isoform 2
Loc_137635_Tr_1/1_Conf_1.000_Len_275	ecodB	sp|Q94920|VDAC_DROME	Voltage-dependent anion-selective channel
Loc_137636_Tr_1/1_Conf_1.000_Len_220	ecodB	sp|P54231|SOX2_SHEEP	Transcription factor SOX-2
Loc_137661_Tr_1/1_Conf_1.000_Len_636	ecodB	sp|Q5ZLC1|RM50_CHICK	39S ribosomal protein L50, mitochondrial
Loc_137662_Tr_1/1_Conf_1.000_Len_1170	ecodB	sp|P00917|CAH1_HORSE	Carbonic anhydrase 1
Loc_137668_Tr_1/1_Conf_1.000_Len_1600	ecodB	sp|P83917|CBX1_MOUSE	Chromobox protein homolog 1
Loc_137681_Tr_1/1_Conf_1.000_Len_386	ecodB	sp|P22695|QCR2_HUMAN	Complement receptor type 2
Loc_137731_Tr_1/1_Conf_1.000_Len_602	ecodB	sp|Q6XHI1|THIO2_DROYA	Thioredoxin-2
Loc_137738_Tr_1/1_Conf_1.000_Len_296	ecodB	sp|Q9VZV5|CYHR1_DROME	Cysteine and histidine-rich protein 1 homolog
Loc_137788_Tr_1/1_Conf_1.000_Len_320	ecodB	sp|Q24154|RL29_DROME	60S ribosomal protein L29
Loc_137811_Tr_1/1_Conf_1.000_Len_173	ecodB	sp|P32023|KGP25_DROME	cGMP-dependent protein kinase, isozyme 2 forms cD5/T2
Loc_137824_Tr_1/1_Conf_1.000_Len_975	ecodB	sp|Q9D3B1|HACD2_MOUSE	T-cell surface antigen CD2
Loc_137857_Tr_1/1_Conf_1.000_Len_2104	ecodB	sp|O75525|KHDR3_HUMAN	KH domain-containing, RNA-binding, signal transduction-associated protein 3
Loc_137890_Tr_1/1_Conf_1.000_Len_1099	ecodB	sp|Q9VXY7|LSD2_DROME	Lipid storage droplets surface-binding protein 2
Loc_137891_Tr_1/1_Conf_1.000_Len_332	ecodB	sp|Q5E9J1|HNRPF_BOVIN	Heterogeneous nuclear ribonucleoprotein F; Heterogeneous nuclear ribonucleoprotein F, N-terminally processed
Loc_137916_Tr_1/1_Conf_1.000_Len_307	ecodB	ppa020165m|PACid:17659594	Eukaryotic aspartyl protease family protein
Loc_137939_Tr_1/1_Conf_1.000_Len_380	ecodB	sp|A7SWD3|GID8_NEMVE	Glucose-induced degradation protein 8 homolog
Loc_138056_Tr_1/1_Conf_1.000_Len_405	ecodB	sp|Q8ML92|AVE_DROME	Protein aveugle
Loc_138175_Tr_1/1_Conf_1.000_Len_825	ecodB	sp|Q26457|LA_AEDAL	La protein homolog
Loc_138199_Tr_1/1_Conf_1.000_Len_192	ecodB	AT1G04440.1|PACid:19652534	protein_coding
Loc_138238_Tr_1/1_Conf_1.000_Len_310	ecodB	sp|P30656|PSB5_YEAST	Proteasome subunit beta type-5
Loc_138240_Tr_1/1_Conf_1.000_Len_334	ecodB	sp|P30044|PRDX5_HUMAN	Peroxiredoxin-5, mitochondrial
Loc_138251_Tr_1/1_Conf_1.000_Len_285	ecodB	sp|P12701|COX2_PARLI	Cytochrome c oxidase subunit 2
Loc_138263_Tr_1/1_Conf_1.000_Len_291	ecodB	sp|Q9VCC3|RT24_DROME	28S ribosomal protein S24, mitochondrial
Loc_138278_Tr_1/1_Conf_1.000_Len_1103	ecodB	sp|P30617|LEC_GALNI	Mannose-specific lectin
Loc_138281_Tr_1/1_Conf_1.000_Len_709	ecodB	sp|Q5XIM9|TCPB_RAT	T-complex protein 1 subunit beta
Loc_138283_Tr_1/1_Conf_1.000_Len_193	ecodB	ppa009876m|PACid:17655440	Ubiquitin system component Cue protein
Loc_138284_Tr_1/1_Conf_1.000_Len_294	ecodB	sp|P53447|ALDOB_SPAAU	Fructose-bisphosphate aldolase B
Loc_138334_Tr_1/1_Conf_1.000_Len_256	ecodB	sp|Q5R6L5|CAND1_PONAB	Cullin-associated NEDD8-dissociated protein 1
Loc_138358_Tr_1/1_Conf_1.000_Len_458	ecodB	sp|P35813|PPM1A_HUMAN	Protein phosphatase 1A
Loc_138366_Tr_1/1_Conf_1.000_Len_514	ecodB	sp|Q3MHW9|NB5R1_BOVIN	NADH-cytochrome b5 reductase 1
Loc_138378_Tr_1/1_Conf_1.000_Len_211	ecodB	sp|Q5R9J9|TPPC4_PONAB	Trafficking protein particle complex subunit 4
Loc_138391_Tr_1/1_Conf_1.000_Len_560	ecodB	sp|O02649|CH60_DROME	60 kDa heat shock protein, mitochondrial
Loc_138398_Tr_1/1_Conf_1.000_Len_454	ecodB	sp|Q7TQ16|QCR8_RAT	Cytochrome b-c1 complex subunit 8
Loc_138424_Tr_1/1_Conf_1.000_Len_1059	ecodB	sp|P42893|ECE1_RAT	Endothelin-converting enzyme 1
Loc_138432_Tr_1/1_Conf_1.000_Len_1495	ecodB	sp|Q03168|ASPP_AEDAE	Lysosomal aspartic protease
Loc_138433_Tr_1/1_Conf_1.000_Len_785	ecodB	sp|Q9GU68|IF5A_DROME	Eukaryotic translation initiation factor 5A
Loc_138444_Tr_1/1_Conf_1.000_Len_422	ecodB	sp|Q8CGY8|OGT1_MOUSE	UDP-N-acetylglucosamine--peptide N-acetylglucosaminyltransferase 110 kDa subunit
Loc_138472_Tr_1/1_Conf_1.000_Len_1082	ecodB	sp|Q5M8V0|BT3L4_XENTR	Transcription factor BTF3 homolog 4
Loc_138493_Tr_1/1_Conf_1.000_Len_1444	ecodB	sp|P31402|VATE_MANSE	V-type proton ATPase subunit E
Loc_138506_Tr_1/1_Conf_1.000_Len_254	ecodB	AT5G20550.1|PACid:19665421	protein_coding
Loc_138515_Tr_1/1_Conf_1.000_Len_815	ecodB	sp|Q17040|G12_ANOGA	Protein G12
Loc_138549_Tr_1/1_Conf_1.000_Len_405	ecodB	sp|Q5RDU7|YPEL5_PONAB	Protein yippee-like 5
Loc_138582_Tr_1/1_Conf_1.000_Len_777	ecodB	sp|P21522|ROA1_SCHAM	Heterogeneous nuclear ribonucleoprotein A1, A2/B1 homolog
Loc_138632_Tr_1/1_Conf_1.000_Len_615	ecodB	sp|P15159|TNNC_TACTR	Troponin C
Loc_138654_Tr_1/1_Conf_1.000_Len_500	ecodB	sp|Q24K03|THUM1_BOVIN	THUMP domain-containing protein 1
Loc_138655_Tr_1/1_Conf_1.000_Len_361	ecodB	sp|P91929|NDUAA_DROME	NADH dehydrogenase [ubiquinone] 1 alpha subcomplex subunit 10, mitochondrial
Loc_138693_Tr_1/1_Conf_1.000_Len_280	ecodB	sp|Q24407|ATP5J_DROME	ATP synthase-coupling factor 6, mitochondrial
Loc_138703_Tr_1/1_Conf_1.000_Len_867	ecodB	sp|Q08473|SQD_DROME	RNA-binding protein squid
Loc_138722_Tr_1/1_Conf_1.000_Len_588	ecodB	sp|P46222|RL11_DROME	60S ribosomal protein L11
Loc_138818_Tr_1/1_Conf_1.000_Len_555	ecodB	sp|P20432|GSTT1_DROME	Glutathione S-transferase 1-1
Loc_138901_Tr_1/1_Conf_1.000_Len_343	ecodB	sp|Q8VE65|TAF12_MOUSE	Transcription initiation factor TFIID subunit 12
Loc_138915_Tr_1/1_Conf_1.000_Len_650	ecodB	sp|E7FAM5|LIN41_DANRE	E3 ubiquitin-protein ligase TRIM71
Loc_138930_Tr_1/1_Conf_1.000_Len_178	ecodB	sp|Q6GPF3|CUL3B_XENLA	Cullin-3-B
Loc_139011_Tr_1/1_Conf_1.000_Len_183	ecodB	sp|Q9V3G1|RL8_DROME	60S ribosomal protein L8
Loc_139053_Tr_1/1_Conf_1.000_Len_285	ecodB	sp|Q5R5F2|COPZ1_PONAB	Coatomer subunit zeta-1
Loc_139064_Tr_1/1_Conf_1.000_Len_876	ecodB	sp|Q6NZ06|ILF2_DANRE	Interleukin enhancer-binding factor 2 homolog
Loc_139069_Tr_1/1_Conf_1.000_Len_759	ecodB	sp|Q1HQN4|EIF3G_AEDAE	Eukaryotic translation initiation factor 3 subunit G
Loc_139091_Tr_1/1_Conf_1.000_Len_347	ecodB	sp|Q923X4|GLRX2_MOUSE	Glutaredoxin-2, mitochondrial
Loc_139119_Tr_1/1_Conf_1.000_Len_352	ecodB	sp|P35604|COPZ1_BOVIN	Coatomer subunit zeta-1
Loc_139129_Tr_1/1_Conf_1.000_Len_429	ecodB	sp|P55833|RS27_HOMAM	40S ribosomal protein S27
Loc_139135_Tr_1/1_Conf_1.000_Len_296	ecodB	sp|P51659|DHB4_HUMAN	Peroxisomal multifunctional enzyme type 2; (3R)-hydroxyacyl-CoA dehydrogenase; Enoyl-CoA hydratase 2
Loc_139154_Tr_1/1_Conf_1.000_Len_493	ecodB	sp|Q5RB31|SC61B_PONAB	Protein transport protein Sec61 subunit beta
Loc_139155_Tr_1/1_Conf_1.000_Len_407	ecodB	sp|P0CG60|UBB_PONPY	Polyubiquitin-B; Ubiquitin
Loc_139185_Tr_1/1_Conf_1.000_Len_473	ecodB	sp|Q28709|CD63_RABIT	CD63 antigen
Loc_139193_Tr_1/1_Conf_1.000_Len_381	ecodB	sp|Q20591|VA0E_CAEEL	V-type proton ATPase subunit e
Loc_139251_Tr_1/1_Conf_1.000_Len_181	ecodB	sp|Q5ZJF4|PRDX6_CHICK	Peroxiredoxin-6
Loc_139274_Tr_1/1_Conf_1.000_Len_190	ecodB	sp|Q16851|UGPA_HUMAN	UTP--glucose-1-phosphate uridylyltransferase
Loc_139318_Tr_1/1_Conf_1.000_Len_647	ecodB	sp|Q923G2|RPAB3_MOUSE	DNA-directed RNA polymerases I, II, and III subunit RPABC3
Loc_139335_Tr_1/1_Conf_1.000_Len_696	ecodB	sp|A7SXK3|TMED_NEMVE	Transmembrane emp24 domain-containing protein
Loc_139340_Tr_1/1_Conf_1.000_Len_409	ecodB	sp|Q94522|SUCA_DROME	Succinyl-CoA ligase [ADP/GDP-forming] subunit alpha, mitochondrial
Loc_139384_Tr_1/1_Conf_1.000_Len_546	ecodB	sp|B4K4G5|TMEDA_DROMO	Transmembrane emp24 domain-containing protein bai
Loc_139406_Tr_1/1_Conf_1.000_Len_297	ecodB	sp|Q9R1P1|PSB3_MOUSE	Proteasome subunit beta type-3
Loc_139489_Tr_1/1_Conf_1.000_Len_296	ecodB	sp|Q5R9W1|MARH6_PONAB	E3 ubiquitin-protein ligase MARCH6
Loc_139495_Tr_1/1_Conf_1.000_Len_489	ecodB	sp|P14315|CAPZB_CHICK	F-actin-capping protein subunit beta isoforms 1 and 2
Loc_139505_Tr_1/1_Conf_1.000_Len_992	ecodB	sp|P61210|ARF1_LOCMI	ADP-ribosylation factor 1
Loc_139552_Tr_1/1_Conf_1.000_Len_703	ecodB	sp|P25153|UBCD6_DROME	Ubiquitin-conjugating enzyme E2-17 kDa
Loc_139590_Tr_1/1_Conf_1.000_Len_811	ecodB	sp|Q32PI5|2AAA_BOVIN	Serine/threonine-protein phosphatase 2A 65 kDa regulatory subunit A alpha isoform
Loc_139594_Tr_1/1_Conf_1.000_Len_175	ecodB	sp|Q9VYI3|RM49_DROME	Probable 39S ribosomal protein L49, mitochondrial
Loc_139616_Tr_1/1_Conf_1.000_Len_440	ecodB	sp|Q6ETN3|4CL3_ORYSJ	Probable 4-coumarate--CoA ligase 3
Loc_139633_Tr_1/1_Conf_1.000_Len_590	ecodB	sp|P84169|PSD13_CHICK	26S proteasome non-ATPase regulatory subunit 13
Loc_139634_Tr_1/1_Conf_1.000_Len_645	ecodB	sp|P05661|MYSA_DROME	Myosin heavy chain, muscle
Loc_139697_Tr_1/1_Conf_1.000_Len_867	ecodB	sp|P07201|RIR2_SPISO	Ribonucleoside-diphosphate reductase small chain
Loc_139726_Tr_1/1_Conf_1.000_Len_280	ecodB	sp|Q16UF8|EIF3D_AEDAE	Eukaryotic translation initiation factor 3 subunit D
Loc_139727_Tr_1/1_Conf_1.000_Len_712	ecodB	sp|P55853|SUMO_CAEEL	Small ubiquitin-related modifier
Loc_139852_Tr_1/1_Conf_1.000_Len_1241	ecodB	sp|Q8VCC1|PGDH_MOUSE	15-hydroxyprostaglandin dehydrogenase [NAD(+)]
Loc_139864_Tr_1/1_Conf_1.000_Len_631	ecodB	sp|Q22523|YCYL_CAEEL	Putative zinc metalloproteinase T16A9.4
Loc_139945_Tr_1/1_Conf_1.000_Len_998	ecodB	sp|P41827|HSP74_ANOAL	Heat shock protein 70 B2
Loc_139973_Tr_1/1_Conf_1.000_Len_504	ecodB	sp|Q9V7U0|RESIL_DROME	Pro-resilin
Loc_140011_Tr_1/1_Conf_1.000_Len_413	ecodB	sp|Q3B8Q2|IF4A3_RAT	Eukaryotic initiation factor 4A-III; Eukaryotic initiation factor 4A-III, N-terminally processed
Loc_140099_Tr_1/1_Conf_1.000_Len_268	ecodB	sp|Q7QBW3|EIF3D_ANOGA	Eukaryotic translation initiation factor 3 subunit D
Loc_140128_Tr_1/1_Conf_1.000_Len_224	ecodB	sp|O34940|YVRE_BACSU	Putative sugar lactone lactonase YvrE
Loc_140215_Tr_1/1_Conf_1.000_Len_567	ecodB	sp|A0EYN2|CYB_XENBC	Cytochrome b
Loc_140275_Tr_1/1_Conf_1.000_Len_544	ecodB	sp|P13395|SPTCA_DROME	Spectrin alpha chain
Loc_140303_Tr_1/1_Conf_1.000_Len_308	ecodB	sp|Q9VHI4|SF3B5_DROME	Probable splicing factor 3B subunit 5
Loc_140331_Tr_1/1_Conf_1.000_Len_286	ecodB	sp|B2RYW8|MOS1_RAT	Mitochondrial inner membrane organizing system protein 1
Loc_140347_Tr_1/1_Conf_1.000_Len_311	ecodB	sp|Q290F0|MED9_DROPS	Mediator of RNA polymerase II transcription subunit 9
Loc_140359_Tr_1/1_Conf_1.000_Len_1248	ecodB	sp|Q95029|CATL_DROME	Cathepsin L; Cathepsin L heavy chain; Cathepsin L light chain
Loc_140388_Tr_1/1_Conf_1.000_Len_399	ecodB	sp|Q5F4A9|AR6P4_CHICK	ADP-ribosylation factor-like protein 6-interacting protein 4
Loc_140436_Tr_1/1_Conf_1.000_Len_325	ecodB	sp|Q9EQS0|TALDO_RAT	Transaldolase
Loc_140443_Tr_1/1_Conf_1.000_Len_463	ecodB	sp|Q96HJ9|CG055_HUMAN	UPF0562 protein C7orf55
Loc_140478_Tr_1/1_Conf_1.000_Len_364	ecodB	POPTR_0005s01170.1|PACid:18207495	zinc ion binding;nucleic acid binding
Loc_140526_Tr_1/1_Conf_1.000_Len_398	ecodB	sp|Q9V411|NOG1_DROME	Probable nucleolar GTP-binding protein 1
Loc_140565_Tr_1/1_Conf_1.000_Len_360	ecodB	sp|P81999|DJB11_CANFA	DnaJ homolog subfamily B member 11
Loc_140601_Tr_1/1_Conf_1.000_Len_228	ecodB	sp|Q9VC49|RPAB5_DROME	DNA-directed RNA polymerases I, II, and III subunit RPABC5
Loc_140664_Tr_1/1_Conf_1.000_Len_296	ecodB	sp|Q6P6Z8|ODO1_XENLA	2-oxoglutarate dehydrogenase, mitochondrial
Loc_140675_Tr_1/1_Conf_1.000_Len_374	ecodB	sp|P56634|AMY_TENMO	Alpha-amylase
Loc_140716_Tr_1/1_Conf_1.000_Len_750	ecodB	sp|P25867|UBCD1_DROME	Ubiquitin-conjugating enzyme E2-17 kDa
Loc_140720_Tr_1/1_Conf_1.000_Len_221	ecodB	sp|P10984|ACT2_CAEEL	Actin-2
Loc_140806_Tr_1/1_Conf_1.000_Len_1231	ecodB	sp|Q9W1V3|FBRL_DROME	rRNA 2'-O-methyltransferase fibrillarin
Loc_140810_Tr_1/1_Conf_1.000_Len_369	ecodB	sp|Q86BE9|PEN2_DROME	Gamma-secretase subunit pen-2
Loc_140834_Tr_1/1_Conf_1.000_Len_235	ecodB	sp|Q8MQI6|ELOF1_DROME	Transcription elongation factor 1 homolog
Loc_140867_Tr_1/1_Conf_1.000_Len_584	ecodB	sp|Q8UW59|PARK7_CHICK	Protein DJ-1
Loc_140907_Tr_1/1_Conf_1.000_Len_343	ecodB	sp|P02269|H2A_ASTRU	Histone H2A
Loc_140941_Tr_1/1_Conf_1.000_Len_656	ecodB	sp|Q6L6Q6|LYS_CRAGI	Lysozyme
Loc_140985_Tr_1/1_Conf_1.000_Len_879	ecodB	sp|Q7Q5Y8|EIF3L_ANOGA	Eukaryotic translation initiation factor 3 subunit L
Loc_141068_Tr_1/1_Conf_1.000_Len_861	ecodB	sp|Q3T0B6|C1QBP_BOVIN	Complement component 1 Q subcomponent-binding protein, mitochondrial
Loc_141157_Tr_1/1_Conf_1.000_Len_646	ecodB	sp|Q24251|ATP5H_DROME	ATP synthase subunit d, mitochondrial
Loc_141213_Tr_1/1_Conf_1.000_Len_858	ecodB	sp|P24369|PPIB_MOUSE	Peptidyl-prolyl cis-trans isomerase B
Loc_141235_Tr_1/1_Conf_1.000_Len_374	ecodB	sp|P00918|CAH2_HUMAN	Carbonic anhydrase 2
Loc_141238_Tr_1/1_Conf_1.000_Len_181	ecodB	sp|O60942|MCE1_HUMAN	mRNA-capping enzyme; Polynucleotide 5'-triphosphatase; mRNA guanylyltransferase
Loc_141250_Tr_1/1_Conf_1.000_Len_182	ecodB	sp|P56701|PSMD2_BOVIN	26S proteasome non-ATPase regulatory subunit 2
Loc_141277_Tr_1/1_Conf_1.000_Len_628	ecodB	sp|Q3MHL7|TCPZ_BOVIN	T-complex protein 1 subunit zeta
Loc_141286_Tr_1/1_Conf_1.000_Len_495	ecodB	sp|P52656|T2AG_DROME	Transcription initiation factor IIA subunit 2
Loc_141312_Tr_1/1_Conf_1.000_Len_469	ecodB	sp|P80682|CUA2B_TENMO	Larval cuticle protein A2B
Loc_141382_Tr_1/1_Conf_1.000_Len_160	ecodB	sp|Q96GM5|SMRD1_HUMAN	SWI/SNF-related matrix-associated actin-dependent regulator of chromatin subfamily D member 1
Loc_141443_Tr_1/1_Conf_1.000_Len_405	ecodB	sp|Q9NB32|TCPD_AEDTR
Loc_141462_Tr_1/1_Conf_1.000_Len_367	ecodB	sp|O54981|STIP1_CRIGR	Stress-induced-phosphoprotein 1
Loc_141499_Tr_1/1_Conf_1.000_Len_463	ecodB	sp|Q4FZG9|NUA4L_MOUSE	NADH dehydrogenase [ubiquinone] 1 alpha subcomplex subunit 4-like 2
Loc_141524_Tr_1/1_Conf_1.000_Len_678	ecodB	sp|Q1HDZ5|EIF3B_BOMMO	Eukaryotic translation initiation factor 3 subunit B
Loc_141537_Tr_1/1_Conf_1.000_Len_869	ecodB	sp|P18172|DHGL_DROPS	Glucose dehydrogenase [FAD, quinone]; Glucose dehydrogenase [FAD, quinone] short protein
Loc_141568_Tr_1/1_Conf_1.000_Len_271	ecodB	sp|P46507|PRS6B_MANSE	26S protease regulatory subunit 6B
Loc_141586_Tr_1/1_Conf_1.000_Len_295	ecodB	sp|Q8HXY8|ACADM_MACFA	Medium-chain specific acyl-CoA dehydrogenase, mitochondrial
Loc_141587_Tr_1/1_Conf_1.000_Len_319	ecodB	sp|Q8WQA4|EXC4_CAEEL	Chloride intracellular channel exc-4
Loc_141628_Tr_1/1_Conf_1.000_Len_282	ecodB	sp|P11584|ITBX_DROME	Integrin beta-PS
Loc_141629_Tr_1/1_Conf_1.000_Len_429	ecodB	sp|Q9DB27|MCTS1_MOUSE	Malignant T-cell-amplified sequence 1
Loc_141648_Tr_1/1_Conf_1.000_Len_177	ecodB	sp|Q8VDM4|PSMD2_MOUSE	26S proteasome non-ATPase regulatory subunit 2
Loc_141653_Tr_1/1_Conf_1.000_Len_250	ecodB	sp|P41034|TTPA_RAT	Tissue-type plasminogen activator; Tissue-type plasminogen activator chain A; Tissue-type plasminogen activator chain B
Loc_141718_Tr_1/1_Conf_1.000_Len_205	ecodB	sp|Q27294|CAZ_DROME	RNA-binding protein cabeza
Loc_141723_Tr_1/1_Conf_1.000_Len_194	ecodB	Eucgr.B03514.1|PACid:23568854	K-box region and MADS-box transcription factor family protein
Loc_141770_Tr_1/1_Conf_1.000_Len_258	ecodB	sp|Q61035|SYHC_MOUSE	Histidine--tRNA ligase, cytoplasmic
Loc_141772_Tr_1/1_Conf_1.000_Len_431	ecodB	sp|Q7QIL8|EIF3E_ANOGA	Eukaryotic translation initiation factor 3 subunit E
Loc_141776_Tr_1/1_Conf_1.000_Len_449	ecodB	sp|A7S4N4|SERIC_NEMVE	Probable serine incorporator
Loc_141840_Tr_1/1_Conf_1.000_Len_358	ecodB	sp|Q9DDT5|SPT5H_DANRE	Transcription elongation factor SPT5
Loc_141929_Tr_1/1_Conf_1.000_Len_189	ecodB	GSVIVT01018839001|PACid:17828650	K-box region and MADS-box transcription factor family protein
Loc_141931_Tr_1/1_Conf_1.000_Len_273	ecodB	sp|Q4VBT2|NOC4L_DANRE	Nucleolar complex protein 4 homolog
Loc_142023_Tr_1/1_Conf_1.000_Len_501	ecodB	sp|Q9JI85|NUCB2_RAT	Nucleobindin-2; Nesfatin-1
Loc_142049_Tr_1/1_Conf_1.000_Len_464	ecodB	sp|Q9W141|ATPK_DROME	Putative ATP synthase subunit f, mitochondrial
Loc_142086_Tr_1/1_Conf_1.000_Len_475	ecodB	sp|A2VDL8|SC23A_BOVIN	Protein transport protein Sec23A
Loc_142112_Tr_1/1_Conf_1.000_Len_446	ecodB	sp|P05661|MYSA_DROME	Myosin heavy chain, muscle
Loc_142117_Tr_1/1_Conf_1.000_Len_226	ecodB	sp|Q91WJ8|FUBP1_MOUSE	Far upstream element-binding protein 1
Loc_142148_Tr_1/1_Conf_1.000_Len_431	ecodB	sp|P91664|MAX_DROME	Protein max
Loc_142154_Tr_1/1_Conf_1.000_Len_555	ecodB	sp|Q24368|ISWI_DROME	Chromatin-remodeling complex ATPase chain Iswi
Loc_142184_Tr_1/1_Conf_1.000_Len_271	ecodB	sp|Q4R6V2|TCPE_MACFA	T-complex protein 1 subunit epsilon
Loc_142185_Tr_1/1_Conf_1.000_Len_293	ecodB	sp|Q6ZMG9|CERS6_HUMAN	Ceramide synthase 6
Loc_142326_Tr_1/1_Conf_1.000_Len_211	ecodB	sp|P91798|KARG_SCHAM	Arginine kinase
Loc_142420_Tr_1/1_Conf_1.000_Len_189	ecodB	sp|Q3SYT7|PSMD8_BOVIN	26S proteasome non-ATPase regulatory subunit 8
Loc_142464_Tr_1/1_Conf_1.000_Len_686	ecodB	sp|Q9JKB1|UCHL3_MOUSE	Ubiquitin carboxyl-terminal hydrolase isozyme L3
Loc_142471_Tr_1/1_Conf_1.000_Len_277	ecodB	sp|P49410|EFTU_BOVIN	Elongation factor Tu, mitochondrial
Loc_142477_Tr_1/1_Conf_1.000_Len_480	ecodB	sp|Q8IYH5|ZZZ3_HUMAN	ZZ-type zinc finger-containing protein 3
Loc_142498_Tr_1/1_Conf_1.000_Len_334	ecodB	sp|O62742|NLTP_RABIT	Non-specific lipid-transfer protein
Loc_142505_Tr_1/1_Conf_1.000_Len_267	ecodB	sp|Q7K2G1|ADRM1_DROME	Proteasomal ubiquitin receptor ADRM1 homolog
Loc_142507_Tr_1/1_Conf_1.000_Len_333	ecodB	sp|Q9VRL3|PFD4_DROME	Fork head domain-containing protein FD4
Loc_142535_Tr_1/1_Conf_1.000_Len_190	ecodB	sp|O97580|SUCB1_PIG	Succinyl-CoA ligase [ADP-forming] subunit beta, mitochondrial
Loc_142604_Tr_1/1_Conf_1.000_Len_1155	ecodB	sp|Q91UZ5|IMPA2_MOUSE	Inositol monophosphatase 2
Loc_142639_Tr_1/1_Conf_1.000_Len_237	ecodB	sp|P62902|RL31_RAT	60S ribosomal protein L31
Loc_142646_Tr_1/1_Conf_1.000_Len_524	ecodB	sp|Q05A13|S16C6_MOUSE	Short-chain dehydrogenase/reductase family 16C member 6
Loc_142648_Tr_1/1_Conf_1.000_Len_636	ecodB	sp|P20611|PPAL_RAT	Lysosomal acid phosphatase
Loc_142650_Tr_1/1_Conf_1.000_Len_533	ecodB	sp|Q24117|DYL1_DROME	Dynein light chain 1, cytoplasmic
Loc_142688_Tr_1/1_Conf_1.000_Len_247	ecodB	sp|Q5RF00|ALDH2_PONAB	Aldehyde dehydrogenase, mitochondrial
Loc_142742_Tr_1/1_Conf_1.000_Len_211	ecodB	sp|Q6P7L4|SC22B_XENTR	Vesicle-trafficking protein SEC22b
Loc_142780_Tr_1/1_Conf_1.000_Len_484	ecodB	sp|Q4R4T0|RPN1_MACFA	Dolichyl-diphosphooligosaccharide--protein glycosyltransferase subunit 1
Loc_142782_Tr_1/1_Conf_1.000_Len_156	ecodB	sp|Q08DG6|COX15_BOVIN	Cytochrome c oxidase assembly protein COX15 homolog
Loc_142806_Tr_1/1_Conf_1.000_Len_162	ecodB	sp|Q80XI3|IF4G3_MOUSE	Eukaryotic translation initiation factor 4 gamma 3
Loc_142866_Tr_1/1_Conf_1.000_Len_277	ecodB	sp|Q7KZN9|COX15_HUMAN	Cytochrome c oxidase assembly protein COX15 homolog
Loc_142898_Tr_1/1_Conf_1.000_Len_170	ecodB	sp|Q9VLJ9|RM51_DROME	39S ribosomal protein L51, mitochondrial
Loc_142972_Tr_1/1_Conf_1.000_Len_167	ecodB	sp|P32023|KGP25_DROME	cGMP-dependent protein kinase, isozyme 2 forms cD5/T2
Loc_143026_Tr_1/1_Conf_1.000_Len_231	ecodB	sp|P60028|GDIA_PANTR	Rab GDP dissociation inhibitor alpha
Loc_143029_Tr_1/1_Conf_1.000_Len_245	ecodB	sp|Q13435|SF3B2_HUMAN	Splicing factor 3B subunit 2
Loc_143039_Tr_1/1_Conf_1.000_Len_419	ecodB	sp|Q24491|RX21_DROME	RNA-binding protein Rsf1
Loc_143144_Tr_1/1_Conf_1.000_Len_398	ecodB	sp|Q8CHW4|EI2BE_MOUSE	Translation initiation factor eIF-2B subunit epsilon
Loc_143255_Tr_1/1_Conf_1.000_Len_827	ecodB	sp|Q24439|ATPO_DROME	ATP synthase subunit O, mitochondrial
Loc_143256_Tr_1/1_Conf_1.000_Len_204	ecodB	sp|Q9VCI0|ORN_DROME	Probable oligoribonuclease
Loc_143268_Tr_1/1_Conf_1.000_Len_318	ecodB	sp|Q61503|5NTD_MOUSE	5'-nucleotidase
Loc_143270_Tr_1/1_Conf_1.000_Len_852	ecodB	sp|Q27289|CTR1_ANOGA	Chymotrypsin-1
Loc_143272_Tr_1/1_Conf_1.000_Len_550	ecodB	sp|P38040|GBG1_DROME	Guanine nucleotide-binding protein subunit gamma-1
Loc_143326_Tr_1/1_Conf_1.000_Len_233	ecodB	sp|O47950|NDUS7_NEUCR	NADH-ubiquinone oxidoreductase 19.3 kDa subunit, mitochondrial
Loc_143400_Tr_1/1_Conf_1.000_Len_257	ecodB	sp|P80174|SODC_CARCR	Superoxide dismutase [Cu-Zn]
Loc_143412_Tr_1/1_Conf_1.000_Len_263	ecodB	sp|Q6NYD1|ROMO1_DANRE	Reactive oxygen species modulator 1
Loc_143486_Tr_1/1_Conf_1.000_Len_788	ecodB	sp|Q94516|AT5F1_DROME	ATP synthase subunit b, mitochondrial
Loc_143524_Tr_1/1_Conf_1.000_Len_535	ecodB	sp|B0FHH8|ML1P_MANSE	MD-2-related lipid-recognition protein
Loc_143593_Tr_1/1_Conf_1.000_Len_538	ecodB	sp|Q8N1Q1|CAH13_HUMAN	Carbonic anhydrase 13
Loc_143617_Tr_1/1_Conf_1.000_Len_292	ecodB	sp|P40320|METK_DROME	S-adenosylmethionine synthase
Loc_143698_Tr_1/1_Conf_1.000_Len_417	ecodB	sp|O60884|DNJA2_HUMAN	DnaJ homolog subfamily A member 2
Loc_143699_Tr_1/1_Conf_1.000_Len_265	ecodB	sp|Q8BJ03|COX15_MOUSE	Cytochrome c oxidase assembly protein COX15 homolog
Loc_143706_Tr_1/1_Conf_1.000_Len_608	ecodB	sp|Q8MSF5|RNK_DROME	Ribonuclease kappa
Loc_143731_Tr_1/1_Conf_1.000_Len_225	ecodB	sp|O35593|PSDE_MOUSE	26S proteasome non-ATPase regulatory subunit 14
Loc_143746_Tr_1/1_Conf_1.000_Len_395	ecodB	sp|Q6GL69|MK67I_XENTR	MKI67 FHA domain-interacting nucleolar phosphoprotein-like
Loc_143778_Tr_1/1_Conf_1.000_Len_368	ecodB	sp|Q6IQ73|CHM4C_DANRE	Charged multivesicular body protein 4c
Loc_143781_Tr_1/1_Conf_1.000_Len_637	ecodB	sp|O16099|MAL2_DROVI	Maltase 2
Loc_143842_Tr_1/1_Conf_1.000_Len_550	ecodB	sp|Q28HV5|MMGT1_XENTR	Membrane magnesium transporter 1
Loc_143853_Tr_1/1_Conf_1.000_Len_198	ecodB	sp|Q20390|PPT1_CAEEL	Palmitoyl-protein thioesterase 1
Loc_143933_Tr_1/1_Conf_1.000_Len_247	ecodB	sp|Q9VNE2|EXBA_DROME
Loc_143989_Tr_1/1_Conf_1.000_Len_499	ecodB	sp|P83917|CBX1_MOUSE	Chromobox protein homolog 1
Loc_144032_Tr_1/1_Conf_1.000_Len_219	ecodB	sp|B4NB54|NCBP2_DROWI	Nuclear cap-binding protein subunit 2
Loc_144043_Tr_1/1_Conf_1.000_Len_159	ecodB	sp|Q7KZN9|COX15_HUMAN	Cytochrome c oxidase assembly protein COX15 homolog
Loc_144078_Tr_1/1_Conf_1.000_Len_337	ecodB	sp|A6QPN6|GILT_BOVIN	Gamma-interferon-inducible lysosomal thiol reductase
Loc_144184_Tr_1/1_Conf_1.000_Len_201	ecodB	sp|Q5R8Z8|RAB14_PONAB	Ras-related protein Rab-14
Loc_144245_Tr_1/1_Conf_1.000_Len_298	ecodB	sp|Q8BH07|AR6P6_MOUSE	ADP-ribosylation factor-like protein 6-interacting protein 6
Loc_144246_Tr_1/1_Conf_1.000_Len_716	ecodB	Eucgr.A00257.2|PACid:23561971	glutathione peroxidase 3
Loc_144278_Tr_1/1_Conf_1.000_Len_164	ecodB	GSVIVT01036299001|PACid:17841271	Protein kinase superfamily protein
Loc_144290_Tr_1/1_Conf_1.000_Len_192	ecodB	sp|Q99437|VATO_HUMAN	V-type proton ATPase 21 kDa proteolipid subunit
Loc_144336_Tr_1/1_Conf_1.000_Len_165	ecodB	sp|O16852|PCNA_SARCR	Proliferating cell nuclear antigen
Loc_144349_Tr_1/1_Conf_1.000_Len_311	ecodB	sp|Q5R7C1|EMC3_PONAB	ER membrane protein complex subunit 3
Loc_144355_Tr_1/1_Conf_1.000_Len_329	ecodB	sp|Q4GXP2|RS21_BIPLU	40S ribosomal protein S21
Loc_144391_Tr_1/1_Conf_1.000_Len_181	ecodB	sp|Q2TBX5|SSRD_BOVIN	Translocon-associated protein subunit delta
Loc_144394_Tr_1/1_Conf_1.000_Len_553	ecodB	sp|Q9V7D2|VATD1_DROME	V-type proton ATPase subunit D 1
Loc_144396_Tr_1/1_Conf_1.000_Len_219	ecodB	sp|Q0IF90|WDR55_AEDAE	WD repeat-containing protein 55 homolog
Loc_144473_Tr_1/1_Conf_1.000_Len_326	ecodB	sp|P20241|NRG_DROME	Neuroglian
Loc_144598_Tr_1/1_Conf_1.000_Len_296	ecodB	sp|B0FWD3|NU5M_AEDAE	NADH-ubiquinone oxidoreductase chain 5
Loc_144637_Tr_1/1_Conf_1.000_Len_390	ecodB	sp|Q8BWT1|THIM_MOUSE	3-ketoacyl-CoA thiolase, mitochondrial
Loc_144642_Tr_1/1_Conf_1.000_Len_193	ecodB	sp|Q9VNE2|EXBA_DROME
Loc_144667_Tr_1/1_Conf_1.000_Len_413	ecodB	sp|A6QLZ5|F177A_BOVIN	Protein FAM177A1
Loc_144704_Tr_1/1_Conf_1.000_Len_483	ecodB	sp|Q32P85|DLRB2_BOVIN	Dynein light chain roadblock-type 2
Loc_144775_Tr_1/1_Conf_1.000_Len_723	ecodB	sp|Q8BTV1|TUSC3_MOUSE	Tumor suppressor candidate 3
Loc_144798_Tr_1/1_Conf_1.000_Len_280	ecodB	sp|P22769|PSA71_DROME	Proteasome subunit alpha type-7-1
Loc_144833_Tr_1/1_Conf_1.000_Len_348	ecodB	sp|O14293|YF19_SCHPO	Putative aldehyde dehydrogenase-like protein C9E9.09c
Loc_144848_Tr_1/1_Conf_1.000_Len_247	ecodB	sp|P0CQ12|PSB4_CRYNJ	Probable proteasome subunit beta type-4
Loc_144864_Tr_1/1_Conf_1.000_Len_170	ecodB	sp|Q9VCC3|RT24_DROME	28S ribosomal protein S24, mitochondrial
Loc_144913_Tr_1/1_Conf_1.000_Len_324	ecodB	sp|Q17005|LYSC1_ANOGA	Lysozyme c-1
Loc_144933_Tr_1/1_Conf_1.000_Len_237	ecodB	sp|P48592|RIR2_DROME	Ribonucleoside-diphosphate reductase subunit M2
Loc_144949_Tr_1/1_Conf_1.000_Len_239	ecodB	sp|P30628|VPP1_CAEEL	Probable V-type proton ATPase 116 kDa subunit a
Loc_145010_Tr_1/1_Conf_1.000_Len_203	ecodB	sp|Q7KN62|TERA_DROME	Transitional endoplasmic reticulum ATPase TER94
Loc_145023_Tr_1/1_Conf_1.000_Len_174	ecodB	sp|O60264|SMCA5_HUMAN	SWI/SNF-related matrix-associated actin-dependent regulator of chromatin subfamily A member 5
Loc_145036_Tr_1/1_Conf_1.000_Len_534	ecodB	sp|Q566C7|NUDT3_RAT	Diphosphoinositol polyphosphate phosphohydrolase 1
Loc_145047_Tr_1/1_Conf_1.000_Len_242	ecodB	sp|Q94535|U2AF1_DROME	Splicing factor U2af 38 kDa subunit
Loc_145052_Tr_1/1_Conf_1.000_Len_855	ecodB	sp|Q9BQB6|VKOR1_HUMAN	Vitamin K epoxide reductase complex subunit 1
Loc_145076_Tr_1/1_Conf_1.000_Len_268	ecodB	sp|Q5R511|GRP75_PONAB	Stress-70 protein, mitochondrial
Loc_145120_Tr_1/1_Conf_1.000_Len_382	ecodB	sp|P50594|MGN_CHICK	Protein mago nashi homolog
Loc_145150_Tr_1/1_Conf_1.000_Len_215	ecodB	POPTR_0011s13860.1|PACid:18231648	Ypt/Rab-GAP domain of gyp1p superfamily protein
Loc_145166_Tr_1/1_Conf_1.000_Len_247	ecodB	sp|Q8VEG4|EXD2_MOUSE	Exonuclease 3'-5' domain-containing protein 2
Loc_145171_Tr_1/1_Conf_1.000_Len_328	ecodB	sp|Q27268|DX39B_DROME	ATP-dependent RNA helicase WM6
Loc_145183_Tr_1/1_Conf_1.000_Len_586	ecodB	sp|P25789|PSA4_HUMAN	Amyloid beta A4 protein; N-APP; Soluble APP-alpha; Soluble APP-beta; C99; Beta-amyloid protein 42; Beta-amyloid protein 40; C83; P3(42); P3(40); C80; Gamma-secretase C-terminal fragment 59; Gamma-secretase C-terminal fragment 57; Gamma-secretase C-terminal fragment 50; C31
Loc_145186_Tr_1/1_Conf_1.000_Len_274	ecodB	sp|Q5RCG9|PFD3_PONAB	Prefoldin subunit 3
Loc_145191_Tr_1/1_Conf_1.000_Len_611	ecodB	sp|Q05AS9|SC23A_XENTR	Protein transport protein Sec23A
Loc_145198_Tr_1/1_Conf_1.000_Len_190	ecodB	sp|Q12931|TRAP1_HUMAN	Heat shock protein 75 kDa, mitochondrial
Loc_145265_Tr_1/1_Conf_1.000_Len_607	ecodB	sp|Q3ZBA6|DJB11_BOVIN	DnaJ homolog subfamily B member 11
Loc_145285_Tr_1/1_Conf_1.000_Len_657	ecodB	sp|Q9P0J0|NDUAD_HUMAN	NADH dehydrogenase [ubiquinone] 1 alpha subcomplex subunit 13
Loc_145345_Tr_1/1_Conf_1.000_Len_273	ecodB	sp|P84173|PHB_CHICK	Prohibitin
Loc_145376_Tr_1/1_Conf_1.000_Len_177	ecodB	sp|A7RP64|PNO1_NEMVE	RNA-binding protein pno1
Loc_145441_Tr_1/1_Conf_1.000_Len_251	ecodB	sp|Q9W440|THEM6_DROME	Coproporphyrinogen-III oxidase
Loc_145450_Tr_1/1_Conf_1.000_Len_133	ecodB	Eucgr.E00099.2|PACid:23576744	exocyst complex component sec10
Loc_145466_Tr_1/1_Conf_1.000_Len_276	ecodB	sp|Q0IHY5|EMC7_XENTR	ER membrane protein complex subunit 7
Loc_145470_Tr_1/1_Conf_1.000_Len_258	ecodB	sp|P11708|MDHC_PIG	Malate dehydrogenase, cytoplasmic
Loc_145480_Tr_1/1_Conf_1.000_Len_480	ecodB	sp|Q9U1N0|HRP65_CHITE	Hrp65 protein
Loc_145485_Tr_1/1_Conf_1.000_Len_235	ecodB	Eucgr.H03282.1|PACid:23592583	C2H2 and C2HC zinc fingers superfamily protein
Loc_145487_Tr_1/1_Conf_1.000_Len_375	ecodB	sp|P05630|ATPD_BOVIN	ATP synthase subunit delta, mitochondrial
Loc_145562_Tr_1/1_Conf_1.000_Len_441	ecodB	sp|P00126|QCR6_BOVIN	Cytochrome b-c1 complex subunit 6, mitochondrial
Loc_145672_Tr_1/1_Conf_1.000_Len_307	ecodB	sp|Q7ZXF5|FACR1_XENLA	Fatty acyl-CoA reductase 1
Loc_145752_Tr_1/1_Conf_1.000_Len_273	ecodB	sp|P35434|ATPD_RAT	ATP synthase subunit delta, mitochondrial
Loc_145767_Tr_1/1_Conf_1.000_Len_321	ecodB	sp|Q0P5F0|PPAL_BOVIN	Lysosomal acid phosphatase
Loc_145831_Tr_1/1_Conf_1.000_Len_343	ecodB	sp|P34539|ATP5E_CAEEL	Putative ATP synthase subunit epsilon, mitochondrial
Loc_145854_Tr_1/1_Conf_1.000_Len_171	ecodB	sp|Q63525|NUDC_RAT	Nuclear migration protein nudC
Loc_145861_Tr_1/1_Conf_1.000_Len_284	ecodB	sp|Q00963|SPTCB_DROME	Spectrin beta chain
Loc_145864_Tr_1/1_Conf_1.000_Len_312	ecodB	sp|Q4V8C2|ZW10_RAT	Centromere/kinetochore protein zw10 homolog
Loc_145885_Tr_1/1_Conf_1.000_Len_677	ecodB	sp|Q9VKM1|PIWI_DROME	Protein piwi
Loc_145921_Tr_1/1_Conf_1.000_Len_301	ecodB	sp|Q6ZM19|IF6_DANRE	Eukaryotic translation initiation factor 6
Loc_145925_Tr_1/1_Conf_1.000_Len_228	ecodB	sp|Q6DF53|NBL1_XENTR	Neuroblastoma suppressor of tumorigenicity 1
Loc_145972_Tr_1/1_Conf_1.000_Len_173	ecodB	sp|Q7ZXD6|ADM1B_XENLA	Proteasomal ubiquitin receptor ADRM1-B
Loc_146023_Tr_1/1_Conf_1.000_Len_215	ecodB	sp|Q9Z3R8|AGLA_RHIME	Probable alpha-glucosidase
Loc_146048_Tr_1/1_Conf_1.000_Len_424	ecodB	sp|Q8BG81|PDIP3_MOUSE	P3 protein
Loc_14610_Tr_4/4_Conf_0.727_Len_2240	ecodB	GSVIVT01029314001|PACid:17836186	DNA ligase IV
Loc_146122_Tr_1/1_Conf_1.000_Len_305	ecodB	sp|Q5BKN5|CD123_XENTR	Cell division cycle protein 123 homolog
Loc_146147_Tr_1/1_Conf_1.000_Len_467	ecodB	sp|Q4AEG9|GPX4_CEBAP	Phospholipid hydroperoxide glutathione peroxidase, mitochondrial
Loc_146173_Tr_1/1_Conf_1.000_Len_209	ecodB	sp|Q9BGI0|GABT_BOVIN	4-aminobutyrate aminotransferase, mitochondrial
Loc_146198_Tr_1/1_Conf_1.000_Len_212	ecodB	sp|Q641C9|CD123_XENLA	Cell division cycle protein 123 homolog
Loc_146235_Tr_1/1_Conf_1.000_Len_394	ecodB	sp|Q6PDU7|ATP5L_RAT	ATP synthase subunit g, mitochondrial
Loc_146254_Tr_1/1_Conf_1.000_Len_162	ecodB	sp|P28159|SUH_DROME	Suppressor of hairless protein
Loc_146293_Tr_1/1_Conf_1.000_Len_399	ecodB	sp|P41073|PEP_DROME	Zinc finger protein on ecdysone puffs
Loc_146306_Tr_1/1_Conf_1.000_Len_332	ecodB	sp|P54814|PRS8_MANSE	26S protease regulatory subunit 8
Loc_146308_Tr_1/1_Conf_1.000_Len_244	ecodB	sp|Q7Z429|LFG1_HUMAN	Protein lifeguard 1
Loc_146386_Tr_1/1_Conf_1.000_Len_654	ecodB	sp|Q64L89|MGST1_BOVIN	Microsomal glutathione S-transferase 1
Loc_146453_Tr_1/1_Conf_1.000_Len_164	ecodB	sp|Q922B2|SYDC_MOUSE	Aspartate--tRNA ligase, cytoplasmic
Loc_146493_Tr_1/1_Conf_1.000_Len_286	ecodB	sp|Q9VZ49|ENDOU_DROME	Poly(U)-specific endoribonuclease homolog
Loc_146545_Tr_1/1_Conf_1.000_Len_421	ecodB	sp|P15178|SYDC_RAT	Aspartate--tRNA ligase, cytoplasmic
Loc_146547_Tr_1/1_Conf_1.000_Len_252	ecodB	sp|P0CB96|NDUS4_PONPY	NADH dehydrogenase [ubiquinone] iron-sulfur protein 4, mitochondrial
Loc_146558_Tr_1/1_Conf_1.000_Len_317	ecodB	sp|P48601|PRS4_DROME	26S protease regulatory subunit 4
Loc_146572_Tr_1/1_Conf_1.000_Len_219	ecodB	sp|Q5R9W1|MARH6_PONAB	E3 ubiquitin-protein ligase MARCH6
Loc_146589_Tr_1/1_Conf_1.000_Len_219	ecodB	sp|Q9P0U3|SENP1_HUMAN	Sentrin-specific protease 1
Loc_146603_Tr_1/1_Conf_1.000_Len_194	ecodB	sp|P49028|MGN_DROME	Protein mago nashi
Loc_146609_Tr_1/1_Conf_1.000_Len_351	ecodB	sp|Q9QXE5|TSSP_MOUSE	P protein
Loc_146623_Tr_1/1_Conf_1.000_Len_485	ecodB	sp|Q7KN62|TERA_DROME	Transitional endoplasmic reticulum ATPase TER94
Loc_146660_Tr_1/1_Conf_1.000_Len_466	ecodB	sp|P57759|ERP29_MOUSE	Endoplasmic reticulum resident protein 29
Loc_146674_Tr_1/1_Conf_1.000_Len_390	ecodB	sp|Q4KLF8|ARPC5_RAT	Actin-related protein 2/3 complex subunit 5
Loc_146720_Tr_1/1_Conf_1.000_Len_357	ecodB	sp|Q8BK08|TMM11_MOUSE	Transmembrane protein 11, mitochondrial
Loc_146738_Tr_1/1_Conf_1.000_Len_334	ecodB	sp|Q16G71|MED10_AEDAE	Mediator of RNA polymerase II transcription subunit 10
Loc_146787_Tr_1/1_Conf_1.000_Len_173	ecodB	sp|Q9V4I1|CP9B2_DROME	Cytochrome P450 9b2
Loc_146851_Tr_1/1_Conf_1.000_Len_160	ecodB	ppb020255m|PACid:17640798	RNase H family protein
Loc_146886_Tr_1/1_Conf_1.000_Len_598	ecodB	sp|Q9D7P6|ISCU_MOUSE	Iron-sulfur cluster assembly enzyme ISCU, mitochondrial
Loc_146899_Tr_1/1_Conf_1.000_Len_428	ecodB	sp|Q921U8|SMTN_MOUSE	Smoothelin
Loc_146929_Tr_1/1_Conf_1.000_Len_256	ecodB	sp|Q3ZBH0|TCPB_BOVIN	T-complex protein 1 subunit beta
Loc_146959_Tr_1/1_Conf_1.000_Len_393	ecodB	sp|Q2KIH4|RRS1_BOVIN	Ribosome biogenesis regulatory protein homolog
Loc_147021_Tr_1/1_Conf_1.000_Len_430	ecodB	sp|P35415|MYSP1_DROME	Paramyosin, long form
Loc_147054_Tr_1/1_Conf_1.000_Len_197	ecodB	sp|O43617|TPPC3_HUMAN	Trafficking protein particle complex subunit 3
Loc_147172_Tr_1/1_Conf_1.000_Len_271	ecodB	sp|P0C8L6|PHS_HYPDU	Probable pterin-4-alpha-carbinolamine dehydratase
Loc_147184_Tr_1/1_Conf_1.000_Len_245	ecodB	sp|Q9V3G7|PSMD6_DROME	26S proteasome non-ATPase regulatory subunit 6
Loc_147204_Tr_1/1_Conf_1.000_Len_428	ecodB	sp|P08195|4F2_HUMAN	4F2 cell-surface antigen heavy chain
Loc_147235_Tr_1/1_Conf_1.000_Len_393	ecodB	sp|Q10567|AP1B1_HUMAN	AP-1 complex subunit beta-1
Loc_147269_Tr_1/1_Conf_1.000_Len_301	ecodB	sp|Q03601|NHL1_CAEEL	RING finger protein nhl-1
Loc_147271_Tr_1/1_Conf_1.000_Len_419	ecodB	sp|Q5ZMC0|EDF1_CHICK	Endothelial differentiation-related factor 1 homolog
Loc_147368_Tr_1/1_Conf_1.000_Len_206	ecodB	sp|P48592|RIR2_DROME	Ribonucleoside-diphosphate reductase subunit M2
Loc_147382_Tr_1/1_Conf_1.000_Len_431	ecodB	sp|Q9VU68|WDR1_DROME	Actin-interacting protein 1
Loc_147418_Tr_1/1_Conf_1.000_Len_212	ecodB	sp|Q3T084|TCPW_BOVIN	T-complex protein 1 subunit zeta-2
Loc_147436_Tr_1/1_Conf_1.000_Len_191	ecodB	sp|Q29397|SV2A_BOVIN	Synaptic vesicle glycoprotein 2A
Loc_147464_Tr_1/1_Conf_1.000_Len_177	ecodB	ppa1027179m|PACid:17658650	disease resistance protein (TIR-NBS-LRR class), putative
Loc_147480_Tr_1/1_Conf_1.000_Len_220	ecodB	sp|Q63ZR5|RHN2B_XENLA	Rhophilin-2-B
Loc_147595_Tr_1/1_Conf_1.000_Len_279	ecodB	sp|O75052|CAPON_HUMAN	Carboxyl-terminal PDZ ligand of neuronal nitric oxide synthase protein
Loc_147637_Tr_1/1_Conf_1.000_Len_303	ecodB	sp|Q32PF2|ACLY_BOVIN	ATP-citrate synthase
Loc_147649_Tr_1/1_Conf_1.000_Len_379	ecodB	POPTR_0019s02540.1|PACid:18219986	GRAS family transcription factor
Loc_147693_Tr_1/1_Conf_1.000_Len_166	ecodB	sp|P91679|PEPT1_DROME	Peptide transporter family 1
Loc_147755_Tr_1/1_Conf_1.000_Len_345	ecodB	sp|Q6AXV9|GSTO2_RAT	Glutathione S-transferase omega-2
Loc_147758_Tr_1/1_Conf_1.000_Len_298	ecodB	AT1G21980.1|PACid:19655335	protein_coding
Loc_147763_Tr_1/1_Conf_1.000_Len_270	ecodB	sp|Q5ZJK8|TCPH_CHICK	T-complex protein 1 subunit eta
Loc_147783_Tr_1/1_Conf_1.000_Len_366	ecodB	sp|P19178|H2A_PLADU	Histone H2A
Loc_147813_Tr_1/1_Conf_1.000_Len_197	ecodB	sp|P54364|JANA_DROPS	Sex-regulated protein janus-A
Loc_147818_Tr_1/1_Conf_1.000_Len_528	ecodB	sp|A1ZAI5|FACR1_DROME	Putative fatty acyl-CoA reductase CG5065
Loc_147837_Tr_1/1_Conf_1.000_Len_459	ecodB	sp|Q5U367|PLOD3_RAT	Procollagen-lysine,2-oxoglutarate 5-dioxygenase 3
Loc_147848_Tr_1/1_Conf_1.000_Len_503	ecodB	sp|P42891|ECE1_BOVIN	Endothelin-converting enzyme 1
Loc_147885_Tr_1/1_Conf_1.000_Len_340	ecodB	sp|Q6GPM1|ZFR_XENLA	Zinc finger RNA-binding protein
Loc_148002_Tr_1/1_Conf_1.000_Len_232	ecodB	sp|Q27268|DX39B_DROME	ATP-dependent RNA helicase WM6
Loc_148059_Tr_1/1_Conf_1.000_Len_235	ecodB	sp|O08807|PRDX4_MOUSE	Peroxiredoxin-4
Loc_148151_Tr_1/1_Conf_1.000_Len_177	ecodB	sp|Q9V6D6|CP301_DROME	Probable cytochrome P450 301a1, mitochondrial
Loc_148241_Tr_1/1_Conf_1.000_Len_156	ecodB	sp|Q24238|APH4_DROME	Alkaline phosphatase 4
Loc_148341_Tr_1/1_Conf_1.000_Len_180	ecodB	AT4G40010.1|PACid:19648178	protein_coding
Loc_148361_Tr_1/1_Conf_1.000_Len_161	ecodB	sp|P53585|ACLY_CAEEL	Probable ATP-citrate synthase
Loc_148402_Tr_1/1_Conf_1.000_Len_297	ecodB	sp|Q3ZBU9|UBXN4_BOVIN	UBX domain-containing protein 4
Loc_148507_Tr_1/1_Conf_1.000_Len_247	ecodB	sp|Q24297|RUXF_DROME	Small nuclear ribonucleoprotein F
Loc_148564_Tr_1/1_Conf_1.000_Len_340	ecodB	sp|Q24572|CAF1_DROME	Probable histone-binding protein Caf1
Loc_148575_Tr_1/1_Conf_1.000_Len_430	ecodB	sp|P54612|2AAA_PIG	Serine/threonine-protein phosphatase 2A 65 kDa regulatory subunit A alpha isoform
Loc_148596_Tr_1/1_Conf_1.000_Len_187	ecodB	ppa013661m|PACid:17647188	60S acidic ribosomal protein family
Loc_148666_Tr_1/1_Conf_1.000_Len_546	ecodB	sp|B3A0N5|APY_TABYA	Apyrase
Loc_148737_Tr_1/1_Conf_1.000_Len_192	ecodB	sp|Q9VUJ0|RM39_DROME	39S ribosomal protein L39, mitochondrial
Loc_148872_Tr_1/1_Conf_1.000_Len_174	ecodB	GSVIVT01033033001|PACid:17838860	senescence-related gene 3
Loc_148878_Tr_1/1_Conf_1.000_Len_178	ecodB	sp|P85007|IR3IP_RAT	Immediate early response 3-interacting protein 1
Loc_148925_Tr_1/1_Conf_1.000_Len_426	ecodB	sp|Q3T0D0|HNRPK_BOVIN	Heterogeneous nuclear ribonucleoprotein K
Loc_148955_Tr_1/1_Conf_1.000_Len_1101	ecodB	sp|P00125|CY1_BOVIN	Cytochrome c1, heme protein, mitochondrial
Loc_149003_Tr_1/1_Conf_1.000_Len_320	ecodB	sp|Q8VI02|PP4R1_RAT	Serine/threonine-protein phosphatase 4 regulatory subunit 1
Loc_149037_Tr_1/1_Conf_1.000_Len_155	ecodB	sp|Q80TP3|UBR5_MOUSE	E3 ubiquitin-protein ligase UBR5
Loc_149144_Tr_1/1_Conf_1.000_Len_358	ecodB	sp|O75506|HSBP1_HUMAN	Heat shock factor-binding protein 1
Loc_149158_Tr_1/1_Conf_1.000_Len_210	ecodB	sp|Q5F425|LIN7C_CHICK	Protein lin-7 homolog C
Loc_149188_Tr_1/1_Conf_1.000_Len_211	ecodB	sp|Q8MZR5|HYEP2_CTEFE	Juvenile hormone epoxide hydrolase 2
Loc_149194_Tr_1/1_Conf_1.000_Len_182	ecodB	sp|Q7ZV00|OTU6B_DANRE	OTU domain-containing protein 6B
Loc_149211_Tr_1/1_Conf_1.000_Len_229	ecodB	sp|Q7T3C6|CPSF5_DANRE	Cleavage and polyadenylation specificity factor subunit 5
Loc_149231_Tr_1/1_Conf_1.000_Len_296	ecodB	ppa020222m|PACid:17658693	Ankyrin repeat family protein
Loc_149250_Tr_1/1_Conf_1.000_Len_226	ecodB	sp|P00352|AL1A1_HUMAN	Retinal dehydrogenase 1
Loc_149339_Tr_1/1_Conf_1.000_Len_220	ecodB	sp|Q8VCQ6|SMS1_MOUSE	Phosphatidylcholine:ceramide cholinephosphotransferase 1
Loc_149341_Tr_1/1_Conf_1.000_Len_159	ecodB	sp|Q5R5X9|SMYD4_PONAB	SET and MYND domain-containing protein 4
Loc_149351_Tr_1/1_Conf_1.000_Len_262	ecodB	sp|Q9TTT7|CX6A1_RABIT	Cytochrome c oxidase subunit 6A1, mitochondrial
Loc_149485_Tr_1/1_Conf_1.000_Len_216	ecodB	sp|Q63081|PDIA6_RAT	Protein disulfide-isomerase A6
Loc_149598_Tr_1/1_Conf_1.000_Len_303	ecodB	sp|P24485|CD53_RAT	Leukocyte surface antigen CD53
Loc_14976_Tr_12/15_Conf_0.509_Len_4436	ecodB	ppa023967m|PACid:17666890	disease resistance protein (TIR-NBS-LRR class), putative
Loc_149775_Tr_1/1_Conf_1.000_Len_236	ecodB	GSVIVT01004123001|PACid:17818950	Ribonuclease H-like superfamily protein
Loc_149785_Tr_1/1_Conf_1.000_Len_448	ecodB	sp|Q3SZE2|PFD1_BOVIN	Prefoldin subunit 1
Loc_149842_Tr_1/1_Conf_1.000_Len_183	ecodB	sp|B0X2G0|EIF3F_CULQU	Eukaryotic translation initiation factor 3 subunit F
Loc_149890_Tr_1/1_Conf_1.000_Len_209	ecodB	sp|Q24368|ISWI_DROME	Chromatin-remodeling complex ATPase chain Iswi
Loc_149893_Tr_1/1_Conf_1.000_Len_156	ecodB	sp|Q5NVI9|DNJA1_PONAB	DnaJ homolog subfamily A member 1
Loc_149951_Tr_1/1_Conf_1.000_Len_214	ecodB	sp|Q78PY7|SND1_MOUSE	Staphylococcal nuclease domain-containing protein 1
Loc_149983_Tr_1/1_Conf_1.000_Len_402	ecodB	sp|Q8BFR6|ZFAN1_MOUSE	Fanconi-associated nuclease 1
Loc_150009_Tr_1/1_Conf_1.000_Len_160	ecodB	sp|A5D7V9|SYHM_BOVIN	Probable histidine--tRNA ligase, mitochondrial
Loc_150053_Tr_1/1_Conf_1.000_Len_287	ecodB	sp|Q27U48|TBB1_GLOMM	Tubulin beta-1 chain
Loc_150064_Tr_1/1_Conf_1.000_Len_273	ecodB	sp|Q9GV27|EIF3H_BOMMO	Eukaryotic translation initiation factor 3 subunit H
Loc_150071_Tr_1/1_Conf_1.000_Len_177	ecodB	POPTR_0009s00820.1|PACid:18227845	serine carboxypeptidase-like 51
Loc_150103_Tr_1/1_Conf_1.000_Len_267	ecodB	sp|Q9ESF4|LFG1_MOUSE	Protein lifeguard 1
Loc_150166_Tr_1/1_Conf_1.000_Len_375	ecodB	sp|Q9JIG8|PRAF2_MOUSE	PRA1 family protein 2
Loc_150319_Tr_1/1_Conf_1.000_Len_360	ecodB	sp|P31161|SODM1_CAEEL	Superoxide dismutase [Mn] 1, mitochondrial
Loc_150332_Tr_1/1_Conf_1.000_Len_219	ecodB	sp|Q3ZBV8|SYTC_BOVIN	Threonine--tRNA ligase, cytoplasmic
Loc_150377_Tr_1/1_Conf_1.000_Len_240	ecodB	sp|Q8C5W3|TBCEL_MOUSE	Bile salt-activated lipase
Loc_150469_Tr_1/1_Conf_1.000_Len_381	ecodB	sp|Q5R9P3|SC23A_PONAB	Protein transport protein Sec23A
Loc_150547_Tr_1/1_Conf_1.000_Len_776	ecodB	sp|B0WD26|PESC_CULQU	Pescadillo homolog
Loc_150564_Tr_1/1_Conf_1.000_Len_161	ecodB	POPTR_0003s18280.1|PACid:18216250
Loc_150591_Tr_1/1_Conf_1.000_Len_203	ecodB	sp|P55326|YZG1_CAEEL	Uncharacterized protein F13E6.1
Loc_150676_Tr_1/1_Conf_1.000_Len_372	ecodB	sp|Q9U8B8|DYR_HELVI	Dihydrofolate reductase
Loc_150708_Tr_1/1_Conf_1.000_Len_178	ecodB	sp|P21914|DHSB_DROME	Succinate dehydrogenase [ubiquinone] iron-sulfur subunit, mitochondrial
Loc_150714_Tr_1/1_Conf_1.000_Len_159	ecodB	sp|Q28F67|AATM_XENTR	Aspartate aminotransferase, mitochondrial
Loc_150735_Tr_1/1_Conf_1.000_Len_301	ecodB	sp|Q78IK2|USMG5_MOUSE	Protein SMG5
Loc_150770_Tr_1/1_Conf_1.000_Len_164	ecodB	sp|Q9VZ49|ENDOU_DROME	Poly(U)-specific endoribonuclease homolog
Loc_150829_Tr_1/1_Conf_1.000_Len_227	ecodB	sp|Q6PFJ9|ARI1_DANRE	E3 ubiquitin-protein ligase arih1
Loc_150882_Tr_1/1_Conf_1.000_Len_287	ecodB	sp|Q09225|NRF6_CAEEL	Nose resistant to fluoxetine protein 6
Loc_150899_Tr_1/1_Conf_1.000_Len_165	ecodB	GSVIVT01023241001|PACid:17831785	R-protein L3 B
Loc_151048_Tr_1/1_Conf_1.000_Len_182	ecodB	AT1G16710.1|PACid:19658304	protein_coding
Loc_151086_Tr_1/1_Conf_1.000_Len_265	ecodB	sp|Q1JPJ2|XPP1_BOVIN	Xaa-Pro aminopeptidase 1
Loc_151210_Tr_1/1_Conf_1.000_Len_285	ecodB	sp|A7S4N4|SERIC_NEMVE	Probable serine incorporator
Loc_151217_Tr_1/1_Conf_1.000_Len_519	ecodB	sp|Q5HZM3|BAFL_XENLA	Barrier-to-autointegration factor-like protein
Loc_151221_Tr_1/1_Conf_1.000_Len_235	ecodB	sp|Q9HAW7|UD17_HUMAN	UDP-glucuronosyltransferase 1-7
Loc_151632_Tr_1/1_Conf_1.000_Len_321	ecodB	sp|Q9Z2G6|SE1L1_MOUSE	Protein sel-1 homolog 1
Loc_151641_Tr_1/1_Conf_1.000_Len_236	ecodB	sp|Q6TAW2|SERP2_MOUSE	Stress-associated endoplasmic reticulum protein 2
Loc_151688_Tr_1/1_Conf_1.000_Len_260	ecodB	AT4G01320.1|PACid:19644651	protein_coding
Loc_151740_Tr_1/1_Conf_1.000_Len_172	ecodB	sp|O35777|MAGT1_RAT	Magnesium transporter protein 1
Loc_151799_Tr_1/1_Conf_1.000_Len_215	ecodB	sp|P18173|DHGL_DROME	Glucose dehydrogenase [FAD, quinone]; Glucose dehydrogenase [FAD, quinone] short protein
Loc_152101_Tr_1/1_Conf_1.000_Len_377	ecodB	sp|P48148|RHO1_DROME	Ras-like GTP-binding protein Rho1
Loc_152109_Tr_1/1_Conf_1.000_Len_347	ecodB	sp|Q26474|LACH_SCHAM	Lachesin
Loc_152129_Tr_1/1_Conf_1.000_Len_251	ecodB	sp|Q03409|RS25_DICDI	40S ribosomal protein S25
Loc_152174_Tr_1/1_Conf_1.000_Len_187	ecodB	sp|P19976|FRI1_SOYBN	Ferritin-1, chloroplastic
Loc_152225_Tr_1/1_Conf_1.000_Len_301	ecodB	sp|P31483|TIA1_HUMAN	Nucleolysin TIA-1 isoform p40
Loc_152285_Tr_1/1_Conf_1.000_Len_240	ecodB	sp|P52171|IMA2_XENLA
Loc_152451_Tr_1/1_Conf_1.000_Len_272	ecodB	sp|A3KP74|SDHF2_DANRE	Succinate dehydrogenase assembly factor 2, mitochondrial
Loc_152589_Tr_1/1_Conf_1.000_Len_277	ecodB	sp|Q6GPF3|CUL3B_XENLA	Cullin-3-B
Loc_152622_Tr_1/1_Conf_1.000_Len_198	ecodB	Eucgr.B04006.1|PACid:23569460	GDSL-like Lipase/Acylhydrolase family protein
Loc_152634_Tr_1/1_Conf_1.000_Len_195	ecodB	sp|Q08473|SQD_DROME	RNA-binding protein squid
Loc_152670_Tr_1/1_Conf_1.000_Len_300	ecodB	sp|Q9VLM5|DAD1_DROME	Dolichyl-diphosphooligosaccharide--protein glycosyltransferase subunit DAD1
Loc_152685_Tr_1/1_Conf_1.000_Len_220	ecodB	sp|Q6J3Q7|COX17_CANFA	Cytochrome c oxidase copper chaperone
Loc_152779_Tr_1/1_Conf_1.000_Len_249	ecodB	sp|Q7ZT42|SND1_DANRE	Staphylococcal nuclease domain-containing protein 1
Loc_152874_Tr_1/1_Conf_1.000_Len_782	ecodB	sp|P20432|GSTT1_DROME	Glutathione S-transferase 1-1
Loc_152899_Tr_1/1_Conf_1.000_Len_283	ecodB	sp|Q63486|RRAGA_RAT	Ras-related GTP-binding protein A
Loc_152901_Tr_1/1_Conf_1.000_Len_274	ecodB	sp|Q28Y46|DCTN2_DROPS	Probable dynactin subunit 2
Loc_153010_Tr_1/1_Conf_1.000_Len_227	ecodB	sp|Q6P7L4|SC22B_XENTR	Vesicle-trafficking protein SEC22b
Loc_153065_Tr_1/1_Conf_1.000_Len_219	ecodB	sp|Q24238|APH4_DROME	Alkaline phosphatase 4
Loc_153084_Tr_1/1_Conf_1.000_Len_195	ecodB	sp|Q01158|LUCI_LUCLA	Luciferin 4-monooxygenase
Loc_153132_Tr_1/1_Conf_1.000_Len_227	ecodB	sp|Q9VHN6|RM19_DROME	39S ribosomal protein L19, mitochondrial
Loc_153190_Tr_1/1_Conf_1.000_Len_179	ecodB	sp|Q9ERI6|RDH14_MOUSE	Histone H1.4
Loc_153351_Tr_1/1_Conf_1.000_Len_155	ecodB	sp|Q5ZL33|STRAP_CHICK	Serine-threonine kinase receptor-associated protein
Loc_153490_Tr_1/1_Conf_1.000_Len_378	ecodB	sp|Q0V9S0|SYTC2_XENTR	Probable threonine--tRNA ligase 2, cytoplasmic
Loc_153551_Tr_1/1_Conf_1.000_Len_286	ecodB	sp|Q5ZKL6|MBOA2_CHICK	Membrane-bound O-acyltransferase domain-containing protein 2
Loc_153568_Tr_1/1_Conf_1.000_Len_225	ecodB	sp|Q9VPH7|ERF1_DROME	Eukaryotic peptide chain release factor subunit 1
Loc_153664_Tr_1/1_Conf_1.000_Len_217	ecodB	sp|Q2NKS2|COX16_BOVIN	Cytochrome c oxidase assembly protein COX16 homolog, mitochondrial
Loc_153698_Tr_1/1_Conf_1.000_Len_219	ecodB	sp|Q1HRV8|ELVL1_AEDAE	Elongation of very long chain fatty acids protein AAEL008004
Loc_153777_Tr_1/1_Conf_1.000_Len_193	ecodB	sp|Q8T9B6|MESD_DROME	LDLR chaperone boca
Loc_153807_Tr_1/1_Conf_1.000_Len_176	ecodB	sp|Q9HBI1|PARVB_HUMAN	Beta-parvin
Loc_154092_Tr_1/1_Conf_1.000_Len_217	ecodB	AT4G36760.1|PACid:19647199	protein_coding
Loc_154116_Tr_1/1_Conf_1.000_Len_315	ecodB	sp|Q16K15|EIF3I_AEDAE	Eukaryotic translation initiation factor 3 subunit I
Loc_154161_Tr_1/1_Conf_1.000_Len_312	ecodB	sp|Q5ZIY4|SBDS_CHICK	Ribosome maturation protein SBDS
Loc_154162_Tr_1/1_Conf_1.000_Len_176	ecodB	sp|P35415|MYSP1_DROME	Paramyosin, long form
Loc_154166_Tr_1/1_Conf_1.000_Len_166	ecodB	sp|Q9JHB5|TSNAX_RAT	Translin-associated protein X
Loc_154171_Tr_1/1_Conf_1.000_Len_178	ecodB	sp|Q5R6L5|CAND1_PONAB	Cullin-associated NEDD8-dissociated protein 1
Loc_154411_Tr_1/1_Conf_1.000_Len_350	ecodB	sp|Q2TBT3|ECHD2_BOVIN	Enoyl-CoA hydratase domain-containing protein 2, mitochondrial
Loc_154463_Tr_1/1_Conf_1.000_Len_340	ecodB	sp|Q6PAB3|MDHC_XENLA	Malate dehydrogenase, cytoplasmic
Loc_154761_Tr_1/1_Conf_1.000_Len_196	ecodB	sp|P55036|PSMD4_HUMAN	26S proteasome non-ATPase regulatory subunit 4
Loc_154815_Tr_1/1_Conf_1.000_Len_210	ecodB	sp|Q6P5L8|HSDL2_DANRE	Hydroxysteroid dehydrogenase-like protein 2
Loc_154889_Tr_1/1_Conf_1.000_Len_356	ecodB	sp|Q02819|NUCB1_MOUSE	Nucleobindin-1
Loc_154947_Tr_1/1_Conf_1.000_Len_383	ecodB	sp|O34940|YVRE_BACSU	Putative sugar lactone lactonase YvrE
Loc_155119_Tr_1/1_Conf_1.000_Len_324	ecodB	sp|O35129|PHB2_MOUSE	Prohibitin-2
Loc_155172_Tr_1/1_Conf_1.000_Len_233	ecodB	sp|Q9D3E6|STAG1_MOUSE	Cohesin subunit SA-1
Loc_155206_Tr_1/1_Conf_1.000_Len_236	ecodB	sp|A2T737|EHF_PANTR	ETS homologous factor
Loc_155409_Tr_1/1_Conf_1.000_Len_184	ecodB	sp|Q9VBV3|TAKT_DROME	Protein takeout
Loc_155531_Tr_1/1_Conf_1.000_Len_222	ecodB	sp|P00130|QCR9_BOVIN	Cytochrome b-c1 complex subunit 9
Loc_155714_Tr_1/1_Conf_1.000_Len_156	ecodB	sp|Q3UKJ7|SMU1_MOUSE	WD40 repeat-containing protein SMU1; WD40 repeat-containing protein SMU1, N-terminally processed
Loc_155729_Tr_1/1_Conf_1.000_Len_186	ecodB	sp|O75925|PIAS1_HUMAN	E3 SUMO-protein ligase PIAS1
Loc_155923_Tr_1/1_Conf_1.000_Len_266	ecodB	sp|P07943|ALDR_RAT	Aldose reductase
Loc_156072_Tr_1/1_Conf_1.000_Len_155	ecodB	sp|P60892|PRPS1_RAT	Ribose-phosphate pyrophosphokinase 1
Loc_156494_Tr_1/1_Conf_1.000_Len_170	ecodB	sp|Q27268|DX39B_DROME	ATP-dependent RNA helicase WM6
Loc_156496_Tr_1/1_Conf_1.000_Len_180	ecodB	sp|Q9V7D2|VATD1_DROME	V-type proton ATPase subunit D 1
Loc_156611_Tr_1/1_Conf_1.000_Len_162	ecodB	sp|Q91V92|ACLY_MOUSE	ATP-citrate synthase
Loc_156771_Tr_1/1_Conf_1.000_Len_391	ecodB	sp|Q6NUB2|CW15A_XENLA	Protein CWC15 homolog A
Loc_156779_Tr_1/1_Conf_1.000_Len_201	ecodB	GSVIVT01021163001|PACid:17830335	RNA helicase family protein
Loc_156798_Tr_1/1_Conf_1.000_Len_253	ecodB	sp|Q9V3H2|PSDE_DROME	26S proteasome non-ATPase regulatory subunit 14
Loc_156872_Tr_1/1_Conf_1.000_Len_202	ecodB	sp|O35346|FAK1_RAT	Focal adhesion kinase 1
Loc_156910_Tr_1/1_Conf_1.000_Len_221	ecodB	sp|Q24509|STX5_DROME	Syntaxin-5
Loc_157035_Tr_1/1_Conf_1.000_Len_153	ecodB	sp|P17955|NUP62_RAT	Nuclear pore glycoprotein p62
Loc_157054_Tr_1/1_Conf_1.000_Len_240	ecodB	sp|P91929|NDUAA_DROME	NADH dehydrogenase [ubiquinone] 1 alpha subcomplex subunit 10, mitochondrial
Loc_157133_Tr_1/1_Conf_1.000_Len_189	ecodB	sp|Q13442|HAP28_HUMAN	28 kDa heat- and acid-stable phosphoprotein
Loc_157264_Tr_1/1_Conf_1.000_Len_340	ecodB	sp|Q5ZJF4|PRDX6_CHICK	Peroxiredoxin-6
Loc_157477_Tr_1/1_Conf_1.000_Len_152	ecodB	sp|Q24319|OST48_DROME	Dolichyl-diphosphooligosaccharide--protein glycosyltransferase 48 kDa subunit
Loc_157671_Tr_1/1_Conf_1.000_Len_166	ecodB	POPTR_0011s14430.1|PACid:18231839	Leucine-rich repeat protein kinase family protein
Loc_157753_Tr_1/1_Conf_1.000_Len_173	ecodB	sp|Q32PF2|ACLY_BOVIN	ATP-citrate synthase
Loc_157775_Tr_1/1_Conf_1.000_Len_197	ecodB	sp|Q24562|U2AF2_DROME	Splicing factor U2AF 50 kDa subunit
Loc_157845_Tr_1/1_Conf_1.000_Len_342	ecodB	sp|Q5XGB9|AMPL_XENTR	Cytosol aminopeptidase
Loc_158098_Tr_1/1_Conf_1.000_Len_190	ecodB	sp|P40945|ARF2_DROME	ADP-ribosylation factor 2
Loc_158139_Tr_1/1_Conf_1.000_Len_294	ecodB	sp|Q6P861|PP4C_XENTR	Serine/threonine-protein phosphatase 4 catalytic subunit
Loc_158213_Tr_1/1_Conf_1.000_Len_185	ecodB	sp|Q9N2M8|HDC_DROME	Headcase protein; Headcase short protein
Loc_158286_Tr_1/1_Conf_1.000_Len_212	ecodB	sp|Q5ZK09|HIKES_CHICK	Protein Hikeshi
Loc_158323_Tr_1/1_Conf_1.000_Len_203	ecodB	sp|Q24238|APH4_DROME	Alkaline phosphatase 4
Loc_158635_Tr_1/1_Conf_1.000_Len_374	ecodB	sp|Q8BZG5|RRNAD_MOUSE	Protein RRNAD1
Loc_158659_Tr_1/1_Conf_1.000_Len_180	ecodB	sp|Q9HCJ6|VAT1L_HUMAN	Synaptic vesicle membrane protein VAT-1 homolog-like
Loc_158726_Tr_1/1_Conf_1.000_Len_185	ecodB	sp|P58021|TM9S2_MOUSE	Transmembrane 9 superfamily member 2
Loc_158856_Tr_1/1_Conf_1.000_Len_191	ecodB	sp|P26270|PSD7_DROME
Loc_159066_Tr_1/1_Conf_1.000_Len_208	ecodB	sp|Q9Z2U1|PSA5_MOUSE	Proteasome subunit alpha type-5
Loc_159411_Tr_1/1_Conf_1.000_Len_191	ecodB	sp|Q3UX61|NAA11_MOUSE	N-alpha-acetyltransferase 11
Loc_159493_Tr_1/1_Conf_1.000_Len_160	ecodB	ppa024131m|PACid:17646265	Argonaute family protein
Loc_159494_Tr_1/1_Conf_1.000_Len_203	ecodB	sp|Q6DCX2|AGO2_XENLA	Protein argonaute-2
Loc_159666_Tr_1/1_Conf_1.000_Len_169	ecodB	sp|B4P3W7|CTU1_DROYA	Cytoplasmic tRNA 2-thiolation protein 1
Loc_159683_Tr_1/1_Conf_1.000_Len_161	ecodB	Eucgr.A02927.1|PACid:23564950	KAR-UP oxidoreductase 1
Loc_159716_Tr_1/1_Conf_1.000_Len_187	ecodB	sp|B4HSL7|CTU1_DROSE	Cytoplasmic tRNA 2-thiolation protein 1
Loc_159976_Tr_1/1_Conf_1.000_Len_210	ecodB	sp|Q08DS7|AP1B1_BOVIN	AP-1 complex subunit beta-1
Loc_160181_Tr_1/1_Conf_1.000_Len_543	ecodB	sp|Q920N1|ODF3A_MOUSE	Outer dense fiber protein 3
Loc_160252_Tr_1/1_Conf_1.000_Len_180	ecodB	ppa002528m|PACid:17658008	Auxin efflux carrier family protein
Loc_160265_Tr_1/1_Conf_1.000_Len_161	ecodB	sp|Q17D30|EIF3M_AEDAE	Eukaryotic translation initiation factor 3 subunit M
Loc_160334_Tr_1/1_Conf_1.000_Len_217	ecodB	sp|Q8WU20|FRS2_HUMAN	Fibroblast growth factor receptor substrate 2
Loc_160411_Tr_1/1_Conf_1.000_Len_164	ecodB	sp|O16099|MAL2_DROVI	Maltase 2
Loc_160580_Tr_1/1_Conf_1.000_Len_164	ecodB	sp|B0BN18|PFD2_RAT	Prefoldin subunit 2
Loc_160969_Tr_1/1_Conf_1.000_Len_226	ecodB	sp|P91891|MO25_DROME	Protein Mo25
Loc_161107_Tr_1/1_Conf_1.000_Len_156	ecodB	sp|P48605|TCPG_DROME	T-complex protein 1 subunit gamma
Loc_163033_Tr_1/1_Conf_1.000_Len_152	ecodB	ppa015715m|PACid:17659075	DNA/RNA polymerases superfamily protein
Loc_163330_Tr_1/1_Conf_1.000_Len_286	ecodB	sp|P36970|GPX41_RAT	Phospholipid hydroperoxide glutathione peroxidase, mitochondrial
Loc_163331_Tr_1/1_Conf_1.000_Len_167	ecodB	sp|Q8BKC8|PI4KB_MOUSE	Phosphatidylinositol 4-kinase beta
Loc_163460_Tr_1/1_Conf_1.000_Len_134	ecodB	ppa002741m|PACid:17654591	P-loop containing nucleoside triphosphate hydrolases superfamily protein
Loc_163495_Tr_1/1_Conf_1.000_Len_174	ecodB	sp|Q9VKM1|PIWI_DROME	Protein piwi
Loc_164740_Tr_1/1_Conf_1.000_Len_173	ecodB	sp|P27694|RFA1_HUMAN	Replication protein A 70 kDa DNA-binding subunit; Replication protein A 70 kDa DNA-binding subunit, N-terminally processed
Loc_166076_Tr_1/1_Conf_1.000_Len_160	ecodB	ppa000560m|PACid:17662031	homolog of DNA mismatch repair protein MSH3
Loc_1682_Tr_17/33_Conf_1.000_Len_171	ecodB	GSVIVT01028112001|PACid:17835328	MUTS homolog 6
Loc_17199_Tr_1/1_Conf_1.000_Len_599	ecodB	ppa012996m|PACid:17649320	Ribosomal protein S5 domain 2-like superfamily protein
Loc_17305_Tr_2/2_Conf_0.833_Len_392	ecodB	ppa009980m|PACid:17667059	ELMO/CED-12 family protein
Loc_17405_Tr_5/6_Conf_0.389_Len_769	ecodB	GSVIVT01018102001|PACid:17828159
Loc_177411_Tr_1/1_Conf_1.000_Len_126	ecodB	POPTR_0010s20080.2|PACid:18241925	HAD superfamily, subfamily IIIB acid phosphatase
Loc_1783_Tr_4/8_Conf_0.500_Len_1233	ecodB	POPTR_0016s00210.1|PACid:18250290	Na+/H+ antiporter 6
Loc_17852_Tr_4/4_Conf_0.700_Len_2930	ecodB	POPTR_0006s13340.1|PACid:18212844	Chaperone DnaJ-domain superfamily protein
Loc_1826_Tr_4/37_Conf_1.000_Len_133	ecodB	GSVIVT01020920001|PACid:17830167	Histidine kinase-, DNA gyrase B-, and HSP90-like ATPase family protein
Loc_18275_Tr_3/16_Conf_1.000_Len_169	ecodB	ATMG00820.1|PACid:19643651	protein_coding
Loc_18716_Tr_4/4_Conf_0.727_Len_1198	ecodB	Eucgr.H04550.1|PACid:23593887	Nodulin MtN3 family protein
Loc_19098_Tr_1/2_Conf_0.750_Len_1139	ecodB	GSVIVT01010939001|PACid:17822947	glutathione S-transferase phi 8
Loc_1982_Tr_2/10_Conf_0.483_Len_2067	ecodB	GSVIVT01020003001|PACid:17829516	ARM repeat superfamily protein
Loc_20768_Tr_8/9_Conf_0.240_Len_3920	ecodB	ppa016504m|PACid:17649335	DNAse I-like superfamily protein
Loc_21859_Tr_2/2_Conf_0.600_Len_507	ecodB	POPTR_0016s00520.1|PACid:18250438	calcineurin B-like 3
Loc_220055_Tr_1/1_Conf_1.000_Len_183	ecodB	Eucgr.F02753.1|PACid:23583637	SEUSS transcriptional co-regulator
Loc_22015_Tr_2/10_Conf_0.556_Len_3744	ecodB	AT4G23160.1|PACid:19648072	protein_coding
Loc_220236_Tr_1/1_Conf_1.000_Len_175	ecodB	ppa006533m|PACid:17641178	ATP-dependent caseinolytic (Clp) protease/crotonase family protein
Loc_220571_Tr_1/1_Conf_1.000_Len_170	ecodB	POPTR_0005s08900.1|PACid:18207654
Loc_2219_Tr_6/6_Conf_0.647_Len_2533	ecodB	ppa009544m|PACid:17643468	phloem protein 2-A12
Loc_23504_Tr_7/7_Conf_0.739_Len_3397	ecodB	ppa005008m|PACid:17667126	Transmembrane amino acid transporter family protein
Loc_24663_Tr_2/7_Conf_0.133_Len_736	ecodB	ppa019048m|PACid:17652428	Cytochrome P450 superfamily protein
Loc_26585_Tr_1/1_Conf_1.000_Len_521	ecodB	AT3G47340.1|PACid:19658363	protein_coding
Loc_29055_Tr_4/4_Conf_0.625_Len_1641	ecodB	Eucgr.J01756.1|PACid:23599755	WRKY DNA-binding protein 23
Loc_29217_Tr_1/1_Conf_1.000_Len_646	ecodB	sp|O34682|YLBB_BACSU	Uncharacterized protein YlbB
Loc_30038_Tr_1/1_Conf_1.000_Len_502	ecodB	Eucgr.B02033.2|PACid:23567144	Calcium-dependent phospholipid-binding Copine family protein
Loc_30261_Tr_2/3_Conf_0.462_Len_313	ecodB	POPTR_0004s20690.1|PACid:18225022	NB-ARC domain-containing disease resistance protein
Loc_31313_Tr_1/1_Conf_1.000_Len_1205	ecodB	AT3G19260.1|PACid:19664289	protein_coding
Loc_32764_Tr_1/3_Conf_0.333_Len_373	ecodB	GSVIVT01014679001|PACid:17825609	P-loop containing nucleoside triphosphate hydrolases superfamily protein
Loc_32924_Tr_1/1_Conf_1.000_Len_128	ecodB	GSVIVT01010510001|PACid:17822664	Calmodulin-binding transcription activator protein with CG-1 and Ankyrin domains
Loc_33359_Tr_1/1_Conf_1.000_Len_171	ecodB	GSVIVT01003181001|PACid:17818339	sugar transporter 1
Loc_33395_Tr_2/2_Conf_0.400_Len_715	ecodB	ppa010548m|PACid:17646206	K-box region and MADS-box transcription factor family protein
Loc_33551_Tr_1/8_Conf_0.100_Len_134	ecodB	GSVIVT01001280001|PACid:17817497	Flavin-binding monooxygenase family protein
Loc_33648_Tr_14/14_Conf_0.396_Len_2908	ecodB	GSVIVT01028829001|PACid:17835837	DNA primases
Loc_3457_Tr_2/12_Conf_1.000_Len_177	ecodB	ppa000492m|PACid:17651560	WUS-interacting protein 2
Loc_37066_Tr_1/1_Conf_1.000_Len_496	ecodB	ppa011659m|PACid:17656392	Ribosomal protein S13/S18 family
Loc_39069_Tr_1/1_Conf_1.000_Len_1640	ecodB	sp|Q8NT41|MGTA_CORGL	GDP-mannose-dependent alpha-mannosyltransferase
Loc_43173_Tr_2/4_Conf_0.429_Len_809	ecodB	POPTR_0014s10710.1|PACid:18223132
Loc_4354_Tr_15/32_Conf_1.000_Len_118	ecodB	Eucgr.J00524.2|PACid:23598310	P-loop containing nucleoside triphosphate hydrolases superfamily protein
Loc_43581_Tr_1/1_Conf_1.000_Len_160	ecodB	GSVIVT01008891001|PACid:17821415	Thioredoxin superfamily protein
Loc_4396_Tr_9/9_Conf_0.545_Len_3048	ecodB	ppa020891m|PACid:17667488	Protein of unknown function, DUF647
Loc_44724_Tr_1/1_Conf_1.000_Len_179	ecodB	AT3G59990.4|PACid:19659253	protein_coding
Loc_44732_Tr_4/4_Conf_0.429_Len_922	ecodB	GSVIVT01017116001|PACid:17827409	structural molecules
Loc_44945_Tr_1/2_Conf_0.500_Len_252	ecodB	Eucgr.D00020.1|PACid:23573815	phosphorylcholine cytidylyltransferase
Loc_45133_Tr_1/1_Conf_1.000_Len_240	ecodB	Eucgr.H00792.1|PACid:23590167	purple acid phosphatase 15
Loc_4518_Tr_5/5_Conf_0.667_Len_2089	ecodB	POPTR_0009s11290.1|PACid:18228852	cold-regulated 413-plasma membrane 2
Loc_46137_Tr_1/1_Conf_1.000_Len_640	ecodB	Eucgr.B03309.1|PACid:23568611	ubiquitin 6
Loc_46525_Tr_1/1_Conf_1.000_Len_210	ecodB	sp|Q04467|IDHP_BOVIN	Isocitrate dehydrogenase [NADP], mitochondrial
Loc_47165_Tr_1/2_Conf_0.750_Len_864	ecodB	ppa010542m|PACid:17647352	Ribosomal protein L30/L7 family protein
Loc_4839_Tr_8/8_Conf_0.579_Len_5025	ecodB	ppa000303m|PACid:17645186	phospholipases;galactolipases
Loc_4862_Tr_7/7_Conf_0.700_Len_3168	ecodB	Eucgr.D01926.1|PACid:23575719	UDP-galactose transporter 2
Loc_49081_Tr_1/1_Conf_1.000_Len_674	ecodB	AT3G09085.1|PACid:19662470	protein_coding
Loc_49144_Tr_1/1_Conf_1.000_Len_699	ecodB	sp|P0CM16|ARF_CRYNJ	ADP-ribosylation factor
Loc_4919_Tr_8/8_Conf_0.652_Len_1932	ecodB	POPTR_0012s10680.1|PACid:18230129	Polynucleotide adenylyltransferase family protein
Loc_49302_Tr_1/2_Conf_0.286_Len_485	ecodB	sp|P10978|POLX_TOBAC	Retrovirus-related Pol polyprotein from transposon TNT 1-94; Protease; Reverse transcriptase; Endonuclease
Loc_49699_Tr_1/1_Conf_1.000_Len_143	ecodB	ppa019781m|PACid:17664582	TRAM, LAG1 and CLN8 (TLC) lipid-sensing domain containing protein
Loc_52783_Tr_1/2_Conf_0.667_Len_379	ecodB	Eucgr.J02080.1|PACid:23600133	RmlC-like cupins superfamily protein
Loc_5618_Tr_5/5_Conf_0.667_Len_3070	ecodB	GSVIVT01026888001|PACid:17834442	AT hook motif DNA-binding family protein
Loc_56460_Tr_1/1_Conf_1.000_Len_238	ecodB	ppb021508m|PACid:17643578	Zinc knuckle (CCHC-type) family protein
Loc_5708_Tr_3/11_Conf_0.543_Len_4508	ecodB	GSVIVT01015501001|PACid:17826254	nudix hydrolase homolog 19
Loc_5846_Tr_2/2_Conf_0.800_Len_1191	ecodB	Eucgr.K01265.1|PACid:23602756	Protein of unknown function (DUF567)
Loc_58657_Tr_1/1_Conf_1.000_Len_487	ecodB	sp|Q08699|RS14_PODCA	40S ribosomal protein S14
Loc_59395_Tr_1/1_Conf_1.000_Len_123	ecodB	GSVIVT01017883001|PACid:17827979	CBS domain-containing protein with a domain of unknown function (DUF21)
Loc_6010_Tr_6/6_Conf_0.700_Len_1709	ecodB	ppa003456m|PACid:17656414	RING/FYVE/PHD zinc finger superfamily protein
Loc_62090_Tr_1/1_Conf_1.000_Len_504	ecodB	sp|Q17967|PDI1_CAEEL	Protein disulfide-isomerase 1
Loc_62099_Tr_1/1_Conf_1.000_Len_250	ecodB	sp|Q86IL5|PP4R2_DICDI	Serine/threonine-protein phosphatase 4 regulatory subunit 2
Loc_6311_Tr_4/10_Conf_0.458_Len_1607	ecodB	GSVIVT01035654001|PACid:17840777	peroxin4
Loc_6476_Tr_2/2_Conf_0.667_Len_949	ecodB	POPTR_0008s20110.3|PACid:18248385	Cox19-like CHCH family protein
Loc_65241_Tr_1/1_Conf_1.000_Len_434	ecodB	AT5G52360.1|PACid:19670840	protein_coding
Loc_67224_Tr_2/2_Conf_0.667_Len_156	ecodB	GSVIVT01036083001|PACid:17841120	decapping 1
Loc_70282_Tr_1/1_Conf_1.000_Len_200	ecodB	POPTR_0009s04770.1|PACid:18227541	FTSH protease 7
Loc_71583_Tr_1/1_Conf_1.000_Len_334	ecodB	Eucgr.D01137.1|PACid:23574907	Transducin/WD40 repeat-like superfamily protein
Loc_72062_Tr_1/1_Conf_1.000_Len_204	ecodB	GSVIVT01000590001|PACid:17817048	TCP-1/cpn60 chaperonin family protein
Loc_7360_Tr_1/14_Conf_1.000_Len_149	ecodB	POPTR_0010s23890.1|PACid:18240800	vitamin E pathway gene 5
Loc_74277_Tr_1/1_Conf_1.000_Len_208	ecodB	sp|P12213|CEMA_TOBAC	Chloroplast envelope membrane protein
Loc_74972_Tr_1/1_Conf_1.000_Len_261	ecodB	GSVIVT01017234001|PACid:17827501	RAN GTPase 3
Loc_7566_Tr_1/11_Conf_1.000_Len_132	ecodB	Eucgr.J01045.2|PACid:23598962	P-loop containing nucleoside triphosphate hydrolases superfamily protein
Loc_76447_Tr_1/1_Conf_1.000_Len_310	ecodB	ppa016836m|PACid:17644491
Loc_77656_Tr_1/1_Conf_1.000_Len_177	ecodB	POPTR_0166s00210.1|PACid:18244146	NAD(P)-linked oxidoreductase superfamily protein
Loc_78599_Tr_1/2_Conf_0.800_Len_1140	ecodB	POPTR_0002s07920.1|PACid:18245642	K-box region and MADS-box transcription factor family protein
Loc_7876_Tr_5/12_Conf_0.292_Len_1319	ecodB	ppa002259m|PACid:17660158	ferric reduction oxidase 7
Loc_79379_Tr_1/1_Conf_1.000_Len_265	ecodB	ppa016504m|PACid:17649335	DNAse I-like superfamily protein
Loc_81605_Tr_1/1_Conf_1.000_Len_196	ecodB	GSVIVT01024287001|PACid:17832530	Glycosyl hydrolases family 31 protein
Loc_81668_Tr_1/1_Conf_1.000_Len_170	ecodB	AT3G02090.2|PACid:19661162	protein_coding
Loc_83221_Tr_1/1_Conf_1.000_Len_279	ecodB	GSVIVT01010555001|PACid:17822685	cysteine-rich RLK (RECEPTOR-like protein kinase) 8
Loc_84466_Tr_1/1_Conf_1.000_Len_238	ecodB	ppa015748m|PACid:17646912	Ribonuclease H-like superfamily protein
Loc_85609_Tr_1/2_Conf_0.667_Len_384	ecodB	sp|Q38772|CDC2A_ANTMA	Cell division control protein 2 homolog A
Loc_86190_Tr_1/1_Conf_1.000_Len_214	ecodB	AT2G25110.1|PACid:19642246	protein_coding
Loc_89485_Tr_1/1_Conf_1.000_Len_242	ecodB	GSVIVT01004123001|PACid:17818950	Ribonuclease H-like superfamily protein
Loc_9267_Tr_1/6_Conf_0.727_Len_1468	ecodB	GSVIVT01018824001|PACid:17828639
Loc_94047_Tr_1/1_Conf_1.000_Len_180	ecodB	AT2G20130.1|PACid:19638844	protein_coding
Loc_97098_Tr_1/1_Conf_1.000_Len_186	ecodB	POPTR_0011s02010.1|PACid:18231236
Loc_97124_Tr_1/1_Conf_1.000_Len_304	ecodB	GSVIVT01017026001|PACid:17827337	LRR and NB-ARC domains-containing disease resistance protein
Loc_97855_Tr_1/1_Conf_1.000_Len_165	ecodB	GSVIVT01008197001|PACid:17820845	enolase 1
Loc_98193_Tr_1/1_Conf_1.000_Len_181	ecodB	POPTR_0005s16390.1|PACid:18208443	4-phospho-panto-thenoylcysteine synthetase
Loc_99780_Tr_1/1_Conf_1.000_Len_187	ecodB	ppa018860m|PACid:17660512	hAT dimerisation domain-containing protein
Loc_99880_Tr_1/1_Conf_1.000_Len_193	ecodB	ppa007303m|PACid:17644860	myo-inositol monophosphatase like 1
OCV3_prime_c11054	ecodB	ppa013749m|PACid:17646834	G-protein gamma subunit 2
OCV3_prime_c13078	ecodB	ppa001476m|PACid:17655814	C2 domain-containing protein
OCV3_prime_c1905	ecodB	Eucgr.D01926.1|PACid:23575719	UDP-galactose transporter 2
OCV3_prime_c2143	ecodB	POPTR_0012s13520.1|PACid:18229910	RNI-like superfamily protein
OCV3_prime_c25319	ecodB	Eucgr.H02907.4|PACid:23592227	serine/arginine-rich 22
OCV3_prime_c44	ecodB	POPTR_0002s03040.1|PACid:18245034	Transcription initiation factor IIF, beta subunit
OCV3_prime_c57096	ecodB	ppa000613m|PACid:17666589	global transcription factor C
OCV3_prime_c58181	ecodB	ppa001534m|PACid:17664605	Protein of unknown function (DUF1423)
OCV3_prime_c58299	ecodB	Eucgr.C00489.2|PACid:23570007	phosphate transporter 4;5
OCV3_prime_c6126	ecodB	sp|D2HXI8|GWL_AILME	Serine/threonine-protein kinase greatwall
OCV3_prime_c62381	ecodB	POPTR_0001s27785.1|PACid:18237832	Bifunctional inhibitor/lipid-transfer protein/seed storage 2S albumin superfamily protein
OCV3_prime_c65642	ecodB	sp|P53777|MLP1_DROME	Muscle LIM protein 1
OCV3_prime_c68671	ecodB	GSVIVT01024634001|PACid:17832790	Tetratricopeptide repeat (TPR)-like superfamily protein
OCV3_prime_c68956	ecodB	AT4G10110.1|PACid:19648996	protein_coding
OCV3_prime_rep_c29455	ecodB	ppa011151m|PACid:17669387
OCV3_prime_rep_c32555	ecodB	POPTR_0016s07090.1|PACid:18249920	UDP-Glycosyltransferase superfamily protein
OCV3_prime_rep_c35039	ecodB	GSVIVT01010209001|PACid:17822448	pre-mRNA-processing protein 40C
OCV3_prime_rep_c37796	ecodB	Eucgr.B00707.1|PACid:23565835	CCAAT-displacement protein alternatively spliced product
OCV3_prime_rep_c42185	ecodB	ppa013377m|PACid:17652269	Ribosomal protein L14
OCV3_prime_rep_c58111	ecodB	POPTR_0002s19220.1|PACid:18246362	Plant invertase/pectin methylesterase inhibitor superfamily protein
OCV3_prime_rep_c58157	ecodB	ppa023843m|PACid:17650937	Major facilitator superfamily protein
OCV3_prime_rep_c61953	ecodB	POPTR_0005s03980.1|PACid:18206571	Protein of unknown function (DUF3049)
OCV3_prime_rep_c64296	ecodB	sp|Q9MUW1|PSBC_MESVI	Photosystem II CP43 chlorophyll apoprotein
OCV3_prime_rep_c65218	ecodB	POPTR_0001s21460.1|PACid:18236481	RNA-binding (RRM/RBD/RNP motifs) family protein with retrovirus zinc finger-like domain
OCV3_prime_rep_c65219	ecodB	sp|P08736|EF1A1_DROME	Elongation factor 1-alpha 1
OCV3_prime_rep_c65593	ecodB	ppa013620m|PACid:17650258	Translation initiation factor SUI1 family protein
OCV4_c17791	ecodB	sp|Q9VXK6|IF5_DROME	Eukaryotic translation initiation factor 5
OCV4_c19300	ecodB	sp|Q14409|GLPK3_HUMAN	Putative glycerol kinase 3
OCV4_c19327	ecodB	sp|Q9VNE2|EXBA_DROME
OCV4_c19653	ecodB	sp|P56634|AMY_TENMO	Alpha-amylase
OCV4_c19708	ecodB	sp|Q24372|LACH_DROME	Lachesin
OCV4_c19744	ecodB	sp|P07764|ALF_DROME	Fructose-bisphosphate aldolase
OCV4_c19772	ecodB	sp|Q8C2Q3|RBM14_MOUSE	RNA-binding protein 14
OCV4_c19833	ecodB	sp|P07602|SAP_HUMAN	P protein
OCV4_c19895	ecodB	sp|B0W0S3|EIF3C_CULQU	Eukaryotic translation initiation factor 3 subunit C
OCV4_c22021	ecodB	sp|P97852|DHB4_RAT	Peroxisomal multifunctional enzyme type 2; (3R)-hydroxyacyl-CoA dehydrogenase; Enoyl-CoA hydratase 2
OCV4_c25086	ecodB	sp|Q5RDY1|NPL_PONAB	N-acetylneuraminate lyase
OCV4_c27933	ecodB	sp|Q969H0|FBXW7_HUMAN	F-box/WD repeat-containing protein 7
OCV4_c29222	ecodB	sp|P04146|COPIA_DROME	Copia protein; Copia VLP protein; Copia protease
OCV4_c32578	ecodB	sp|Q54YK1|Y8631_DICDI	Putative UDP-sugar transporter DDB_G0278631; Putative UDP-sugar transporter DDB_G0278631
OCV4_c33398	ecodB	sp|Q7YXD4|P80_DICDI	Protein P80
OCV4_c35942	ecodB	ppa025758m|PACid:17665425
OCV4_c37529	ecodB	sp|Q9HBI1|PARVB_HUMAN	Beta-parvin
OCV4_c37537	ecodB	sp|P12613|TCPA_DROME	T-complex protein 1 subunit alpha
OCV4_c37580	ecodB	sp|Q2I6W4|CATA_CALJA	Catalase
OCV4_c37602	ecodB	sp|B4QU20|JUPIT_DROSI	Microtubule-associated protein Jupiter
OCV4_c37652	ecodB	sp|Q18678|SYSC_CAEEL	Probable serine--tRNA ligase, cytoplasmic
OCV4_c37770	ecodB	sp|Q964R0|CP6K1_BLAGE	Cytochrome P450 6k1
OCV4_c37781	ecodB	sp|P34559|ECHM_CAEEL	Probable enoyl-CoA hydratase, mitochondrial
OCV4_c37783	ecodB	sp|Q9VUY0|MOX11_DROME	MOXD1 homolog 1
OCV4_c37795	ecodB	sp|P23438|SSRB_CANFA	Translocon-associated protein subunit beta
OCV4_c37807	ecodB	sp|P81134|RENR_BOVIN	Renin receptor
OCV4_c37821	ecodB	sp|Q2HJH3|CK054_BOVIN	Ester hydrolase C11orf54 homolog
OCV4_c37826	ecodB	sp|Q94535|U2AF1_DROME	Splicing factor U2af 38 kDa subunit
OCV4_c37847	ecodB	sp|Q93615|ETFA_CAEEL	Probable electron transfer flavoprotein subunit alpha, mitochondrial
OCV4_c37858	ecodB	sp|Q3U0B3|DHR11_MOUSE	Dehydrogenase/reductase SDR family member 11
OCV4_c37869	ecodB	sp|Q9U943|APLP_LOCMI	Apolipophorins; Apolipophorin-2; Apolipophorin-1
OCV4_c37884	ecodB	sp|Q8JHV9|BIR7A_XENLA	Baculoviral IAP repeat-containing protein 7-A
OCV4_c37888	ecodB	sp|P34022|RANG_MOUSE	Ran-specific GTPase-activating protein
OCV4_c37892	ecodB	sp|P48601|PRS4_DROME	26S protease regulatory subunit 4
OCV4_c37931	ecodB	sp|Q00174|LAMA_DROME	Laminin subunit alpha
OCV4_c37998	ecodB	sp|Q9D7Q1|CHIT1_MOUSE	Chitotriosidase-1
OCV4_c38002	ecodB	sp|O57579|AMPN_CHICK	Aminopeptidase N
OCV4_c38003	ecodB	sp|Q9VZ49|ENDOU_DROME	Poly(U)-specific endoribonuclease homolog
OCV4_c38031	ecodB	sp|Q9JLZ3|AUHM_MOUSE	Methylglutaconyl-CoA hydratase, mitochondrial
OCV4_c38039	ecodB	sp|Q17058|MAL1_APIME	Alpha-glucosidase
OCV4_c38070	ecodB	sp|Q9VXK0|NIPSN_DROME	Protein NipSnap
OCV4_c38532	ecodB	sp|Q5TUE9|RM23_ANOGA	Probable 39S ribosomal protein L23, mitochondrial
OCV4_c38533	ecodB	sp|P03589|1A_AMVLE	Replication protein 1a; ATP-dependent helicase; Methyltransferase
OCV4_c38571	ecodB	sp|Q9NZ01|TECR_HUMAN	Very-long-chain enoyl-CoA reductase
OCV4_c38799	ecodB	sp|Q4N4B9|RL17_THEPA	60S ribosomal protein L17
OCV4_c38857	ecodB	sp|P0DJ55|RL4_TETTS	60S ribosomal protein L4
OCV4_c39455	ecodB	sp|A1ZA47|ZASP_DROME	Protein abnormal spindle
OCV4_c39459	ecodB	sp|P50143|TCPG_XENLA	T-complex protein 1 subunit gamma
OCV4_c39481	ecodB	sp|P62925|IF5A_SPOFR	Eukaryotic translation initiation factor 5A
OCV4_c39495	ecodB	sp|A6QLP7|SSRA_BOVIN	Translocon-associated protein subunit alpha
OCV4_c39520	ecodB	sp|P20951|RDRP_PMV	RNA replication protein; RNA-directed RNA polymerase; Helicase
OCV4_c39529	ecodB	sp|P31410|VATB_HELVI	V-type proton ATPase subunit B
OCV4_c39536	ecodB	sp|Q3ZBH0|TCPB_BOVIN	T-complex protein 1 subunit beta
OCV4_c39540	ecodB	sp|Q8VEM8|MPCP_MOUSE	Phosphate carrier protein, mitochondrial
OCV4_c39543	ecodB	sp|P60517|GBRAP_RAT	Gamma-aminobutyric acid receptor-associated protein
OCV4_c39546	ecodB	sp|Q9GV27|EIF3H_BOMMO	Eukaryotic translation initiation factor 3 subunit H
OCV4_c39564	ecodB	sp|P27604|SAHH_CAEEL	Adenosylhomocysteinase
OCV4_c39567	ecodB	sp|P08928|LAM0_DROME	Lamin Dm0
OCV4_c39574	ecodB	sp|Q23445|SAR1_CAEEL	GTP-binding protein SAR1
OCV4_c39597	ecodB	sp|Q1HR47|EIF3F_AEDAE	Eukaryotic translation initiation factor 3 subunit F
OCV4_c39624	ecodB	sp|Q5R601|VAPA_PONAB	Vesicle-associated membrane protein-associated protein A
OCV4_c39628	ecodB	sp|P42678|SUI1_ANOGA	Protein translation factor SUI1 homolog
OCV4_c39631	ecodB	sp|Q5RES5|THIM_PONAB	3-ketoacyl-CoA thiolase, mitochondrial
OCV4_c39657	ecodB	sp|Q5R6B6|RAB2A_PONAB	Ras-related protein Rab-2A
OCV4_c39660	ecodB	sp|Q90515|TMEDA_TAKRU	Transmembrane emp24 domain-containing protein 10
OCV4_c39665	ecodB	sp|P49963|SRP19_DROME	Signal recognition particle 19 kDa protein
OCV4_c39674	ecodB	sp|Q16K15|EIF3I_AEDAE	Eukaryotic translation initiation factor 3 subunit I
OCV4_c39680	ecodB	sp|Q5ZLF0|F10A1_CHICK	Hsc70-interacting protein
OCV4_c39690	ecodB	sp|Q17D30|EIF3M_AEDAE	Eukaryotic translation initiation factor 3 subunit M
OCV4_c39694	ecodB	sp|P87362|BLMH_CHICK	Bleomycin hydrolase
OCV4_c39706	ecodB	sp|Q60432|HYOU1_CRIGR	Hypoxia up-regulated protein 1
OCV4_c39730	ecodB	sp|P42891|ECE1_BOVIN	Endothelin-converting enzyme 1
OCV4_c39776	ecodB	sp|Q14168|MPP2_HUMAN	MAGUK p55 subfamily member 2
OCV4_c39779	ecodB	sp|O61235|CATA2_CAEEL	Catalase-2
OCV4_c39783	ecodB	sp|B4LX78|ARMET_DROVI	Mesencephalic astrocyte-derived neurotrophic factor homolog
OCV4_c39790	ecodB	sp|P54357|MLC2_DROME	Myosin-2 essential light chain
OCV4_c39792	ecodB	sp|B5X4E0|CALUB_SALSA	Calumenin-B
OCV4_c39802	ecodB	sp|P08120|CO4A1_DROME	Collagen alpha-1(IV) chain
OCV4_c39803	ecodB	sp|P18172|DHGL_DROPS	Glucose dehydrogenase [FAD, quinone]; Glucose dehydrogenase [FAD, quinone] short protein
OCV4_c39806	ecodB	sp|Q7Z5L9|I2BP2_HUMAN	Interferon regulatory factor 2-binding protein 2
OCV4_c39831	ecodB	sp|Q9VZ49|ENDOU_DROME	Poly(U)-specific endoribonuclease homolog
OCV4_c39844	ecodB	sp|Q9VSA3|ACADM_DROME	Probable medium-chain specific acyl-CoA dehydrogenase, mitochondrial
OCV4_c39857	ecodB	sp|Q9VCA9|SPCS3_DROME	Signal peptidase complex subunit 3
OCV4_c39858	ecodB	sp|Q5RCA6|CLVS1_PONAB	Clavesin-1
OCV4_c39864	ecodB	sp|Q80TB8|VAT1L_MOUSE	Synaptic vesicle membrane protein VAT-1 homolog-like
OCV4_c39866	ecodB	sp|P14199|REF2P_DROME	Protein ref(2)P
OCV4_c39896	ecodB	sp|P22464|ANXB9_DROME	Annexin B9
OCV4_c39899	ecodB	sp|Q6UXP7|F151B_HUMAN	Protein FAM151B
OCV4_c39900	ecodB	sp|Q9U943|APLP_LOCMI	Apolipophorins; Apolipophorin-2; Apolipophorin-1
OCV4_c39920	ecodB	sp|Q3SZ55|PTCD2_BOVIN	Pentatricopeptide repeat-containing protein 2, mitochondrial
OCV4_c39932	ecodB	sp|P46428|GST_ANOGA	Glutathione S-transferase
OCV4_c39946	ecodB	sp|P18624|EF1A_DICDI
OCV4_c39957	ecodB	sp|Q4R3Y4|S27A4_MACFA	Amyloid beta A4 protein; N-APP; Soluble APP-alpha; Soluble APP-beta; C99; Beta-amyloid protein 42; Beta-amyloid protein 40; C83; P3(42); P3(40); C80; Gamma-secretase C-terminal fragment 59; Gamma-secretase C-terminal fragment 57; Gamma-secretase C-terminal fragment 50; C31
OCV4_c39961	ecodB	sp|Q60Y65|HPPD_CAEBR	4-hydroxyphenylpyruvate dioxygenase
OCV4_c39972	ecodB	sp|A5PJJ7|S16C6_BOVIN	Short-chain dehydrogenase/reductase family 16C member 6
OCV4_c39973	ecodB	sp|P02828|HSP83_DROME	Heat shock protein 83
OCV4_c39978	ecodB	sp|P41562|IDHC_RAT	Isocitrate dehydrogenase [NADP] cytoplasmic
OCV4_c39979	ecodB	sp|Q3T083|SDF2L_BOVIN	Stromal cell-derived factor 2-like protein 1
OCV4_c39980	ecodB	sp|Q9DB15|RM12_MOUSE	39S ribosomal protein L12, mitochondrial
OCV4_c39989	ecodB	sp|Q6GLT8|FAHD2_XENLA	Fumarylacetoacetate hydrolase domain-containing protein 2
OCV4_c40017	ecodB	sp|Q2KIK3|SIM14_BOVIN	Small integral membrane protein 14
OCV4_c40031	ecodB	sp|Q5RFR0|TTPAL_PONAB	Alpha-tocopherol transfer protein-like
OCV4_c40032	ecodB	sp|Q9VAL0|SPCS1_DROME	Signal peptidase complex subunit 1
OCV4_c40035	ecodB	sp|P22695|QCR2_HUMAN	Complement receptor type 2
OCV4_c40038	ecodB	sp|P02750|A2GL_HUMAN	Leucine-rich alpha-2-glycoprotein
OCV4_c40042	ecodB	sp|Q9VYY4|C4G15_DROME	Cytochrome P450 4g15
OCV4_c40043	ecodB	sp|P17790|BASI_CHICK	Basigin
OCV4_c40050	ecodB	sp|Q501J6|DDX17_MOUSE	Probable ATP-dependent RNA helicase DDX17
OCV4_c40059	ecodB	sp|P27117|DCOR_BOVIN	Ornithine decarboxylase
OCV4_c40071	ecodB	sp|O43736|ITM2A_HUMAN	Integral membrane protein 2A
OCV4_c40103	ecodB	sp|Q9NG56|TPM_BLAGE	Tropomyosin
OCV4_c40109	ecodB	sp|P31729|OV16_ONCVO	OV-16 antigen
OCV4_c40110	ecodB	sp|Q24799|MYPH_ECHGR	Myophilin
OCV4_rep_c10606	ecodB	GSVIVT01025009001|PACid:17833088	RNA-binding (RRM/RBD/RNP motifs) family protein
OCV4_rep_c10622	ecodB	POPTR_0018s12370.1|PACid:18215126	S-adenosyl-L-methionine-dependent methyltransferases superfamily protein
OCV4_rep_c11213	ecodB	ppa006126m|PACid:17642470	chaperone protein dnaJ-related
OCV4_rep_c11499	ecodB	ppa008245m|PACid:17644589	RNA-binding (RRM/RBD/RNP motifs) family protein with retrovirus zinc finger-like domain
OCV4_rep_c12788	ecodB	GSVIVT01032986001|PACid:17838823	SU(VAR)3-9 homolog 4
OCV4_rep_c12903	ecodB	AT2G39805.2|PACid:19641359	protein_coding
OCV4_rep_c12976	ecodB	ppa023832m|PACid:17652091
OCV4_rep_c13229	ecodB	Eucgr.A01077.1|PACid:23562810	Ypt/Rab-GAP domain of gyp1p superfamily protein
OCV4_rep_c15032	ecodB	Eucgr.B02887.2|PACid:23568117	quiescin-sulfhydryl oxidase 1
OCV4_rep_c15443	ecodB	GSVIVT01031585001|PACid:17837737	UDP-glucosyl transferase 75B2
OCV4_rep_c17117	ecodB	sp|P14065|GCY_YEAST
OCV4_rep_c19209	ecodB	ppa018706m|PACid:17655617	Protein of unknown function (DUF3527)
OCV4_rep_c19362	ecodB	sp|Q66JW3|TOX_MOUSE	Thymocyte selection-associated high mobility group box protein TOX
OCV4_rep_c19719	ecodB	sp|Q8N2E2|VWDE_HUMAN	von Willebrand factor D and EGF domain-containing protein
OCV4_rep_c22156	ecodB	POPTR_0007s13460.1|PACid:18242449	alpha/beta-Hydrolases superfamily protein
OCV4_rep_c2396	ecodB	ppa012398m|PACid:17651167	Family of unknown function (DUF662)
OCV4_rep_c31346	ecodB	AT1G52580.1|PACid:19651474	protein_coding
OCV4_rep_c34301	ecodB	Eucgr.A02651.1|PACid:23564603	oxidoreductase, zinc-binding dehydrogenase family protein
OCV4_rep_c34443	ecodB	POPTR_0004s03530.1|PACid:18225369	HSI2-like 1
OCV4_rep_c36275	ecodB	GSVIVT01023105001|PACid:17831692	ferric reduction oxidase 7
OCV4_rep_c38985	ecodB	ppa021299m|PACid:17649511	S-locus lectin protein kinase family protein
OCV4_rep_c38991	ecodB	sp|Q8T8R1|Y3800_DROME	CCHC-type zinc finger protein CG3800
OCV4_rep_c39426	ecodB	sp|B0FWD8|NU1M_AEDAE	NADH-ubiquinone oxidoreductase chain 1
OCV4_rep_c39845	ecodB	sp|O00567|NOP56_HUMAN	Nucleolar protein 56
OCV4_rep_c40024	ecodB	sp|Q25532|VATG_MANSE	V-type proton ATPase subunit G
OCV4_rep_c40942	ecodB	Eucgr.I02375.1|PACid:23597128	Leucine-rich repeat (LRR) family protein
OCV4_rep_c44390	ecodB	GSVIVT01032587001|PACid:17838494	ADP-glucose pyrophosphorylase family protein
OCV4_rep_c5766	ecodB	POPTR_0008s04120.1|PACid:18247950	tetraspanin6
OCV4_rep_c8140	ecodB	sp|Q08473|SQD_DROME	RNA-binding protein squid
OCV4_rep_c9680	ecodB	POPTR_0010s02500.1|PACid:18242154	soybean gene regulated by cold-2
Loc_100711_Tr_1/1_Conf_1.000_Len_333	LE	GSVIVT01017026001|PACid:17827337	LRR and NB-ARC domains-containing disease resistance protein
Loc_101016_Tr_1/1_Conf_1.000_Len_284	LE	POPTR_0001s43860.1|PACid:18235225
Loc_101406_Tr_1/3_Conf_0.571_Len_1054	LE	GSVIVT01011707001|PACid:17823503	inorganic carbon transport protein-related
Loc_101406_Tr_3/3_Conf_0.714_Len_956	LE	GSVIVT01011707001|PACid:17823503	inorganic carbon transport protein-related
Loc_101551_Tr_1/1_Conf_1.000_Len_277	LE	ppa003929m|PACid:17644765	Transmembrane amino acid transporter family protein
Loc_101703_Tr_1/1_Conf_1.000_Len_1104	LE	POPTR_0001s34050.1|PACid:18239420	Plant protein of unknown function (DUF247)
Loc_102681_Tr_3/7_Conf_0.263_Len_535	LE	GSVIVT01016448001|PACid:17826873	Subtilisin-like serine endopeptidase family protein
Loc_102681_Tr_4/7_Conf_0.158_Len_426	LE	GSVIVT01016448001|PACid:17826873	Subtilisin-like serine endopeptidase family protein
Loc_103283_Tr_1/1_Conf_1.000_Len_421	LE	GSVIVT01038208001|PACid:17842589
Loc_10387_Tr_8/40_Conf_1.000_Len_182	LE	Eucgr.H02956.1|PACid:23592280	LRR and NB-ARC domains-containing disease resistance protein
Loc_105566_Tr_1/1_Conf_1.000_Len_1082	LE	GSVIVT01009743001|PACid:17822102	dihydroflavonol 4-reductase
Loc_107721_Tr_1/2_Conf_0.667_Len_430	LE	Eucgr.D01676.2|PACid:23575420
Loc_10809_Tr_4/4_Conf_0.700_Len_1794	LE	GSVIVT01019403001|PACid:17829030	beta-hydroxylase 1
Loc_108349_Tr_2/3_Conf_0.500_Len_554	LE	POPTR_0008s03440.1|PACid:18248712	HXXXD-type acyl-transferase family protein
Loc_108454_Tr_1/1_Conf_1.000_Len_178	LE	ppa018087m|PACid:17644784	RNA-binding ASCH domain protein
Loc_109910_Tr_1/1_Conf_1.000_Len_196	LE	ppa005075m|PACid:17662585	UDP-glucosyl transferase 88A1
Loc_110274_Tr_1/1_Conf_1.000_Len_172	LE	AT4G35790.1|PACid:19646631	protein_coding
Loc_110444_Tr_1/1_Conf_1.000_Len_1019	LE	POPTR_0012s01690.1|PACid:18229368	cyclic nucleotide gated channel 1
Loc_111059_Tr_1/1_Conf_1.000_Len_175	LE	ppa016504m|PACid:17649335	DNAse I-like superfamily protein
Loc_111177_Tr_1/1_Conf_1.000_Len_237	LE	Eucgr.C03080.1|PACid:23572550	wall associated kinase-like 6
Loc_111303_Tr_1/1_Conf_1.000_Len_201	LE	Eucgr.D01940.1|PACid:23575745	FIZZY-related 2
Loc_113186_Tr_1/1_Conf_1.000_Len_189	LE	Eucgr.G02593.1|PACid:23588264	Mog1/PsbP/DUF1795-like photosystem II reaction center PsbP family protein
Loc_113995_Tr_1/1_Conf_1.000_Len_271	LE	GSVIVT01023876001|PACid:17832187	DNA-binding bromodomain-containing protein
Loc_114053_Tr_1/4_Conf_0.250_Len_891	LE	POPTR_0004s02460.1|PACid:18225926
Loc_114255_Tr_1/1_Conf_1.000_Len_182	LE	POPTR_0006s28640.1|PACid:18213418	NB-ARC domain-containing disease resistance protein
Loc_114958_Tr_3/3_Conf_0.625_Len_1092	LE	Eucgr.J02898.1|PACid:23601017	Leucine-rich repeat transmembrane protein kinase protein
Loc_115807_Tr_1/1_Conf_1.000_Len_157	LE	ppa000577m|PACid:17648314	Disease resistance protein (TIR-NBS-LRR class) family
Loc_115834_Tr_1/1_Conf_1.000_Len_162	LE	Eucgr.A02780.1|PACid:23564757	tripeptidyl peptidase ii
Loc_11601_Tr_4/5_Conf_0.545_Len_1679	LE	GSVIVT01011714001|PACid:17823510	phosphoglucomutase, putative / glucose phosphomutase, putative
Loc_116068_Tr_5/6_Conf_0.600_Len_1501	LE	GSVIVT01004662001|PACid:17819089	seed imbibition 2
Loc_116180_Tr_2/3_Conf_0.667_Len_1037	LE	ppa009528m|PACid:17663839	GDSL-like Lipase/Acylhydrolase superfamily protein
Loc_116380_Tr_1/2_Conf_0.800_Len_781	LE	POPTR_0016s14410.1|PACid:18250394	Leucine-rich receptor-like protein kinase family protein
Loc_11651_Tr_3/3_Conf_0.750_Len_1848	LE	GSVIVT01008903001|PACid:17821424
Loc_116577_Tr_1/4_Conf_0.571_Len_569	LE	ppa026691m|PACid:17665257	Chaperone DnaJ-domain superfamily protein
Loc_116603_Tr_1/1_Conf_1.000_Len_336	LE	ppa018906m|PACid:17663759	Ribonuclease H-like superfamily protein
Loc_116753_Tr_1/1_Conf_1.000_Len_271	LE	Eucgr.D00889.1|PACid:23574641	S-locus lectin protein kinase family protein
Loc_116763_Tr_1/1_Conf_1.000_Len_163	LE	POPTR_0008s20900.1|PACid:18248669
Loc_116876_Tr_1/1_Conf_1.000_Len_256	LE	ppb020322m|PACid:17657102	RNA-directed DNA polymerase (reverse transcriptase)-related family protein
Loc_116907_Tr_1/2_Conf_0.333_Len_547	LE	GSVIVT01013778001|PACid:17824955	Plant-specific transcription factor YABBY family protein
Loc_117010_Tr_1/1_Conf_1.000_Len_225	LE	ppa003460m|PACid:17662385	stress-inducible protein, putative
Loc_117027_Tr_2/3_Conf_0.429_Len_584	LE	GSVIVT01000554001|PACid:17817016	RNA helicase family protein
Loc_117102_Tr_1/2_Conf_0.400_Len_838	LE	GSVIVT01012704001|PACid:17824212
Loc_117102_Tr_2/2_Conf_0.800_Len_805	LE	Eucgr.E03906.1|PACid:23580200
Loc_117316_Tr_1/1_Conf_1.000_Len_162	LE	POPTR_0010s21770.1|PACid:18241027
Loc_117460_Tr_1/1_Conf_1.000_Len_224	LE	POPTR_0017s05930.1|PACid:18210326	NAD(P)-binding Rossmann-fold superfamily protein
Loc_117468_Tr_1/1_Conf_1.000_Len_508	LE	Eucgr.E01771.1|PACid:23578455	mechanosensitive channel of small conductance-like 10
Loc_117718_Tr_1/1_Conf_1.000_Len_590	LE	ppa022684m|PACid:17647021	DNAse I-like superfamily protein
Loc_117722_Tr_1/1_Conf_1.000_Len_295	LE	ppa008369m|PACid:17654415	nodulin MtN21 /EamA-like transporter family protein
Loc_117764_Tr_1/1_Conf_1.000_Len_543	LE	ppa010510m|PACid:17644217
Loc_117776_Tr_1/1_Conf_1.000_Len_261	LE	Eucgr.A01202.1|PACid:23562963	Glutathione S-transferase family protein
Loc_117859_Tr_1/1_Conf_1.000_Len_612	LE	Eucgr.J01056.1|PACid:23598971
Loc_118033_Tr_1/1_Conf_1.000_Len_249	LE	ppa019630m|PACid:17663538	Malectin/receptor-like protein kinase family protein
Loc_118304_Tr_1/1_Conf_1.000_Len_297	LE	POPTR_0016s01950.1|PACid:18250330
Loc_118430_Tr_2/3_Conf_0.500_Len_497	LE	GSVIVT01001804001|PACid:17817815	disease resistance family protein / LRR family protein
Loc_118430_Tr_3/3_Conf_0.500_Len_868	LE	ppb017672m|PACid:17658718	disease resistance family protein / LRR family protein
Loc_118538_Tr_1/1_Conf_1.000_Len_303	LE	ppa016013m|PACid:17654022	DNA/RNA polymerases superfamily protein
Loc_118784_Tr_1/1_Conf_1.000_Len_422	LE	ppa022115m|PACid:17654707	Ribonuclease H-like superfamily protein
Loc_118798_Tr_1/1_Conf_1.000_Len_368	LE	GSVIVT01023113001|PACid:17831696	Leucine-rich repeat protein kinase family protein
Loc_118814_Tr_1/1_Conf_1.000_Len_266	LE	POPTR_0001s42340.1|PACid:18238610
Loc_118905_Tr_1/1_Conf_1.000_Len_166	LE	GSVIVT01026711001|PACid:17834324	Disease resistance protein (TIR-NBS-LRR class)
Loc_118911_Tr_1/1_Conf_1.000_Len_479	LE	ppa019597m|PACid:17650726	DNA/RNA polymerases superfamily protein
Loc_119132_Tr_1/1_Conf_1.000_Len_216	LE	ATMG00240.1|PACid:19643679	protein_coding
Loc_119188_Tr_1/1_Conf_1.000_Len_773	LE	Eucgr.A02706.1|PACid:23564660	UDP-glucosyl transferase 88A1
Loc_119462_Tr_1/1_Conf_1.000_Len_719	LE	POPTR_0001s00460.1|PACid:18235816
Loc_119595_Tr_1/1_Conf_1.000_Len_281	LE	ppa018407m|PACid:17668546	Ribonuclease H-like superfamily protein
Loc_119702_Tr_1/1_Conf_1.000_Len_171	LE	POPTR_0003s08010.1|PACid:18216766
Loc_119791_Tr_3/5_Conf_0.714_Len_1598	LE	GSVIVT01014566001|PACid:17825526	terpene synthase 21
Loc_119791_Tr_4/5_Conf_0.714_Len_1569	LE	sp|Q6Q3H3|TPSGD_VITVI	(-)-germacrene D synthase
Loc_119791_Tr_5/5_Conf_0.714_Len_1465	LE	GSVIVT01014566001|PACid:17825526	terpene synthase 21
Loc_119812_Tr_1/1_Conf_1.000_Len_257	LE	Eucgr.F00467.1|PACid:23581174	Leucine-rich receptor-like protein kinase family protein
Loc_119857_Tr_1/1_Conf_1.000_Len_355	LE	GSVIVT01018780001|PACid:17828605	flavanone 3-hydroxylase
Loc_119882_Tr_3/3_Conf_0.700_Len_532	LE	ppa006596m|PACid:17642002	PHYTOENE SYNTHASE
Loc_120003_Tr_2/4_Conf_0.308_Len_941	LE	sp|P82859|LECA_CASCR	Agglutinin
Loc_120003_Tr_3/4_Conf_0.462_Len_782	LE	sp|P82859|LECA_CASCR	Agglutinin
Loc_120006_Tr_1/1_Conf_1.000_Len_198	LE	sp|P34838|COX1_ANOGA	Cytochrome c oxidase subunit 1
Loc_120062_Tr_1/1_Conf_1.000_Len_264	LE	GSVIVT01014569001|PACid:17825527	terpene synthase 21
Loc_120179_Tr_1/1_Conf_1.000_Len_159	LE	POPTR_0013s15520.1|PACid:18221546	Leucine-rich repeat protein kinase family protein
Loc_120269_Tr_1/1_Conf_1.000_Len_172	LE	GSVIVT01014569001|PACid:17825527	terpene synthase 21
Loc_120500_Tr_1/1_Conf_1.000_Len_202	LE	GSVIVT01008436001|PACid:17821037	Protein kinase family protein with leucine-rich repeat domain
Loc_120629_Tr_3/3_Conf_0.714_Len_2518	LE	ppa017634m|PACid:17651458	S-locus lectin protein kinase family protein
Loc_120732_Tr_1/1_Conf_1.000_Len_216	LE	ppa002161m|PACid:17646326	Protein kinase family protein
Loc_120742_Tr_1/1_Conf_1.000_Len_199	LE	GSVIVT01014558001|PACid:17825520	terpene synthase 21
Loc_120861_Tr_1/1_Conf_1.000_Len_363	LE	ppa020120m|PACid:17661510	Ribonuclease H-like superfamily protein
Loc_120868_Tr_1/1_Conf_1.000_Len_185	LE	Eucgr.D00915.2|PACid:23574668	S-locus lectin protein kinase family protein
Loc_120893_Tr_1/1_Conf_1.000_Len_491	LE	ppa019733m|PACid:17656233	Ribonuclease H-like superfamily protein
Loc_121026_Tr_1/1_Conf_1.000_Len_220	LE	AT3G07300.2|PACid:19662777	protein_coding
Loc_121234_Tr_1/1_Conf_1.000_Len_582	LE	ppa023251m|PACid:17653545	2-oxoglutarate (2OG) and Fe(II)-dependent oxygenase superfamily protein
Loc_121316_Tr_1/1_Conf_1.000_Len_212	LE	POPTR_0013s12260.1|PACid:18221487	senescence-associated gene 12
Loc_121483_Tr_1/1_Conf_1.000_Len_482	LE	GSVIVT01008777001|PACid:17821322	wall-associated kinase 2
Loc_121508_Tr_1/1_Conf_1.000_Len_368	LE	ppa020180m|PACid:17667544	Ribonuclease H-like superfamily protein
Loc_122147_Tr_1/1_Conf_1.000_Len_238	LE	POPTR_0011s03490.1|PACid:18231176	terpene synthase 14
Loc_122285_Tr_1/1_Conf_1.000_Len_331	LE	ppa020919m|PACid:17652689	Ankyrin repeat family protein
Loc_122444_Tr_1/1_Conf_1.000_Len_261	LE	ppa017155m|PACid:17645188	Ribonuclease H-like superfamily protein
Loc_122504_Tr_1/1_Conf_1.000_Len_231	LE	ppa022091m|PACid:17654712	Disease resistance protein (TIR-NBS-LRR class) family
Loc_122520_Tr_1/1_Conf_1.000_Len_538	LE	GSVIVT01021561001|PACid:17830641	O-methyltransferase 1
Loc_122681_Tr_1/1_Conf_1.000_Len_250	LE	GSVIVT01025344001|PACid:17833359	beta glucosidase 13
Loc_122817_Tr_1/1_Conf_1.000_Len_262	LE	ppa016527m|PACid:17647245	S-locus lectin protein kinase family protein
Loc_122845_Tr_1/1_Conf_1.000_Len_191	LE	POPTR_0011s04810.1|PACid:18230816
Loc_122930_Tr_1/1_Conf_1.000_Len_212	LE	GSVIVT01014569001|PACid:17825527	terpene synthase 21
Loc_123013_Tr_1/1_Conf_1.000_Len_192	LE	POPTR_0011s03860.1|PACid:18231696
Loc_123460_Tr_1/1_Conf_1.000_Len_174	LE	GSVIVT01013421001|PACid:17824688	phosphate transporter 1;8
Loc_123472_Tr_1/1_Conf_1.000_Len_213	LE	POPTR_0015s06790.1|PACid:18233485
Loc_123554_Tr_1/1_Conf_1.000_Len_311	LE	POPTR_0005s09140.1|PACid:18208418	senescence-associated gene 12
Loc_123755_Tr_1/1_Conf_1.000_Len_170	LE	POPTR_0004s23230.1|PACid:18226161	DNA-binding bromodomain-containing protein
Loc_123836_Tr_1/1_Conf_1.000_Len_292	LE	ppa025995m|PACid:17661883	Ribonuclease H-like superfamily protein
Loc_123927_Tr_2/3_Conf_0.400_Len_919	LE	POPTR_0063s00290.1|PACid:18215838
Loc_123929_Tr_1/1_Conf_1.000_Len_277	LE	Eucgr.D00239.1|PACid:23574001	Leucine-rich repeat protein kinase family protein
Loc_124246_Tr_1/1_Conf_1.000_Len_352	LE	POPTR_0001s42050.1|PACid:18234317	S-locus lectin protein kinase family protein
Loc_124276_Tr_1/1_Conf_1.000_Len_206	LE	ppa018374m|PACid:17646769	Wall-associated kinase family protein
Loc_124313_Tr_1/1_Conf_1.000_Len_390	LE	POPTR_0002s07670.1|PACid:18244957	wall-associated kinase 2
Loc_124357_Tr_1/1_Conf_1.000_Len_276	LE	GSVIVT01036015001|PACid:17841076	Eukaryotic aspartyl protease family protein
Loc_124372_Tr_1/1_Conf_1.000_Len_209	LE	ppa003478m|PACid:17663077	zeta-carotene desaturase
Loc_124450_Tr_1/1_Conf_1.000_Len_254	LE	Eucgr.E00577.2|PACid:23577316	AMP-dependent synthetase and ligase family protein
Loc_12476_Tr_7/7_Conf_0.632_Len_2698	LE	ppa008814m|PACid:17651180
Loc_124873_Tr_1/1_Conf_1.000_Len_232	LE	ppa015539m|PACid:17654264	Ribonuclease H-like superfamily protein
Loc_125161_Tr_1/1_Conf_1.000_Len_184	LE	ppa000265m|PACid:17660329	pleiotropic drug resistance 12
Loc_125205_Tr_2/3_Conf_0.667_Len_1318	LE	GSVIVT01023665001|PACid:17832035	Leucine-rich repeat receptor-like protein kinase family protein
Loc_125205_Tr_3/3_Conf_0.667_Len_3823	LE	ppa001351m|PACid:17660135	Leucine-rich repeat receptor-like protein kinase family protein
Loc_125311_Tr_1/1_Conf_1.000_Len_474	LE	AT4G10720.1|PACid:19644715	protein_coding
Loc_125366_Tr_1/1_Conf_1.000_Len_192	LE	ppa019748m|PACid:17661416	RNA-directed DNA polymerase (reverse transcriptase)-related family protein
Loc_125725_Tr_1/2_Conf_0.667_Len_548	LE	POPTR_0015s05890.1|PACid:18233844	disease resistance family protein / LRR family protein
Loc_126547_Tr_1/1_Conf_1.000_Len_227	LE	POPTR_0011s16850.2|PACid:18231221	NB-ARC domain-containing disease resistance protein
Loc_12743_Tr_1/12_Conf_1.000_Len_100	LE	ppa022413m|PACid:17650781	S-locus lectin protein kinase family protein
Loc_127559_Tr_1/1_Conf_1.000_Len_277	LE	sp|Q75JR3|IDHC_DICDI	Isocitrate dehydrogenase [NADP] cytoplasmic
Loc_13056_Tr_1/2_Conf_0.800_Len_657	LE	AT4G31380.1|PACid:19648598	protein_coding
Loc_13133_Tr_3/3_Conf_0.750_Len_1580	LE	ppa008892m|PACid:17654174	cyclin-dependent kinase B2;2
Loc_13254_Tr_1/1_Conf_1.000_Len_2447	LE	sp|P82611|ACON_CANAL	Aconitate hydratase, mitochondrial
Loc_13371_Tr_4/7_Conf_0.619_Len_1138	LE	GSVIVT01008527001|PACid:17821114	Protein of unknown function (DUF167)
Loc_13615_Tr_10/10_Conf_0.263_Len_7274	LE	POPTR_0017s12650.1|PACid:18209733	galacturonosyltransferase 14
Loc_13787_Tr_9/23_Conf_1.000_Len_159	LE	Eucgr.J02320.4|PACid:23600434	Myzus persicae-induced lipase 1
Loc_138044_Tr_2/2_Conf_0.667_Len_422	LE	GSVIVT01001046001|PACid:17817320	Minichromosome maintenance (MCM2/3/5) family protein
Loc_139529_Tr_5/5_Conf_0.333_Len_555	LE	POPTR_0015s02000.1|PACid:18233659	Protein kinase superfamily protein
Loc_140713_Tr_1/1_Conf_1.000_Len_183	LE	GSVIVT01029281001|PACid:17836161	Leucine-rich repeat protein kinase family protein
Loc_14079_Tr_3/3_Conf_0.818_Len_1560	LE	ppa007344m|PACid:17664432	nodulin MtN21 /EamA-like transporter family protein
Loc_14242_Tr_5/6_Conf_0.385_Len_2461	LE	GSVIVT01036241001|PACid:17841230	Ankyrin repeat family protein
Loc_14463_Tr_3/3_Conf_0.750_Len_1312	LE	POPTR_0002s05390.1|PACid:18246305	chloroplast stem-loop binding protein of 41 kDa
Loc_14535_Tr_3/4_Conf_0.167_Len_608	LE	ppa006855m|PACid:17642930	riboflavin kinase/FMN hydrolase
Loc_1470_Tr_1/15_Conf_1.000_Len_100	LE	ppa021128m|PACid:17656482	glutamate receptor 2.9
Loc_147415_Tr_2/2_Conf_0.667_Len_611	LE	ppa017659m|PACid:17643994	Leucine-rich repeat protein kinase family protein
Loc_155511_Tr_1/1_Conf_1.000_Len_164	LE	POPTR_0019s09550.1|PACid:18219825	GDSL-like Lipase/Acylhydrolase superfamily protein
Loc_157400_Tr_1/1_Conf_1.000_Len_206	LE	POPTR_0830s00200.1|PACid:18215832
Loc_15884_Tr_1/5_Conf_0.714_Len_2008	LE	GSVIVT01028236001|PACid:17835431	cytochrome P450, family 709, subfamily B, polypeptide 2
Loc_16016_Tr_4/7_Conf_0.071_Len_335	LE	Eucgr.J02205.1|PACid:23600281	HD domain-containing metal-dependent phosphohydrolase family protein
Loc_160784_Tr_1/1_Conf_1.000_Len_190	LE	ppa026218m|PACid:17664367	S-locus lectin protein kinase family protein
Loc_161058_Tr_1/1_Conf_1.000_Len_170	LE	POPTR_0009s10790.1|PACid:18227185	alpha/beta-Hydrolases superfamily protein
Loc_161657_Tr_1/1_Conf_1.000_Len_367	LE	sp|P14318|MP20_DROME	Muscle-specific protein 20
Loc_16466_Tr_11/11_Conf_0.484_Len_2720	LE	POPTR_0019s10480.1|PACid:18219449
Loc_167200_Tr_1/1_Conf_1.000_Len_379	LE	GSVIVT01034286001|PACid:17839818	receptor like protein 21
Loc_167812_Tr_1/1_Conf_1.000_Len_167	LE	AT5G54290.1|PACid:19667913	protein_coding
Loc_17138_Tr_3/5_Conf_0.364_Len_898	LE	POPTR_0002s13560.1|PACid:18245804	cytochrome P450, family 721, subfamily A, polypeptide 1
Loc_17237_Tr_5/7_Conf_0.286_Len_1130	LE	Eucgr.C02896.1|PACid:23572357	Tetraspanin family protein
Loc_17310_Tr_2/2_Conf_0.750_Len_669	LE	Eucgr.B02195.1|PACid:23567293	Pectinacetylesterase family protein
Loc_174925_Tr_1/1_Conf_1.000_Len_182	LE	ppa010715m|PACid:17645553	3-hydroxyacyl-CoA dehydratase 1
Loc_174967_Tr_1/1_Conf_1.000_Len_171	LE	POPTR_0013s02490.1|PACid:18221551	mevalonate kinase
Loc_175200_Tr_1/1_Conf_1.000_Len_431	LE	GSVIVT01023673001|PACid:17832037	Leucine-rich repeat receptor-like protein kinase family protein
Loc_176967_Tr_1/1_Conf_1.000_Len_659	LE	sp|Q8W3Z1|BAMS_BETPL	Beta-amyrin synthase
Loc_178368_Tr_1/1_Conf_1.000_Len_234	LE	GSVIVT01032879001|PACid:17838742	Malectin/receptor-like protein kinase family protein
Loc_178381_Tr_1/2_Conf_0.667_Len_423	LE	POPTR_0001s42340.1|PACid:18238610
Loc_178958_Tr_1/1_Conf_1.000_Len_222	LE	ppa015539m|PACid:17654264	Ribonuclease H-like superfamily protein
Loc_179344_Tr_1/1_Conf_1.000_Len_162	LE	Eucgr.F03382.1|PACid:23584448	S-locus lectin protein kinase family protein
Loc_179443_Tr_1/1_Conf_1.000_Len_227	LE	POPTR_0009s06380.1|PACid:18227080	topoisomerase II
Loc_186916_Tr_1/1_Conf_1.000_Len_169	LE	sp|P49149|RL3_TOXCA	60S ribosomal protein L3
Loc_186917_Tr_1/1_Conf_1.000_Len_408	LE	sp|Q4R5Q0|RL3_MACFA	60S ribosomal protein L3
Loc_1880_Tr_8/9_Conf_0.429_Len_2405	LE	GSVIVT01012702001|PACid:17824211	Glycine cleavage T-protein family
Loc_18814_Tr_1/4_Conf_0.538_Len_774	LE	GSVIVT01006448001|PACid:17819892	C-terminal domain phosphatase-like 1
Loc_19479_Tr_3/4_Conf_0.200_Len_604	LE	Eucgr.I01815.1|PACid:23596521	Protein kinase superfamily protein
Loc_195555_Tr_1/1_Conf_1.000_Len_154	LE	POPTR_0019s10290.1|PACid:18219323	LRR and NB-ARC domains-containing disease resistance protein
Loc_1973_Tr_1/9_Conf_0.464_Len_1804	LE	ppa005192m|PACid:17645345	serine carboxypeptidase-like 29
Loc_202300_Tr_1/1_Conf_1.000_Len_154	LE	POPTR_0014s16420.2|PACid:18223436	3\'-5\'-exoribonuclease family protein
Loc_206153_Tr_1/1_Conf_1.000_Len_209	LE	ppa014887m|PACid:17647992	disease resistance protein (TIR-NBS-LRR class), putative
Loc_207539_Tr_1/1_Conf_1.000_Len_448	LE	GSVIVT01011690001|PACid:17823488	PLANT CADMIUM RESISTANCE 2
Loc_20850_Tr_1/1_Conf_1.000_Len_757	LE	GSVIVT01010361001|PACid:17822566	adenylate kinase 1
Loc_209910_Tr_1/1_Conf_1.000_Len_2303	LE	sp|P14296|ARYA_MANSE	Arylphorin subunit alpha
Loc_210592_Tr_1/3_Conf_0.400_Len_266	LE	POPTR_0007s02210.1|PACid:18243677	Protein kinase superfamily protein
Loc_210592_Tr_3/3_Conf_0.600_Len_368	LE	ppa014999m|PACid:17660564	PR5-like receptor kinase
Loc_211259_Tr_1/1_Conf_1.000_Len_157	LE	ppa022946m|PACid:17654455	NB-ARC domain-containing disease resistance protein
Loc_211449_Tr_1/1_Conf_1.000_Len_384	LE	ppa025617m|PACid:17666639	Disease resistance protein (CC-NBS-LRR class) family
Loc_211731_Tr_1/1_Conf_1.000_Len_129	LE	Eucgr.B01931.1|PACid:23567036	acyl-CoA binding protein 4
Loc_212542_Tr_1/1_Conf_1.000_Len_180	LE	sp|P48418|C75A1_PETHY	Flavonoid 3',5'-hydroxylase 1
Loc_213001_Tr_1/1_Conf_1.000_Len_200	LE	AT5G53130.1|PACid:19668235	protein_coding
Loc_213095_Tr_1/1_Conf_1.000_Len_109	LE	POPTR_0003s15150.1|PACid:18217497	SNARE associated Golgi protein family
Loc_213137_Tr_1/2_Conf_0.500_Len_401	LE	ppb020966m|PACid:17663560	RING/U-box superfamily protein
Loc_213172_Tr_1/1_Conf_1.000_Len_221	LE	ppa020277m|PACid:17651352	Leucine-rich repeat protein kinase family protein
Loc_213173_Tr_1/1_Conf_1.000_Len_411	LE	ppa020377m|PACid:17664760	Leucine-rich repeat protein kinase family protein
Loc_213234_Tr_1/1_Conf_1.000_Len_346	LE	POPTR_0009s16860.2|PACid:18227627	Protein kinase superfamily protein
Loc_213375_Tr_1/1_Conf_1.000_Len_221	LE	ppa017408m|PACid:17662157	polygalacturonase 2
Loc_213433_Tr_1/1_Conf_1.000_Len_175	LE	ppa022336m|PACid:17645339	Disease resistance protein (TIR-NBS-LRR class) family
Loc_21343_Tr_1/1_Conf_1.000_Len_622	LE	AT4G39200.2|PACid:19648589	protein_coding
Loc_213440_Tr_1/1_Conf_1.000_Len_162	LE	Eucgr.B02019.1|PACid:23567123	Major facilitator superfamily protein
Loc_213523_Tr_1/1_Conf_1.000_Len_184	LE	ppb017672m|PACid:17658718	disease resistance family protein / LRR family protein
Loc_213647_Tr_1/1_Conf_1.000_Len_315	LE	ppa014053m|PACid:17650290	Late embryogenesis abundant protein (LEA) family protein
Loc_213926_Tr_1/1_Conf_1.000_Len_173	LE	Eucgr.D01708.1|PACid:23575456	crooked neck protein, putative / cell cycle protein, putative
Loc_213927_Tr_1/1_Conf_1.000_Len_425	LE	sp|P41824|YBOXH_APLCA	Y-box factor homolog
Loc_213928_Tr_1/1_Conf_1.000_Len_773	LE	sp|O02387|CU17_BOMMO	Larval cuticle protein LCP-17
Loc_213935_Tr_1/2_Conf_0.750_Len_914	LE	sp|Q26427|FIBL_GALME	Fibroin light chain; Fibroin light chain, short form
Loc_213940_Tr_1/2_Conf_0.667_Len_325	LE	sp|P92201|LCP8_DROME	Larval cuticle protein 8
Loc_213941_Tr_1/1_Conf_1.000_Len_780	LE	sp|P13276|APL3_MANSE	Apolipophorin-3
Loc_213945_Tr_1/1_Conf_1.000_Len_543	LE	sp|O02388|CU22_BOMMO	Larval cuticle protein LCP-22
Loc_213954_Tr_1/2_Conf_0.800_Len_2196	LE	sp|P22327|AJSP1_TRINI	Acidic juvenile hormone-suppressible protein 1
Loc_213957_Tr_1/1_Conf_1.000_Len_387	LE	GSVIVT01017685001|PACid:17827811	Fcf2 pre-rRNA processing protein
Loc_213959_Tr_1/1_Conf_1.000_Len_460	LE	sp|O18640|GBLP_DROME	Guanine nucleotide-binding protein subunit beta-like protein
Loc_213967_Tr_1/4_Conf_0.600_Len_2153	LE	sp|P14296|ARYA_MANSE	Arylphorin subunit alpha
Loc_213969_Tr_1/1_Conf_1.000_Len_839	LE	sp|P35046|TRYB_MANSE	Trypsin, alkaline B
Loc_213971_Tr_1/1_Conf_1.000_Len_818	LE	sp|Q95V39|RL8_SPOFR	60S ribosomal protein L8
Loc_213986_Tr_1/1_Conf_1.000_Len_661	LE	sp|Q963B6|RL10A_SPOFR	60S ribosomal protein L10a
Loc_214011_Tr_1/1_Conf_1.000_Len_508	LE	sp|Q56K03|RL27A_BOVIN	60S ribosomal protein L27a
Loc_214024_Tr_1/1_Conf_1.000_Len_466	LE	sp|Q7RYI0|MOS1_NEUCR	Mitochondrial inner membrane organizing system protein NCU06495
Loc_214034_Tr_1/1_Conf_1.000_Len_455	LE	sp|P09179|SSP1_BOMMO	Sex-specific storage-protein 1
Loc_214037_Tr_1/1_Conf_1.000_Len_240	LE	sp|Q34388|COX1_DROSI	Cytochrome c oxidase subunit 1
Loc_214047_Tr_1/1_Conf_1.000_Len_1146	LE	ppa008684m|PACid:17659797	Protein of unknown function (DUF1664)
Loc_214073_Tr_1/1_Conf_1.000_Len_497	LE	ppa015615m|PACid:17660613	BED zinc finger ;hAT family dimerisation domain
Loc_214077_Tr_1/1_Conf_1.000_Len_315	LE	sp|Q08200|RL10_CHICK	60S ribosomal protein L10
Loc_214093_Tr_1/1_Conf_1.000_Len_306	LE	sp|Q2HJ86|TBA1D_BOVIN	Tubulin alpha-1D chain
Loc_214095_Tr_1/1_Conf_1.000_Len_580	LE	sp|P53777|MLP1_DROME	Muscle LIM protein 1
Loc_214113_Tr_1/1_Conf_1.000_Len_352	LE	sp|P05389|RLA2_DROME	60S acidic ribosomal protein P2
Loc_214125_Tr_1/1_Conf_1.000_Len_220	LE	sp|Q94624|RS6_MANSE	40S ribosomal protein S6
Loc_214130_Tr_1/2_Conf_0.800_Len_2718	LE	ppa017450m|PACid:17666231	Leucine-rich repeat protein kinase family protein
Loc_214146_Tr_1/1_Conf_1.000_Len_399	LE	sp|P29413|CALR_DROME	Calreticulin
Loc_214189_Tr_1/1_Conf_1.000_Len_204	LE	sp|P41836|PRS8_SCHPO	26S protease regulatory subunit 8 homolog
Loc_214191_Tr_1/1_Conf_1.000_Len_591	LE	GSVIVT01036248001|PACid:17841233	Ankyrin repeat family protein
Loc_214207_Tr_1/1_Conf_1.000_Len_873	LE	sp|P36188|TNNI_DROME	Troponin I
Loc_214217_Tr_1/1_Conf_1.000_Len_296	LE	sp|Q6XIM8|RS15A_DROYA	40S ribosomal protein S15a
Loc_214223_Tr_1/1_Conf_1.000_Len_317	LE	sp|Q93X23|MYRS_QUEIL	Myrcene synthase, chloroplastic
Loc_214227_Tr_1/1_Conf_1.000_Len_800	LE	sp|P34696|HSP11_CAEEL	Heat shock protein Hsp-16.1/Hsp-16.11
Loc_214229_Tr_1/1_Conf_1.000_Len_331	LE	sp|O18598|GST1_BLAGE	Glutathione S-transferase
Loc_214239_Tr_1/1_Conf_1.000_Len_1245	LE	sp|Q95PM9|KARG_PLOIN	Arginine kinase
Loc_214240_Tr_1/1_Conf_1.000_Len_274	LE	ppa016462m|PACid:17646285	RNA-directed DNA polymerase (reverse transcriptase)-related family protein
Loc_214242_Tr_1/1_Conf_1.000_Len_504	LE	sp|P46778|RL21_HUMAN	60S ribosomal protein L21
Loc_214249_Tr_1/1_Conf_1.000_Len_478	LE	sp|Q8VCX1|AK1D1_MOUSE	3-oxo-5-beta-steroid 4-dehydrogenase
Loc_214252_Tr_1/1_Conf_1.000_Len_377	LE	sp|P0CP97|FKBP2_CRYNB	FK506-binding protein 2
Loc_214261_Tr_1/1_Conf_1.000_Len_2358	LE	sp|P09179|SSP1_BOMMO	Sex-specific storage-protein 1
Loc_214270_Tr_1/1_Conf_1.000_Len_533	LE	sp|Q6P823|H33_XENTR	Histone H3.3
Loc_214272_Tr_1/1_Conf_1.000_Len_158	LE	sp|Q4PMB3|RS4_IXOSC	40S ribosomal protein S4
Loc_214277_Tr_1/1_Conf_1.000_Len_681	LE	sp|Q95V32|RS6_SPOFR	40S ribosomal protein S6
Loc_214292_Tr_1/1_Conf_1.000_Len_155	LE	sp|P50671|COX1_CHORO	Cytochrome c oxidase subunit 1
Loc_214305_Tr_1/1_Conf_1.000_Len_2232	LE	sp|P14296|ARYA_MANSE	Arylphorin subunit alpha
Loc_214316_Tr_1/1_Conf_1.000_Len_233	LE	sp|Q6AW47|EST5A_CANFA	Carboxylesterase 5A
Loc_214339_Tr_1/1_Conf_1.000_Len_387	LE	POPTR_0001s30720.1|PACid:18236445
Loc_214340_Tr_1/1_Conf_1.000_Len_719	LE	sp|P08736|EF1A1_DROME	Elongation factor 1-alpha 1
Loc_214357_Tr_1/1_Conf_1.000_Len_166	LE	sp|Q1HPK6|EF2_BOMMO	Translation elongation factor 2
Loc_214365_Tr_1/1_Conf_1.000_Len_358	LE	sp|P49630|RL36_DROME	60S ribosomal protein L36
Loc_214373_Tr_1/1_Conf_1.000_Len_441	LE	ppa018374m|PACid:17646769	Wall-associated kinase family protein
Loc_214376_Tr_1/1_Conf_1.000_Len_857	LE	sp|P35042|TRYP_CHOFU	Trypsin CFT-1
Loc_214379_Tr_1/1_Conf_1.000_Len_418	LE	sp|O02387|CU17_BOMMO	Larval cuticle protein LCP-17
Loc_214418_Tr_1/1_Conf_1.000_Len_192	LE	sp|Q5R439|VIGLN_PONAB	Vigilin
Loc_214423_Tr_1/1_Conf_1.000_Len_674	LE	sp|O46107|LIP1_DROME	Lipase 1
Loc_214429_Tr_1/1_Conf_1.000_Len_237	LE	ppa023596m|PACid:17663034	disease resistance protein (TIR-NBS-LRR class), putative
Loc_214451_Tr_1/1_Conf_1.000_Len_361	LE	sp|Q1HPK6|EF2_BOMMO	Translation elongation factor 2
Loc_214466_Tr_1/1_Conf_1.000_Len_630	LE	sp|O18598|GST1_BLAGE	Glutathione S-transferase
Loc_214474_Tr_1/1_Conf_1.000_Len_311	LE	sp|Q5RCD7|SSRG_PONAB	Translocon-associated protein subunit gamma
Loc_214492_Tr_1/1_Conf_1.000_Len_214	LE	sp|Q25490|APLP_MANSE	Apolipophorins; Apolipophorin-2; Apolipophorin-1
Loc_214510_Tr_1/1_Conf_1.000_Len_215	LE	ppb013789m|PACid:17651323	suppressor of npr1-1 constitutive 4
Loc_214522_Tr_1/1_Conf_1.000_Len_909	LE	sp|Q6TU48|MAOX_DICDI	NADP-dependent malic enzyme
Loc_214534_Tr_1/1_Conf_1.000_Len_208	LE	POPTR_0064s00240.1|PACid:18221988	receptor like protein 33
Loc_214540_Tr_1/1_Conf_1.000_Len_191	LE	GSVIVT01026101001|PACid:17833944	Disease resistance protein (TIR-NBS-LRR class) family
Loc_214541_Tr_1/1_Conf_1.000_Len_680	LE	GSVIVT01035820001|PACid:17840913
Loc_214559_Tr_1/1_Conf_1.000_Len_214	LE	sp|O76767|ERD2_DROME	ER lumen protein retaining receptor
Loc_214581_Tr_1/1_Conf_1.000_Len_351	LE	GSVIVT01010731001|PACid:17822803	Ankyrin repeat family protein
Loc_214582_Tr_1/1_Conf_1.000_Len_696	LE	Eucgr.D01234.1|PACid:23575007	Ankyrin repeat family protein
Loc_214589_Tr_1/1_Conf_1.000_Len_618	LE	sp|Q9U505|AT5G_MANSE	ATP synthase lipid-binding protein, mitochondrial
Loc_214600_Tr_1/1_Conf_1.000_Len_2137	LE	sp|P11996|LSP1B_DROME	Larval serum protein 1 beta chain
Loc_214605_Tr_1/1_Conf_1.000_Len_690	LE	ppa024372m|PACid:17645299	Major facilitator superfamily protein
Loc_214656_Tr_1/1_Conf_1.000_Len_368	LE	sp|Q1HPK6|EF2_BOMMO	Translation elongation factor 2
Loc_214657_Tr_1/1_Conf_1.000_Len_266	LE	sp|P13060|EF2_DROME	Elongation factor 2
Loc_214665_Tr_1/1_Conf_1.000_Len_448	LE	sp|P80455|RS12_DROME	40S ribosomal protein S12
Loc_214667_Tr_1/1_Conf_1.000_Len_410	LE	POPTR_0168s00200.1|PACid:18210843
Loc_214669_Tr_1/1_Conf_1.000_Len_1107	LE	AT3G11080.1|PACid:19661938	protein_coding
Loc_214680_Tr_1/1_Conf_1.000_Len_1009	LE	sp|Q24537|HMG2_DROME	High mobility group protein DSP1
Loc_214702_Tr_1/1_Conf_1.000_Len_482	LE	sp|P08879|NDKA_DROME	Nucleoside diphosphate kinase
Loc_214719_Tr_1/1_Conf_1.000_Len_1101	LE	sp|Q9U3U0|RLA0_CERCA	60S acidic ribosomal protein P0
Loc_214721_Tr_1/1_Conf_1.000_Len_536	LE	sp|Q26487|EF1A_SPOFR	Elongation factor 1-alpha
Loc_214767_Tr_1/1_Conf_1.000_Len_497	LE	sp|P31009|RS2_DROME	40S ribosomal protein S2
Loc_214775_Tr_1/1_Conf_1.000_Len_542	LE	POPTR_0034s00250.1|PACid:18247163
Loc_214777_Tr_1/1_Conf_1.000_Len_391	LE	sp|Q9GT45|RS26_ANOGA	40S ribosomal protein S26
Loc_214780_Tr_1/1_Conf_1.000_Len_285	LE	sp|P19848|UBIQ_COPCO	Ubiquitin
Loc_214791_Tr_1/1_Conf_1.000_Len_270	LE	GSVIVT01016550001|PACid:17826954	actin-11
Loc_214800_Tr_1/1_Conf_1.000_Len_462	LE	sp|O46108|LIP3_DROME	Lipase 3
Loc_214823_Tr_1/1_Conf_1.000_Len_273	LE	sp|Q66HF8|AL1B1_RAT	Aldehyde dehydrogenase X, mitochondrial
Loc_214825_Tr_1/1_Conf_1.000_Len_429	LE	sp|P37261|FRM2_YEAST	Fatty acid repression mutant protein 2
Loc_214831_Tr_1/1_Conf_1.000_Len_433	LE	sp|O02387|CU17_BOMMO	Larval cuticle protein LCP-17
Loc_214834_Tr_1/1_Conf_1.000_Len_171	LE	sp|P23398|UBIQP_STRPU	Polyubiquitin; Ubiquitin
Loc_214844_Tr_1/1_Conf_1.000_Len_176	LE	ppa003814m|PACid:17667891	carotenoid cleavage dioxygenase 1
Loc_214850_Tr_1/1_Conf_1.000_Len_511	LE	sp|O17445|RL15_DROME	60S ribosomal protein L15
Loc_214857_Tr_1/1_Conf_1.000_Len_285	LE	GSVIVT01017385001|PACid:17827616	receptor like protein 15
Loc_214860_Tr_1/1_Conf_1.000_Len_709	LE	sp|O16797|RL3_DROME	60S ribosomal protein L3
Loc_214894_Tr_1/1_Conf_1.000_Len_173	LE	sp|Q5UAS2|RL17_BOMMO	60S ribosomal protein L17
Loc_214895_Tr_1/1_Conf_1.000_Len_332	LE	sp|Q5MGD1|RL17_LONON	60S ribosomal protein L17
Loc_214906_Tr_1/1_Conf_1.000_Len_199	LE	sp|P08106|HSP70_CHICK	Heat shock 70 kDa protein
Loc_214926_Tr_1/1_Conf_1.000_Len_167	LE	GSVIVT01016917001|PACid:17827250	FLG22-induced receptor-like kinase 1
Loc_214929_Tr_1/1_Conf_1.000_Len_238	LE	sp|Q68EW1|RTN3B_XENLA	Reticulon-3-B
Loc_214972_Tr_1/1_Conf_1.000_Len_442	LE	ppa019580m|PACid:17645995	NB-ARC domain-containing disease resistance protein
Loc_214975_Tr_1/1_Conf_1.000_Len_615	LE	sp|Q26365|ADT_DROME	ADP,ATP carrier protein
Loc_214978_Tr_1/1_Conf_1.000_Len_172	LE	Eucgr.K02658.1|PACid:23604267
Loc_214987_Tr_2/2_Conf_0.667_Len_854	LE	POPTR_0006s27780.1|PACid:18213564	Leucine-rich repeat receptor-like protein kinase family protein
Loc_214988_Tr_1/1_Conf_1.000_Len_396	LE	sp|Q5NVM7|S61A2_PONAB	Protein transport protein Sec61 subunit alpha isoform 2
Loc_215001_Tr_1/1_Conf_1.000_Len_204	LE	ppa1027129m|PACid:17644922	disease resistance family protein / LRR family protein
Loc_215011_Tr_1/1_Conf_1.000_Len_232	LE	sp|Q4V8T0|MIOX_DANRE	Inositol oxygenase
Loc_215042_Tr_4/4_Conf_0.600_Len_1306	LE	GSVIVT01032611001|PACid:17838517	Leucine-rich repeat receptor-like protein kinase family protein
Loc_215046_Tr_1/1_Conf_1.000_Len_699	LE	sp|O96647|RL10_BOMMA	60S ribosomal protein L10
Loc_215057_Tr_1/1_Conf_1.000_Len_924	LE	sp|P35416|MYSP2_DROME	Paramyosin, short form
Loc_215070_Tr_1/1_Conf_1.000_Len_179	LE	ppa020571m|PACid:17668044	Leucine-rich repeat protein kinase family protein
Loc_215096_Tr_1/1_Conf_1.000_Len_235	LE	Eucgr.D01103.1|PACid:23574875	terpene synthase 21
Loc_215132_Tr_1/1_Conf_1.000_Len_300	LE	sp|Q9NB33|RL44_AEDTR
Loc_215138_Tr_1/1_Conf_1.000_Len_372	LE	sp|O16797|RL3_DROME	60S ribosomal protein L3
Loc_215157_Tr_1/2_Conf_0.667_Len_421	LE	POPTR_0004s22790.2|PACid:18226387	SNF1-related protein kinase 2.10
Loc_215168_Tr_1/1_Conf_1.000_Len_360	LE	sp|Q962T2|RL28_SPOFR	60S ribosomal protein L28
Loc_215173_Tr_1/1_Conf_1.000_Len_797	LE	sp|P14318|MP20_DROME	Muscle-specific protein 20
Loc_215176_Tr_1/1_Conf_1.000_Len_544	LE	sp|Q1HPQ0|TPM2_BOMMO	Tropomyosin-2
Loc_215188_Tr_1/1_Conf_1.000_Len_467	LE	sp|Q4PM47|RS29_IXOSC	40S ribosomal protein S29
Loc_215204_Tr_1/1_Conf_1.000_Len_247	LE	POPTR_0010s05000.1|PACid:18240952	polygalacturonase 2
Loc_215210_Tr_1/1_Conf_1.000_Len_1918	LE	sp|P09179|SSP1_BOMMO	Sex-specific storage-protein 1
Loc_215215_Tr_1/1_Conf_1.000_Len_478	LE	sp|P83355|CU14B_LIMPO	Cuticle protein 14 isoform b
Loc_215221_Tr_1/1_Conf_1.000_Len_459	LE	sp|Q95V31|RS16_SPOFR	40S ribosomal protein S16
Loc_215241_Tr_1/1_Conf_1.000_Len_366	LE	sp|P46428|GST_ANOGA	Glutathione S-transferase
Loc_215251_Tr_1/1_Conf_1.000_Len_507	LE	GSVIVT01013506001|PACid:17824759	F-box family protein
Loc_215261_Tr_1/2_Conf_0.667_Len_636	LE	sp|P31009|RS2_DROME	40S ribosomal protein S2
Loc_215276_Tr_1/1_Conf_1.000_Len_233	LE	Eucgr.B02714.1|PACid:23567929	Protein of unknown function (DUF594)
Loc_215284_Tr_1/1_Conf_1.000_Len_683	LE	sp|P84057|H2A_TIGCA	Histone H2A
Loc_215290_Tr_1/1_Conf_1.000_Len_354	LE	sp|P41115|RS11_XENLA	40S ribosomal protein S11
Loc_215291_Tr_1/1_Conf_1.000_Len_307	LE	sp|Q9U9L2|RL8_ANOGA	60S ribosomal protein L8
Loc_215336_Tr_1/1_Conf_1.000_Len_859	LE	sp|B0FWD8|NU1M_AEDAE	NADH-ubiquinone oxidoreductase chain 1
Loc_215373_Tr_1/1_Conf_1.000_Len_279	LE	sp|P05661|MYSA_DROME	Myosin heavy chain, muscle
Loc_215400_Tr_1/1_Conf_1.000_Len_374	LE	sp|Q962T1|RL32_SPOFR	60S ribosomal protein L32
Loc_215403_Tr_1/1_Conf_1.000_Len_612	LE	sp|P80519|CU57_ARADI	Adult-specific rigid cuticular protein 15.7
Loc_215404_Tr_1/1_Conf_1.000_Len_363	LE	sp|Q962Q5|RS25_SPOFR	40S ribosomal protein S25
Loc_215424_Tr_1/1_Conf_1.000_Len_159	LE	sp|Q27377|OB10_DROME	Putative odorant-binding protein A10
Loc_215435_Tr_1/1_Conf_1.000_Len_401	LE	Eucgr.L00321.1|PACid:23605611	Leucine-rich repeat protein kinase family protein
Loc_215447_Tr_1/1_Conf_1.000_Len_215	LE	sp|P11620|YPT1_SCHPO	GTP-binding protein ypt1
Loc_215453_Tr_1/1_Conf_1.000_Len_266	LE	ppa1027129m|PACid:17644922	disease resistance family protein / LRR family protein
Loc_215460_Tr_1/1_Conf_1.000_Len_223	LE	sp|Q6PEY2|TBA3E_HUMAN	Tubulin alpha-3E chain
Loc_215463_Tr_1/1_Conf_1.000_Len_586	LE	sp|Q963B7|RL9_SPOFR	60S ribosomal protein L9
Loc_215484_Tr_1/1_Conf_1.000_Len_664	LE	POPTR_0013s05650.1|PACid:18220534	receptor-like protein kinase 1
Loc_215488_Tr_1/1_Conf_1.000_Len_257	LE	ppa024232m|PACid:17652126	NB-ARC domain-containing disease resistance protein
Loc_215501_Tr_1/1_Conf_1.000_Len_527	LE	GSVIVT01033988001|PACid:17839598	Major facilitator superfamily protein
Loc_215502_Tr_1/1_Conf_1.000_Len_215	LE	sp|P10994|ACTS_PLEWA	Actin, alpha skeletal muscle
Loc_215512_Tr_1/1_Conf_1.000_Len_721	LE	sp|P32100|RL7_DROME	60S ribosomal protein L7
Loc_215516_Tr_1/1_Conf_1.000_Len_337	LE	sp|P39018|RS19A_DROME	40S ribosomal protein S19a
Loc_215544_Tr_1/1_Conf_1.000_Len_199	LE	POPTR_0064s00220.1|PACid:18221996	receptor like protein 7
Loc_215555_Tr_1/1_Conf_1.000_Len_463	LE	sp|Q6QAP7|RS17_PIG	40S ribosomal protein S17
Loc_215556_Tr_1/2_Conf_0.750_Len_553	LE	POPTR_0012s08440.1|PACid:18229008	tryptophan biosynthesis 1
Loc_215556_Tr_2/2_Conf_0.750_Len_409	LE	POPTR_0012s08440.1|PACid:18229008	tryptophan biosynthesis 1
Loc_215566_Tr_1/1_Conf_1.000_Len_524	LE	sp|Q95ZE8|RL14_DROVI	60S ribosomal protein L14
Loc_215567_Tr_1/1_Conf_1.000_Len_343	LE	AT5G47930.1|PACid:19673093	protein_coding
Loc_215575_Tr_1/1_Conf_1.000_Len_357	LE	sp|P05661|MYSA_DROME	Myosin heavy chain, muscle
Loc_215597_Tr_1/1_Conf_1.000_Len_161	LE	sp|Q11118|WOS2_SCHPO	Protein wos2
Loc_215603_Tr_1/1_Conf_1.000_Len_215	LE	sp|P52810|RS9_PODAS	40S ribosomal protein S9
Loc_215613_Tr_1/1_Conf_1.000_Len_593	LE	sp|O16264|PEBPH_CAEEL	Phosphatidylethanolamine-binding protein homolog F40A3.3
Loc_215623_Tr_1/1_Conf_1.000_Len_243	LE	sp|Q962Q8|RS21_SPOFR	40S ribosomal protein S21
Loc_215624_Tr_1/1_Conf_1.000_Len_304	LE	sp|O82140|BAMS1_PANGI	Beta-Amyrin Synthase 1
Loc_215638_Tr_1/1_Conf_1.000_Len_523	LE	sp|O46107|LIP1_DROME	Lipase 1
Loc_215658_Tr_1/1_Conf_1.000_Len_665	LE	sp|Q962U1|RL13_SPOFR	60S ribosomal protein L13
Loc_215671_Tr_1/1_Conf_1.000_Len_308	LE	sp|P00409|COX2_DROYA	Cytochrome c oxidase subunit 2
Loc_215677_Tr_1/1_Conf_1.000_Len_521	LE	sp|P05661|MYSA_DROME	Myosin heavy chain, muscle
Loc_215680_Tr_1/1_Conf_1.000_Len_168	LE	ppa1027129m|PACid:17644922	disease resistance family protein / LRR family protein
Loc_215697_Tr_1/1_Conf_1.000_Len_372	LE	sp|Q640E9|WIBG_XENLA	Partner of Y14 and mago
Loc_215717_Tr_1/1_Conf_1.000_Len_189	LE	ppa019342m|PACid:17668540	wall associated kinase-like 1
Loc_215753_Tr_1/1_Conf_1.000_Len_628	LE	sp|Q24621|MLC1_DROPS	Myosin light chain alkali
Loc_215754_Tr_1/1_Conf_1.000_Len_460	LE	sp|Q1HPQ0|TPM2_BOMMO	Tropomyosin-2
Loc_215758_Tr_1/1_Conf_1.000_Len_277	LE	sp|Q5VXJ0|LIPK_HUMAN	Lipase member K
Loc_215761_Tr_1/1_Conf_1.000_Len_200	LE	sp|Q9B229|COX1_CHRKN	Cytochrome c oxidase subunit 1
Loc_215768_Tr_1/1_Conf_1.000_Len_552	LE	sp|P08570|RLA1_DROME	60S acidic ribosomal protein P1
Loc_215784_Tr_1/1_Conf_1.000_Len_210	LE	sp|B0FWD8|NU1M_AEDAE	NADH-ubiquinone oxidoreductase chain 1
Loc_215802_Tr_1/1_Conf_1.000_Len_754	LE	ppa018734m|PACid:17667170	LRR and NB-ARC domains-containing disease resistance protein
Loc_215811_Tr_1/1_Conf_1.000_Len_274	LE	sp|Q962S7|RL37_SPOFR	60S ribosomal protein L37
Loc_215814_Tr_1/1_Conf_1.000_Len_1139	LE	sp|P09179|SSP1_BOMMO	Sex-specific storage-protein 1
Loc_215820_Tr_1/1_Conf_1.000_Len_979	LE	sp|Q1HPU0|TPM1_BOMMO	Tropomyosin-1
Loc_215828_Tr_1/1_Conf_1.000_Len_509	LE	sp|P18288|TBAT_ONCMY	Tubulin alpha chain, testis-specific
Loc_215834_Tr_1/1_Conf_1.000_Len_429	LE	Eucgr.C03969.1|PACid:23573336	Ankyrin repeat family protein
Loc_215861_Tr_1/1_Conf_1.000_Len_190	LE	AT1G55540.1|PACid:19653267	protein_coding
Loc_215881_Tr_1/1_Conf_1.000_Len_470	LE	sp|Q1HR24|RS14_AEDAE	40S ribosomal protein S14
Loc_215886_Tr_1/1_Conf_1.000_Len_187	LE	sp|O17570|RL38_CAEEL	60S ribosomal protein L38
Loc_215903_Tr_1/1_Conf_1.000_Len_180	LE	GSVIVT01025316001|PACid:17833336	Histone superfamily protein
Loc_215920_Tr_1/1_Conf_1.000_Len_210	LE	POPTR_0006s28940.1|PACid:18212322	NB-ARC domain-containing disease resistance protein
Loc_215951_Tr_1/1_Conf_1.000_Len_195	LE	sp|P97461|RS5_MOUSE	40S ribosomal protein S5; 40S ribosomal protein S5, N-terminally processed
Loc_215954_Tr_1/1_Conf_1.000_Len_205	LE	AT5G04690.1|PACid:19670677	protein_coding
Loc_215980_Tr_1/1_Conf_1.000_Len_328	LE	sp|Q7SC06|RS25_NEUCR	40S ribosomal protein S25
Loc_215996_Tr_1/1_Conf_1.000_Len_795	LE	sp|P08897|COGS_HYPLI	Collagenase
Loc_216005_Tr_1/1_Conf_1.000_Len_313	LE	sp|O74713|HGT1_CANAX	High-affinity glucose transporter
Loc_216086_Tr_1/1_Conf_1.000_Len_272	LE	POPTR_0002s11450.1|PACid:18244332	lipases;hydrolases, acting on ester bonds
Loc_216099_Tr_1/1_Conf_1.000_Len_401	LE	GSVIVT01028960001|PACid:17835939	disease resistance family protein / LRR family protein
Loc_216109_Tr_1/1_Conf_1.000_Len_170	LE	POPTR_0007s04750.1|PACid:18242427	Disease resistance protein (TIR-NBS-LRR class) family
Loc_216131_Tr_1/1_Conf_1.000_Len_1302	LE	ppa017363m|PACid:17666938	Ankyrin repeat family protein
Loc_216154_Tr_1/1_Conf_1.000_Len_194	LE	sp|Q9URZ4|CAT1_SCHPO	Cationic amino acid transporter 1
Loc_216162_Tr_1/1_Conf_1.000_Len_233	LE	AT1G65820.1|PACid:19649765	protein_coding
Loc_216187_Tr_1/1_Conf_1.000_Len_228	LE	sp|Q6XIM8|RS15A_DROYA	40S ribosomal protein S15a
Loc_216196_Tr_1/1_Conf_1.000_Len_451	LE	sp|P0C224|RL40_NEUCR	Ubiquitin-60S ribosomal protein L40; Ubiquitin; 60S ribosomal protein L40
Loc_216198_Tr_1/1_Conf_1.000_Len_668	LE	AT5G01190.1|PACid:19668765	protein_coding
Loc_216201_Tr_1/1_Conf_1.000_Len_208	LE	sp|Q9MFN9|CYB_COLHO	Cytochrome b
Loc_216239_Tr_1/1_Conf_1.000_Len_311	LE	sp|Q5R941|FKB14_PONAB	Peptidyl-prolyl cis-trans isomerase FKBP14
Loc_216240_Tr_1/1_Conf_1.000_Len_294	LE	sp|Q7IV55|ATP6_DROMA	ATP synthase subunit a
Loc_216246_Tr_1/1_Conf_1.000_Len_198	LE	GSVIVT01024114001|PACid:17832392	Disease resistance protein (CC-NBS-LRR class) family
Loc_216247_Tr_1/1_Conf_1.000_Len_172	LE	POPTR_0008s02370.1|PACid:18249133	Ankyrin repeat family protein
Loc_216257_Tr_1/1_Conf_1.000_Len_300	LE	sp|P36333|ACSA_PENCH	Acetyl-coenzyme A synthetase
Loc_216266_Tr_1/1_Conf_1.000_Len_721	LE	Eucgr.D00791.1|PACid:23574544	S-locus lectin protein kinase family protein
Loc_216277_Tr_1/1_Conf_1.000_Len_358	LE	sp|Q7KF90|RL31_SPOFR	60S ribosomal protein L31
Loc_216285_Tr_1/1_Conf_1.000_Len_169	LE	ppa024663m|PACid:17665797	Ribonuclease H-like superfamily protein
Loc_216286_Tr_1/1_Conf_1.000_Len_960	LE	sp|Q5UAP4|RSSA_BOMMO	40S ribosomal protein SA
Loc_216297_Tr_1/1_Conf_1.000_Len_440	LE	sp|Q9GNE2|RL23_AEDAE	60S ribosomal protein L23
Loc_216315_Tr_1/1_Conf_1.000_Len_456	LE	sp|Q962T5|RL24_SPOFR	60S ribosomal protein L24
Loc_216336_Tr_1/1_Conf_1.000_Len_630	LE	sp|P00417|COX3_DROME	Cytochrome c oxidase subunit 3
Loc_216378_Tr_1/1_Conf_1.000_Len_179	LE	sp|Q9U639|HSP7D_MANSE	Heat shock 70 kDa protein cognate 4
Loc_216386_Tr_1/1_Conf_1.000_Len_338	LE	sp|P23358|RL12_RAT	60S ribosomal protein L12
Loc_216387_Tr_1/1_Conf_1.000_Len_648	LE	GSVIVT01015972001|PACid:17826533	receptor like protein 1
Loc_216433_Tr_1/1_Conf_1.000_Len_219	LE	sp|Q9Z0M5|LICH_MOUSE	Lysosomal acid lipase/cholesteryl ester hydrolase
Loc_216443_Tr_1/1_Conf_1.000_Len_164	LE	sp|Q8C0E2|VP26B_MOUSE	Vacuolar protein sorting-associated protein 26B
Loc_216446_Tr_1/1_Conf_1.000_Len_324	LE	sp|Q962R2|RS17_SPOFR	40S ribosomal protein S17
Loc_216451_Tr_1/1_Conf_1.000_Len_397	LE	sp|P29314|RS9_RAT	40S ribosomal protein S9
Loc_216462_Tr_1/1_Conf_1.000_Len_399	LE	ppa025284m|PACid:17660547	Ankyrin repeat family protein
Loc_216473_Tr_1/1_Conf_1.000_Len_322	LE	sp|P67985|RL22_PIG	60S ribosomal protein L22
Loc_216529_Tr_1/1_Conf_1.000_Len_409	LE	sp|Q90Z10|RL13_DANRE	60S ribosomal protein L13
Loc_216532_Tr_1/1_Conf_1.000_Len_209	LE	sp|P18172|DHGL_DROPS	Glucose dehydrogenase [FAD, quinone]; Glucose dehydrogenase [FAD, quinone] short protein
Loc_216547_Tr_1/1_Conf_1.000_Len_460	LE	sp|P55828|RS20_DROME	40S ribosomal protein S20
Loc_216550_Tr_1/1_Conf_1.000_Len_219	LE	sp|O18344|AMYR_DROAN	Alpha-amylase-related protein
Loc_216623_Tr_1/1_Conf_1.000_Len_204	LE	sp|Q10327|YD72_SCHPO	Uncharacterized protein C32A11.02c
Loc_216645_Tr_1/1_Conf_1.000_Len_159	LE	sp|Q9U639|HSP7D_MANSE	Heat shock 70 kDa protein cognate 4
Loc_216648_Tr_1/1_Conf_1.000_Len_474	LE	sp|Q9GNE2|RL23_AEDAE	60S ribosomal protein L23
Loc_216660_Tr_1/1_Conf_1.000_Len_270	LE	POPTR_0016s13470.1|PACid:18251322	receptor like protein 6
Loc_216662_Tr_1/1_Conf_1.000_Len_344	LE	sp|O76190|RL5_BOMMO	60S ribosomal protein L5
Loc_216672_Tr_1/1_Conf_1.000_Len_203	LE	POPTR_0004s15570.1|PACid:18224882	clast3-related
Loc_216674_Tr_1/1_Conf_1.000_Len_430	LE	sp|O68965|MI2D_RHIME	Inositol 2-dehydrogenase
Loc_216685_Tr_1/1_Conf_1.000_Len_159	LE	POPTR_0018s02450.1|PACid:18214601	Leucine-rich repeat protein kinase family protein
Loc_216690_Tr_1/1_Conf_1.000_Len_197	LE	ppa001095m|PACid:17657413	receptor like protein 6
Loc_216714_Tr_1/1_Conf_1.000_Len_160	LE	sp|Q14669|TRIPC_HUMAN	E3 ubiquitin-protein ligase TRIP12
Loc_216728_Tr_1/1_Conf_1.000_Len_214	LE	Eucgr.A02062.1|PACid:23563899	Wall-associated kinase family protein
Loc_216730_Tr_1/1_Conf_1.000_Len_311	LE	sp|Q9BDJ4|LIPH_RABIT	Lipase member H
Loc_216745_Tr_1/1_Conf_1.000_Len_265	LE	Eucgr.L02764.1|PACid:23607383	Leucine-rich repeat protein kinase family protein
Loc_216746_Tr_1/1_Conf_1.000_Len_572	LE	sp|Q1HPS0|MLR_BOMMO	Myosin regulatory light chain 2
Loc_216767_Tr_1/1_Conf_1.000_Len_260	LE	sp|P21187|PABP_DROME	Polyadenylate-binding protein
Loc_216774_Tr_1/1_Conf_1.000_Len_343	LE	sp|P47948|TNNC2_DROME	Troponin C, isoform 2
Loc_216775_Tr_1/1_Conf_1.000_Len_168	LE	ppa018526m|PACid:17660864	BRI1-like 2
Loc_216781_Tr_1/1_Conf_1.000_Len_255	LE	sp|P26196|DDX6_HUMAN	Probable ATP-dependent RNA helicase DDX6
Loc_216787_Tr_1/1_Conf_1.000_Len_205	LE	sp|Q5RF65|GBA3_PONAB	Cytosolic beta-glucosidase
Loc_216815_Tr_1/1_Conf_1.000_Len_277	LE	POPTR_0008s07680.1|PACid:18248999	IBR domain-containing protein
Loc_216816_Tr_1/1_Conf_1.000_Len_176	LE	sp|Q02878|RL6_HUMAN	60S ribosomal protein L6
Loc_216844_Tr_1/1_Conf_1.000_Len_232	LE	POPTR_0005s01670.1|PACid:18207962
Loc_216863_Tr_1/1_Conf_1.000_Len_386	LE	sp|P61354|RL27_RAT	60S ribosomal protein L27
Loc_216889_Tr_1/1_Conf_1.000_Len_536	LE	sp|O02387|CU17_BOMMO	Larval cuticle protein LCP-17
Loc_216909_Tr_1/1_Conf_1.000_Len_454	LE	sp|Q5UAS1|RL18_BOMMO	60S ribosomal protein L18
Loc_216915_Tr_1/1_Conf_1.000_Len_163	LE	ppa024232m|PACid:17652126	NB-ARC domain-containing disease resistance protein
Loc_216923_Tr_1/1_Conf_1.000_Len_622	LE	sp|Q66H59|NPL_RAT	N-acetylneuraminate lyase
Loc_216944_Tr_1/1_Conf_1.000_Len_168	LE	GSVIVT01028703001|PACid:17835739	FTSH protease 11
Loc_216957_Tr_1/1_Conf_1.000_Len_385	LE	ppa016505m|PACid:17666962	Ankyrin repeat family protein
Loc_217015_Tr_1/1_Conf_1.000_Len_442	LE	Eucgr.F01291.1|PACid:23581983	disease resistance protein (TIR-NBS-LRR class), putative
Loc_217032_Tr_1/1_Conf_1.000_Len_315	LE	ppa022655m|PACid:17648929
Loc_217035_Tr_1/1_Conf_1.000_Len_426	LE	Eucgr.G03051.1|PACid:23588835	Leucine-rich repeat protein kinase family protein
[truncated: 2,912 more rows]
