# Supplementary material for: The oak gene expression atlas: insights into Fagaceae genome evolution and the discovery of genes regulated during bud dormancy release
Source: BMC Genomics. 2015 Feb 21;16(1):112. doi: 10.1186/s12864-015-1331-9 (PMC4350297; doi:10.1186/s12864-015-1331-9)
Supplement: Additional file 12: — Normalized read counts for OCV3-91 K and OCV3-101 K as a result of the mapping of the 6 illumina libraries (RO, ecoDB, LE, CA, swB and XY). [file 12864_2015_1331_MOESM12_ESM.xls]

## Sheet: OCV3_101K
Additional file 12: Normalized read counts for OCV3-91K and OCV3-101K as a result of the mapping of the 6 illumina libraries( RO, ecoDB, LE, CA, swB and XY).
OCV3 contig IDs	EcoDB	swB	XY	RO	LE	CA
Loc_100002_Tr_1/1_Conf_1.000_Len_188	7.4139703759893	1.66740658570087	3.57618451475171	2.43759972127472	1.52010586117952	0.989301223233963
Loc_100003_Tr_1/1_Conf_1.000_Len_270	1.64754897244207	0	1.43047380590069	2.43759972127472	0	2.96790366970189
Loc_100004_Tr_1/1_Conf_1.000_Len_271	0	3.33481317140174	0	2.43759972127472	4.56031758353856	0.989301223233963
Loc_100010_Tr_1/1_Conf_1.000_Len_179	2.4713234586631	5.00221975710261	0	1.21879986063736	0	3.95720489293585
Loc_100011_Tr_1/1_Conf_1.000_Len_229	0.823774486221033	1.66740658570087	0	8.53159902446152	3.04021172235904	6.92510856263774
Loc_100015_Tr_1/1_Conf_1.000_Len_177	0	0.833703292850436	1.43047380590069	2.43759972127472	0	0
Loc_100017_Tr_1/1_Conf_1.000_Len_608	3.29509794488413	0.833703292850436	3.57618451475171	13.406798467011	4.56031758353856	6.92510856263774
Loc_10001_Tr_1/1_Conf_1.000_Len_2287	107.914457694955	84.204032577894	45.7751617888219	136.505584391384	38.002646529488	55.4008685011019
Loc_100021_Tr_1/1_Conf_1.000_Len_296	0	6.66962634280348	0	1.21879986063736	1.52010586117952	0
Loc_100022_Tr_1/1_Conf_1.000_Len_205	2.4713234586631	0.833703292850436	0.715236902950343	2.43759972127472	0	2.96790366970189
Loc_100026_Tr_1/1_Conf_1.000_Len_327	0	2.50110987855131	0.715236902950343	0	0	0
Loc_100027_Tr_1/1_Conf_1.000_Len_166	0.823774486221033	0	1.43047380590069	1.21879986063736	0	0
Loc_100028_Tr_1/1_Conf_1.000_Len_226	1.64754897244207	1.66740658570087	0	3.65639958191208	0	0
Loc_100031_Tr_1/1_Conf_1.000_Len_1284	25.537009072852	7.50332963565392	17.1656856708082	3.65639958191208	4.56031758353856	1.97860244646793
Loc_100032_Tr_1/1_Conf_1.000_Len_172	0	0	0.715236902950343	0	0	1.97860244646793
Loc_100034_Tr_1/1_Conf_1.000_Len_271	2.4713234586631	0.833703292850436	1.43047380590069	0	1.52010586117952	1.97860244646793
Loc_100035_Tr_1/1_Conf_1.000_Len_279	7.4139703759893	1.66740658570087	1.43047380590069	1.21879986063736	1.52010586117952	5.93580733940378
Loc_100036_Tr_1/1_Conf_1.000_Len_235	31.3034304763992	5.00221975710261	2.86094761180137	4.87519944254944	6.08042344471808	0
Loc_100037_Tr_1/1_Conf_1.000_Len_190	3.29509794488413	0.833703292850436	5.0066583206524	2.43759972127472	6.08042344471808	0
Loc_100039_Tr_1/1_Conf_1.000_Len_256	78.2585761909981	9.17073622135479	40.0532665652192	40.2203954010329	50.1634934189242	6.92510856263774
Loc_10003_Tr_1/12_Conf_1.000_Len_194	0	0	0	4.87519944254944	0	0
Loc_10003_Tr_2/12_Conf_1.000_Len_167	0	0	0	0	0	0
Loc_100043_Tr_1/1_Conf_1.000_Len_288	17.2992642106417	15.8403625641583	25.7485285062123	6.0939993031868	9.12063516707712	9.89301223233963
Loc_100044_Tr_1/1_Conf_1.000_Len_350	0	0	0	0	0	0
Loc_100046_Tr_1/1_Conf_1.000_Len_204	0	0	0.715236902950343	0	0	3.95720489293585
Loc_100048_Tr_1/1_Conf_1.000_Len_200	3.29509794488413	0	6.43713212655308	1.21879986063736	0	0
Loc_10004_Tr_5/8_Conf_0.071_Len_650	0	0	0	0	0	0
Loc_100050_Tr_1/1_Conf_1.000_Len_334	0	5.00221975710261	0.715236902950343	2.43759972127472	3.04021172235904	0.989301223233963
Loc_100051_Tr_1/1_Conf_1.000_Len_255	0.823774486221033	3.33481317140174	0.715236902950343	1.21879986063736	1.52010586117952	1.97860244646793
Loc_100052_Tr_1/1_Conf_1.000_Len_197	0.823774486221033	1.66740658570087	0	0	0	0.989301223233963
Loc_100054_Tr_1/1_Conf_1.000_Len_173	4.11887243110516	0.833703292850436	1.43047380590069	2.43759972127472	4.56031758353856	0
Loc_100057_Tr_1/1_Conf_1.000_Len_174	0	1.66740658570087	0.715236902950343	0	0	0
Loc_100060_Tr_1/1_Conf_1.000_Len_195	4.11887243110516	1.66740658570087	0	1.21879986063736	1.52010586117952	1.97860244646793
Loc_100061_Tr_1/1_Conf_1.000_Len_233	7.4139703759893	0	0.715236902950343	0	10.6407410282566	0
Loc_100062_Tr_1/2_Conf_0.667_Len_653	0.823774486221033	6.66962634280348	2.14571070885103	4.87519944254944	1.52010586117952	0
Loc_100062_Tr_2/2_Conf_0.667_Len_567	0	0.833703292850436	0	4.87519944254944	6.08042344471808	0.989301223233963
Loc_100063_Tr_1/1_Conf_1.000_Len_1846	37.8936263661675	20.8425823212609	36.4770820504675	18.2819979095604	18.2412703341542	35.6148440364227
Loc_100065_Tr_1/1_Conf_1.000_Len_308	4.11887243110516	0.833703292850436	2.14571070885103	1.21879986063736	10.6407410282566	0.989301223233963
Loc_100066_Tr_1/1_Conf_1.000_Len_494	1.64754897244207	9.17073622135479	3.57618451475171	10.9691987457362	6.08042344471808	9.89301223233963
Loc_100067_Tr_1/1_Conf_1.000_Len_159	0.823774486221033	2.50110987855131	0.715236902950343	2.43759972127472	1.52010586117952	2.96790366970189
Loc_100068_Tr_1/1_Conf_1.000_Len_201	0	0	1.43047380590069	0	0	0.989301223233963
Loc_100069_Tr_1/1_Conf_1.000_Len_201	0.823774486221033	2.50110987855131	0.715236902950343	0	0	0.989301223233963
Loc_100070_Tr_1/1_Conf_1.000_Len_229	0	0	0	0	0	1.97860244646793
Loc_100072_Tr_1/1_Conf_1.000_Len_427	0.823774486221033	5.83592304995305	2.86094761180137	0	10.6407410282566	9.89301223233963
Loc_100076_Tr_1/1_Conf_1.000_Len_370	0.823774486221033	0.833703292850436	1.43047380590069	1.21879986063736	7.6005293058976	1.97860244646793
Loc_100077_Tr_1/1_Conf_1.000_Len_384	4.9426469173262	3.33481317140174	5.0066583206524	2.43759972127472	1.52010586117952	0
Loc_100080_Tr_1/1_Conf_1.000_Len_237	4.9426469173262	5.83592304995305	3.57618451475171	0	3.04021172235904	6.92510856263774
Loc_100082_Tr_1/1_Conf_1.000_Len_349	1.64754897244207	6.66962634280348	2.14571070885103	1.21879986063736	4.56031758353856	2.96790366970189
Loc_100084_Tr_1/1_Conf_1.000_Len_277	3.29509794488413	2.50110987855131	2.86094761180137	1.21879986063736	3.04021172235904	0
Loc_100086_Tr_1/1_Conf_1.000_Len_430	0.823774486221033	0	0.715236902950343	1.21879986063736	0	5.93580733940378
Loc_100088_Tr_1/1_Conf_1.000_Len_217	4.11887243110516	1.66740658570087	0.715236902950343	0	0	0
Loc_100089_Tr_1/1_Conf_1.000_Len_154	1.64754897244207	0	0	0	1.52010586117952	0
Loc_100090_Tr_1/1_Conf_1.000_Len_330	3.29509794488413	3.33481317140174	3.57618451475171	0	9.12063516707712	0.989301223233963
Loc_100092_Tr_1/1_Conf_1.000_Len_206	12.3566172933155	17.5077691498591	6.43713212655308	10.9691987457362	19.7613761953338	0
Loc_100093_Tr_1/1_Conf_1.000_Len_163	0	0	0.715236902950343	2.43759972127472	1.52010586117952	0.989301223233963
Loc_100094_Tr_1/1_Conf_1.000_Len_233	0	0	0	0	0	4.94650611616982
Loc_100100_Tr_2/2_Conf_0.667_Len_393	1.64754897244207	1.66740658570087	5.72189522360274	1.21879986063736	13.6809527506157	0.989301223233963
Loc_100101_Tr_1/1_Conf_1.000_Len_156	0	0.833703292850436	0	3.65639958191208	0	0
Loc_100104_Tr_1/1_Conf_1.000_Len_188	3.29509794488413	2.50110987855131	2.86094761180137	0	6.08042344471808	3.95720489293585
Loc_100107_Tr_1/1_Conf_1.000_Len_256	4.11887243110516	4.16851646425218	1.43047380590069	2.43759972127472	3.04021172235904	1.97860244646793
Loc_100108_Tr_1/1_Conf_1.000_Len_361	0	0	0	1.21879986063736	0	0
Loc_100109_Tr_1/2_Conf_0.833_Len_942	11.5328428070945	22.5099889069618	5.72189522360274	19.5007977701977	9.12063516707712	2.96790366970189
Loc_100111_Tr_1/1_Conf_1.000_Len_198	0	0	0	1.21879986063736	1.52010586117952	0
Loc_100112_Tr_1/1_Conf_1.000_Len_245	0	3.33481317140174	0	1.21879986063736	0	0.989301223233963
Loc_100113_Tr_1/1_Conf_1.000_Len_722	3.29509794488413	9.17073622135479	2.86094761180137	12.1879986063736	6.08042344471808	10.8823134555736
Loc_100116_Tr_1/1_Conf_1.000_Len_187	0	0.833703292850436	0	1.21879986063736	0	0
Loc_100119_Tr_1/1_Conf_1.000_Len_912	18.1230386968627	22.5099889069618	5.72189522360274	12.1879986063736	7.6005293058976	9.89301223233963
Loc_100120_Tr_1/1_Conf_1.000_Len_216	2.4713234586631	0.833703292850436	2.14571070885103	0	0	0
Loc_100123_Tr_1/1_Conf_1.000_Len_239	0	0.833703292850436	3.57618451475171	0	0	0
Loc_100124_Tr_1/1_Conf_1.000_Len_386	12.3566172933155	0.833703292850436	2.14571070885103	2.43759972127472	1.52010586117952	0.989301223233963
Loc_100125_Tr_1/1_Conf_1.000_Len_181	0	0	1.43047380590069	0	1.52010586117952	0.989301223233963
Loc_100128_Tr_1/1_Conf_1.000_Len_230	0.823774486221033	0	0.715236902950343	0	3.04021172235904	4.94650611616982
Loc_100131_Tr_1/1_Conf_1.000_Len_175	1.64754897244207	1.66740658570087	0.715236902950343	2.43759972127472	0	0
Loc_100134_Tr_1/1_Conf_1.000_Len_163	0	0.833703292850436	0.715236902950343	3.65639958191208	0	0
Loc_100135_Tr_1/1_Conf_1.000_Len_421	6.59019588976826	5.83592304995305	9.29807973835445	3.65639958191208	6.08042344471808	6.92510856263774
Loc_100136_Tr_1/1_Conf_1.000_Len_603	0.823774486221033	2.50110987855131	1.43047380590069	0	89.6862458095917	17.8074220182113
Loc_100137_Tr_1/1_Conf_1.000_Len_159	0	0.833703292850436	0	0	0	2.96790366970189
Loc_10013_Tr_2/2_Conf_0.500_Len_539	0.823774486221033	0	1.43047380590069	6.0939993031868	0	2.96790366970189
Loc_100140_Tr_1/1_Conf_1.000_Len_759	4.9426469173262	1.66740658570087	1.43047380590069	4.87519944254944	6.08042344471808	0
Loc_100144_Tr_1/1_Conf_1.000_Len_186	0	0	0	0	0	5.93580733940378
Loc_100145_Tr_1/1_Conf_1.000_Len_335	0	8.33703292850435	0	1.21879986063736	0	0.989301223233963
Loc_100147_Tr_1/1_Conf_1.000_Len_163	0	0	1.43047380590069	2.43759972127472	0	0.989301223233963
Loc_100148_Tr_1/1_Conf_1.000_Len_157	0.823774486221033	0.833703292850436	1.43047380590069	1.21879986063736	1.52010586117952	0
Loc_100150_Tr_1/1_Conf_1.000_Len_308	0	0.833703292850436	0	18.2819979095604	0	0
Loc_100151_Tr_1/1_Conf_1.000_Len_153	0	0	0	1.21879986063736	1.52010586117952	1.97860244646793
Loc_100152_Tr_1/1_Conf_1.000_Len_584	3.29509794488413	2.50110987855131	2.86094761180137	2.43759972127472	1.52010586117952	1.97860244646793
Loc_100154_Tr_1/1_Conf_1.000_Len_154	0.823774486221033	0	0.715236902950343	0	0	0
Loc_100156_Tr_1/1_Conf_1.000_Len_179	0	0	0.715236902950343	0	1.52010586117952	0
Loc_100164_Tr_1/1_Conf_1.000_Len_420	4.11887243110516	0	6.43713212655308	3.65639958191208	1.52010586117952	1.97860244646793
Loc_100165_Tr_1/1_Conf_1.000_Len_933	7.4139703759893	13.339252685607	13.5895011560565	8.53159902446152	19.7613761953338	4.94650611616982
Loc_100167_Tr_1/1_Conf_1.000_Len_154	0	0	0	0	0	0
Loc_100168_Tr_1/1_Conf_1.000_Len_425	2.4713234586631	0	4.29142141770206	1.21879986063736	0	3.95720489293585
Loc_100169_Tr_1/1_Conf_1.000_Len_580	7.4139703759893	2.50110987855131	5.0066583206524	9.75039888509887	3.04021172235904	5.93580733940378
Loc_100171_Tr_1/1_Conf_1.000_Len_159	0	0	0	0	0	0
Loc_100172_Tr_1/1_Conf_1.000_Len_599	9.88529383465239	3.33481317140174	2.14571070885103	2.43759972127472	6.08042344471808	0
Loc_100173_Tr_1/1_Conf_1.000_Len_378	0	0.833703292850436	0	3.65639958191208	0	0.989301223233963
Loc_100177_Tr_1/1_Conf_1.000_Len_501	0.823774486221033	3.33481317140174	2.14571070885103	17.063198048923	6.08042344471808	2.96790366970189
Loc_100184_Tr_1/1_Conf_1.000_Len_897	1.64754897244207	64.1951535494835	8.58284283540411	12.1879986063736	12.1608468894362	1.97860244646793
Loc_100187_Tr_1/1_Conf_1.000_Len_749	20.5943621555258	5.83592304995305	4.29142141770206	28.0323967946593	21.2814820565133	3.95720489293585
Loc_100189_Tr_1/3_Conf_0.714_Len_687	37.8936263661675	4.16851646425218	72.2389271979846	0	6.08042344471808	5.93580733940378
Loc_100200_Tr_1/1_Conf_1.000_Len_581	2.4713234586631	2.50110987855131	2.86094761180137	2.43759972127472	1.52010586117952	0
Loc_100202_Tr_1/1_Conf_1.000_Len_230	0	2.50110987855131	0	2.43759972127472	10.6407410282566	0
Loc_100203_Tr_1/1_Conf_1.000_Len_219	1.64754897244207	0	0.715236902950343	6.0939993031868	3.04021172235904	0
Loc_100205_Tr_1/1_Conf_1.000_Len_203	2.4713234586631	0	3.57618451475171	1.21879986063736	0	0
Loc_100208_Tr_1/1_Conf_1.000_Len_828	0	0	0.715236902950343	3.65639958191208	13.6809527506157	7.91440978587171
Loc_100209_Tr_1/2_Conf_0.667_Len_623	3.29509794488413	8.33703292850435	1.43047380590069	15.8443981882857	3.04021172235904	1.97860244646793
Loc_100211_Tr_1/1_Conf_1.000_Len_156	1.64754897244207	0	0	2.43759972127472	0	0
Loc_100212_Tr_1/1_Conf_1.000_Len_586	9.88529383465239	5.83592304995305	7.86760593245377	6.0939993031868	9.12063516707712	11.8716146788076
Loc_100213_Tr_1/1_Conf_1.000_Len_998	17.2992642106417	3.33481317140174	10.7285535442551	2.43759972127472	24.3216937788723	3.95720489293585
Loc_100215_Tr_1/1_Conf_1.000_Len_298	3.29509794488413	1.66740658570087	0.715236902950343	2.43759972127472	1.52010586117952	0.989301223233963
Loc_100216_Tr_1/1_Conf_1.000_Len_263	14.0041662657576	11.6718460999061	0	0	24.3216937788723	0
Loc_100217_Tr_1/1_Conf_1.000_Len_430	14.8279407519786	0.833703292850436	16.4504487678579	2.43759972127472	3.04021172235904	0
Loc_100218_Tr_1/1_Conf_1.000_Len_216	0.823774486221033	0	0	1.21879986063736	1.52010586117952	0.989301223233963
Loc_100219_Tr_1/1_Conf_1.000_Len_153	0.823774486221033	0	0.715236902950343	1.21879986063736	0	1.97860244646793
Loc_100223_Tr_1/1_Conf_1.000_Len_243	0.823774486221033	2.50110987855131	0.715236902950343	0	0	0
Loc_100228_Tr_1/1_Conf_1.000_Len_397	0	0	0	3.65639958191208	3.04021172235904	0.989301223233963
Loc_100235_Tr_1/1_Conf_1.000_Len_253	0.823774486221033	3.33481317140174	2.86094761180137	3.65639958191208	0	0
Loc_100236_Tr_1/1_Conf_1.000_Len_1023	14.0041662657576	6.66962634280348	18.5961594767089	2.43759972127472	9.12063516707712	13.8502171252755
Loc_100239_Tr_1/1_Conf_1.000_Len_197	0.823774486221033	0	2.86094761180137	3.65639958191208	1.52010586117952	4.94650611616982
Loc_100240_Tr_1/1_Conf_1.000_Len_178	3.29509794488413	0.833703292850436	1.43047380590069	2.43759972127472	0	0
Loc_100241_Tr_1/1_Conf_1.000_Len_224	4.11887243110516	0	1.43047380590069	0	0	1.97860244646793
Loc_100242_Tr_1/1_Conf_1.000_Len_1105	3.29509794488413	15.8403625641583	7.86760593245377	1.21879986063736	1.52010586117952	10.8823134555736
Loc_100244_Tr_1/1_Conf_1.000_Len_277	0	3.33481317140174	2.14571070885103	1.21879986063736	1.52010586117952	2.96790366970189
Loc_100247_Tr_1/1_Conf_1.000_Len_178	3.29509794488413	0	0	1.21879986063736	0	0
Loc_100251_Tr_1/1_Conf_1.000_Len_227	0	1.66740658570087	2.86094761180137	0	0	0.989301223233963
Loc_100252_Tr_1/1_Conf_1.000_Len_184	4.9426469173262	4.16851646425218	6.43713212655308	0	3.04021172235904	0.989301223233963
Loc_100255_Tr_1/1_Conf_1.000_Len_489	4.11887243110516	0.833703292850436	3.57618451475171	0	1.52010586117952	0.989301223233963
Loc_100258_Tr_1/1_Conf_1.000_Len_201	0.823774486221033	3.33481317140174	1.43047380590069	1.21879986063736	0	0.989301223233963
Loc_100260_Tr_1/1_Conf_1.000_Len_271	0.823774486221033	0.833703292850436	0.715236902950343	2.43759972127472	0	0.989301223233963
Loc_100265_Tr_1/1_Conf_1.000_Len_246	0.823774486221033	0	2.14571070885103	1.21879986063736	0	2.96790366970189
Loc_100272_Tr_1/1_Conf_1.000_Len_309	0	0	0	3.65639958191208	0	0.989301223233963
Loc_100273_Tr_1/1_Conf_1.000_Len_181	0.823774486221033	1.66740658570087	3.57618451475171	1.21879986063736	0	0
Loc_100277_Tr_1/1_Conf_1.000_Len_430	0	0.833703292850436	0	0	6.08042344471808	0
Loc_100280_Tr_1/1_Conf_1.000_Len_168	0	0.833703292850436	0	2.43759972127472	0	0.989301223233963
Loc_100281_Tr_1/1_Conf_1.000_Len_217	3.29509794488413	5.83592304995305	2.14571070885103	4.87519944254944	0	2.96790366970189
Loc_100282_Tr_1/1_Conf_1.000_Len_202	0.823774486221033	2.50110987855131	0	1.21879986063736	0	0
Loc_100283_Tr_1/1_Conf_1.000_Len_294	0	9.17073622135479	0	0	4.56031758353856	0
Loc_100285_Tr_2/2_Conf_0.600_Len_1045	24.713234586631	5.00221975710261	40.0532665652192	12.1879986063736	0	2.96790366970189
Loc_100286_Tr_1/1_Conf_1.000_Len_303	10.7090683208734	0	0.715236902950343	3.65639958191208	1.52010586117952	0
Loc_100287_Tr_1/1_Conf_1.000_Len_216	1.64754897244207	0	6.43713212655308	2.43759972127472	1.52010586117952	1.97860244646793
Loc_100288_Tr_1/1_Conf_1.000_Len_695	0.823774486221033	8.33703292850435	0	12.1879986063736	21.2814820565133	0
Loc_100291_Tr_1/1_Conf_1.000_Len_480	1.64754897244207	2.50110987855131	2.86094761180137	3.65639958191208	1.52010586117952	5.93580733940378
Loc_100292_Tr_1/1_Conf_1.000_Len_370	7.4139703759893	4.16851646425218	8.58284283540411	8.53159902446152	10.6407410282566	17.8074220182113
Loc_100293_Tr_1/1_Conf_1.000_Len_184	0	0	0	0	0	3.95720489293585
Loc_100295_Tr_1/1_Conf_1.000_Len_413	2.4713234586631	6.66962634280348	2.14571070885103	7.31279916382416	1.52010586117952	5.93580733940378
Loc_100297_Tr_1/1_Conf_1.000_Len_185	0.823774486221033	0.833703292850436	0	1.21879986063736	0	0
Loc_100298_Tr_2/2_Conf_0.667_Len_1155	0.823774486221033	8.33703292850435	0	3.65639958191208	0	0
Loc_10029_Tr_1/3_Conf_0.250_Len_353	1.64754897244207	0	4.29142141770206	0	0	10.8823134555736
Loc_1002_Tr_3/3_Conf_0.750_Len_2461	122.742398446934	122.554384049014	259.630995770974	372.952757355032	62.3243403083603	173.127714065944
Loc_100300_Tr_1/1_Conf_1.000_Len_401	3.29509794488413	9.17073622135479	0	2.43759972127472	4.56031758353856	1.97860244646793
Loc_100301_Tr_1/1_Conf_1.000_Len_302	0	2.50110987855131	2.14571070885103	0	0	0.989301223233963
Loc_100302_Tr_1/1_Conf_1.000_Len_425	2.4713234586631	2.50110987855131	2.14571070885103	1.21879986063736	10.6407410282566	1.97860244646793
Loc_100305_Tr_1/1_Conf_1.000_Len_180	21.4181366417469	3.33481317140174	2.86094761180137	0	15.2010586117952	2.96790366970189
Loc_100306_Tr_1/1_Conf_1.000_Len_327	3.29509794488413	0.833703292850436	0	4.87519944254944	0	1.97860244646793
Loc_100307_Tr_1/1_Conf_1.000_Len_178	0	0.833703292850436	0	9.75039888509887	1.52010586117952	0
Loc_100308_Tr_1/1_Conf_1.000_Len_688	4.11887243110516	15.8403625641583	7.15236902950343	2.43759972127472	0	2.96790366970189
Loc_100312_Tr_1/1_Conf_1.000_Len_214	0.823774486221033	1.66740658570087	0	0	4.56031758353856	0.989301223233963
Loc_100313_Tr_1/1_Conf_1.000_Len_583	13.1803917795365	2.50110987855131	8.58284283540411	4.87519944254944	9.12063516707712	10.8823134555736
Loc_100314_Tr_1/1_Conf_1.000_Len_582	18.1230386968627	4.16851646425218	5.0066583206524	6.0939993031868	1.52010586117952	5.93580733940378
Loc_100315_Tr_1/1_Conf_1.000_Len_609	1.64754897244207	1.66740658570087	10.0133166413048	2.43759972127472	3.04021172235904	2.96790366970189
Loc_100317_Tr_1/1_Conf_1.000_Len_318	6.59019588976826	15.0066592713078	5.0066583206524	2.43759972127472	1.52010586117952	1.97860244646793
Loc_100320_Tr_1/1_Conf_1.000_Len_246	0.823774486221033	4.16851646425218	0.715236902950343	8.53159902446152	4.56031758353856	0.989301223233963
Loc_100331_Tr_1/1_Conf_1.000_Len_404	3.29509794488413	4.16851646425218	2.14571070885103	2.43759972127472	3.04021172235904	0.989301223233963
Loc_100333_Tr_1/1_Conf_1.000_Len_268	1.64754897244207	1.66740658570087	0	4.87519944254944	0	2.96790366970189
Loc_100335_Tr_1/1_Conf_1.000_Len_703	2.4713234586631	10.0044395142052	0.715236902950343	0	24.3216937788723	4.94650611616982
Loc_100337_Tr_1/1_Conf_1.000_Len_264	1.64754897244207	0	0	7.31279916382416	10.6407410282566	3.95720489293585
Loc_100339_Tr_1/1_Conf_1.000_Len_204	0	0	1.43047380590069	0	0	0.989301223233963
Loc_100341_Tr_1/1_Conf_1.000_Len_228	0	0	0	2.43759972127472	0	0.989301223233963
Loc_100342_Tr_1/1_Conf_1.000_Len_431	5.76642140354723	0.833703292850436	7.15236902950343	0	9.12063516707712	0
Loc_100344_Tr_1/1_Conf_1.000_Len_225	0	2.50110987855131	0	0	0	4.94650611616982
Loc_100345_Tr_1/1_Conf_1.000_Len_566	2.4713234586631	5.00221975710261	2.14571070885103	2.43759972127472	9.12063516707712	0
Loc_100347_Tr_1/1_Conf_1.000_Len_212	0	0	0.715236902950343	0	4.56031758353856	0.989301223233963
Loc_100349_Tr_1/1_Conf_1.000_Len_246	10.7090683208734	9.17073622135479	8.58284283540411	8.53159902446152	9.12063516707712	6.92510856263774
Loc_100350_Tr_1/1_Conf_1.000_Len_224	0.823774486221033	0.833703292850436	0.715236902950343	0	0	0
Loc_100351_Tr_1/1_Conf_1.000_Len_166	0	0.833703292850436	1.43047380590069	0	1.52010586117952	0
Loc_100353_Tr_1/1_Conf_1.000_Len_721	0.823774486221033	0	0.715236902950343	21.9383974914725	9.12063516707712	4.94650611616982
Loc_100356_Tr_1/1_Conf_1.000_Len_197	0.823774486221033	0.833703292850436	0	1.21879986063736	0	0.989301223233963
Loc_100358_Tr_1/1_Conf_1.000_Len_234	1.64754897244207	1.66740658570087	0.715236902950343	2.43759972127472	4.56031758353856	0.989301223233963
Loc_100359_Tr_1/1_Conf_1.000_Len_217	0	0	0	0	0	0
Loc_100360_Tr_1/1_Conf_1.000_Len_295	0	0	0	0	0	0
Loc_100365_Tr_1/1_Conf_1.000_Len_633	3.29509794488413	4.16851646425218	9.29807973835445	3.65639958191208	3.04021172235904	5.93580733940378
Loc_100366_Tr_1/1_Conf_1.000_Len_179	0.823774486221033	0	0.715236902950343	2.43759972127472	0	0
Loc_100369_Tr_1/1_Conf_1.000_Len_283	0	2.50110987855131	7.15236902950343	1.21879986063736	0	0.989301223233963
Loc_100370_Tr_1/1_Conf_1.000_Len_234	2.4713234586631	5.83592304995305	0.715236902950343	0	0	0
Loc_100372_Tr_1/1_Conf_1.000_Len_289	0.823774486221033	0	6.43713212655308	3.65639958191208	0	0
Loc_100373_Tr_1/1_Conf_1.000_Len_253	2.4713234586631	3.33481317140174	0	0	0	0
Loc_100374_Tr_1/1_Conf_1.000_Len_580	5.76642140354723	0.833703292850436	5.0066583206524	4.87519944254944	3.04021172235904	2.96790366970189
Loc_100375_Tr_1/1_Conf_1.000_Len_154	0	2.50110987855131	0	0	0	0
Loc_100378_Tr_1/1_Conf_1.000_Len_164	0	0	0	0	0	0
Loc_100379_Tr_1/1_Conf_1.000_Len_160	0	0	0	1.21879986063736	0	0.989301223233963
Loc_100380_Tr_1/1_Conf_1.000_Len_958	17.2992642106417	1.66740658570087	30.7551868268647	3.65639958191208	0	3.95720489293585
Loc_100381_Tr_1/1_Conf_1.000_Len_301	0.823774486221033	0.833703292850436	0.715236902950343	1.21879986063736	1.52010586117952	0
Loc_100382_Tr_1/1_Conf_1.000_Len_372	0.823774486221033	1.66740658570087	4.29142141770206	0	0	0.989301223233963
Loc_100386_Tr_1/1_Conf_1.000_Len_356	5.76642140354723	3.33481317140174	1.43047380590069	6.0939993031868	6.08042344471808	1.97860244646793
Loc_100387_Tr_1/1_Conf_1.000_Len_496	6.59019588976826	0	1.43047380590069	2.43759972127472	6.08042344471808	0.989301223233963
Loc_100388_Tr_1/1_Conf_1.000_Len_199	0	3.33481317140174	0.715236902950343	0	0	0.989301223233963
Loc_100389_Tr_1/1_Conf_1.000_Len_255	0	0.833703292850436	2.86094761180137	2.43759972127472	4.56031758353856	0
Loc_10038_Tr_1/8_Conf_0.071_Len_462	3.29509794488413	2.50110987855131	3.57618451475171	4.87519944254944	9.12063516707712	0
Loc_10038_Tr_5/8_Conf_0.107_Len_452	8.23774486221033	2.50110987855131	10.0133166413048	8.53159902446152	9.12063516707712	0.989301223233963
Loc_100391_Tr_1/1_Conf_1.000_Len_182	2.4713234586631	0.833703292850436	1.43047380590069	7.31279916382416	3.04021172235904	0
Loc_100394_Tr_1/1_Conf_1.000_Len_333	6.59019588976826	6.66962634280348	8.58284283540411	3.65639958191208	6.08042344471808	1.97860244646793
Loc_100395_Tr_1/1_Conf_1.000_Len_421	0.823774486221033	2.50110987855131	3.57618451475171	2.43759972127472	3.04021172235904	7.91440978587171
Loc_100396_Tr_1/1_Conf_1.000_Len_217	0	0.833703292850436	0	0	0	0.989301223233963
Loc_100397_Tr_1/1_Conf_1.000_Len_145	1.64754897244207	0.833703292850436	0	0	0	0
Loc_100398_Tr_1/1_Conf_1.000_Len_298	0.823774486221033	0.833703292850436	0	1.21879986063736	1.52010586117952	0
Loc_100400_Tr_1/1_Conf_1.000_Len_192	0.823774486221033	0.833703292850436	1.43047380590069	4.87519944254944	0	1.97860244646793
Loc_100401_Tr_1/1_Conf_1.000_Len_158	0	2.50110987855131	0.715236902950343	0	1.52010586117952	0.989301223233963
Loc_100402_Tr_1/1_Conf_1.000_Len_243	0.823774486221033	1.66740658570087	0.715236902950343	0	0	0.989301223233963
Loc_100406_Tr_1/1_Conf_1.000_Len_515	5.76642140354723	0.833703292850436	2.86094761180137	1.21879986063736	1.52010586117952	3.95720489293585
Loc_100407_Tr_1/1_Conf_1.000_Len_186	1.64754897244207	0.833703292850436	0	1.21879986063736	0	0
Loc_100410_Tr_1/1_Conf_1.000_Len_225	0.823774486221033	0.833703292850436	0	4.87519944254944	0	0
Loc_100411_Tr_1/1_Conf_1.000_Len_346	0	0	0.715236902950343	21.9383974914725	7.6005293058976	0.989301223233963
Loc_100413_Tr_1/1_Conf_1.000_Len_199	1.64754897244207	0	0.715236902950343	1.21879986063736	0	0
Loc_100414_Tr_1/1_Conf_1.000_Len_854	40.3649498248306	8.33703292850435	10.7285535442551	12.1879986063736	21.2814820565133	2.96790366970189
Loc_100415_Tr_1/1_Conf_1.000_Len_262	6.59019588976826	2.50110987855131	15.0199749619572	3.65639958191208	1.52010586117952	4.94650611616982
Loc_100416_Tr_1/1_Conf_1.000_Len_367	0	1.66740658570087	5.72189522360274	8.53159902446152	6.08042344471808	3.95720489293585
Loc_100417_Tr_1/3_Conf_0.222_Len_620	3.29509794488413	18.3414724427096	5.0066583206524	2.43759972127472	6.08042344471808	0
Loc_100418_Tr_1/1_Conf_1.000_Len_213	0	0	0	4.87519944254944	0	0.989301223233963
Loc_100420_Tr_1/1_Conf_1.000_Len_370	13.1803917795365	5.00221975710261	15.7352118649075	2.43759972127472	3.04021172235904	5.93580733940378
Loc_100422_Tr_1/1_Conf_1.000_Len_416	0	0.833703292850436	0	4.87519944254944	1.52010586117952	0.989301223233963
Loc_100423_Tr_1/1_Conf_1.000_Len_254	3.29509794488413	0	1.43047380590069	0	1.52010586117952	0.989301223233963
Loc_100425_Tr_1/1_Conf_1.000_Len_535	2.4713234586631	6.66962634280348	0	0	1.52010586117952	0
Loc_100426_Tr_1/1_Conf_1.000_Len_203	0	0	0	1.21879986063736	1.52010586117952	4.94650611616982
Loc_100427_Tr_1/1_Conf_1.000_Len_238	0	0.833703292850436	0.715236902950343	0	1.52010586117952	2.96790366970189
Loc_100428_Tr_1/1_Conf_1.000_Len_251	0.823774486221033	1.66740658570087	1.43047380590069	3.65639958191208	1.52010586117952	0
Loc_100429_Tr_1/1_Conf_1.000_Len_215	0.823774486221033	0	0.715236902950343	1.21879986063736	0	1.97860244646793
Loc_100430_Tr_1/1_Conf_1.000_Len_145	0.823774486221033	0	0	0	0	2.96790366970189
Loc_100433_Tr_1/1_Conf_1.000_Len_577	7.4139703759893	2.50110987855131	0.715236902950343	1.21879986063736	4.56031758353856	1.97860244646793
Loc_100436_Tr_2/2_Conf_0.667_Len_790	2.4713234586631	0.833703292850436	4.29142141770206	1.21879986063736	0	0.989301223233963
Loc_100437_Tr_1/1_Conf_1.000_Len_298	4.11887243110516	5.83592304995305	0	0	0	0.989301223233963
Loc_100438_Tr_1/1_Conf_1.000_Len_161	0	0	0.715236902950343	0	0	0.989301223233963
Loc_100439_Tr_1/1_Conf_1.000_Len_232	0.823774486221033	1.66740658570087	0.715236902950343	1.21879986063736	0	0
Loc_100440_Tr_1/1_Conf_1.000_Len_237	0	3.33481317140174	0	2.43759972127472	0	0
Loc_100441_Tr_1/1_Conf_1.000_Len_221	0.823774486221033	1.66740658570087	1.43047380590069	0	0	1.97860244646793
Loc_100443_Tr_1/2_Conf_0.500_Len_670	13.1803917795365	13.339252685607	12.8742642531062	56.0647935893185	22.8015879176928	2.96790366970189
Loc_100445_Tr_1/1_Conf_1.000_Len_344	0	0.833703292850436	7.86760593245377	1.21879986063736	1.52010586117952	2.96790366970189
Loc_100446_Tr_1/1_Conf_1.000_Len_164	0	0	0	0	0	0
Loc_100448_Tr_1/1_Conf_1.000_Len_200	0.823774486221033	0	0	1.21879986063736	0	0
Loc_100449_Tr_1/1_Conf_1.000_Len_445	3.29509794488413	5.83592304995305	3.57618451475171	1.21879986063736	7.6005293058976	0.989301223233963
Loc_100457_Tr_1/1_Conf_1.000_Len_318	0.823774486221033	0	7.86760593245377	3.65639958191208	0	0
Loc_100458_Tr_1/1_Conf_1.000_Len_349	1.64754897244207	1.66740658570087	0	4.87519944254944	1.52010586117952	1.97860244646793
Loc_100459_Tr_1/1_Conf_1.000_Len_280	2.4713234586631	0	0.715236902950343	1.21879986063736	0	1.97860244646793
Loc_100461_Tr_1/1_Conf_1.000_Len_311	57.6642140354723	24.1773954926626	23.6028177973613	20.7195976308351	54.7238110024627	4.94650611616982
Loc_100462_Tr_1/1_Conf_1.000_Len_348	4.9426469173262	0.833703292850436	1.43047380590069	2.43759972127472	0	0.989301223233963
Loc_100465_Tr_1/1_Conf_1.000_Len_169	0	0	0.715236902950343	0	0	0.989301223233963
Loc_100466_Tr_1/1_Conf_1.000_Len_180	0	2.50110987855131	0	1.21879986063736	0	0.989301223233963
Loc_100467_Tr_1/1_Conf_1.000_Len_391	4.11887243110516	0.833703292850436	1.43047380590069	3.65639958191208	6.08042344471808	0
Loc_100471_Tr_1/1_Conf_1.000_Len_170	2.4713234586631	0	2.14571070885103	0	0	0
Loc_100472_Tr_1/1_Conf_1.000_Len_172	0	0	0	1.21879986063736	0	0
Loc_100473_Tr_1/1_Conf_1.000_Len_233	9.06151934843136	5.00221975710261	3.57618451475171	10.9691987457362	3.04021172235904	6.92510856263774
Loc_100474_Tr_1/1_Conf_1.000_Len_185	0	0	0.715236902950343	2.43759972127472	0	0
Loc_100475_Tr_1/1_Conf_1.000_Len_446	3.29509794488413	1.66740658570087	3.57618451475171	10.9691987457362	0	1.97860244646793
Loc_100481_Tr_1/1_Conf_1.000_Len_297	0.823774486221033	0.833703292850436	0	0	0	0.989301223233963
Loc_100482_Tr_1/1_Conf_1.000_Len_236	2.4713234586631	0	0	0	4.56031758353856	1.97860244646793
Loc_100484_Tr_1/1_Conf_1.000_Len_191	1.64754897244207	0	0.715236902950343	3.65639958191208	1.52010586117952	0
Loc_100485_Tr_1/1_Conf_1.000_Len_941	14.0041662657576	5.00221975710261	19.3113963796593	9.75039888509887	6.08042344471808	3.95720489293585
Loc_100486_Tr_1/1_Conf_1.000_Len_164	0.823774486221033	0	0.715236902950343	1.21879986063736	0	2.96790366970189
Loc_100487_Tr_1/1_Conf_1.000_Len_196	1.64754897244207	0	0.715236902950343	2.43759972127472	3.04021172235904	0.989301223233963
Loc_100489_Tr_1/1_Conf_1.000_Len_154	0	1.66740658570087	0	0	1.52010586117952	0.989301223233963
Loc_10048_Tr_6/20_Conf_1.000_Len_491	5.76642140354723	1.66740658570087	5.0066583206524	13.406798467011	3.04021172235904	0.989301223233963
Loc_10048_Tr_7/20_Conf_1.000_Len_176	4.11887243110516	10.8381428070557	6.43713212655308	6.0939993031868	1.52010586117952	0.989301223233963
Loc_10048_Tr_8/20_Conf_1.000_Len_153	0	0.833703292850436	0.715236902950343	0	0	1.97860244646793
Loc_10048_Tr_9/20_Conf_1.000_Len_180	0.823774486221033	0.833703292850436	1.43047380590069	0	1.52010586117952	0
Loc_100490_Tr_1/1_Conf_1.000_Len_236	2.4713234586631	2.50110987855131	3.57618451475171	4.87519944254944	0	1.97860244646793
Loc_100491_Tr_1/1_Conf_1.000_Len_209	0.823774486221033	0.833703292850436	0	15.8443981882857	1.52010586117952	0.989301223233963
Loc_100495_Tr_1/1_Conf_1.000_Len_384	0	0	0	0	0	5.93580733940378
Loc_100497_Tr_1/1_Conf_1.000_Len_189	6.59019588976826	0.833703292850436	3.57618451475171	4.87519944254944	1.52010586117952	0.989301223233963
Loc_100498_Tr_1/1_Conf_1.000_Len_346	1.64754897244207	7.50332963565392	4.29142141770206	2.43759972127472	1.52010586117952	5.93580733940378
Loc_10049_Tr_3/15_Conf_1.000_Len_142	0.823774486221033	5.83592304995305	2.14571070885103	2.43759972127472	0	11.8716146788076
Loc_10049_Tr_5/15_Conf_1.000_Len_225	20.5943621555258	18.3414724427096	32.1856606327654	32.9075962372087	9.12063516707712	17.8074220182113
Loc_100501_Tr_1/1_Conf_1.000_Len_353	2.4713234586631	0.833703292850436	0	3.65639958191208	4.56031758353856	0
Loc_100502_Tr_1/1_Conf_1.000_Len_230	0.823774486221033	0.833703292850436	2.14571070885103	1.21879986063736	0	3.95720489293585
Loc_100504_Tr_1/1_Conf_1.000_Len_257	0.823774486221033	0.833703292850436	0.715236902950343	0	0	0
Loc_100505_Tr_1/1_Conf_1.000_Len_156	0	0	0	0	0	0
Loc_100506_Tr_1/1_Conf_1.000_Len_221	0.823774486221033	1.66740658570087	2.14571070885103	0	3.04021172235904	1.97860244646793
Loc_100507_Tr_1/1_Conf_1.000_Len_280	1.64754897244207	0	2.86094761180137	1.21879986063736	0	0
Loc_100508_Tr_1/1_Conf_1.000_Len_258	1.64754897244207	0	0.715236902950343	0	0	2.96790366970189
Loc_100509_Tr_1/1_Conf_1.000_Len_456	9.88529383465239	5.83592304995305	3.57618451475171	0	1.52010586117952	0
Loc_100510_Tr_1/1_Conf_1.000_Len_285	0.823774486221033	0.833703292850436	0	0	1.52010586117952	2.96790366970189
Loc_100511_Tr_1/1_Conf_1.000_Len_231	0.823774486221033	0	0.715236902950343	0	0	1.97860244646793
Loc_100513_Tr_1/1_Conf_1.000_Len_235	4.11887243110516	0	0	0	1.52010586117952	0
Loc_100515_Tr_1/1_Conf_1.000_Len_114	0.823774486221033	0	0.715236902950343	0	0	0
Loc_100516_Tr_1/1_Conf_1.000_Len_250	0	0	0.715236902950343	2.43759972127472	0	0
Loc_100517_Tr_1/1_Conf_1.000_Len_157	0	0	0.715236902950343	0	1.52010586117952	1.97860244646793
Loc_100518_Tr_1/1_Conf_1.000_Len_242	0	0	0	1.21879986063736	0	1.97860244646793
Loc_100519_Tr_1/1_Conf_1.000_Len_408	0	0.833703292850436	2.14571070885103	3.65639958191208	7.6005293058976	0
Loc_10051_Tr_1/2_Conf_0.600_Len_532	3.29509794488413	1.66740658570087	20.0266332826096	142.599583694571	88.1661399484122	94.9729174304605
Loc_10051_Tr_2/2_Conf_0.800_Len_1243	0.823774486221033	4.16851646425218	59.3646629448784	60.939993031868	7.6005293058976	34.6255428131887
Loc_100520_Tr_1/1_Conf_1.000_Len_165	0	0	0	3.65639958191208	0	0.989301223233963
Loc_100521_Tr_1/1_Conf_1.000_Len_643	0	0	0	23.1571973521098	0	0.989301223233963
Loc_100522_Tr_1/1_Conf_1.000_Len_266	0.823774486221033	3.33481317140174	0.715236902950343	0	0	1.97860244646793
Loc_100524_Tr_1/1_Conf_1.000_Len_153	0.823774486221033	0	1.43047380590069	0	0	0
Loc_100526_Tr_1/1_Conf_1.000_Len_179	0	0	0.715236902950343	1.21879986063736	1.52010586117952	2.96790366970189
Loc_100528_Tr_1/1_Conf_1.000_Len_351	0	2.50110987855131	0	3.65639958191208	0	0.989301223233963
Loc_100529_Tr_1/1_Conf_1.000_Len_218	2.4713234586631	0	0.715236902950343	1.21879986063736	4.56031758353856	2.96790366970189
Loc_100531_Tr_1/1_Conf_1.000_Len_214	0.823774486221033	0.833703292850436	2.14571070885103	2.43759972127472	0	1.97860244646793
Loc_100533_Tr_1/1_Conf_1.000_Len_160	0.823774486221033	0	3.57618451475171	3.65639958191208	0	0
Loc_100536_Tr_1/1_Conf_1.000_Len_225	0.823774486221033	2.50110987855131	1.43047380590069	2.43759972127472	6.08042344471808	2.96790366970189
Loc_100537_Tr_1/1_Conf_1.000_Len_793	9.88529383465239	14.1729559784574	7.15236902950343	4.87519944254944	3.04021172235904	5.93580733940378
Loc_100538_Tr_1/1_Conf_1.000_Len_319	2.4713234586631	3.33481317140174	0.715236902950343	1.21879986063736	1.52010586117952	1.97860244646793
Loc_100539_Tr_1/1_Conf_1.000_Len_336	0	0	0	1.21879986063736	0	6.92510856263774
Loc_100540_Tr_1/1_Conf_1.000_Len_189	0	0.833703292850436	0	1.21879986063736	0	1.97860244646793
Loc_100541_Tr_1/1_Conf_1.000_Len_429	0	5.83592304995305	0.715236902950343	3.65639958191208	9.12063516707712	0
Loc_100545_Tr_1/1_Conf_1.000_Len_193	0.823774486221033	1.66740658570087	0	1.21879986063736	0	0.989301223233963
Loc_100549_Tr_1/1_Conf_1.000_Len_626	10.7090683208734	7.50332963565392	2.14571070885103	9.75039888509887	4.56031758353856	2.96790366970189
Loc_100550_Tr_1/1_Conf_1.000_Len_164	0.823774486221033	0	1.43047380590069	3.65639958191208	1.52010586117952	0.989301223233963
Loc_100558_Tr_1/1_Conf_1.000_Len_169	0.823774486221033	0	1.43047380590069	1.21879986063736	0	0
Loc_100559_Tr_1/1_Conf_1.000_Len_232	8.23774486221033	1.66740658570087	15.0199749619572	12.1879986063736	6.08042344471808	0.989301223233963
Loc_100560_Tr_1/1_Conf_1.000_Len_157	0.823774486221033	4.16851646425218	0	2.43759972127472	0	1.97860244646793
Loc_100563_Tr_1/1_Conf_1.000_Len_305	1.64754897244207	0.833703292850436	1.43047380590069	1.21879986063736	0	2.96790366970189
Loc_100566_Tr_1/1_Conf_1.000_Len_390	1.64754897244207	0	6.43713212655308	1.21879986063736	0	0
Loc_100571_Tr_1/1_Conf_1.000_Len_163	1.64754897244207	0.833703292850436	0	2.43759972127472	1.52010586117952	0
Loc_100573_Tr_1/1_Conf_1.000_Len_569	11.5328428070945	17.5077691498591	2.14571070885103	7.31279916382416	9.12063516707712	6.92510856263774
Loc_100574_Tr_1/1_Conf_1.000_Len_487	4.11887243110516	5.00221975710261	3.57618451475171	0	9.12063516707712	4.94650611616982
Loc_100576_Tr_1/1_Conf_1.000_Len_171	18.9468131830838	9.17073622135479	6.43713212655308	4.87519944254944	9.12063516707712	9.89301223233963
Loc_100578_Tr_1/1_Conf_1.000_Len_314	0	0	0	2.43759972127472	0	4.94650611616982
Loc_100580_Tr_1/1_Conf_1.000_Len_741	22.2419111279679	10.8381428070557	10.0133166413048	9.75039888509887	6.08042344471808	4.94650611616982
Loc_100582_Tr_1/1_Conf_1.000_Len_432	5.76642140354723	5.00221975710261	3.57618451475171	4.87519944254944	9.12063516707712	1.97860244646793
Loc_100583_Tr_1/1_Conf_1.000_Len_169	0.823774486221033	0	0	1.21879986063736	1.52010586117952	0
Loc_100586_Tr_1/1_Conf_1.000_Len_234	8.23774486221033	5.83592304995305	1.43047380590069	2.43759972127472	3.04021172235904	0.989301223233963
Loc_100587_Tr_1/1_Conf_1.000_Len_214	0.823774486221033	0	0.715236902950343	2.43759972127472	0	5.93580733940378
Loc_100588_Tr_1/1_Conf_1.000_Len_163	0	0	0	0	1.52010586117952	0.989301223233963
Loc_100589_Tr_1/1_Conf_1.000_Len_191	2.4713234586631	0.833703292850436	0.715236902950343	3.65639958191208	0	3.95720489293585
Loc_100591_Tr_1/1_Conf_1.000_Len_611	2.4713234586631	1.66740658570087	15.0199749619572	12.1879986063736	6.08042344471808	3.95720489293585
Loc_100592_Tr_1/1_Conf_1.000_Len_156	3.29509794488413	0	2.14571070885103	0	1.52010586117952	2.96790366970189
Loc_100594_Tr_1/1_Conf_1.000_Len_285	1.64754897244207	0.833703292850436	0	2.43759972127472	1.52010586117952	0.989301223233963
Loc_100598_Tr_1/1_Conf_1.000_Len_332	2.4713234586631	0.833703292850436	3.57618451475171	3.65639958191208	1.52010586117952	0
Loc_1005_Tr_1/7_Conf_0.111_Len_228	1.64754897244207	1.66740658570087	0	6.0939993031868	1.52010586117952	0.989301223233963
Loc_100600_Tr_1/1_Conf_1.000_Len_507	19.7705876693048	3.33481317140174	5.0066583206524	7.31279916382416	3.04021172235904	9.89301223233963
Loc_100601_Tr_1/1_Conf_1.000_Len_403	3.29509794488413	0.833703292850436	9.29807973835445	7.31279916382416	3.04021172235904	3.95720489293585
Loc_100602_Tr_1/1_Conf_1.000_Len_169	0	0.833703292850436	1.43047380590069	0	0	0
Loc_100605_Tr_1/1_Conf_1.000_Len_258	1.64754897244207	1.66740658570087	4.29142141770206	4.87519944254944	3.04021172235904	0.989301223233963
Loc_100606_Tr_1/1_Conf_1.000_Len_327	0	0	2.86094761180137	3.65639958191208	0	6.92510856263774
Loc_100607_Tr_1/1_Conf_1.000_Len_1085	32.9509794488413	58.3592304995305	16.4504487678579	12.1879986063736	22.8015879176928	26.711133027317
Loc_100609_Tr_1/1_Conf_1.000_Len_540	3.29509794488413	4.16851646425218	4.29142141770206	4.87519944254944	6.08042344471808	0.989301223233963
Loc_10060_Tr_23/35_Conf_1.000_Len_134	0	0	0	0	0	0.989301223233963
Loc_10060_Tr_5/35_Conf_1.000_Len_135	11.5328428070945	20.0088790284105	1.43047380590069	6.0939993031868	12.1608468894362	0
Loc_100610_Tr_1/1_Conf_1.000_Len_308	0.823774486221033	1.66740658570087	0.715236902950343	1.21879986063736	1.52010586117952	0.989301223233963
Loc_100612_Tr_1/1_Conf_1.000_Len_390	0	9.17073622135479	6.43713212655308	4.87519944254944	4.56031758353856	5.93580733940378
Loc_100613_Tr_1/1_Conf_1.000_Len_399	0	17.5077691498591	0.715236902950343	1.21879986063736	0	0.989301223233963
Loc_100614_Tr_1/1_Conf_1.000_Len_182	0	0.833703292850436	0	3.65639958191208	0	0.989301223233963
Loc_100616_Tr_1/2_Conf_0.750_Len_639	0.823774486221033	6.66962634280348	5.72189522360274	0	7.6005293058976	5.93580733940378
Loc_100617_Tr_1/1_Conf_1.000_Len_246	0	0.833703292850436	0	0	0	0
Loc_100618_Tr_1/1_Conf_1.000_Len_306	2.4713234586631	5.00221975710261	0	1.21879986063736	10.6407410282566	0
Loc_100623_Tr_1/1_Conf_1.000_Len_180	4.11887243110516	3.33481317140174	5.0066583206524	2.43759972127472	1.52010586117952	1.97860244646793
Loc_100624_Tr_1/1_Conf_1.000_Len_622	18.1230386968627	5.00221975710261	7.15236902950343	7.31279916382416	1.52010586117952	0.989301223233963
Loc_100625_Tr_1/1_Conf_1.000_Len_157	1.64754897244207	0	0.715236902950343	1.21879986063736	1.52010586117952	0.989301223233963
Loc_100626_Tr_1/1_Conf_1.000_Len_178	0	0	1.43047380590069	0	0	0
Loc_100627_Tr_1/1_Conf_1.000_Len_161	0	0	2.86094761180137	0	0	0
Loc_100628_Tr_1/1_Conf_1.000_Len_298	8.23774486221033	0.833703292850436	2.86094761180137	1.21879986063736	0	4.94650611616982
Loc_100629_Tr_1/1_Conf_1.000_Len_165	0	0	0.715236902950343	0	0	0
Loc_100630_Tr_1/2_Conf_0.750_Len_503	13.1803917795365	4.16851646425218	4.29142141770206	0	0	7.91440978587171
Loc_100632_Tr_1/1_Conf_1.000_Len_424	18.1230386968627	8.33703292850435	8.58284283540411	0	1.52010586117952	0
Loc_100633_Tr_1/1_Conf_1.000_Len_138	0	0.833703292850436	1.43047380590069	0	4.56031758353856	0
Loc_100634_Tr_1/1_Conf_1.000_Len_241	0.823774486221033	8.33703292850435	1.43047380590069	4.87519944254944	1.52010586117952	0
Loc_100635_Tr_1/1_Conf_1.000_Len_525	0.823774486221033	1.66740658570087	0.715236902950343	1.21879986063736	10.6407410282566	2.96790366970189
Loc_100637_Tr_1/1_Conf_1.000_Len_170	0.823774486221033	0.833703292850436	1.43047380590069	0	0	2.96790366970189
Loc_100638_Tr_1/1_Conf_1.000_Len_375	2.4713234586631	0	0.715236902950343	1.21879986063736	0	3.95720489293585
Loc_10063_Tr_2/4_Conf_0.400_Len_368	0.823774486221033	8.33703292850435	0.715236902950343	6.0939993031868	3.04021172235904	3.95720489293585
Loc_100641_Tr_1/1_Conf_1.000_Len_170	4.9426469173262	5.00221975710261	10.7285535442551	2.43759972127472	16.7211644729747	6.92510856263774
Loc_100642_Tr_1/1_Conf_1.000_Len_154	0	0	0	1.21879986063736	4.56031758353856	3.95720489293585
Loc_100644_Tr_1/1_Conf_1.000_Len_564	0	0	1.43047380590069	0	3.04021172235904	12.8609159020415
Loc_100647_Tr_1/1_Conf_1.000_Len_212	0	0	1.43047380590069	0	0	2.96790366970189
Loc_10064_Tr_2/3_Conf_0.667_Len_690	4.9426469173262	13.339252685607	5.0066583206524	4.87519944254944	12.1608468894362	112.780339448672
Loc_100651_Tr_1/1_Conf_1.000_Len_531	13.1803917795365	5.83592304995305	7.86760593245377	13.406798467011	31.9222230847699	0
Loc_100652_Tr_1/1_Conf_1.000_Len_387	4.9426469173262	0	2.86094761180137	4.87519944254944	3.04021172235904	1.97860244646793
Loc_100653_Tr_1/1_Conf_1.000_Len_548	4.11887243110516	2.50110987855131	9.29807973835445	3.65639958191208	1.52010586117952	3.95720489293585
Loc_100662_Tr_1/1_Conf_1.000_Len_240	2.4713234586631	2.50110987855131	1.43047380590069	6.0939993031868	3.04021172235904	0
Loc_100666_Tr_1/1_Conf_1.000_Len_297	0	0.833703292850436	3.57618451475171	1.21879986063736	3.04021172235904	0
Loc_100670_Tr_1/1_Conf_1.000_Len_495	2.4713234586631	3.33481317140174	1.43047380590069	3.65639958191208	4.56031758353856	0
Loc_100671_Tr_1/1_Conf_1.000_Len_185	0	0	0.715236902950343	1.21879986063736	0	0
Loc_100672_Tr_1/1_Conf_1.000_Len_406	2.4713234586631	0	2.86094761180137	3.65639958191208	3.04021172235904	3.95720489293585
Loc_100673_Tr_1/1_Conf_1.000_Len_379	3.29509794488413	4.16851646425218	4.29142141770206	1.21879986063736	1.52010586117952	3.95720489293585
Loc_100674_Tr_1/1_Conf_1.000_Len_635	0	25.0110987855131	0	2.43759972127472	0	0
Loc_100677_Tr_1/1_Conf_1.000_Len_350	9.06151934843136	1.66740658570087	1.43047380590069	6.0939993031868	1.52010586117952	0
Loc_100680_Tr_1/1_Conf_1.000_Len_257	3.29509794488413	0.833703292850436	0.715236902950343	2.43759972127472	1.52010586117952	3.95720489293585
Loc_100681_Tr_1/1_Conf_1.000_Len_401	2.4713234586631	1.66740658570087	4.29142141770206	0	0	1.97860244646793
Loc_100684_Tr_1/1_Conf_1.000_Len_221	0	2.50110987855131	3.57618451475171	1.21879986063736	1.52010586117952	1.97860244646793
Loc_100685_Tr_1/1_Conf_1.000_Len_166	0	3.33481317140174	0	1.21879986063736	0	0
Loc_100686_Tr_1/1_Conf_1.000_Len_559	0	3.33481317140174	0.715236902950343	2.43759972127472	0	0.989301223233963
Loc_10068_Tr_1/44_Conf_1.000_Len_100	0	0	0.715236902950343	2.43759972127472	0	1.97860244646793
Loc_10068_Tr_11/44_Conf_1.000_Len_203	2.4713234586631	5.83592304995305	10.7285535442551	14.6255983276483	9.12063516707712	17.8074220182113
Loc_10068_Tr_16/44_Conf_1.000_Len_181	0	1.66740658570087	0	8.53159902446152	6.08042344471808	0
Loc_10068_Tr_17/44_Conf_1.000_Len_290	0	22.5099889069618	2.14571070885103	2.43759972127472	0	0
Loc_10068_Tr_20/44_Conf_1.000_Len_241	15.6517152381996	358.492415925687	85.8284283540411	0	0	0
Loc_10068_Tr_21/44_Conf_1.000_Len_269	0.823774486221033	127.556603806117	2.14571070885103	6.0939993031868	0	0
Loc_10068_Tr_4/44_Conf_1.000_Len_134	0	0	0	6.0939993031868	0	3.95720489293585
Loc_100694_Tr_1/1_Conf_1.000_Len_183	0	0	1.43047380590069	0	0	0.989301223233963
Loc_100696_Tr_1/1_Conf_1.000_Len_403	3.29509794488413	0.833703292850436	0.715236902950343	6.0939993031868	0	5.93580733940378
Loc_100699_Tr_1/1_Conf_1.000_Len_313	1.64754897244207	2.50110987855131	6.43713212655308	2.43759972127472	4.56031758353856	2.96790366970189
Loc_100700_Tr_1/1_Conf_1.000_Len_199	0	0.833703292850436	0	0	3.04021172235904	1.97860244646793
Loc_100704_Tr_1/1_Conf_1.000_Len_241	0	0	0	1.21879986063736	0	1.97860244646793
Loc_100706_Tr_1/1_Conf_1.000_Len_796	11.5328428070945	5.00221975710261	11.4437904472055	6.0939993031868	6.08042344471808	3.95720489293585
Loc_100707_Tr_1/1_Conf_1.000_Len_524	5.76642140354723	21.6762856141113	15.7352118649075	2.43759972127472	0	3.95720489293585
Loc_100708_Tr_1/1_Conf_1.000_Len_436	3.29509794488413	1.66740658570087	0	2.43759972127472	4.56031758353856	3.95720489293585
Loc_100709_Tr_1/1_Conf_1.000_Len_233	0	0	0	1.21879986063736	1.52010586117952	4.94650611616982
Loc_100713_Tr_1/1_Conf_1.000_Len_206	0	0	0	2.43759972127472	0	0
Loc_100715_Tr_1/1_Conf_1.000_Len_408	0	0.833703292850436	0	25.5947970733845	0	0
Loc_100717_Tr_1/1_Conf_1.000_Len_215	0	1.66740658570087	0	1.21879986063736	1.52010586117952	0.989301223233963
Loc_100718_Tr_1/1_Conf_1.000_Len_194	0	0	0	0	0	0.989301223233963
Loc_100722_Tr_1/1_Conf_1.000_Len_416	2.4713234586631	6.66962634280348	0	4.87519944254944	1.52010586117952	0
Loc_100724_Tr_1/1_Conf_1.000_Len_180	0	0.833703292850436	0	2.43759972127472	12.1608468894362	0
Loc_100727_Tr_1/1_Conf_1.000_Len_360	0	0	0.715236902950343	1.21879986063736	4.56031758353856	2.96790366970189
Loc_100728_Tr_1/1_Conf_1.000_Len_484	0.823774486221033	11.6718460999061	0	0	0	0.989301223233963
Loc_100731_Tr_1/1_Conf_1.000_Len_182	0	4.16851646425218	0	18.2819979095604	0	4.94650611616982
Loc_100733_Tr_1/1_Conf_1.000_Len_220	0	0	0	0	0	0
Loc_100734_Tr_1/1_Conf_1.000_Len_277	0.823774486221033	0.833703292850436	0	0	1.52010586117952	0
Loc_100735_Tr_1/1_Conf_1.000_Len_276	4.11887243110516	1.66740658570087	2.14571070885103	3.65639958191208	10.6407410282566	0
Loc_100737_Tr_1/1_Conf_1.000_Len_340	0.823774486221033	3.33481317140174	4.29142141770206	2.43759972127472	3.04021172235904	0.989301223233963
Loc_100738_Tr_1/1_Conf_1.000_Len_407	0.823774486221033	2.50110987855131	0.715236902950343	2.43759972127472	4.56031758353856	0
Loc_100739_Tr_1/1_Conf_1.000_Len_217	3.29509794488413	0.833703292850436	2.86094761180137	0	0	1.97860244646793
Loc_100741_Tr_1/1_Conf_1.000_Len_190	1.64754897244207	0	2.14571070885103	2.43759972127472	1.52010586117952	5.93580733940378
Loc_100743_Tr_1/1_Conf_1.000_Len_205	0	0.833703292850436	0	2.43759972127472	0	3.95720489293585
Loc_100745_Tr_1/1_Conf_1.000_Len_405	4.11887243110516	5.83592304995305	1.43047380590069	2.43759972127472	1.52010586117952	0
Loc_100746_Tr_1/1_Conf_1.000_Len_195	0.823774486221033	0	2.14571070885103	0	0	1.97860244646793
Loc_100747_Tr_1/1_Conf_1.000_Len_162	1.64754897244207	0	0.715236902950343	0	0	0.989301223233963
Loc_100748_Tr_1/1_Conf_1.000_Len_475	4.11887243110516	5.00221975710261	3.57618451475171	0	1.52010586117952	2.96790366970189
Loc_100750_Tr_1/1_Conf_1.000_Len_188	0	1.66740658570087	0	0	1.52010586117952	0
Loc_100753_Tr_1/1_Conf_1.000_Len_345	2.4713234586631	0.833703292850436	3.57618451475171	2.43759972127472	1.52010586117952	0
Loc_100755_Tr_1/1_Conf_1.000_Len_325	0	7.50332963565392	2.86094761180137	4.87519944254944	3.04021172235904	1.97860244646793
Loc_100757_Tr_1/1_Conf_1.000_Len_222	3.29509794488413	0	2.86094761180137	0	0	2.96790366970189
Loc_100758_Tr_1/1_Conf_1.000_Len_182	0	0	0	0	0	1.97860244646793
Loc_100759_Tr_1/1_Conf_1.000_Len_349	1.64754897244207	1.66740658570087	1.43047380590069	2.43759972127472	3.04021172235904	3.95720489293585
Loc_100761_Tr_1/1_Conf_1.000_Len_312	1.64754897244207	0.833703292850436	5.0066583206524	4.87519944254944	0	0.989301223233963
Loc_100762_Tr_1/1_Conf_1.000_Len_218	3.29509794488413	1.66740658570087	5.72189522360274	4.87519944254944	3.04021172235904	8.90371100910567
Loc_100765_Tr_1/1_Conf_1.000_Len_178	0	1.66740658570087	0.715236902950343	0	4.56031758353856	0
Loc_100766_Tr_1/1_Conf_1.000_Len_205	4.11887243110516	6.66962634280348	3.57618451475171	26.8135969340219	24.3216937788723	21.7646269111472
Loc_100767_Tr_1/1_Conf_1.000_Len_166	0.823774486221033	0.833703292850436	2.14571070885103	2.43759972127472	0	0.989301223233963
Loc_100768_Tr_1/1_Conf_1.000_Len_245	0	0	0	1.21879986063736	0	0
Loc_100769_Tr_1/1_Conf_1.000_Len_229	0	0.833703292850436	0.715236902950343	1.21879986063736	0	0
Loc_100771_Tr_1/1_Conf_1.000_Len_259	0	0	0	0	0	0.989301223233963
Loc_100772_Tr_1/1_Conf_1.000_Len_267	0	0	0.715236902950343	0	0	4.94650611616982
Loc_100773_Tr_1/1_Conf_1.000_Len_270	4.11887243110516	0	10.0133166413048	1.21879986063736	3.04021172235904	0
Loc_100774_Tr_1/1_Conf_1.000_Len_216	0.823774486221033	0	0	1.21879986063736	1.52010586117952	1.97860244646793
Loc_100776_Tr_1/1_Conf_1.000_Len_216	0	0	0.715236902950343	4.87519944254944	3.04021172235904	0.989301223233963
Loc_100777_Tr_1/1_Conf_1.000_Len_167	0	1.66740658570087	0	4.87519944254944	7.6005293058976	0
Loc_100778_Tr_1/1_Conf_1.000_Len_293	4.9426469173262	0	3.57618451475171	4.87519944254944	3.04021172235904	0.989301223233963
Loc_100779_Tr_1/1_Conf_1.000_Len_1396	30.4796559901782	17.5077691498591	46.4903986917723	3.65639958191208	71.4449754754374	4.94650611616982
Loc_10077_Tr_2/11_Conf_0.107_Len_460	0.823774486221033	0	0.715236902950343	0	0	0.989301223233963
Loc_10077_Tr_8/11_Conf_0.143_Len_1552	5.76642140354723	20.8425823212609	1.43047380590069	18.2819979095604	3.04021172235904	11.8716146788076
Loc_100782_Tr_1/1_Conf_1.000_Len_436	0	0	0	3.65639958191208	0	0
Loc_100787_Tr_1/1_Conf_1.000_Len_267	0	0	10.7285535442551	1.21879986063736	0	0
Loc_100788_Tr_1/1_Conf_1.000_Len_877	6.59019588976826	1.66740658570087	7.15236902950343	8.53159902446152	16.7211644729747	0
Loc_100791_Tr_1/1_Conf_1.000_Len_247	0	0	0	3.65639958191208	0	0
Loc_100792_Tr_1/1_Conf_1.000_Len_800	12.3566172933155	2.50110987855131	25.033291603262	0	4.56031758353856	3.95720489293585
Loc_100796_Tr_1/1_Conf_1.000_Len_455	0	0	1.43047380590069	12.1879986063736	3.04021172235904	0
Loc_100797_Tr_1/1_Conf_1.000_Len_215	3.29509794488413	0	0.715236902950343	0	1.52010586117952	0.989301223233963
Loc_100798_Tr_1/1_Conf_1.000_Len_179	0	0	0	2.43759972127472	1.52010586117952	2.96790366970189
Loc_100802_Tr_1/1_Conf_1.000_Len_208	0	0	1.43047380590069	4.87519944254944	0	1.97860244646793
Loc_100803_Tr_1/1_Conf_1.000_Len_422	4.9426469173262	2.50110987855131	6.43713212655308	2.43759972127472	1.52010586117952	4.94650611616982
Loc_100804_Tr_1/1_Conf_1.000_Len_274	2.4713234586631	0	3.57618451475171	1.21879986063736	1.52010586117952	0
Loc_100806_Tr_1/1_Conf_1.000_Len_166	1.64754897244207	0	0	0	0	0
Loc_100807_Tr_1/1_Conf_1.000_Len_161	0	0	3.57618451475171	0	0	1.97860244646793
Loc_100809_Tr_1/1_Conf_1.000_Len_481	3.29509794488413	2.50110987855131	8.58284283540411	4.87519944254944	9.12063516707712	2.96790366970189
Loc_10080_Tr_1/7_Conf_0.217_Len_1953	96.3816148878608	60.0266370852314	77.9608224215874	78.003191080791	45.6031758353856	71.2296880728454
Loc_100810_Tr_1/1_Conf_1.000_Len_595	5.76642140354723	6.66962634280348	2.86094761180137	32.9075962372087	10.6407410282566	6.92510856263774
Loc_100811_Tr_1/1_Conf_1.000_Len_384	3.29509794488413	0	0.715236902950343	6.0939993031868	1.52010586117952	3.95720489293585
Loc_100812_Tr_1/1_Conf_1.000_Len_517	1.64754897244207	2.50110987855131	0.715236902950343	13.406798467011	4.56031758353856	4.94650611616982
Loc_100813_Tr_1/1_Conf_1.000_Len_285	0	6.66962634280348	0	1.21879986063736	0	0
Loc_100815_Tr_1/1_Conf_1.000_Len_364	0	2.50110987855131	0	6.0939993031868	7.6005293058976	0.989301223233963
Loc_100819_Tr_1/1_Conf_1.000_Len_260	1.64754897244207	0	0.715236902950343	1.21879986063736	1.52010586117952	1.97860244646793
Loc_100820_Tr_1/1_Conf_1.000_Len_376	0.823774486221033	0.833703292850436	1.43047380590069	1.21879986063736	4.56031758353856	0.989301223233963
Loc_100823_Tr_1/1_Conf_1.000_Len_584	1.64754897244207	0	4.29142141770206	6.0939993031868	0	0.989301223233963
Loc_100824_Tr_1/1_Conf_1.000_Len_258	0	0	0	0	0	2.96790366970189
Loc_100825_Tr_1/1_Conf_1.000_Len_276	0	0.833703292850436	2.86094761180137	0	0	0.989301223233963
Loc_100826_Tr_1/1_Conf_1.000_Len_346	5.76642140354723	4.16851646425218	0.715236902950343	1.21879986063736	4.56031758353856	0
Loc_100828_Tr_1/1_Conf_1.000_Len_216	0	6.66962634280348	0	2.43759972127472	1.52010586117952	0
Loc_100832_Tr_1/1_Conf_1.000_Len_967	31.3034304763992	28.3459119569148	44.3446879829212	28.0323967946593	38.002646529488	35.6148440364227
Loc_100833_Tr_1/1_Conf_1.000_Len_243	0	1.66740658570087	0.715236902950343	2.43759972127472	1.52010586117952	0.989301223233963
Loc_100837_Tr_1/1_Conf_1.000_Len_302	0.823774486221033	5.83592304995305	3.57618451475171	3.65639958191208	4.56031758353856	2.96790366970189
Loc_100842_Tr_1/1_Conf_1.000_Len_234	0.823774486221033	0.833703292850436	0	0	4.56031758353856	0.989301223233963
Loc_100843_Tr_1/1_Conf_1.000_Len_462	9.06151934843136	2.50110987855131	5.0066583206524	8.53159902446152	7.6005293058976	5.93580733940378
Loc_100846_Tr_1/1_Conf_1.000_Len_596	1.64754897244207	4.16851646425218	2.86094761180137	15.8443981882857	7.6005293058976	1.97860244646793
Loc_100847_Tr_1/1_Conf_1.000_Len_244	0	0.833703292850436	3.57618451475171	1.21879986063736	0	0.989301223233963
Loc_100848_Tr_1/1_Conf_1.000_Len_360	4.9426469173262	7.50332963565392	3.57618451475171	36.5639958191208	3.04021172235904	5.93580733940378
Loc_100849_Tr_1/1_Conf_1.000_Len_169	1.64754897244207	2.50110987855131	0.715236902950343	0	1.52010586117952	0.989301223233963
Loc_100850_Tr_1/1_Conf_1.000_Len_884	20.5943621555258	4.16851646425218	40.0532665652192	6.0939993031868	18.2412703341542	1.97860244646793
Loc_100851_Tr_1/1_Conf_1.000_Len_427	0.823774486221033	8.33703292850435	16.4504487678579	2.43759972127472	0	0
Loc_100852_Tr_1/1_Conf_1.000_Len_160	1.64754897244207	5.00221975710261	2.14571070885103	0	1.52010586117952	2.96790366970189
Loc_100854_Tr_1/1_Conf_1.000_Len_111	0	0.833703292850436	2.14571070885103	0	1.52010586117952	1.97860244646793
Loc_100855_Tr_1/1_Conf_1.000_Len_328	5.76642140354723	0	1.43047380590069	0	3.04021172235904	3.95720489293585
Loc_100856_Tr_1/1_Conf_1.000_Len_270	0.823774486221033	3.33481317140174	2.14571070885103	1.21879986063736	0	1.97860244646793
Loc_100857_Tr_1/1_Conf_1.000_Len_329	2.4713234586631	2.50110987855131	5.0066583206524	3.65639958191208	7.6005293058976	7.91440978587171
Loc_100858_Tr_1/1_Conf_1.000_Len_170	0	0	0.715236902950343	2.43759972127472	1.52010586117952	0
Loc_100860_Tr_1/1_Conf_1.000_Len_160	0	0	0	0	0	3.95720489293585
Loc_100861_Tr_1/1_Conf_1.000_Len_300	0	0	0	2.43759972127472	1.52010586117952	0
Loc_100862_Tr_1/1_Conf_1.000_Len_383	4.11887243110516	2.50110987855131	2.86094761180137	2.43759972127472	0	0
Loc_100863_Tr_1/1_Conf_1.000_Len_300	1.64754897244207	0.833703292850436	1.43047380590069	2.43759972127472	0	4.94650611616982
Loc_100864_Tr_1/1_Conf_1.000_Len_208	2.4713234586631	2.50110987855131	0.715236902950343	2.43759972127472	0	0
Loc_100865_Tr_1/1_Conf_1.000_Len_272	6.59019588976826	1.66740658570087	2.86094761180137	2.43759972127472	3.04021172235904	1.97860244646793
Loc_100867_Tr_1/1_Conf_1.000_Len_269	3.29509794488413	0.833703292850436	0.715236902950343	1.21879986063736	4.56031758353856	0.989301223233963
Loc_100868_Tr_1/1_Conf_1.000_Len_832	2.4713234586631	5.00221975710261	7.15236902950343	3.65639958191208	0	3.95720489293585
Loc_100870_Tr_1/1_Conf_1.000_Len_216	0	1.66740658570087	1.43047380590069	1.21879986063736	1.52010586117952	1.97860244646793
Loc_100871_Tr_1/1_Conf_1.000_Len_510	0.823774486221033	0.833703292850436	2.86094761180137	1.21879986063736	3.04021172235904	7.91440978587171
Loc_100872_Tr_1/1_Conf_1.000_Len_532	5.76642140354723	2.50110987855131	1.43047380590069	7.31279916382416	15.2010586117952	2.96790366970189
Loc_100874_Tr_1/1_Conf_1.000_Len_182	0.823774486221033	0.833703292850436	0	1.21879986063736	0	0.989301223233963
Loc_100875_Tr_1/1_Conf_1.000_Len_306	1.64754897244207	1.66740658570087	0.715236902950343	3.65639958191208	1.52010586117952	1.97860244646793
Loc_100876_Tr_1/1_Conf_1.000_Len_946	0	0	0	79.2219909414284	50.1634934189242	1.97860244646793
Loc_100878_Tr_1/2_Conf_0.667_Len_926	17.2992642106417	48.3547909853253	10.0133166413048	12.1879986063736	9.12063516707712	6.92510856263774
Loc_100879_Tr_1/1_Conf_1.000_Len_376	0	0	0	0	1.52010586117952	3.95720489293585
Loc_100881_Tr_1/1_Conf_1.000_Len_164	0	0	0.715236902950343	0	0	0
Loc_100882_Tr_1/1_Conf_1.000_Len_467	12.3566172933155	19.17517573556	18.5961594767089	13.406798467011	6.08042344471808	1.97860244646793
Loc_100883_Tr_1/1_Conf_1.000_Len_247	0	0	0	0	0	0
Loc_100884_Tr_1/1_Conf_1.000_Len_313	0	0	0	0	0	0
Loc_100887_Tr_1/1_Conf_1.000_Len_165	0.823774486221033	0.833703292850436	0	2.43759972127472	1.52010586117952	0.989301223233963
Loc_100889_Tr_1/1_Conf_1.000_Len_305	2.4713234586631	0.833703292850436	2.86094761180137	2.43759972127472	3.04021172235904	0
Loc_100890_Tr_1/1_Conf_1.000_Len_214	4.9426469173262	0.833703292850436	0.715236902950343	1.21879986063736	1.52010586117952	0
Loc_100891_Tr_1/1_Conf_1.000_Len_364	1.64754897244207	5.00221975710261	5.0066583206524	1.21879986063736	0	0.989301223233963
Loc_100892_Tr_1/1_Conf_1.000_Len_217	0	0	0	0	0	0
Loc_100893_Tr_1/1_Conf_1.000_Len_450	1.64754897244207	3.33481317140174	2.86094761180137	8.53159902446152	1.52010586117952	13.8502171252755
Loc_100894_Tr_1/1_Conf_1.000_Len_572	6.59019588976826	7.50332963565392	10.7285535442551	6.0939993031868	6.08042344471808	5.93580733940378
Loc_100895_Tr_1/1_Conf_1.000_Len_212	0	1.66740658570087	0.715236902950343	1.21879986063736	0	0.989301223233963
Loc_100897_Tr_1/1_Conf_1.000_Len_192	0.823774486221033	0	0.715236902950343	0	0	0.989301223233963
Loc_100898_Tr_1/1_Conf_1.000_Len_261	0.823774486221033	0.833703292850436	2.86094761180137	2.43759972127472	0	0
Loc_100899_Tr_1/1_Conf_1.000_Len_188	0	0.833703292850436	0	0	0	0
Loc_1008_Tr_9/10_Conf_0.214_Len_1169	0.823774486221033	10.8381428070557	7.15236902950343	18.2819979095604	10.6407410282566	9.89301223233963
Loc_100900_Tr_1/1_Conf_1.000_Len_543	2.4713234586631	1.66740658570087	4.29142141770206	2.43759972127472	3.04021172235904	4.94650611616982
Loc_100901_Tr_1/1_Conf_1.000_Len_303	6.59019588976826	0.833703292850436	0	3.65639958191208	4.56031758353856	3.95720489293585
Loc_100902_Tr_1/1_Conf_1.000_Len_269	5.76642140354723	0	5.72189522360274	4.87519944254944	0	1.97860244646793
Loc_100903_Tr_1/1_Conf_1.000_Len_372	0.823774486221033	1.66740658570087	0.715236902950343	0	6.08042344471808	1.97860244646793
Loc_100904_Tr_1/1_Conf_1.000_Len_179	0	0	0	0	0	0
Loc_100906_Tr_1/1_Conf_1.000_Len_252	0	0	0	1.21879986063736	0	0.989301223233963
Loc_100907_Tr_1/1_Conf_1.000_Len_422	0	1.66740658570087	0.715236902950343	2.43759972127472	0	0.989301223233963
Loc_100908_Tr_1/1_Conf_1.000_Len_203	1.64754897244207	1.66740658570087	0	3.65639958191208	0	0
Loc_100909_Tr_1/1_Conf_1.000_Len_197	2.4713234586631	0	1.43047380590069	1.21879986063736	0	0
Loc_100910_Tr_1/1_Conf_1.000_Len_232	1.64754897244207	0	0	1.21879986063736	0	0.989301223233963
Loc_100911_Tr_1/1_Conf_1.000_Len_216	1.64754897244207	4.16851646425218	1.43047380590069	1.21879986063736	1.52010586117952	0
Loc_100912_Tr_1/1_Conf_1.000_Len_453	1.64754897244207	1.66740658570087	1.43047380590069	2.43759972127472	0	1.97860244646793
Loc_100913_Tr_1/1_Conf_1.000_Len_177	0	0.833703292850436	2.14571070885103	0	0	0.989301223233963
Loc_100914_Tr_1/1_Conf_1.000_Len_387	2.4713234586631	0.833703292850436	5.72189522360274	1.21879986063736	0	0.989301223233963
Loc_100917_Tr_1/1_Conf_1.000_Len_297	3.29509794488413	9.17073622135479	6.43713212655308	3.65639958191208	3.04021172235904	6.92510856263774
Loc_100918_Tr_1/1_Conf_1.000_Len_159	0	2.50110987855131	0	0	1.52010586117952	0
Loc_100919_Tr_1/1_Conf_1.000_Len_290	0	0	0	0	0	8.90371100910567
Loc_100923_Tr_1/1_Conf_1.000_Len_499	0	0.833703292850436	0	0	0	13.8502171252755
Loc_100925_Tr_1/1_Conf_1.000_Len_542	0	0	0	0	1.52010586117952	0.989301223233963
Loc_100926_Tr_1/1_Conf_1.000_Len_674	0.823774486221033	0	1.43047380590069	12.1879986063736	13.6809527506157	0
Loc_100928_Tr_1/1_Conf_1.000_Len_416	2.4713234586631	2.50110987855131	3.57618451475171	1.21879986063736	0	0
Loc_100931_Tr_1/1_Conf_1.000_Len_393	3.29509794488413	1.66740658570087	1.43047380590069	1.21879986063736	0	5.93580733940378
Loc_100932_Tr_1/1_Conf_1.000_Len_498	1.64754897244207	1.66740658570087	3.57618451475171	1.21879986063736	1.52010586117952	1.97860244646793
Loc_100934_Tr_1/2_Conf_0.667_Len_293	10.7090683208734	5.00221975710261	5.72189522360274	0	9.12063516707712	0
Loc_100935_Tr_1/1_Conf_1.000_Len_158	0.823774486221033	0	0	1.21879986063736	0	0.989301223233963
Loc_100936_Tr_1/1_Conf_1.000_Len_924	8.23774486221033	20.8425823212609	0.715236902950343	0	1.52010586117952	11.8716146788076
Loc_100937_Tr_1/1_Conf_1.000_Len_230	0	2.50110987855131	0.715236902950343	0	0	0.989301223233963
Loc_100940_Tr_1/1_Conf_1.000_Len_204	0	0	0	2.43759972127472	1.52010586117952	6.92510856263774
Loc_100941_Tr_1/1_Conf_1.000_Len_169	0	0	0	1.21879986063736	0	0.989301223233963
Loc_100944_Tr_1/1_Conf_1.000_Len_331	0	2.50110987855131	2.14571070885103	1.21879986063736	0	1.97860244646793
Loc_100945_Tr_1/1_Conf_1.000_Len_480	19.7705876693048	0.833703292850436	22.887580894411	2.43759972127472	6.08042344471808	0.989301223233963
Loc_100946_Tr_1/1_Conf_1.000_Len_258	0	0.833703292850436	0	7.31279916382416	1.52010586117952	0
Loc_100947_Tr_1/1_Conf_1.000_Len_236	0.823774486221033	0	0.715236902950343	4.87519944254944	1.52010586117952	0
Loc_100954_Tr_1/1_Conf_1.000_Len_202	0.823774486221033	0	1.43047380590069	0	1.52010586117952	1.97860244646793
Loc_100957_Tr_1/1_Conf_1.000_Len_155	2.4713234586631	1.66740658570087	2.14571070885103	1.21879986063736	0	1.97860244646793
Loc_100960_Tr_1/1_Conf_1.000_Len_955	6.59019588976826	7.50332963565392	2.14571070885103	4.87519944254944	1.52010586117952	5.93580733940378
Loc_100961_Tr_1/1_Conf_1.000_Len_314	0.823774486221033	0	5.0066583206524	2.43759972127472	1.52010586117952	0
Loc_100962_Tr_1/1_Conf_1.000_Len_338	0	1.66740658570087	5.72189522360274	0	1.52010586117952	0.989301223233963
Loc_100963_Tr_1/1_Conf_1.000_Len_671	0.823774486221033	2.50110987855131	7.86760593245377	0	12.1608468894362	20.7753256879132
Loc_100965_Tr_1/1_Conf_1.000_Len_303	0.823774486221033	7.50332963565392	2.86094761180137	2.43759972127472	0	0.989301223233963
Loc_100966_Tr_1/1_Conf_1.000_Len_244	4.9426469173262	0	0	0	0	0.989301223233963
Loc_100967_Tr_1/1_Conf_1.000_Len_256	0	1.66740658570087	3.57618451475171	0	4.56031758353856	1.97860244646793
Loc_10096_Tr_2/26_Conf_1.000_Len_204	0	1.66740658570087	0.715236902950343	0	1.52010586117952	2.96790366970189
Loc_10096_Tr_3/26_Conf_1.000_Len_193	0.823774486221033	0	1.43047380590069	2.43759972127472	1.52010586117952	3.95720489293585
Loc_100975_Tr_1/1_Conf_1.000_Len_234	0.823774486221033	0.833703292850436	2.86094761180137	1.21879986063736	1.52010586117952	1.97860244646793
Loc_100976_Tr_1/1_Conf_1.000_Len_217	0	0	0.715236902950343	0	4.56031758353856	0.989301223233963
Loc_100977_Tr_1/1_Conf_1.000_Len_287	2.4713234586631	3.33481317140174	0	0	0	0
Loc_100978_Tr_1/1_Conf_1.000_Len_382	3.29509794488413	2.50110987855131	2.86094761180137	2.43759972127472	0	0.989301223233963
Loc_10097_Tr_3/3_Conf_0.750_Len_2219	84.0249975945454	35.0155382997183	0.715236902950343	115.785986760549	27.3619055012314	0
Loc_100980_Tr_1/1_Conf_1.000_Len_277	0	0	0.715236902950343	1.21879986063736	0	0.989301223233963
Loc_100981_Tr_1/1_Conf_1.000_Len_393	0.823774486221033	0	2.14571070885103	1.21879986063736	1.52010586117952	2.96790366970189
Loc_100982_Tr_1/1_Conf_1.000_Len_168	1.64754897244207	0.833703292850436	1.43047380590069	2.43759972127472	0	0
Loc_100984_Tr_1/1_Conf_1.000_Len_799	8.23774486221033	19.17517573556	10.0133166413048	14.6255983276483	10.6407410282566	1.97860244646793
Loc_100985_Tr_1/1_Conf_1.000_Len_156	0	0	0	0	0	0
Loc_100988_Tr_1/1_Conf_1.000_Len_545	5.76642140354723	14.1729559784574	0.715236902950343	8.53159902446152	9.12063516707712	4.94650611616982
Loc_100989_Tr_1/1_Conf_1.000_Len_748	10.7090683208734	3.33481317140174	3.57618451475171	3.65639958191208	4.56031758353856	2.96790366970189
Loc_10098_Tr_6/10_Conf_0.148_Len_549	12.3566172933155	10.0044395142052	17.1656856708082	6.0939993031868	16.7211644729747	21.7646269111472
Loc_100990_Tr_1/1_Conf_1.000_Len_288	4.11887243110516	5.00221975710261	2.86094761180137	8.53159902446152	7.6005293058976	5.93580733940378
Loc_100992_Tr_1/1_Conf_1.000_Len_189	0	0	0	3.65639958191208	3.04021172235904	0.989301223233963
Loc_100993_Tr_1/1_Conf_1.000_Len_210	3.29509794488413	0	1.43047380590069	0	3.04021172235904	0
Loc_100994_Tr_1/1_Conf_1.000_Len_842	9.88529383465239	2.50110987855131	4.29142141770206	6.0939993031868	4.56031758353856	9.89301223233963
Loc_100995_Tr_1/1_Conf_1.000_Len_209	0	0.833703292850436	0	4.87519944254944	0	0
Loc_100996_Tr_1/1_Conf_1.000_Len_377	7.4139703759893	37.5166481782696	12.8742642531062	0	1.52010586117952	0
Loc_100998_Tr_1/1_Conf_1.000_Len_247	0	3.33481317140174	1.43047380590069	0	0	0
Loc_1009_Tr_1/32_Conf_1.000_Len_153	0	1.66740658570087	0	1.21879986063736	1.52010586117952	0
Loc_1009_Tr_25/32_Conf_0.048_Len_1404	0.823774486221033	0	2.14571070885103	8.53159902446152	4.56031758353856	2.96790366970189
Loc_1009_Tr_26/32_Conf_0.024_Len_920	33.7747539350623	18.3414724427096	27.179002312113	3.65639958191208	60.8042344471808	44.5185550455284
Loc_1009_Tr_3/32_Conf_1.000_Len_310	9.88529383465239	0.833703292850436	10.0133166413048	4.87519944254944	16.7211644729747	4.94650611616982
Loc_101000_Tr_1/1_Conf_1.000_Len_206	0	0	1.43047380590069	1.21879986063736	0	1.97860244646793
Loc_101001_Tr_1/1_Conf_1.000_Len_530	2.4713234586631	1.66740658570087	0	1.21879986063736	0	14.8395183485095
Loc_101004_Tr_1/1_Conf_1.000_Len_337	2.4713234586631	2.50110987855131	1.43047380590069	2.43759972127472	4.56031758353856	1.97860244646793
Loc_101006_Tr_1/1_Conf_1.000_Len_189	1.64754897244207	0	0	1.21879986063736	3.04021172235904	2.96790366970189
Loc_101007_Tr_1/1_Conf_1.000_Len_736	13.1803917795365	0.833703292850436	2.86094761180137	12.1879986063736	12.1608468894362	8.90371100910567
Loc_101010_Tr_1/1_Conf_1.000_Len_530	0	0	8.58284283540411	2.43759972127472	1.52010586117952	32.6469403667208
Loc_101012_Tr_1/1_Conf_1.000_Len_284	0	1.66740658570087	0.715236902950343	2.43759972127472	4.56031758353856	2.96790366970189
Loc_101014_Tr_1/1_Conf_1.000_Len_275	2.4713234586631	0.833703292850436	1.43047380590069	2.43759972127472	0	0
Loc_101017_Tr_1/1_Conf_1.000_Len_158	0.823774486221033	0	2.14571070885103	3.65639958191208	3.04021172235904	1.97860244646793
Loc_101018_Tr_1/1_Conf_1.000_Len_153	0	0	0.715236902950343	4.87519944254944	0	0
Loc_101020_Tr_1/1_Conf_1.000_Len_154	0	0	0	2.43759972127472	0	0.989301223233963
Loc_101022_Tr_1/1_Conf_1.000_Len_221	1.64754897244207	0.833703292850436	0.715236902950343	0	0	0.989301223233963
Loc_101025_Tr_1/1_Conf_1.000_Len_289	0	0	0	2.43759972127472	0	0.989301223233963
Loc_101033_Tr_1/1_Conf_1.000_Len_578	7.4139703759893	0	8.58284283540411	2.43759972127472	1.52010586117952	0
Loc_101035_Tr_1/1_Conf_1.000_Len_341	3.29509794488413	1.66740658570087	1.43047380590069	0	1.52010586117952	0.989301223233963
Loc_101036_Tr_1/1_Conf_1.000_Len_244	1.64754897244207	0	0	4.87519944254944	0	2.96790366970189
Loc_101040_Tr_1/1_Conf_1.000_Len_199	0.823774486221033	0.833703292850436	0.715236902950343	0	0	0.989301223233963
Loc_101041_Tr_1/1_Conf_1.000_Len_762	3.29509794488413	28.3459119569148	4.29142141770206	7.31279916382416	9.12063516707712	1.97860244646793
Loc_101042_Tr_1/1_Conf_1.000_Len_350	4.11887243110516	0	2.14571070885103	3.65639958191208	0	0.989301223233963
Loc_101043_Tr_1/2_Conf_0.500_Len_599	1.64754897244207	0.833703292850436	5.0066583206524	1.21879986063736	3.04021172235904	0
Loc_101043_Tr_2/2_Conf_0.750_Len_956	21.4181366417469	10.8381428070557	10.7285535442551	20.7195976308351	28.8820113624109	2.96790366970189
Loc_101044_Tr_1/1_Conf_1.000_Len_195	3.29509794488413	0	2.14571070885103	1.21879986063736	0	0
Loc_101045_Tr_1/1_Conf_1.000_Len_291	0	0	0	1.21879986063736	0	3.95720489293585
Loc_101046_Tr_1/1_Conf_1.000_Len_250	0.823774486221033	2.50110987855131	0	2.43759972127472	1.52010586117952	0
Loc_101047_Tr_1/1_Conf_1.000_Len_266	2.4713234586631	2.50110987855131	1.43047380590069	0	0	1.97860244646793
Loc_101048_Tr_1/1_Conf_1.000_Len_209	0.823774486221033	0.833703292850436	1.43047380590069	0	0	1.97860244646793
Loc_101050_Tr_1/1_Conf_1.000_Len_359	2.4713234586631	0	0.715236902950343	2.43759972127472	0	1.97860244646793
Loc_101051_Tr_1/1_Conf_1.000_Len_688	28.0083325315151	2.50110987855131	2.14571070885103	1.21879986063736	1.52010586117952	2.96790366970189
Loc_101052_Tr_1/1_Conf_1.000_Len_214	0	0	0	4.87519944254944	3.04021172235904	0
Loc_101053_Tr_1/1_Conf_1.000_Len_397	0	1.66740658570087	0	7.31279916382416	0	1.97860244646793
Loc_101055_Tr_1/1_Conf_1.000_Len_335	2.4713234586631	0	0	1.21879986063736	3.04021172235904	3.95720489293585
Loc_101056_Tr_1/1_Conf_1.000_Len_180	0	0.833703292850436	0	2.43759972127472	0	0
Loc_101057_Tr_1/1_Conf_1.000_Len_162	0	0	0	0	1.52010586117952	3.95720489293585
Loc_101062_Tr_1/1_Conf_1.000_Len_219	0	0.833703292850436	1.43047380590069	2.43759972127472	0	0
Loc_101063_Tr_1/1_Conf_1.000_Len_254	0	2.50110987855131	0	1.21879986063736	0	1.97860244646793
Loc_101064_Tr_1/1_Conf_1.000_Len_201	0	1.66740658570087	2.14571070885103	1.21879986063736	1.52010586117952	0
Loc_101065_Tr_1/1_Conf_1.000_Len_449	2.4713234586631	4.16851646425218	8.58284283540411	0	0	0.989301223233963
Loc_101066_Tr_1/1_Conf_1.000_Len_252	1.64754897244207	1.66740658570087	0.715236902950343	1.21879986063736	0	0.989301223233963
Loc_101068_Tr_1/1_Conf_1.000_Len_342	0	0	0	0	0	0
Loc_101069_Tr_1/1_Conf_1.000_Len_152	0	0	0	1.21879986063736	1.52010586117952	0.989301223233963
Loc_101071_Tr_1/1_Conf_1.000_Len_198	0.823774486221033	7.50332963565392	0	4.87519944254944	12.1608468894362	0
Loc_101072_Tr_1/2_Conf_0.667_Len_477	4.9426469173262	0	1.43047380590069	3.65639958191208	6.08042344471808	0.989301223233963
Loc_101072_Tr_2/2_Conf_0.667_Len_335	1.64754897244207	0.833703292850436	2.86094761180137	1.21879986063736	0	2.96790366970189
Loc_101078_Tr_1/1_Conf_1.000_Len_264	0.823774486221033	4.16851646425218	0	0	0	0.989301223233963
Loc_101080_Tr_1/1_Conf_1.000_Len_471	1.64754897244207	3.33481317140174	4.29142141770206	2.43759972127472	1.52010586117952	0
Loc_101081_Tr_1/1_Conf_1.000_Len_528	5.76642140354723	9.17073622135479	7.15236902950343	3.65639958191208	0	0
Loc_101084_Tr_1/1_Conf_1.000_Len_374	0	1.66740658570087	0	0	3.04021172235904	1.97860244646793
Loc_101087_Tr_1/1_Conf_1.000_Len_208	0	0.833703292850436	0.715236902950343	1.21879986063736	3.04021172235904	0
Loc_101088_Tr_1/1_Conf_1.000_Len_421	3.29509794488413	0	2.14571070885103	2.43759972127472	1.52010586117952	1.97860244646793
Loc_101089_Tr_1/1_Conf_1.000_Len_491	3.29509794488413	3.33481317140174	2.14571070885103	9.75039888509887	1.52010586117952	0.989301223233963
Loc_101090_Tr_1/1_Conf_1.000_Len_707	7.4139703759893	7.50332963565392	7.86760593245377	0	0	4.94650611616982
Loc_101091_Tr_1/1_Conf_1.000_Len_267	0.823774486221033	0	1.43047380590069	4.87519944254944	0	5.93580733940378
Loc_101095_Tr_1/1_Conf_1.000_Len_481	0.823774486221033	6.66962634280348	2.86094761180137	2.43759972127472	6.08042344471808	6.92510856263774
Loc_101096_Tr_1/1_Conf_1.000_Len_358	0	7.50332963565392	0	2.43759972127472	1.52010586117952	0
Loc_101097_Tr_1/1_Conf_1.000_Len_413	0.823774486221033	0.833703292850436	1.43047380590069	10.9691987457362	4.56031758353856	0.989301223233963
Loc_101098_Tr_1/1_Conf_1.000_Len_234	5.76642140354723	1.66740658570087	22.887580894411	3.65639958191208	18.2412703341542	0
Loc_101099_Tr_1/1_Conf_1.000_Len_231	1.64754897244207	0.833703292850436	0.715236902950343	0	0	0
Loc_101101_Tr_1/1_Conf_1.000_Len_248	2.4713234586631	0	2.86094761180137	2.43759972127472	0	0.989301223233963
Loc_101102_Tr_1/1_Conf_1.000_Len_952	3.29509794488413	2.50110987855131	5.0066583206524	3.65639958191208	6.08042344471808	1.97860244646793
Loc_101103_Tr_1/1_Conf_1.000_Len_240	2.4713234586631	5.00221975710261	1.43047380590069	2.43759972127472	19.7613761953338	2.96790366970189
Loc_101104_Tr_1/1_Conf_1.000_Len_227	1.64754897244207	0	0	26.8135969340219	1.52010586117952	3.95720489293585
Loc_101106_Tr_1/1_Conf_1.000_Len_277	1.64754897244207	0.833703292850436	0	1.21879986063736	0	6.92510856263774
Loc_101107_Tr_1/1_Conf_1.000_Len_650	2.4713234586631	0.833703292850436	1.43047380590069	41.4391952616702	6.08042344471808	1.97860244646793
Loc_101109_Tr_1/1_Conf_1.000_Len_188	2.4713234586631	0.833703292850436	1.43047380590069	2.43759972127472	3.04021172235904	0
Loc_10110_Tr_1/4_Conf_0.286_Len_1413	0	4.16851646425218	18.5961594767089	8.53159902446152	1.52010586117952	5.93580733940378
Loc_101110_Tr_1/1_Conf_1.000_Len_367	4.11887243110516	40.0177580568209	0	1.21879986063736	4.56031758353856	0
Loc_101111_Tr_1/1_Conf_1.000_Len_191	2.4713234586631	0	0.715236902950343	1.21879986063736	0	3.95720489293585
Loc_101112_Tr_1/1_Conf_1.000_Len_188	0	0.833703292850436	0	0	0	0
Loc_101113_Tr_1/1_Conf_1.000_Len_298	4.11887243110516	4.16851646425218	1.43047380590069	0	0	1.97860244646793
Loc_101114_Tr_1/1_Conf_1.000_Len_188	0.823774486221033	0	0	1.21879986063736	4.56031758353856	2.96790366970189
Loc_101115_Tr_1/1_Conf_1.000_Len_357	0.823774486221033	4.16851646425218	1.43047380590069	2.43759972127472	1.52010586117952	1.97860244646793
Loc_101116_Tr_1/1_Conf_1.000_Len_203	1.64754897244207	1.66740658570087	0	0	6.08042344471808	6.92510856263774
Loc_101118_Tr_1/1_Conf_1.000_Len_399	4.11887243110516	1.66740658570087	2.14571070885103	4.87519944254944	3.04021172235904	5.93580733940378
Loc_101119_Tr_1/1_Conf_1.000_Len_355	0.823774486221033	0	3.57618451475171	1.21879986063736	0	0
Loc_101120_Tr_1/1_Conf_1.000_Len_373	29.6558815039572	44.1862745210731	12.8742642531062	25.5947970733845	34.962434807129	7.91440978587171
Loc_101122_Tr_1/1_Conf_1.000_Len_197	2.4713234586631	4.16851646425218	0.715236902950343	23.1571973521098	3.04021172235904	20.7753256879132
Loc_101124_Tr_1/1_Conf_1.000_Len_545	9.06151934843136	0	0.715236902950343	8.53159902446152	4.56031758353856	0
Loc_101125_Tr_1/1_Conf_1.000_Len_403	7.4139703759893	2.50110987855131	0.715236902950343	3.65639958191208	1.52010586117952	0.989301223233963
Loc_101126_Tr_1/1_Conf_1.000_Len_239	0	0	1.43047380590069	1.21879986063736	0	3.95720489293585
Loc_101127_Tr_1/1_Conf_1.000_Len_189	2.4713234586631	0	0.715236902950343	0	0	1.97860244646793
Loc_101129_Tr_1/1_Conf_1.000_Len_166	3.29509794488413	4.16851646425218	5.0066583206524	6.0939993031868	4.56031758353856	3.95720489293585
Loc_101130_Tr_1/1_Conf_1.000_Len_249	0.823774486221033	0.833703292850436	0	0	0	0
Loc_101131_Tr_1/1_Conf_1.000_Len_218	0	0	1.43047380590069	1.21879986063736	1.52010586117952	5.93580733940378
Loc_101134_Tr_1/1_Conf_1.000_Len_309	1.64754897244207	1.66740658570087	4.29142141770206	2.43759972127472	1.52010586117952	0
Loc_101136_Tr_1/1_Conf_1.000_Len_226	4.11887243110516	2.50110987855131	0	1.21879986063736	1.52010586117952	2.96790366970189
Loc_101137_Tr_1/2_Conf_0.667_Len_347	5.76642140354723	2.50110987855131	2.86094761180137	3.65639958191208	1.52010586117952	2.96790366970189
Loc_101138_Tr_1/1_Conf_1.000_Len_154	0	0	0	0	0	3.95720489293585
Loc_101139_Tr_1/1_Conf_1.000_Len_1048	19.7705876693048	1.66740658570087	20.7418701855599	6.0939993031868	7.6005293058976	1.97860244646793
Loc_10113_Tr_11/32_Conf_1.000_Len_182	4.9426469173262	2.50110987855131	3.57618451475171	6.0939993031868	9.12063516707712	3.95720489293585
Loc_10113_Tr_18/32_Conf_1.000_Len_223	0.823774486221033	0	5.72189522360274	0	0	0.989301223233963
Loc_10113_Tr_2/32_Conf_1.000_Len_158	6.59019588976826	10.0044395142052	7.15236902950343	3.65639958191208	3.04021172235904	10.8823134555736
Loc_10113_Tr_21/32_Conf_1.000_Len_101	0	0	0	0	1.52010586117952	0
Loc_10113_Tr_6/32_Conf_1.000_Len_140	0	1.66740658570087	1.43047380590069	0	1.52010586117952	3.95720489293585
Loc_10113_Tr_9/32_Conf_1.000_Len_168	6.59019588976826	0	4.29142141770206	3.65639958191208	4.56031758353856	0
Loc_101140_Tr_1/1_Conf_1.000_Len_266	0.823774486221033	4.16851646425218	0.715236902950343	1.21879986063736	1.52010586117952	0
Loc_101141_Tr_1/1_Conf_1.000_Len_329	18.9468131830838	2.50110987855131	1.43047380590069	18.2819979095604	4.56031758353856	1.97860244646793
Loc_101142_Tr_1/1_Conf_1.000_Len_206	0	2.50110987855131	2.86094761180137	0	0	0
Loc_101147_Tr_1/1_Conf_1.000_Len_258	0.823774486221033	1.66740658570087	2.14571070885103	2.43759972127472	4.56031758353856	0
Loc_101149_Tr_1/1_Conf_1.000_Len_450	0	6.66962634280348	1.43047380590069	10.9691987457362	9.12063516707712	35.6148440364227
Loc_101150_Tr_1/1_Conf_1.000_Len_184	0	0	0.715236902950343	0	0	0
Loc_101151_Tr_1/1_Conf_1.000_Len_195	0.823774486221033	0	0	0	0	0.989301223233963
Loc_101152_Tr_1/1_Conf_1.000_Len_175	1.64754897244207	3.33481317140174	2.14571070885103	1.21879986063736	0	0
Loc_101154_Tr_1/1_Conf_1.000_Len_477	0	0	0	0	0	0.989301223233963
Loc_101155_Tr_1/1_Conf_1.000_Len_271	0	0	0	1.21879986063736	1.52010586117952	0
Loc_101156_Tr_1/1_Conf_1.000_Len_194	0	0.833703292850436	2.86094761180137	3.65639958191208	1.52010586117952	0
Loc_101159_Tr_1/1_Conf_1.000_Len_263	20.5943621555258	19.17517573556	149.484512716622	0	47.1232816965651	0
Loc_101160_Tr_1/1_Conf_1.000_Len_215	1.64754897244207	0.833703292850436	0.715236902950343	0	0	1.97860244646793
Loc_101161_Tr_1/1_Conf_1.000_Len_373	3.29509794488413	15.0066592713078	0.715236902950343	0	0	1.97860244646793
Loc_101163_Tr_1/1_Conf_1.000_Len_449	9.06151934843136	5.00221975710261	1.43047380590069	0	24.3216937788723	0
Loc_101166_Tr_1/5_Conf_0.105_Len_196	0	0	0	0	1.52010586117952	0
Loc_101166_Tr_3/5_Conf_0.684_Len_1968	144.984309574902	63.3614502566331	85.8284283540411	34.1263960978461	34.962434807129	9.89301223233963
Loc_10116_Tr_1/2_Conf_0.800_Len_779	22.2419111279679	40.8514613496713	16.4504487678579	29.2511966552966	7.6005293058976	131.577062690117
Loc_10116_Tr_2/2_Conf_0.400_Len_358	4.9426469173262	8.33703292850435	9.29807973835445	8.53159902446152	0	25.721831804083
Loc_101171_Tr_1/1_Conf_1.000_Len_294	0.823774486221033	0	0	0	0	0
Loc_101172_Tr_1/1_Conf_1.000_Len_263	17.2992642106417	16.6740658570087	23.6028177973613	31.6887963765713	16.7211644729747	47.4864587152302
Loc_101175_Tr_1/1_Conf_1.000_Len_241	0	0	0.715236902950343	1.21879986063736	3.04021172235904	0
Loc_101176_Tr_1/1_Conf_1.000_Len_192	0	0	0.715236902950343	1.21879986063736	1.52010586117952	0.989301223233963
Loc_101190_Tr_1/1_Conf_1.000_Len_208	1.64754897244207	0.833703292850436	0.715236902950343	0	0	0.989301223233963
Loc_101191_Tr_1/1_Conf_1.000_Len_203	1.64754897244207	0.833703292850436	0.715236902950343	0	0	1.97860244646793
Loc_101192_Tr_1/1_Conf_1.000_Len_199	0.823774486221033	0	0	1.21879986063736	0	1.97860244646793
Loc_101193_Tr_1/1_Conf_1.000_Len_240	0	3.33481317140174	0.715236902950343	3.65639958191208	1.52010586117952	0.989301223233963
Loc_101195_Tr_1/2_Conf_0.667_Len_508	0.823774486221033	5.00221975710261	3.57618451475171	45.0955948435823	1.52010586117952	0
Loc_101195_Tr_2/2_Conf_0.667_Len_257	0.823774486221033	0	0	4.87519944254944	0	0.989301223233963
Loc_101197_Tr_1/1_Conf_1.000_Len_221	0	2.50110987855131	0.715236902950343	1.21879986063736	0	1.97860244646793
Loc_101202_Tr_1/1_Conf_1.000_Len_300	0	0	0.715236902950343	0	1.52010586117952	0
Loc_101204_Tr_1/1_Conf_1.000_Len_162	0.823774486221033	0	0	1.21879986063736	0	0
Loc_101206_Tr_1/1_Conf_1.000_Len_443	3.29509794488413	4.16851646425218	2.14571070885103	7.31279916382416	6.08042344471808	4.94650611616982
Loc_101207_Tr_1/1_Conf_1.000_Len_223	0.823774486221033	1.66740658570087	0.715236902950343	0	1.52010586117952	0
Loc_101209_Tr_1/1_Conf_1.000_Len_2912	13.1803917795365	90.8736589206975	143.762617493019	30.469996515934	0	12.8609159020415
Loc_101215_Tr_1/1_Conf_1.000_Len_386	1.64754897244207	0	2.14571070885103	2.43759972127472	1.52010586117952	0.989301223233963
Loc_101216_Tr_1/1_Conf_1.000_Len_769	7.4139703759893	1.66740658570087	19.3113963796593	3.65639958191208	3.04021172235904	0
Loc_101217_Tr_1/1_Conf_1.000_Len_769	0	2.50110987855131	42.9142141770206	1.21879986063736	0	0
Loc_101219_Tr_1/1_Conf_1.000_Len_1065	18.1230386968627	7.50332963565392	15.7352118649075	10.9691987457362	6.08042344471808	0.989301223233963
Loc_101220_Tr_1/1_Conf_1.000_Len_291	4.11887243110516	2.50110987855131	5.72189522360274	0	0	0
Loc_101222_Tr_1/1_Conf_1.000_Len_181	1.64754897244207	0	0.715236902950343	0	4.56031758353856	0.989301223233963
Loc_101224_Tr_1/1_Conf_1.000_Len_153	0.823774486221033	0	0.715236902950343	2.43759972127472	0	0
Loc_101227_Tr_1/1_Conf_1.000_Len_1012	4.9426469173262	1.66740658570087	11.4437904472055	7.31279916382416	1.52010586117952	26.711133027317
Loc_101229_Tr_1/1_Conf_1.000_Len_190	0	3.33481317140174	0	0	0	0
Loc_101230_Tr_1/1_Conf_1.000_Len_209	0	0.833703292850436	2.14571070885103	2.43759972127472	0	0
Loc_101233_Tr_1/1_Conf_1.000_Len_266	0.823774486221033	5.00221975710261	0	4.87519944254944	10.6407410282566	2.96790366970189
Loc_101234_Tr_1/1_Conf_1.000_Len_631	0.823774486221033	4.16851646425218	7.86760593245377	2.43759972127472	3.04021172235904	4.94650611616982
Loc_101237_Tr_1/1_Conf_1.000_Len_636	8.23774486221033	1.66740658570087	5.72189522360274	4.87519944254944	1.52010586117952	0
Loc_101238_Tr_1/1_Conf_1.000_Len_162	0	0.833703292850436	5.72189522360274	0	6.08042344471808	1.97860244646793
Loc_101239_Tr_1/1_Conf_1.000_Len_225	0	0.833703292850436	0.715236902950343	0	3.04021172235904	0
Loc_101240_Tr_1/1_Conf_1.000_Len_375	0	1.66740658570087	0.715236902950343	2.43759972127472	4.56031758353856	2.96790366970189
Loc_101242_Tr_1/2_Conf_0.800_Len_538	0	0.833703292850436	0	0	0	0
Loc_101242_Tr_2/2_Conf_0.600_Len_493	0	3.33481317140174	1.43047380590069	0	0	1.97860244646793
Loc_101244_Tr_1/1_Conf_1.000_Len_181	1.64754897244207	0	0	0	1.52010586117952	0.989301223233963
Loc_101245_Tr_1/1_Conf_1.000_Len_248	0	0	0	0	0	0.989301223233963
Loc_101246_Tr_1/1_Conf_1.000_Len_326	1.64754897244207	0.833703292850436	1.43047380590069	2.43759972127472	4.56031758353856	2.96790366970189
Loc_101247_Tr_1/1_Conf_1.000_Len_210	0.823774486221033	3.33481317140174	0	2.43759972127472	0	0
Loc_101251_Tr_1/4_Conf_0.364_Len_529	4.11887243110516	1.66740658570087	1.43047380590069	1.21879986063736	12.1608468894362	3.95720489293585
Loc_101251_Tr_3/4_Conf_0.364_Len_1165	9.88529383465239	0	38.6227927593185	0	1.52010586117952	0
Loc_101254_Tr_1/1_Conf_1.000_Len_1014	36.2460773937254	33.3481317140174	12.8742642531062	15.8443981882857	16.7211644729747	17.8074220182113
Loc_101257_Tr_1/1_Conf_1.000_Len_559	4.9426469173262	5.83592304995305	10.0133166413048	6.0939993031868	0	0.989301223233963
Loc_101259_Tr_1/1_Conf_1.000_Len_325	9.88529383465239	4.16851646425218	4.29142141770206	23.1571973521098	13.6809527506157	3.95720489293585
Loc_101261_Tr_1/1_Conf_1.000_Len_323	1.64754897244207	0.833703292850436	1.43047380590069	9.75039888509887	1.52010586117952	1.97860244646793
Loc_101263_Tr_1/1_Conf_1.000_Len_264	0.823774486221033	0	5.72189522360274	0	0	0
Loc_101264_Tr_1/1_Conf_1.000_Len_175	0	0	0	0	0	3.95720489293585
Loc_101265_Tr_1/1_Conf_1.000_Len_249	0	0	4.29142141770206	2.43759972127472	7.6005293058976	0
Loc_101267_Tr_1/1_Conf_1.000_Len_385	2.4713234586631	5.00221975710261	1.43047380590069	6.0939993031868	3.04021172235904	6.92510856263774
Loc_101268_Tr_1/1_Conf_1.000_Len_237	0	2.50110987855131	2.86094761180137	6.0939993031868	0	1.97860244646793
Loc_101270_Tr_1/1_Conf_1.000_Len_491	4.11887243110516	4.16851646425218	0.715236902950343	3.65639958191208	0	1.97860244646793
Loc_101272_Tr_2/3_Conf_0.400_Len_294	0.823774486221033	0	0	2.43759972127472	3.04021172235904	13.8502171252755
Loc_101276_Tr_1/1_Conf_1.000_Len_264	0	1.66740658570087	0	0	3.04021172235904	0
Loc_101277_Tr_1/1_Conf_1.000_Len_326	1.64754897244207	4.16851646425218	4.29142141770206	4.87519944254944	3.04021172235904	5.93580733940378
Loc_101278_Tr_1/1_Conf_1.000_Len_289	0.823774486221033	5.83592304995305	0	2.43759972127472	0	1.97860244646793
Loc_101279_Tr_1/1_Conf_1.000_Len_351	0	0	2.86094761180137	4.87519944254944	9.12063516707712	8.90371100910567
Loc_10127_Tr_5/10_Conf_0.194_Len_1239	8.23774486221033	13.339252685607	11.4437904472055	4.87519944254944	4.56031758353856	2.96790366970189
Loc_101280_Tr_1/1_Conf_1.000_Len_402	1.64754897244207	7.50332963565392	3.57618451475171	8.53159902446152	1.52010586117952	0.989301223233963
Loc_101281_Tr_1/1_Conf_1.000_Len_359	0.823774486221033	2.50110987855131	1.43047380590069	0	0	4.94650611616982
Loc_101282_Tr_1/1_Conf_1.000_Len_182	0.823774486221033	1.66740658570087	0	2.43759972127472	0	0.989301223233963
Loc_101283_Tr_1/1_Conf_1.000_Len_160	0	0	0	4.87519944254944	1.52010586117952	0
Loc_101285_Tr_1/1_Conf_1.000_Len_398	0.823774486221033	0	1.43047380590069	56.0647935893185	3.04021172235904	0
Loc_101287_Tr_1/1_Conf_1.000_Len_469	0.823774486221033	0	0.715236902950343	65.8151924744174	1.52010586117952	0
Loc_101288_Tr_1/1_Conf_1.000_Len_3455	196.058327720606	547.743063402736	154.491171037274	1.21879986063736	15.2010586117952	0
Loc_101291_Tr_1/1_Conf_1.000_Len_237	0.823774486221033	4.16851646425218	1.43047380590069	0	0	1.97860244646793
Loc_101297_Tr_1/1_Conf_1.000_Len_337	3.29509794488413	5.00221975710261	5.72189522360274	7.31279916382416	18.2412703341542	6.92510856263774
Loc_101305_Tr_1/1_Conf_1.000_Len_327	23.0656856141889	4.16851646425218	2.14571070885103	0	0	1.97860244646793
Loc_101308_Tr_1/1_Conf_1.000_Len_722	6.59019588976826	15.0066592713078	3.57618451475171	3.65639958191208	3.04021172235904	0
Loc_101309_Tr_1/1_Conf_1.000_Len_392	3.29509794488413	3.33481317140174	5.0066583206524	2.43759972127472	0	0
Loc_101314_Tr_1/1_Conf_1.000_Len_202	0.823774486221033	0	0	1.21879986063736	0	0
Loc_101315_Tr_1/1_Conf_1.000_Len_351	0.823774486221033	7.50332963565392	2.14571070885103	1.21879986063736	0	0
Loc_101317_Tr_1/3_Conf_0.625_Len_579	0.823774486221033	0.833703292850436	1.43047380590069	1.21879986063736	28.8820113624109	0.989301223233963
Loc_101319_Tr_1/1_Conf_1.000_Len_204	41.1887243110516	30.8470218354661	53.6427677212757	7.31279916382416	44.0830699742061	152.35238837803
Loc_101320_Tr_1/1_Conf_1.000_Len_202	1.64754897244207	1.66740658570087	1.43047380590069	0	0	0
Loc_101322_Tr_1/1_Conf_1.000_Len_221	0.823774486221033	0	0.715236902950343	0	1.52010586117952	0.989301223233963
Loc_101323_Tr_1/1_Conf_1.000_Len_209	0	0	0.715236902950343	2.43759972127472	0	0.989301223233963
Loc_101324_Tr_1/1_Conf_1.000_Len_158	0	0	0.715236902950343	0	1.52010586117952	0.989301223233963
Loc_101325_Tr_1/1_Conf_1.000_Len_156	0	0	0	0	0	0.989301223233963
Loc_101327_Tr_1/1_Conf_1.000_Len_425	2.4713234586631	5.83592304995305	5.0066583206524	7.31279916382416	4.56031758353856	8.90371100910567
Loc_10132_Tr_7/9_Conf_0.083_Len_812	2.4713234586631	13.339252685607	4.29142141770206	0	0	0
Loc_101330_Tr_1/1_Conf_1.000_Len_301	18.1230386968627	0.833703292850436	1.43047380590069	0	1.52010586117952	0
Loc_101331_Tr_1/1_Conf_1.000_Len_372	2.4713234586631	0.833703292850436	4.29142141770206	3.65639958191208	1.52010586117952	1.97860244646793
Loc_101336_Tr_1/1_Conf_1.000_Len_399	3.29509794488413	2.50110987855131	5.72189522360274	1.21879986063736	0	0
Loc_101337_Tr_1/1_Conf_1.000_Len_240	4.11887243110516	7.50332963565392	0.715236902950343	6.0939993031868	7.6005293058976	3.95720489293585
Loc_101338_Tr_1/1_Conf_1.000_Len_338	19.7705876693048	30.0133185426157	7.86760593245377	19.5007977701977	15.2010586117952	5.93580733940378
Loc_101340_Tr_1/1_Conf_1.000_Len_238	0	3.33481317140174	0.715236902950343	0	0	1.97860244646793
Loc_101341_Tr_1/1_Conf_1.000_Len_364	1.64754897244207	0.833703292850436	0.715236902950343	4.87519944254944	1.52010586117952	0
Loc_101346_Tr_1/1_Conf_1.000_Len_209	1.64754897244207	0.833703292850436	1.43047380590069	0	3.04021172235904	0
Loc_101347_Tr_1/1_Conf_1.000_Len_212	0.823774486221033	0	1.43047380590069	1.21879986063736	0	0
Loc_101348_Tr_1/1_Conf_1.000_Len_239	0	0.833703292850436	1.43047380590069	0	0	4.94650611616982
Loc_101351_Tr_1/1_Conf_1.000_Len_273	0.823774486221033	5.83592304995305	0.715236902950343	0	0	5.93580733940378
Loc_101352_Tr_1/1_Conf_1.000_Len_315	2.4713234586631	1.66740658570087	1.43047380590069	0	0	1.97860244646793
Loc_101354_Tr_1/1_Conf_1.000_Len_295	0.823774486221033	0	0.715236902950343	0	7.6005293058976	2.96790366970189
Loc_101357_Tr_1/1_Conf_1.000_Len_179	2.4713234586631	4.16851646425218	0	17.063198048923	1.52010586117952	0
Loc_101359_Tr_1/1_Conf_1.000_Len_542	18.9468131830838	30.8470218354661	7.86760593245377	14.6255983276483	19.7613761953338	13.8502171252755
Loc_101360_Tr_2/2_Conf_0.667_Len_589	0.823774486221033	1.66740658570087	24.3180547003117	8.53159902446152	9.12063516707712	1.97860244646793
Loc_101361_Tr_1/1_Conf_1.000_Len_192	0.823774486221033	0	2.14571070885103	1.21879986063736	1.52010586117952	0.989301223233963
Loc_101362_Tr_1/1_Conf_1.000_Len_297	1.64754897244207	3.33481317140174	5.72189522360274	0	1.52010586117952	0.989301223233963
Loc_101363_Tr_1/1_Conf_1.000_Len_204	0	2.50110987855131	0	0	4.56031758353856	0
Loc_101365_Tr_1/1_Conf_1.000_Len_192	0.823774486221033	1.66740658570087	1.43047380590069	1.21879986063736	3.04021172235904	0
Loc_101366_Tr_1/1_Conf_1.000_Len_190	0	0.833703292850436	0.715236902950343	0	0	2.96790366970189
Loc_101368_Tr_1/1_Conf_1.000_Len_882	4.9426469173262	10.0044395142052	20.0266332826096	3.65639958191208	7.6005293058976	5.93580733940378
Loc_101369_Tr_1/1_Conf_1.000_Len_233	0.823774486221033	1.66740658570087	1.43047380590069	1.21879986063736	0	1.97860244646793
Loc_101370_Tr_1/1_Conf_1.000_Len_372	2.4713234586631	3.33481317140174	2.14571070885103	0	0	0.989301223233963
Loc_101371_Tr_1/1_Conf_1.000_Len_208	0	0.833703292850436	0	0	1.52010586117952	0
Loc_101372_Tr_1/1_Conf_1.000_Len_223	1.64754897244207	5.83592304995305	5.0066583206524	1.21879986063736	9.12063516707712	4.94650611616982
Loc_101373_Tr_1/1_Conf_1.000_Len_342	10.7090683208734	1.66740658570087	3.57618451475171	1.21879986063736	1.52010586117952	1.97860244646793
Loc_101376_Tr_1/1_Conf_1.000_Len_235	0.823774486221033	1.66740658570087	0.715236902950343	3.65639958191208	1.52010586117952	0
Loc_101377_Tr_1/1_Conf_1.000_Len_356	1.64754897244207	1.66740658570087	4.29142141770206	0	3.04021172235904	0.989301223233963
Loc_101378_Tr_1/1_Conf_1.000_Len_264	0.823774486221033	0	5.72189522360274	1.21879986063736	0	0
Loc_101379_Tr_1/1_Conf_1.000_Len_239	0	5.00221975710261	1.43047380590069	13.406798467011	0	2.96790366970189
Loc_10137_Tr_1/10_Conf_0.167_Len_245	1.64754897244207	0	2.14571070885103	2.43759972127472	0	0
Loc_10137_Tr_5/10_Conf_0.375_Len_1331	13.1803917795365	4.16851646425218	32.9008975357158	17.063198048923	3.04021172235904	12.8609159020415
Loc_101383_Tr_1/1_Conf_1.000_Len_370	2.4713234586631	0.833703292850436	7.86760593245377	1.21879986063736	0	2.96790366970189
Loc_101384_Tr_1/1_Conf_1.000_Len_215	0.823774486221033	1.66740658570087	7.86760593245377	1.21879986063736	0	3.95720489293585
Loc_101385_Tr_1/1_Conf_1.000_Len_480	0.823774486221033	0.833703292850436	1.43047380590069	10.9691987457362	0	0
Loc_101386_Tr_1/1_Conf_1.000_Len_382	2.4713234586631	3.33481317140174	1.43047380590069	1.21879986063736	1.52010586117952	1.97860244646793
Loc_101387_Tr_1/1_Conf_1.000_Len_162	0	0.833703292850436	0.715236902950343	1.21879986063736	0	0
Loc_101388_Tr_1/1_Conf_1.000_Len_436	13.1803917795365	8.33703292850435	5.0066583206524	0	0	1.97860244646793
Loc_101389_Tr_1/1_Conf_1.000_Len_247	0.823774486221033	0	0	0	0	0.989301223233963
Loc_101393_Tr_1/1_Conf_1.000_Len_219	0	0	0	1.21879986063736	3.04021172235904	0.989301223233963
Loc_101394_Tr_1/1_Conf_1.000_Len_292	0	2.50110987855131	0.715236902950343	0	1.52010586117952	2.96790366970189
Loc_101395_Tr_1/1_Conf_1.000_Len_233	0.823774486221033	2.50110987855131	1.43047380590069	0	1.52010586117952	0
Loc_101396_Tr_1/1_Conf_1.000_Len_277	0	5.00221975710261	2.14571070885103	0	0	0
Loc_101400_Tr_1/1_Conf_1.000_Len_158	0	0.833703292850436	0	0	1.52010586117952	0
Loc_101401_Tr_1/1_Conf_1.000_Len_190	0	0	0	1.21879986063736	0	0
Loc_101404_Tr_1/1_Conf_1.000_Len_359	58.4879885216933	0	0.715236902950343	1.21879986063736	24.3216937788723	0.989301223233963
Loc_101406_Tr_2/3_Conf_0.286_Len_346	0	0.833703292850436	0	0	79.045504781335	0.989301223233963
Loc_101408_Tr_1/1_Conf_1.000_Len_822	14.0041662657576	15.8403625641583	9.29807973835445	14.6255983276483	7.6005293058976	0.989301223233963
Loc_101409_Tr_1/1_Conf_1.000_Len_267	0.823774486221033	2.50110987855131	0.715236902950343	0	3.04021172235904	0.989301223233963
Loc_101411_Tr_1/1_Conf_1.000_Len_224	0	0	0.715236902950343	2.43759972127472	0	0.989301223233963
Loc_101412_Tr_1/1_Conf_1.000_Len_640	0.823774486221033	5.00221975710261	0.715236902950343	20.7195976308351	3.04021172235904	2.96790366970189
Loc_101413_Tr_1/1_Conf_1.000_Len_203	1.64754897244207	0	0	0	1.52010586117952	5.93580733940378
Loc_101414_Tr_1/1_Conf_1.000_Len_194	0.823774486221033	0	0	3.65639958191208	1.52010586117952	2.96790366970189
Loc_101415_Tr_2/2_Conf_0.667_Len_512	6.59019588976826	4.16851646425218	1.43047380590069	7.31279916382416	7.6005293058976	1.97860244646793
Loc_101416_Tr_1/1_Conf_1.000_Len_588	0	2.50110987855131	14.3047380590069	3.65639958191208	10.6407410282566	1.97860244646793
Loc_10141_Tr_1/1_Conf_1.000_Len_1104	0	0	0	2.43759972127472	1.52010586117952	14.8395183485095
Loc_101420_Tr_1/1_Conf_1.000_Len_321	0	6.66962634280348	0	1.21879986063736	1.52010586117952	0.989301223233963
Loc_101421_Tr_1/1_Conf_1.000_Len_222	0	0	1.43047380590069	2.43759972127472	0	0.989301223233963
Loc_101422_Tr_1/1_Conf_1.000_Len_545	2.4713234586631	3.33481317140174	2.14571070885103	2.43759972127472	4.56031758353856	3.95720489293585
Loc_101423_Tr_1/4_Conf_0.750_Len_1435	0	0	0	18.2819979095604	6.08042344471808	563.901697243359
Loc_101424_Tr_1/1_Conf_1.000_Len_158	0	0.833703292850436	0.715236902950343	0	0	0.989301223233963
Loc_101425_Tr_1/1_Conf_1.000_Len_174	0	0	2.14571070885103	0	0	0.989301223233963
Loc_101426_Tr_1/1_Conf_1.000_Len_231	0.823774486221033	2.50110987855131	3.57618451475171	12.1879986063736	0	0
Loc_101427_Tr_1/1_Conf_1.000_Len_223	0	0	0	0	0	0
Loc_101428_Tr_1/1_Conf_1.000_Len_712	8.23774486221033	1.66740658570087	5.0066583206524	2.43759972127472	3.04021172235904	0.989301223233963
Loc_101429_Tr_1/1_Conf_1.000_Len_737	0	0	0	1.21879986063736	0	0.989301223233963
Loc_10142_Tr_1/1_Conf_1.000_Len_187	4.9426469173262	0	3.57618451475171	0	0	0
Loc_101431_Tr_1/1_Conf_1.000_Len_298	2.4713234586631	2.50110987855131	0	1.21879986063736	0	0.989301223233963
Loc_101434_Tr_1/1_Conf_1.000_Len_361	4.11887243110516	5.00221975710261	2.86094761180137	1.21879986063736	1.52010586117952	0
Loc_101437_Tr_1/1_Conf_1.000_Len_153	0.823774486221033	0.833703292850436	0	0	0	1.97860244646793
Loc_101438_Tr_1/1_Conf_1.000_Len_197	0.823774486221033	1.66740658570087	0.715236902950343	1.21879986063736	0	1.97860244646793
Loc_101439_Tr_1/1_Conf_1.000_Len_570	9.06151934843136	11.6718460999061	10.7285535442551	23.1571973521098	3.04021172235904	10.8823134555736
Loc_101440_Tr_1/1_Conf_1.000_Len_196	0	0	0.715236902950343	2.43759972127472	0	1.97860244646793
Loc_101447_Tr_1/1_Conf_1.000_Len_161	0.823774486221033	0.833703292850436	0	0	4.56031758353856	0.989301223233963
Loc_101448_Tr_1/1_Conf_1.000_Len_373	0	5.83592304995305	0.715236902950343	0	0	4.94650611616982
Loc_101453_Tr_1/1_Conf_1.000_Len_357	0	0	0	21.9383974914725	0	0
Loc_101456_Tr_1/1_Conf_1.000_Len_2297	1.64754897244207	0.833703292850436	0.715236902950343	35.3451959584834	12.1608468894362	87.0585076445888
Loc_101457_Tr_1/1_Conf_1.000_Len_183	0.823774486221033	0	0.715236902950343	0	0	0.989301223233963
Loc_101459_Tr_1/1_Conf_1.000_Len_246	8.23774486221033	18.3414724427096	10.0133166413048	9.75039888509887	4.56031758353856	1.97860244646793
Loc_101460_Tr_1/1_Conf_1.000_Len_163	0	0	0	4.87519944254944	0	0
Loc_101463_Tr_1/1_Conf_1.000_Len_405	4.11887243110516	0.833703292850436	3.57618451475171	1.21879986063736	1.52010586117952	0
Loc_101466_Tr_1/1_Conf_1.000_Len_185	0	0	0	2.43759972127472	0	0
Loc_101468_Tr_1/1_Conf_1.000_Len_156	0.823774486221033	2.50110987855131	0.715236902950343	0	0	2.96790366970189
Loc_101470_Tr_1/1_Conf_1.000_Len_382	2.4713234586631	0.833703292850436	2.14571070885103	0	1.52010586117952	3.95720489293585
Loc_101471_Tr_1/1_Conf_1.000_Len_217	4.11887243110516	3.33481317140174	3.57618451475171	2.43759972127472	0	0
Loc_101473_Tr_1/1_Conf_1.000_Len_557	4.11887243110516	7.50332963565392	3.57618451475171	0	1.52010586117952	1.97860244646793
Loc_101474_Tr_1/1_Conf_1.000_Len_340	0.823774486221033	3.33481317140174	0.715236902950343	2.43759972127472	1.52010586117952	0
Loc_101477_Tr_1/1_Conf_1.000_Len_296	1.64754897244207	6.66962634280348	5.0066583206524	9.75039888509887	0	2.96790366970189
Loc_101478_Tr_1/1_Conf_1.000_Len_222	0.823774486221033	0.833703292850436	0.715236902950343	0	0	0.989301223233963
Loc_101481_Tr_1/1_Conf_1.000_Len_223	0.823774486221033	0	3.57618451475171	2.43759972127472	1.52010586117952	0
Loc_101482_Tr_1/1_Conf_1.000_Len_391	3.29509794488413	0	0.715236902950343	2.43759972127472	24.3216937788723	0
Loc_101484_Tr_1/1_Conf_1.000_Len_230	1.64754897244207	0	4.29142141770206	0	0	0
Loc_101485_Tr_1/1_Conf_1.000_Len_426	0	0	4.29142141770206	0	0	12.8609159020415
Loc_101486_Tr_1/1_Conf_1.000_Len_223	0	0	0	0	0	0
Loc_101487_Tr_1/1_Conf_1.000_Len_269	0	2.50110987855131	0	1.21879986063736	0	2.96790366970189
Loc_101488_Tr_1/1_Conf_1.000_Len_207	0	0	0	0	0	0.989301223233963
Loc_101489_Tr_1/1_Conf_1.000_Len_191	1.64754897244207	0.833703292850436	0.715236902950343	0	1.52010586117952	0.989301223233963
Loc_10148_Tr_7/10_Conf_0.106_Len_1102	0.823774486221033	2.50110987855131	0.715236902950343	0	0	5.93580733940378
Loc_101490_Tr_1/1_Conf_1.000_Len_398	0.823774486221033	1.66740658570087	0	0	4.56031758353856	0
Loc_101492_Tr_1/1_Conf_1.000_Len_176	0.823774486221033	0	0.715236902950343	0	1.52010586117952	0.989301223233963
Loc_101493_Tr_1/1_Conf_1.000_Len_191	0.823774486221033	0	0	0	1.52010586117952	1.97860244646793
Loc_101494_Tr_1/1_Conf_1.000_Len_198	1.64754897244207	0	0.715236902950343	1.21879986063736	0	3.95720489293585
Loc_101495_Tr_1/1_Conf_1.000_Len_153	14.8279407519786	9.17073622135479	3.57618451475171	9.75039888509887	4.56031758353856	1.97860244646793
Loc_101497_Tr_1/2_Conf_0.750_Len_979	13.1803917795365	21.6762856141113	5.0066583206524	3.65639958191208	12.1608468894362	5.93580733940378
Loc_101498_Tr_1/1_Conf_1.000_Len_311	0	0	0.715236902950343	0	1.52010586117952	6.92510856263774
Loc_101501_Tr_1/1_Conf_1.000_Len_355	8.23774486221033	6.66962634280348	1.43047380590069	3.65639958191208	19.7613761953338	3.95720489293585
Loc_101503_Tr_1/1_Conf_1.000_Len_169	0	2.50110987855131	0	1.21879986063736	0	0.989301223233963
Loc_101505_Tr_1/1_Conf_1.000_Len_194	0	0	0	0	0	0
Loc_101506_Tr_1/1_Conf_1.000_Len_457	0	4.16851646425218	1.43047380590069	8.53159902446152	1.52010586117952	2.96790366970189
Loc_101508_Tr_1/1_Conf_1.000_Len_255	2.4713234586631	0.833703292850436	3.57618451475171	1.21879986063736	3.04021172235904	0
Loc_101509_Tr_1/1_Conf_1.000_Len_391	1.64754897244207	0.833703292850436	0	2.43759972127472	0	1.97860244646793
Loc_101511_Tr_1/1_Conf_1.000_Len_169	0	1.66740658570087	2.14571070885103	1.21879986063736	0	0
Loc_101513_Tr_1/1_Conf_1.000_Len_315	4.11887243110516	3.33481317140174	3.57618451475171	0	1.52010586117952	7.91440978587171
Loc_101514_Tr_1/1_Conf_1.000_Len_459	11.5328428070945	6.66962634280348	2.14571070885103	2.43759972127472	9.12063516707712	0.989301223233963
Loc_101515_Tr_1/1_Conf_1.000_Len_204	1.64754897244207	1.66740658570087	0	2.43759972127472	1.52010586117952	1.97860244646793
Loc_101516_Tr_1/1_Conf_1.000_Len_165	0.823774486221033	0.833703292850436	2.14571070885103	1.21879986063736	3.04021172235904	2.96790366970189
Loc_101518_Tr_1/1_Conf_1.000_Len_210	0.823774486221033	0	0	2.43759972127472	0	1.97860244646793
Loc_101520_Tr_1/1_Conf_1.000_Len_158	0	0	2.14571070885103	0	0	1.97860244646793
Loc_101521_Tr_1/1_Conf_1.000_Len_255	0	0.833703292850436	1.43047380590069	0	1.52010586117952	0.989301223233963
Loc_101523_Tr_1/1_Conf_1.000_Len_267	0.823774486221033	0.833703292850436	0	2.43759972127472	1.52010586117952	2.96790366970189
Loc_101524_Tr_1/1_Conf_1.000_Len_193	2.4713234586631	0	1.43047380590069	0	0	2.96790366970189
Loc_101526_Tr_1/1_Conf_1.000_Len_191	0	0	0	0	0	0
Loc_101529_Tr_1/1_Conf_1.000_Len_415	1.64754897244207	1.66740658570087	2.14571070885103	2.43759972127472	4.56031758353856	0.989301223233963
Loc_101531_Tr_1/1_Conf_1.000_Len_190	0	0	0.715236902950343	3.65639958191208	4.56031758353856	1.97860244646793
Loc_101533_Tr_1/1_Conf_1.000_Len_340	0	0.833703292850436	1.43047380590069	0	0	3.95720489293585
Loc_101535_Tr_1/1_Conf_1.000_Len_168	0	0	0.715236902950343	0	0	0
Loc_101536_Tr_1/1_Conf_1.000_Len_307	0.823774486221033	0.833703292850436	6.43713212655308	2.43759972127472	0	5.93580733940378
Loc_101537_Tr_1/1_Conf_1.000_Len_295	0.823774486221033	0	7.86760593245377	2.43759972127472	3.04021172235904	0.989301223233963
Loc_101539_Tr_1/1_Conf_1.000_Len_158	0	0	2.86094761180137	0	3.04021172235904	0
Loc_101540_Tr_1/1_Conf_1.000_Len_238	0.823774486221033	0.833703292850436	2.14571070885103	0	0	1.97860244646793
Loc_101541_Tr_1/1_Conf_1.000_Len_275	0	0	0.715236902950343	0	1.52010586117952	0
Loc_101542_Tr_1/1_Conf_1.000_Len_409	0.823774486221033	2.50110987855131	0.715236902950343	4.87519944254944	1.52010586117952	1.97860244646793
Loc_101543_Tr_1/1_Conf_1.000_Len_210	1.64754897244207	0	4.29142141770206	1.21879986063736	0	0
Loc_101544_Tr_1/1_Conf_1.000_Len_207	0.823774486221033	0.833703292850436	0.715236902950343	3.65639958191208	0	0
Loc_101545_Tr_1/2_Conf_0.800_Len_539	6.59019588976826	6.66962634280348	7.15236902950343	4.87519944254944	6.08042344471808	1.97860244646793
Loc_101546_Tr_1/1_Conf_1.000_Len_217	0	0	0	2.43759972127472	0	0.989301223233963
Loc_101547_Tr_1/1_Conf_1.000_Len_189	0.823774486221033	2.50110987855131	0	0	0	0
Loc_101549_Tr_1/1_Conf_1.000_Len_368	0	0.833703292850436	4.29142141770206	3.65639958191208	0	0
Loc_101550_Tr_1/1_Conf_1.000_Len_439	0.823774486221033	11.6718460999061	0.715236902950343	1.21879986063736	1.52010586117952	1.97860244646793
Loc_101552_Tr_1/1_Conf_1.000_Len_183	0.823774486221033	0	0	1.21879986063736	1.52010586117952	0.989301223233963
Loc_101554_Tr_1/1_Conf_1.000_Len_311	1.64754897244207	2.50110987855131	3.57618451475171	0	0	0.989301223233963
Loc_101555_Tr_1/1_Conf_1.000_Len_278	0.823774486221033	2.50110987855131	0.715236902950343	0	6.08042344471808	6.92510856263774
Loc_101559_Tr_1/1_Conf_1.000_Len_220	0.823774486221033	1.66740658570087	2.14571070885103	2.43759972127472	0	0.989301223233963
Loc_101560_Tr_1/1_Conf_1.000_Len_426	4.11887243110516	4.16851646425218	7.86760593245377	3.65639958191208	4.56031758353856	0.989301223233963
Loc_101561_Tr_1/1_Conf_1.000_Len_301	1.64754897244207	0.833703292850436	1.43047380590069	2.43759972127472	0	1.97860244646793
Loc_101563_Tr_1/1_Conf_1.000_Len_225	1.64754897244207	0	2.14571070885103	0	0	0
Loc_101565_Tr_1/1_Conf_1.000_Len_239	0	0	0	1.21879986063736	3.04021172235904	0.989301223233963
Loc_101568_Tr_1/1_Conf_1.000_Len_636	7.4139703759893	6.66962634280348	3.57618451475171	8.53159902446152	13.6809527506157	1.97860244646793
Loc_101571_Tr_1/1_Conf_1.000_Len_154	0.823774486221033	3.33481317140174	0.715236902950343	1.21879986063736	1.52010586117952	0
Loc_101572_Tr_1/1_Conf_1.000_Len_209	0	3.33481317140174	0	0	0	0.989301223233963
Loc_101573_Tr_1/1_Conf_1.000_Len_213	0.823774486221033	0	0	0	6.08042344471808	0.989301223233963
Loc_101574_Tr_1/11_Conf_1.000_Len_100	0	0.833703292850436	0	0	0	0
Loc_101576_Tr_1/1_Conf_1.000_Len_396	1.64754897244207	0	2.14571070885103	0	1.52010586117952	0.989301223233963
Loc_10157_Tr_11/21_Conf_1.000_Len_229	0	0	5.72189522360274	1.21879986063736	0	0
Loc_10157_Tr_16/21_Conf_0.258_Len_1290	14.0041662657576	5.83592304995305	19.3113963796593	24.3759972127472	62.3243403083603	58.3687721708038
Loc_10157_Tr_20/21_Conf_0.032_Len_599	12.3566172933155	1.66740658570087	6.43713212655308	3.65639958191208	12.1608468894362	32.6469403667208
Loc_10157_Tr_3/21_Conf_1.000_Len_168	0	0.833703292850436	1.43047380590069	3.65639958191208	6.08042344471808	5.93580733940378
Loc_10157_Tr_8/21_Conf_1.000_Len_112	0	0	0.715236902950343	0	4.56031758353856	0
Loc_10157_Tr_9/21_Conf_1.000_Len_111	0.823774486221033	0	0.715236902950343	1.21879986063736	0	0
Loc_101580_Tr_1/1_Conf_1.000_Len_238	1.64754897244207	2.50110987855131	3.57618451475171	2.43759972127472	1.52010586117952	2.96790366970189
Loc_101582_Tr_1/1_Conf_1.000_Len_204	8.23774486221033	26.6785053712139	1.43047380590069	3.65639958191208	0	2.96790366970189
Loc_101585_Tr_1/1_Conf_1.000_Len_265	1.64754897244207	0.833703292850436	2.14571070885103	1.21879986063736	0	0
Loc_101586_Tr_1/1_Conf_1.000_Len_243	0	1.66740658570087	0.715236902950343	1.21879986063736	3.04021172235904	1.97860244646793
Loc_101588_Tr_1/1_Conf_1.000_Len_185	0	0.833703292850436	2.86094761180137	1.21879986063736	1.52010586117952	2.96790366970189
Loc_10158_Tr_1/1_Conf_1.000_Len_309	35.4223029075044	0.833703292850436	60.7951367507791	7.31279916382416	13.6809527506157	143.448677368925
Loc_101590_Tr_1/2_Conf_0.667_Len_660	1.64754897244207	0	0.715236902950343	93.8475892690767	39.5227523906675	0
Loc_101592_Tr_1/1_Conf_1.000_Len_448	8.23774486221033	5.83592304995305	2.14571070885103	3.65639958191208	1.52010586117952	0
Loc_101596_Tr_1/1_Conf_1.000_Len_157	0	0	0.715236902950343	2.43759972127472	0	0
Loc_101597_Tr_1/1_Conf_1.000_Len_186	0	0	0	0	0	0
Loc_101598_Tr_1/1_Conf_1.000_Len_554	2.4713234586631	5.83592304995305	5.72189522360274	6.0939993031868	0	0
Loc_101599_Tr_3/4_Conf_0.692_Len_955	1.64754897244207	3.33481317140174	1.43047380590069	98.7227887116261	80.5656106425146	3.95720489293585
Loc_101601_Tr_1/1_Conf_1.000_Len_311	1.64754897244207	0	0	1.21879986063736	7.6005293058976	0
Loc_101602_Tr_1/1_Conf_1.000_Len_535	7.4139703759893	3.33481317140174	2.86094761180137	6.0939993031868	3.04021172235904	0
Loc_101604_Tr_1/1_Conf_1.000_Len_170	0.823774486221033	0	1.43047380590069	0	0	0.989301223233963
Loc_101605_Tr_1/1_Conf_1.000_Len_340	0	9.17073622135479	2.14571070885103	0	1.52010586117952	0.989301223233963
Loc_101607_Tr_1/1_Conf_1.000_Len_238	0.823774486221033	0	0	0	0	7.91440978587171
Loc_101608_Tr_1/1_Conf_1.000_Len_280	0	3.33481317140174	1.43047380590069	7.31279916382416	3.04021172235904	38.5827477061246
Loc_101612_Tr_1/1_Conf_1.000_Len_157	3.29509794488413	1.66740658570087	0	1.21879986063736	1.52010586117952	2.96790366970189
Loc_101613_Tr_1/1_Conf_1.000_Len_384	2.4713234586631	0	7.15236902950343	2.43759972127472	1.52010586117952	0
Loc_101614_Tr_2/2_Conf_0.750_Len_701	9.06151934843136	19.17517573556	0.715236902950343	39.0015955403955	3.04021172235904	0.989301223233963
Loc_101620_Tr_1/2_Conf_0.667_Len_326	6.59019588976826	6.66962634280348	0	14.6255983276483	12.1608468894362	0
Loc_101621_Tr_1/1_Conf_1.000_Len_434	5.76642140354723	7.50332963565392	0	0	0	0.989301223233963
Loc_101623_Tr_1/1_Conf_1.000_Len_474	3.29509794488413	1.66740658570087	5.0066583206524	12.1879986063736	3.04021172235904	2.96790366970189
Loc_101625_Tr_1/1_Conf_1.000_Len_222	4.11887243110516	29.1796152497652	38.6227927593185	1.21879986063736	44.0830699742061	37.5934464828906
Loc_101626_Tr_1/2_Conf_0.750_Len_722	4.9426469173262	16.6740658570087	5.72189522360274	46.3143947042197	33.4423289459494	13.8502171252755
Loc_101627_Tr_1/1_Conf_1.000_Len_273	1.64754897244207	5.00221975710261	0.715236902950343	1.21879986063736	1.52010586117952	3.95720489293585
Loc_101628_Tr_1/2_Conf_0.500_Len_198	1.64754897244207	0	0.715236902950343	0	0	1.97860244646793
Loc_101628_Tr_2/2_Conf_0.750_Len_231	34.5985284212834	4.16851646425218	12.1590273501558	1.21879986063736	3.04021172235904	3.95720489293585
Loc_101629_Tr_1/1_Conf_1.000_Len_196	6.59019588976826	1.66740658570087	0	0	0	0.989301223233963
Loc_101631_Tr_1/1_Conf_1.000_Len_320	0	0	0	1.21879986063736	15.2010586117952	0
Loc_101635_Tr_1/1_Conf_1.000_Len_164	0	0.833703292850436	0	3.65639958191208	3.04021172235904	6.92510856263774
Loc_101636_Tr_1/1_Conf_1.000_Len_213	0.823774486221033	2.50110987855131	0	0	0	0
Loc_101637_Tr_1/2_Conf_0.800_Len_834	1.64754897244207	4.16851646425218	2.14571070885103	1.21879986063736	0	0
Loc_101637_Tr_2/2_Conf_0.800_Len_804	0	2.50110987855131	0	0	0	0.989301223233963
Loc_101638_Tr_1/1_Conf_1.000_Len_224	0.823774486221033	0	1.43047380590069	1.21879986063736	3.04021172235904	0.989301223233963
Loc_101639_Tr_1/1_Conf_1.000_Len_265	0	0	6.43713212655308	0	1.52010586117952	0
Loc_101640_Tr_1/1_Conf_1.000_Len_293	7.4139703759893	0.833703292850436	7.15236902950343	0	0	0
Loc_101645_Tr_1/1_Conf_1.000_Len_157	0	0	0	0	0	0
Loc_101647_Tr_1/1_Conf_1.000_Len_309	0	0.833703292850436	0	6.0939993031868	10.6407410282566	0.989301223233963
Loc_101649_Tr_1/1_Conf_1.000_Len_255	0	0	0	7.31279916382416	0	0
Loc_101652_Tr_1/1_Conf_1.000_Len_579	2.4713234586631	7.50332963565392	3.57618451475171	1.21879986063736	0	9.89301223233963
Loc_101654_Tr_1/1_Conf_1.000_Len_180	0	0	0	0	0	0
Loc_101657_Tr_1/1_Conf_1.000_Len_221	0.823774486221033	0.833703292850436	0	1.21879986063736	12.1608468894362	3.95720489293585
Loc_101658_Tr_1/1_Conf_1.000_Len_255	0	0.833703292850436	0	14.6255983276483	1.52010586117952	0
Loc_101659_Tr_1/1_Conf_1.000_Len_282	0.823774486221033	2.50110987855131	1.43047380590069	14.6255983276483	1.52010586117952	0
Loc_101660_Tr_1/1_Conf_1.000_Len_449	1.64754897244207	5.00221975710261	0	9.75039888509887	7.6005293058976	1.97860244646793
Loc_101665_Tr_1/1_Conf_1.000_Len_175	0	1.66740658570087	5.72189522360274	1.21879986063736	0	0.989301223233963
Loc_101666_Tr_1/1_Conf_1.000_Len_363	0	0	0	2.43759972127472	1.52010586117952	2.96790366970189
Loc_101668_Tr_1/1_Conf_1.000_Len_424	6.59019588976826	0	0.715236902950343	1.21879986063736	1.52010586117952	0.989301223233963
Loc_101672_Tr_1/1_Conf_1.000_Len_186	1.64754897244207	0.833703292850436	0	1.21879986063736	3.04021172235904	0
Loc_101673_Tr_1/1_Conf_1.000_Len_192	0	0	0.715236902950343	1.21879986063736	1.52010586117952	0.989301223233963
Loc_101674_Tr_1/1_Conf_1.000_Len_426	4.9426469173262	4.16851646425218	9.29807973835445	7.31279916382416	1.52010586117952	3.95720489293585
Loc_101675_Tr_1/1_Conf_1.000_Len_338	2.4713234586631	0.833703292850436	15.7352118649075	1.21879986063736	1.52010586117952	1.97860244646793
Loc_101681_Tr_1/1_Conf_1.000_Len_381	8.23774486221033	1.66740658570087	7.86760593245377	1.21879986063736	4.56031758353856	5.93580733940378
Loc_101682_Tr_1/1_Conf_1.000_Len_243	0.823774486221033	0	0	1.21879986063736	0	1.97860244646793
Loc_101686_Tr_1/1_Conf_1.000_Len_262	0	0.833703292850436	2.86094761180137	4.87519944254944	1.52010586117952	2.96790366970189
Loc_101687_Tr_1/1_Conf_1.000_Len_613	2.4713234586631	3.33481317140174	2.86094761180137	1.21879986063736	4.56031758353856	2.96790366970189
Loc_101690_Tr_1/1_Conf_1.000_Len_204	5.76642140354723	4.16851646425218	12.1590273501558	7.31279916382416	3.04021172235904	3.95720489293585
Loc_101691_Tr_3/3_Conf_0.714_Len_684	4.9426469173262	9.17073622135479	35.7618451475171	4.87519944254944	7.6005293058976	6.92510856263774
Loc_101692_Tr_2/6_Conf_0.182_Len_323	18.1230386968627	0	3.57618451475171	10.9691987457362	12.1608468894362	0
Loc_101692_Tr_3/6_Conf_0.455_Len_623	8.23774486221033	0	65.0865581684812	6.0939993031868	6.08042344471808	0
Loc_101694_Tr_1/1_Conf_1.000_Len_307	1.64754897244207	0.833703292850436	0	0	1.52010586117952	5.93580733940378
Loc_101698_Tr_1/1_Conf_1.000_Len_193	1.64754897244207	1.66740658570087	0	0	1.52010586117952	0
Loc_101700_Tr_1/1_Conf_1.000_Len_183	10.7090683208734	6.66962634280348	2.14571070885103	3.65639958191208	1.52010586117952	1.97860244646793
Loc_101702_Tr_1/1_Conf_1.000_Len_649	1.64754897244207	1.66740658570087	12.8742642531062	0	1.52010586117952	9.89301223233963
Loc_101705_Tr_1/1_Conf_1.000_Len_412	0	2.50110987855131	0	1.21879986063736	1.52010586117952	4.94650611616982
Loc_101706_Tr_3/3_Conf_0.714_Len_1442	1.64754897244207	79.2018128207914	11.4437904472055	1.21879986063736	24.3216937788723	40.5613501525925
Loc_101711_Tr_1/1_Conf_1.000_Len_279	1.64754897244207	2.50110987855131	5.72189522360274	1.21879986063736	4.56031758353856	0
Loc_101720_Tr_1/1_Conf_1.000_Len_429	1.64754897244207	1.66740658570087	4.29142141770206	4.87519944254944	1.52010586117952	3.95720489293585
Loc_101721_Tr_1/1_Conf_1.000_Len_252	0	8.33703292850435	0	2.43759972127472	0	0
Loc_101723_Tr_1/1_Conf_1.000_Len_608	3.29509794488413	2.50110987855131	7.15236902950343	1.21879986063736	1.52010586117952	2.96790366970189
Loc_101724_Tr_1/1_Conf_1.000_Len_498	4.9426469173262	7.50332963565392	6.43713212655308	1.21879986063736	44.0830699742061	19.7860244646793
Loc_101725_Tr_1/1_Conf_1.000_Len_245	0.823774486221033	0	0.715236902950343	1.21879986063736	4.56031758353856	0.989301223233963
Loc_101727_Tr_1/1_Conf_1.000_Len_362	0.823774486221033	0	0.715236902950343	3.65639958191208	3.04021172235904	1.97860244646793
Loc_101730_Tr_1/1_Conf_1.000_Len_465	0.823774486221033	0	0	0	1.52010586117952	0
Loc_101732_Tr_1/1_Conf_1.000_Len_226	1.64754897244207	2.50110987855131	2.86094761180137	0	1.52010586117952	0
Loc_101733_Tr_1/1_Conf_1.000_Len_249	0	0	0	2.43759972127472	22.8015879176928	0
Loc_101736_Tr_1/1_Conf_1.000_Len_437	4.9426469173262	3.33481317140174	3.57618451475171	1.21879986063736	3.04021172235904	5.93580733940378
Loc_101737_Tr_1/1_Conf_1.000_Len_201	1.64754897244207	0.833703292850436	0.715236902950343	0	0	0
Loc_101738_Tr_1/1_Conf_1.000_Len_194	0	0	0	0	0	1.97860244646793
Loc_101739_Tr_1/1_Conf_1.000_Len_339	4.9426469173262	7.50332963565392	2.86094761180137	2.43759972127472	4.56031758353856	1.97860244646793
Loc_101740_Tr_1/1_Conf_1.000_Len_219	1.64754897244207	0.833703292850436	3.57618451475171	0	0	0
Loc_101743_Tr_1/1_Conf_1.000_Len_1546	0	0	0	23.1571973521098	1.52010586117952	1892.53324004657
Loc_101744_Tr_1/1_Conf_1.000_Len_232	1.64754897244207	0	0	0	3.04021172235904	0
Loc_101746_Tr_1/1_Conf_1.000_Len_282	1.64754897244207	5.00221975710261	3.57618451475171	0	1.52010586117952	2.96790366970189
Loc_101747_Tr_1/1_Conf_1.000_Len_266	0	0	0	1.21879986063736	0	0
Loc_101748_Tr_1/2_Conf_0.667_Len_220	5.76642140354723	1.66740658570087	1.43047380590069	2.43759972127472	1.52010586117952	2.96790366970189
Loc_101749_Tr_1/1_Conf_1.000_Len_347	2.4713234586631	0.833703292850436	0	4.87519944254944	1.52010586117952	0
Loc_101752_Tr_1/1_Conf_1.000_Len_261	5.76642140354723	0	0	0	0	0
Loc_101753_Tr_1/1_Conf_1.000_Len_155	0	1.66740658570087	0	0	0	0.989301223233963
Loc_101754_Tr_1/1_Conf_1.000_Len_165	0	0	0	1.21879986063736	1.52010586117952	0
Loc_101755_Tr_1/1_Conf_1.000_Len_596	3.29509794488413	7.50332963565392	2.14571070885103	3.65639958191208	22.8015879176928	3.95720489293585
Loc_101756_Tr_1/1_Conf_1.000_Len_527	0.823774486221033	2.50110987855131	4.29142141770206	4.87519944254944	4.56031758353856	12.8609159020415
Loc_101757_Tr_1/1_Conf_1.000_Len_189	0	1.66740658570087	1.43047380590069	1.21879986063736	0	0.989301223233963
Loc_101762_Tr_1/1_Conf_1.000_Len_180	3.29509794488413	5.00221975710261	2.14571070885103	4.87519944254944	9.12063516707712	4.94650611616982
Loc_101763_Tr_1/1_Conf_1.000_Len_156	0.823774486221033	0.833703292850436	0	0	0	0.989301223233963
Loc_101764_Tr_1/1_Conf_1.000_Len_155	0.823774486221033	0.833703292850436	0.715236902950343	0	3.04021172235904	0
Loc_101765_Tr_1/1_Conf_1.000_Len_308	1.64754897244207	5.83592304995305	5.0066583206524	2.43759972127472	1.52010586117952	0.989301223233963
Loc_101767_Tr_1/1_Conf_1.000_Len_178	2.4713234586631	0.833703292850436	1.43047380590069	0	0	0
Loc_101768_Tr_1/1_Conf_1.000_Len_120	0	0	0.715236902950343	0	0	0
Loc_101769_Tr_1/1_Conf_1.000_Len_152	7.4139703759893	0	2.14571070885103	3.65639958191208	0	1.97860244646793
Loc_10176_Tr_13/21_Conf_0.270_Len_2490	15.6517152381996	33.3481317140174	27.8942392150634	60.939993031868	10.6407410282566	11.8716146788076
Loc_10176_Tr_16/21_Conf_0.162_Len_1871	13.1803917795365	30.8470218354661	29.3247130209641	8.53159902446152	16.7211644729747	12.8609159020415
Loc_10176_Tr_5/21_Conf_1.000_Len_252	3.29509794488413	2.50110987855131	5.72189522360274	2.43759972127472	3.04021172235904	5.93580733940378
Loc_10176_Tr_6/21_Conf_1.000_Len_181	1.64754897244207	0.833703292850436	0	1.21879986063736	1.52010586117952	0.989301223233963
Loc_10176_Tr_7/21_Conf_1.000_Len_214	1.64754897244207	0.833703292850436	0	1.21879986063736	0	0.989301223233963
Loc_101773_Tr_1/1_Conf_1.000_Len_417	1.64754897244207	5.83592304995305	2.86094761180137	1.21879986063736	0	0
Loc_101776_Tr_1/1_Conf_1.000_Len_473	0	6.66962634280348	0	0	0	17.8074220182113
Loc_101777_Tr_1/1_Conf_1.000_Len_181	2.4713234586631	0.833703292850436	1.43047380590069	2.43759972127472	0	0
Loc_101779_Tr_1/1_Conf_1.000_Len_648	11.5328428070945	7.50332963565392	11.4437904472055	8.53159902446152	27.3619055012314	3.95720489293585
Loc_101780_Tr_1/1_Conf_1.000_Len_238	0	2.50110987855131	0	0	1.52010586117952	2.96790366970189
Loc_101782_Tr_1/1_Conf_1.000_Len_174	0	0.833703292850436	0.715236902950343	0	0	0
Loc_101784_Tr_1/2_Conf_0.667_Len_772	9.06151934843136	5.83592304995305	5.72189522360274	2.43759972127472	1.52010586117952	0
Loc_101787_Tr_1/1_Conf_1.000_Len_174	0.823774486221033	1.66740658570087	0.715236902950343	2.43759972127472	0	4.94650611616982
Loc_101789_Tr_1/1_Conf_1.000_Len_174	0	0	1.43047380590069	1.21879986063736	0	1.97860244646793
Loc_101791_Tr_1/1_Conf_1.000_Len_548	4.11887243110516	1.66740658570087	3.57618451475171	3.65639958191208	0	0
Loc_101798_Tr_1/1_Conf_1.000_Len_353	1.64754897244207	2.50110987855131	0.715236902950343	0	4.56031758353856	0
Loc_101801_Tr_1/1_Conf_1.000_Len_166	0	0.833703292850436	0	0	3.04021172235904	0
Loc_101804_Tr_1/1_Conf_1.000_Len_452	2.4713234586631	2.50110987855131	2.14571070885103	2.43759972127472	1.52010586117952	0.989301223233963
Loc_101806_Tr_1/1_Conf_1.000_Len_302	3.29509794488413	0	0.715236902950343	0	1.52010586117952	0.989301223233963
Loc_101808_Tr_1/1_Conf_1.000_Len_158	0	0.833703292850436	0	2.43759972127472	3.04021172235904	0.989301223233963
Loc_101810_Tr_1/1_Conf_1.000_Len_193	0	0	0	0	0	0
Loc_101811_Tr_1/1_Conf_1.000_Len_197	0.823774486221033	0	0.715236902950343	0	0	1.97860244646793
Loc_101813_Tr_1/1_Conf_1.000_Len_166	0.823774486221033	1.66740658570087	2.86094761180137	1.21879986063736	4.56031758353856	4.94650611616982
Loc_101814_Tr_5/6_Conf_0.464_Len_850	1987.76783525135	1399.78782869588	90.1198497717432	2708.17329033621	895.342352234737	1.97860244646793
Loc_101815_Tr_1/1_Conf_1.000_Len_263	1.64754897244207	3.33481317140174	0	0	0	0
Loc_101816_Tr_1/1_Conf_1.000_Len_525	4.11887243110516	1.66740658570087	2.14571070885103	0	6.08042344471808	7.91440978587171
Loc_101817_Tr_1/1_Conf_1.000_Len_751	12.3566172933155	15.0066592713078	10.7285535442551	4.87519944254944	3.04021172235904	10.8823134555736
Loc_101818_Tr_1/1_Conf_1.000_Len_375	1.64754897244207	3.33481317140174	7.15236902950343	2.43759972127472	4.56031758353856	3.95720489293585
Loc_101819_Tr_1/1_Conf_1.000_Len_329	9.06151934843136	1.66740658570087	5.0066583206524	17.063198048923	6.08042344471808	4.94650611616982
Loc_101821_Tr_1/1_Conf_1.000_Len_212	1.64754897244207	2.50110987855131	1.43047380590069	2.43759972127472	1.52010586117952	3.95720489293585
Loc_101823_Tr_1/1_Conf_1.000_Len_389	0.823774486221033	1.66740658570087	3.57618451475171	2.43759972127472	3.04021172235904	0.989301223233963
Loc_101825_Tr_1/1_Conf_1.000_Len_219	0	1.66740658570087	0.715236902950343	0	0	1.97860244646793
Loc_101826_Tr_1/1_Conf_1.000_Len_173	0.823774486221033	1.66740658570087	0.715236902950343	1.21879986063736	0	0.989301223233963
Loc_101828_Tr_1/1_Conf_1.000_Len_171	0	3.33481317140174	0.715236902950343	1.21879986063736	0	0
Loc_101829_Tr_1/1_Conf_1.000_Len_207	1.64754897244207	0	3.57618451475171	0	0	0
Loc_101830_Tr_1/1_Conf_1.000_Len_181	2.4713234586631	0.833703292850436	1.43047380590069	0	3.04021172235904	0
Loc_101834_Tr_1/1_Conf_1.000_Len_324	0.823774486221033	1.66740658570087	3.57618451475171	9.75039888509887	6.08042344471808	2.96790366970189
Loc_101836_Tr_1/1_Conf_1.000_Len_240	0.823774486221033	0	0	0	0	0
Loc_101837_Tr_1/1_Conf_1.000_Len_341	3.29509794488413	1.66740658570087	5.0066583206524	0	1.52010586117952	6.92510856263774
Loc_101839_Tr_1/1_Conf_1.000_Len_213	0	0	0.715236902950343	7.31279916382416	9.12063516707712	0
Loc_101840_Tr_1/1_Conf_1.000_Len_168	0	0	0	1.21879986063736	0	0
Loc_101842_Tr_1/1_Conf_1.000_Len_316	2.4713234586631	0.833703292850436	9.29807973835445	0	3.04021172235904	2.96790366970189
Loc_101843_Tr_1/1_Conf_1.000_Len_227	4.11887243110516	0	1.43047380590069	4.87519944254944	3.04021172235904	0.989301223233963
Loc_101845_Tr_1/1_Conf_1.000_Len_192	15.6517152381996	6.66962634280348	2.86094761180137	6.0939993031868	3.04021172235904	2.96790366970189
Loc_101846_Tr_1/1_Conf_1.000_Len_208	3.29509794488413	0.833703292850436	10.0133166413048	2.43759972127472	3.04021172235904	2.96790366970189
Loc_101848_Tr_1/1_Conf_1.000_Len_346	0.823774486221033	1.66740658570087	0.715236902950343	2.43759972127472	0	0.989301223233963
Loc_101850_Tr_1/1_Conf_1.000_Len_428	0	0	0	0	0	0
Loc_101851_Tr_1/1_Conf_1.000_Len_178	0.823774486221033	0	0	2.43759972127472	0	0
Loc_101852_Tr_1/1_Conf_1.000_Len_173	4.11887243110516	3.33481317140174	1.43047380590069	0	0	0.989301223233963
Loc_101856_Tr_1/1_Conf_1.000_Len_354	0	0	0.715236902950343	1.21879986063736	19.7613761953338	2.96790366970189
Loc_101857_Tr_1/1_Conf_1.000_Len_188	9.88529383465239	2.50110987855131	3.57618451475171	0	3.04021172235904	1.97860244646793
Loc_101858_Tr_1/1_Conf_1.000_Len_206	6.59019588976826	1.66740658570087	2.14571070885103	2.43759972127472	3.04021172235904	0
Loc_101860_Tr_1/1_Conf_1.000_Len_281	0	0	0	2.43759972127472	0	9.89301223233963
Loc_101861_Tr_1/1_Conf_1.000_Len_553	0.823774486221033	11.6718460999061	1.43047380590069	29.2511966552966	6.08042344471808	4.94650611616982
Loc_101863_Tr_1/1_Conf_1.000_Len_215	1.64754897244207	0	0.715236902950343	0	0	0.989301223233963
Loc_101864_Tr_1/1_Conf_1.000_Len_262	0.823774486221033	0	0	1.21879986063736	6.08042344471808	0.989301223233963
Loc_101865_Tr_1/1_Conf_1.000_Len_207	0	0	1.43047380590069	0	0	0
Loc_101868_Tr_1/1_Conf_1.000_Len_181	5.76642140354723	0	2.14571070885103	0	0	1.97860244646793
Loc_101869_Tr_1/1_Conf_1.000_Len_191	6.59019588976826	5.00221975710261	1.43047380590069	2.43759972127472	1.52010586117952	2.96790366970189
Loc_101871_Tr_1/1_Conf_1.000_Len_280	1.64754897244207	3.33481317140174	2.14571070885103	1.21879986063736	0	0.989301223233963
Loc_101872_Tr_1/1_Conf_1.000_Len_238	1.64754897244207	9.17073622135479	2.14571070885103	0	1.52010586117952	0
Loc_101873_Tr_1/1_Conf_1.000_Len_246	0	1.66740658570087	0.715236902950343	3.65639958191208	1.52010586117952	0
Loc_101877_Tr_1/1_Conf_1.000_Len_269	0.823774486221033	0.833703292850436	0	1.21879986063736	1.52010586117952	2.96790366970189
Loc_101879_Tr_1/1_Conf_1.000_Len_405	3.29509794488413	15.0066592713078	4.29142141770206	2.43759972127472	1.52010586117952	10.8823134555736
Loc_101880_Tr_1/1_Conf_1.000_Len_244	0.823774486221033	0.833703292850436	1.43047380590069	3.65639958191208	3.04021172235904	0
Loc_101881_Tr_1/1_Conf_1.000_Len_277	4.11887243110516	0	2.86094761180137	0	0	0.989301223233963
Loc_101882_Tr_1/1_Conf_1.000_Len_232	0	0	0	1.21879986063736	0	0
Loc_101883_Tr_1/1_Conf_1.000_Len_152	0.823774486221033	1.66740658570087	0	4.87519944254944	0	1.97860244646793
Loc_101884_Tr_1/1_Conf_1.000_Len_190	1.64754897244207	0	0	4.87519944254944	0	0
Loc_101885_Tr_1/1_Conf_1.000_Len_160	0	0.833703292850436	0.715236902950343	0	0	0
Loc_101889_Tr_1/1_Conf_1.000_Len_305	0	0	0.715236902950343	19.5007977701977	34.962434807129	0.989301223233963
Loc_101891_Tr_1/1_Conf_1.000_Len_186	0.823774486221033	1.66740658570087	0	0	0	0.989301223233963
Loc_101893_Tr_1/1_Conf_1.000_Len_205	0	0	0.715236902950343	1.21879986063736	0	1.97860244646793
Loc_101895_Tr_1/1_Conf_1.000_Len_163	0	0	0	0	1.52010586117952	1.97860244646793
Loc_101896_Tr_1/1_Conf_1.000_Len_205	0	0.833703292850436	1.43047380590069	0	0	0
Loc_101897_Tr_1/1_Conf_1.000_Len_287	0	0	0	1.21879986063736	0	2.96790366970189
Loc_101898_Tr_1/1_Conf_1.000_Len_230	0	0.833703292850436	0	0	0	0.989301223233963
Loc_1018_Tr_1/19_Conf_1.000_Len_273	0.823774486221033	1.66740658570087	2.14571070885103	1.21879986063736	1.52010586117952	2.96790366970189
Loc_1018_Tr_5/19_Conf_1.000_Len_301	0	0.833703292850436	10.0133166413048	2.43759972127472	1.52010586117952	0.989301223233963
Loc_101900_Tr_1/1_Conf_1.000_Len_810	11.5328428070945	21.6762856141113	3.57618451475171	8.53159902446152	15.2010586117952	4.94650611616982
Loc_101901_Tr_1/1_Conf_1.000_Len_166	1.64754897244207	0.833703292850436	5.0066583206524	8.53159902446152	1.52010586117952	4.94650611616982
Loc_101907_Tr_1/1_Conf_1.000_Len_254	2.4713234586631	0	2.14571070885103	0	0	0.989301223233963
Loc_101908_Tr_1/1_Conf_1.000_Len_189	0	0.833703292850436	0.715236902950343	2.43759972127472	0	1.97860244646793
Loc_101910_Tr_1/1_Conf_1.000_Len_331	0.823774486221033	0	0	0	0	2.96790366970189
Loc_101911_Tr_1/1_Conf_1.000_Len_210	9.06151934843136	6.66962634280348	1.43047380590069	2.43759972127472	4.56031758353856	0
Loc_101912_Tr_1/1_Conf_1.000_Len_427	5.76642140354723	4.16851646425218	3.57618451475171	0	0	0.989301223233963
Loc_101913_Tr_1/1_Conf_1.000_Len_313	1.64754897244207	0.833703292850436	0	14.6255983276483	0	0
Loc_101916_Tr_1/1_Conf_1.000_Len_255	0	0.833703292850436	0.715236902950343	2.43759972127472	4.56031758353856	0.989301223233963
Loc_101917_Tr_1/1_Conf_1.000_Len_170	0	0.833703292850436	0	2.43759972127472	1.52010586117952	1.97860244646793
Loc_101919_Tr_1/1_Conf_1.000_Len_232	0	1.66740658570087	0.715236902950343	0	0	2.96790366970189
Loc_101922_Tr_1/1_Conf_1.000_Len_1083	45.3075967421568	10.0044395142052	25.033291603262	18.2819979095604	24.3216937788723	9.89301223233963
Loc_101923_Tr_1/1_Conf_1.000_Len_409	0.823774486221033	0.833703292850436	4.29142141770206	6.0939993031868	9.12063516707712	0.989301223233963
Loc_101925_Tr_1/1_Conf_1.000_Len_338	2.4713234586631	0	3.57618451475171	0	3.04021172235904	3.95720489293585
Loc_101929_Tr_1/1_Conf_1.000_Len_173	0	0.833703292850436	0.715236902950343	2.43759972127472	0	1.97860244646793
Loc_101930_Tr_1/1_Conf_1.000_Len_270	1.64754897244207	0	0.715236902950343	1.21879986063736	1.52010586117952	0.989301223233963
Loc_101931_Tr_1/1_Conf_1.000_Len_264	4.9426469173262	2.50110987855131	0	2.43759972127472	0	2.96790366970189
Loc_101932_Tr_1/1_Conf_1.000_Len_205	0	0	0	0	0	4.94650611616982
Loc_101935_Tr_1/1_Conf_1.000_Len_453	4.9426469173262	9.17073622135479	0.715236902950343	2.43759972127472	0	1.97860244646793
Loc_101936_Tr_1/1_Conf_1.000_Len_621	0.823774486221033	7.50332963565392	11.4437904472055	2.43759972127472	1.52010586117952	10.8823134555736
Loc_101938_Tr_1/1_Conf_1.000_Len_240	0	0	0	0	0	0
Loc_101939_Tr_1/1_Conf_1.000_Len_281	0.823774486221033	0.833703292850436	0	2.43759972127472	1.52010586117952	0.989301223233963
Loc_10193_Tr_3/10_Conf_0.375_Len_1985	22.2419111279679	46.6873843996244	51.4970570124247	35.3451959584834	48.6433875577446	27.700434250551
Loc_101940_Tr_1/1_Conf_1.000_Len_268	4.9426469173262	0.833703292850436	0	2.43759972127472	1.52010586117952	2.96790366970189
Loc_101941_Tr_1/1_Conf_1.000_Len_174	9.88529383465239	4.16851646425218	4.29142141770206	0	1.52010586117952	0
Loc_101942_Tr_1/1_Conf_1.000_Len_199	4.9426469173262	2.50110987855131	3.57618451475171	1.21879986063736	0	0.989301223233963
Loc_101943_Tr_1/1_Conf_1.000_Len_291	2.4713234586631	5.00221975710261	7.15236902950343	1.21879986063736	3.04021172235904	0.989301223233963
Loc_101944_Tr_1/1_Conf_1.000_Len_480	3.29509794488413	5.00221975710261	4.29142141770206	3.65639958191208	1.52010586117952	7.91440978587171
Loc_101948_Tr_1/1_Conf_1.000_Len_278	0	0	0.715236902950343	0	0	1.97860244646793
Loc_101949_Tr_1/1_Conf_1.000_Len_164	0.823774486221033	0.833703292850436	0.715236902950343	1.21879986063736	0	0
Loc_101950_Tr_1/1_Conf_1.000_Len_721	3.29509794488413	5.00221975710261	2.86094761180137	0	4.56031758353856	6.92510856263774
Loc_101953_Tr_1/1_Conf_1.000_Len_288	0	1.66740658570087	2.14571070885103	1.21879986063736	1.52010586117952	1.97860244646793
Loc_101954_Tr_1/1_Conf_1.000_Len_258	0.823774486221033	0	0.715236902950343	0	1.52010586117952	0.989301223233963
Loc_101955_Tr_1/1_Conf_1.000_Len_670	11.5328428070945	10.8381428070557	50.7818201094743	6.0939993031868	68.4047637530784	19.7860244646793
Loc_101956_Tr_1/1_Conf_1.000_Len_284	0	0.833703292850436	3.57618451475171	1.21879986063736	3.04021172235904	4.94650611616982
Loc_101957_Tr_1/1_Conf_1.000_Len_651	2.4713234586631	1.66740658570087	5.72189522360274	1.21879986063736	4.56031758353856	7.91440978587171
Loc_101958_Tr_1/1_Conf_1.000_Len_366	7.4139703759893	1.66740658570087	4.29142141770206	1.21879986063736	3.04021172235904	0.989301223233963
Loc_101959_Tr_1/1_Conf_1.000_Len_172	0	4.16851646425218	0	0	0	2.96790366970189
Loc_10195_Tr_1/1_Conf_1.000_Len_1070	62.6068609527985	12.5055493927565	23.6028177973613	3.65639958191208	9.12063516707712	6.92510856263774
Loc_101961_Tr_3/3_Conf_0.667_Len_492	5.76642140354723	2.50110987855131	25.033291603262	2.43759972127472	4.56031758353856	8.90371100910567
Loc_101963_Tr_1/1_Conf_1.000_Len_194	2.4713234586631	0.833703292850436	1.43047380590069	1.21879986063736	0	2.96790366970189
Loc_101965_Tr_1/1_Conf_1.000_Len_271	4.9426469173262	0.833703292850436	8.58284283540411	0	4.56031758353856	0
Loc_101968_Tr_1/1_Conf_1.000_Len_235	1.64754897244207	5.00221975710261	0.715236902950343	8.53159902446152	9.12063516707712	13.8502171252755
Loc_101970_Tr_1/1_Conf_1.000_Len_434	0	0	0.715236902950343	8.53159902446152	0	0
Loc_101971_Tr_1/1_Conf_1.000_Len_367	3.29509794488413	4.16851646425218	4.29142141770206	4.87519944254944	0	1.97860244646793
Loc_101973_Tr_1/1_Conf_1.000_Len_154	1.64754897244207	0.833703292850436	0	0	0	2.96790366970189
Loc_101974_Tr_1/2_Conf_0.571_Len_994	419.301213486506	873.721050907256	1.43047380590069	7.31279916382416	6.08042344471808	0
Loc_101975_Tr_1/1_Conf_1.000_Len_509	9.88529383465239	5.00221975710261	5.72189522360274	1.21879986063736	15.2010586117952	6.92510856263774
Loc_101976_Tr_1/1_Conf_1.000_Len_363	4.11887243110516	2.50110987855131	0	3.65639958191208	1.52010586117952	0.989301223233963
Loc_101977_Tr_1/1_Conf_1.000_Len_290	0.823774486221033	2.50110987855131	2.14571070885103	0	3.04021172235904	2.96790366970189
Loc_101978_Tr_1/1_Conf_1.000_Len_520	4.9426469173262	3.33481317140174	1.43047380590069	1.21879986063736	6.08042344471808	2.96790366970189
Loc_101979_Tr_1/1_Conf_1.000_Len_181	4.9426469173262	0.833703292850436	2.86094761180137	1.21879986063736	0	0
Loc_101980_Tr_1/1_Conf_1.000_Len_427	0.823774486221033	2.50110987855131	1.43047380590069	4.87519944254944	3.04021172235904	0.989301223233963
Loc_101981_Tr_1/1_Conf_1.000_Len_507	2.4713234586631	0.833703292850436	5.72189522360274	2.43759972127472	1.52010586117952	6.92510856263774
Loc_101982_Tr_1/1_Conf_1.000_Len_158	2.4713234586631	0.833703292850436	0	2.43759972127472	3.04021172235904	2.96790366970189
Loc_101984_Tr_1/1_Conf_1.000_Len_167	0	0.833703292850436	0.715236902950343	0	3.04021172235904	0
Loc_101986_Tr_1/1_Conf_1.000_Len_187	1.64754897244207	0.833703292850436	0.715236902950343	0	0	6.92510856263774
Loc_101988_Tr_1/1_Conf_1.000_Len_201	3.29509794488413	0.833703292850436	2.14571070885103	2.43759972127472	3.04021172235904	3.95720489293585
Loc_101990_Tr_1/1_Conf_1.000_Len_218	0	1.66740658570087	0	1.21879986063736	0	6.92510856263774
Loc_101992_Tr_1/1_Conf_1.000_Len_171	3.29509794488413	0	0.715236902950343	0	0	0
Loc_101994_Tr_1/1_Conf_1.000_Len_277	2.4713234586631	0	1.43047380590069	3.65639958191208	0	3.95720489293585
Loc_101996_Tr_1/1_Conf_1.000_Len_393	1.64754897244207	4.16851646425218	2.86094761180137	1.21879986063736	6.08042344471808	1.97860244646793
Loc_101998_Tr_1/1_Conf_1.000_Len_197	3.29509794488413	0	1.43047380590069	0	1.52010586117952	0
Loc_101999_Tr_1/1_Conf_1.000_Len_230	0	0	0	0	0	0.989301223233963
Loc_102000_Tr_1/1_Conf_1.000_Len_161	0	0	0.715236902950343	1.21879986063736	1.52010586117952	0
Loc_102003_Tr_1/1_Conf_1.000_Len_176	0.823774486221033	0	3.57618451475171	1.21879986063736	0	1.97860244646793
Loc_102004_Tr_1/1_Conf_1.000_Len_224	1.64754897244207	0	0.715236902950343	0	0	0
Loc_102009_Tr_1/1_Conf_1.000_Len_370	0.823774486221033	3.33481317140174	0	2.43759972127472	1.52010586117952	0.989301223233963
Loc_102011_Tr_1/1_Conf_1.000_Len_390	4.11887243110516	2.50110987855131	2.86094761180137	2.43759972127472	15.2010586117952	0.989301223233963
Loc_102012_Tr_1/2_Conf_0.800_Len_1357	18.1230386968627	34.1818350068679	28.6094761180137	15.8443981882857	13.6809527506157	21.7646269111472
Loc_102012_Tr_2/2_Conf_0.800_Len_680	9.88529383465239	6.66962634280348	14.3047380590069	14.6255983276483	10.6407410282566	0.989301223233963
Loc_102013_Tr_1/1_Conf_1.000_Len_401	0	1.66740658570087	4.29142141770206	2.43759972127472	3.04021172235904	6.92510856263774
Loc_102015_Tr_1/1_Conf_1.000_Len_1326	12.3566172933155	6.66962634280348	15.0199749619572	9.75039888509887	6.08042344471808	2.96790366970189
Loc_102016_Tr_1/1_Conf_1.000_Len_270	1.64754897244207	1.66740658570087	3.57618451475171	4.87519944254944	1.52010586117952	1.97860244646793
Loc_102022_Tr_1/1_Conf_1.000_Len_294	0	0	5.0066583206524	0	0	0
Loc_102023_Tr_1/1_Conf_1.000_Len_181	0	0	0	0	0	3.95720489293585
Loc_102024_Tr_1/1_Conf_1.000_Len_213	0.823774486221033	1.66740658570087	0	0	3.04021172235904	0.989301223233963
Loc_102025_Tr_1/1_Conf_1.000_Len_344	3.29509794488413	2.50110987855131	1.43047380590069	3.65639958191208	1.52010586117952	2.96790366970189
Loc_102026_Tr_1/1_Conf_1.000_Len_394	0	0.833703292850436	0	0	0	1.97860244646793
Loc_102027_Tr_1/1_Conf_1.000_Len_293	0	0	0	0	0	0
Loc_10202_Tr_1/1_Conf_1.000_Len_889	0	0	0	3.65639958191208	0	0
Loc_102032_Tr_1/1_Conf_1.000_Len_225	0	1.66740658570087	2.14571070885103	0	0	0
Loc_102034_Tr_1/1_Conf_1.000_Len_278	1.64754897244207	9.17073622135479	0.715236902950343	4.87519944254944	0	0.989301223233963
Loc_102036_Tr_1/1_Conf_1.000_Len_425	0	0	0	3.65639958191208	9.12063516707712	4.94650611616982
Loc_102038_Tr_1/2_Conf_0.750_Len_538	9.06151934843136	9.17073622135479	15.0199749619572	7.31279916382416	6.08042344471808	1.97860244646793
Loc_102039_Tr_1/1_Conf_1.000_Len_194	0	1.66740658570087	2.14571070885103	0	0	0
Loc_102040_Tr_1/1_Conf_1.000_Len_241	1.64754897244207	1.66740658570087	2.86094761180137	1.21879986063736	1.52010586117952	3.95720489293585
Loc_102044_Tr_1/1_Conf_1.000_Len_415	4.11887243110516	0.833703292850436	0	3.65639958191208	16.7211644729747	0
Loc_102045_Tr_1/1_Conf_1.000_Len_1409	8.23774486221033	10.0044395142052	12.8742642531062	2.43759972127472	3.04021172235904	5.93580733940378
Loc_102046_Tr_1/1_Conf_1.000_Len_165	0	0	0.715236902950343	0	0	2.96790366970189
Loc_102047_Tr_1/1_Conf_1.000_Len_355	0.823774486221033	2.50110987855131	0	1.21879986063736	3.04021172235904	5.93580733940378
Loc_102049_Tr_1/1_Conf_1.000_Len_180	0.823774486221033	0.833703292850436	2.86094761180137	0	0	1.97860244646793
Loc_10204_Tr_4/6_Conf_0.400_Len_2482	0	0	0	0	0	18.7967232414453
Loc_102050_Tr_1/1_Conf_1.000_Len_303	0	0	2.86094761180137	2.43759972127472	1.52010586117952	0
Loc_102052_Tr_1/1_Conf_1.000_Len_211	0.823774486221033	0.833703292850436	1.43047380590069	0	0	0.989301223233963
Loc_102053_Tr_1/1_Conf_1.000_Len_377	1.64754897244207	1.66740658570087	0	10.9691987457362	1.52010586117952	0
Loc_102054_Tr_1/1_Conf_1.000_Len_221	0.823774486221033	0.833703292850436	0	1.21879986063736	3.04021172235904	0
Loc_102060_Tr_1/1_Conf_1.000_Len_510	1.64754897244207	8.33703292850435	2.86094761180137	2.43759972127472	1.52010586117952	2.96790366970189
Loc_102061_Tr_1/2_Conf_0.500_Len_448	8.23774486221033	0.833703292850436	5.72189522360274	3.65639958191208	3.04021172235904	5.93580733940378
Loc_102062_Tr_2/2_Conf_0.667_Len_315	1.64754897244207	0.833703292850436	0	0	3.04021172235904	0
Loc_102063_Tr_1/1_Conf_1.000_Len_152	0	0	0.715236902950343	0	0	0
Loc_102064_Tr_1/1_Conf_1.000_Len_173	0.823774486221033	0.833703292850436	0	0	0	1.97860244646793
Loc_102066_Tr_1/1_Conf_1.000_Len_204	0	3.33481317140174	0	0	0	0
Loc_102069_Tr_1/1_Conf_1.000_Len_203	1.64754897244207	0.833703292850436	1.43047380590069	2.43759972127472	3.04021172235904	0.989301223233963
Loc_102073_Tr_1/1_Conf_1.000_Len_220	0	0.833703292850436	0	0	0	4.94650611616982
Loc_102075_Tr_1/1_Conf_1.000_Len_212	0	0.833703292850436	2.86094761180137	2.43759972127472	1.52010586117952	0.989301223233963
Loc_102077_Tr_1/1_Conf_1.000_Len_181	0.823774486221033	0.833703292850436	11.4437904472055	2.43759972127472	0	0
Loc_102079_Tr_1/1_Conf_1.000_Len_617	11.5328428070945	0	5.72189522360274	3.65639958191208	0	1.97860244646793
Loc_102080_Tr_1/1_Conf_1.000_Len_156	0	0	0	0	0	2.96790366970189
Loc_102081_Tr_1/1_Conf_1.000_Len_214	2.4713234586631	2.50110987855131	0.715236902950343	3.65639958191208	3.04021172235904	3.95720489293585
Loc_102082_Tr_1/1_Conf_1.000_Len_176	0	0	0.715236902950343	3.65639958191208	1.52010586117952	0
Loc_102084_Tr_1/1_Conf_1.000_Len_250	0	4.16851646425218	4.29142141770206	0	0	3.95720489293585
Loc_102085_Tr_1/1_Conf_1.000_Len_184	0	5.00221975710261	0	0	3.04021172235904	0
Loc_102087_Tr_1/1_Conf_1.000_Len_256	0.823774486221033	7.50332963565392	1.43047380590069	0	1.52010586117952	0
Loc_102089_Tr_1/1_Conf_1.000_Len_357	1.64754897244207	2.50110987855131	3.57618451475171	2.43759972127472	6.08042344471808	0
Loc_102090_Tr_1/1_Conf_1.000_Len_197	0.823774486221033	1.66740658570087	2.14571070885103	7.31279916382416	3.04021172235904	0
Loc_102091_Tr_1/1_Conf_1.000_Len_853	4.11887243110516	15.8403625641583	7.15236902950343	4.87519944254944	7.6005293058976	6.92510856263774
Loc_102099_Tr_1/1_Conf_1.000_Len_246	1.64754897244207	0	3.57618451475171	1.21879986063736	3.04021172235904	1.97860244646793
Loc_102103_Tr_1/1_Conf_1.000_Len_296	1.64754897244207	2.50110987855131	0.715236902950343	3.65639958191208	6.08042344471808	1.97860244646793
Loc_102104_Tr_1/1_Conf_1.000_Len_310	0	0.833703292850436	0	0	0	8.90371100910567
Loc_102105_Tr_1/1_Conf_1.000_Len_249	0.823774486221033	0.833703292850436	2.14571070885103	1.21879986063736	0	2.96790366970189
Loc_102106_Tr_1/1_Conf_1.000_Len_178	0	2.50110987855131	2.14571070885103	1.21879986063736	0	0
Loc_102107_Tr_1/1_Conf_1.000_Len_261	0.823774486221033	0	4.29142141770206	0	0	0.989301223233963
Loc_102109_Tr_1/1_Conf_1.000_Len_249	0.823774486221033	10.0044395142052	8.58284283540411	0	3.04021172235904	0.989301223233963
Loc_10210_Tr_1/1_Conf_1.000_Len_514	9.88529383465239	7.50332963565392	11.4437904472055	9.75039888509887	1.52010586117952	3.95720489293585
Loc_102114_Tr_1/1_Conf_1.000_Len_415	4.9426469173262	5.00221975710261	1.43047380590069	4.87519944254944	0	0
Loc_102115_Tr_1/1_Conf_1.000_Len_329	0.823774486221033	2.50110987855131	0.715236902950343	0	3.04021172235904	2.96790366970189
Loc_102118_Tr_1/1_Conf_1.000_Len_443	7.4139703759893	0.833703292850436	6.43713212655308	8.53159902446152	62.3243403083603	10.8823134555736
Loc_102119_Tr_1/2_Conf_0.750_Len_565	3.29509794488413	9.17073622135479	1.43047380590069	1.21879986063736	7.6005293058976	6.92510856263774
Loc_102120_Tr_1/1_Conf_1.000_Len_254	1.64754897244207	0	1.43047380590069	1.21879986063736	0	3.95720489293585
Loc_102122_Tr_1/1_Conf_1.000_Len_178	4.11887243110516	0.833703292850436	0	0	0	0.989301223233963
Loc_102123_Tr_1/1_Conf_1.000_Len_878	8.23774486221033	5.00221975710261	6.43713212655308	3.65639958191208	3.04021172235904	14.8395183485095
Loc_102124_Tr_1/1_Conf_1.000_Len_317	7.4139703759893	0	1.43047380590069	0	1.52010586117952	0
Loc_102127_Tr_1/1_Conf_1.000_Len_271	0	1.66740658570087	2.14571070885103	0	0	0
Loc_102128_Tr_1/1_Conf_1.000_Len_254	3.29509794488413	2.50110987855131	2.86094761180137	0	0	0
Loc_102129_Tr_1/1_Conf_1.000_Len_284	0	0	7.15236902950343	1.21879986063736	0	0
Loc_102130_Tr_1/1_Conf_1.000_Len_240	0	0.833703292850436	0	0	0	0
Loc_102131_Tr_1/1_Conf_1.000_Len_361	5.76642140354723	7.50332963565392	7.86760593245377	3.65639958191208	3.04021172235904	9.89301223233963
Loc_102133_Tr_1/1_Conf_1.000_Len_246	0.823774486221033	1.66740658570087	2.14571070885103	4.87519944254944	1.52010586117952	0.989301223233963
Loc_102138_Tr_1/1_Conf_1.000_Len_303	0.823774486221033	3.33481317140174	0	1.21879986063736	1.52010586117952	1.97860244646793
Loc_102140_Tr_1/1_Conf_1.000_Len_445	0	2.50110987855131	4.29142141770206	7.31279916382416	0	3.95720489293585
Loc_102141_Tr_1/1_Conf_1.000_Len_175	0	0	0	3.65639958191208	0	0
Loc_102142_Tr_1/1_Conf_1.000_Len_193	0.823774486221033	0	2.14571070885103	1.21879986063736	0	0.989301223233963
Loc_102143_Tr_1/1_Conf_1.000_Len_270	3.29509794488413	0.833703292850436	0	2.43759972127472	0	0.989301223233963
Loc_102144_Tr_1/1_Conf_1.000_Len_253	3.29509794488413	2.50110987855131	2.14571070885103	0	3.04021172235904	0.989301223233963
Loc_102146_Tr_1/1_Conf_1.000_Len_264	3.29509794488413	0.833703292850436	3.57618451475171	1.21879986063736	0	0
Loc_102147_Tr_1/1_Conf_1.000_Len_157	0	0	0.715236902950343	2.43759972127472	0	0
Loc_102149_Tr_1/1_Conf_1.000_Len_323	1.64754897244207	2.50110987855131	2.14571070885103	0	1.52010586117952	2.96790366970189
Loc_10214_Tr_1/3_Conf_0.250_Len_588	0	0.833703292850436	0	9.75039888509887	7.6005293058976	0
Loc_102153_Tr_1/1_Conf_1.000_Len_172	0	0	0.715236902950343	0	0	4.94650611616982
Loc_102154_Tr_1/1_Conf_1.000_Len_193	0.823774486221033	0	0	3.65639958191208	0	0.989301223233963
Loc_102155_Tr_1/1_Conf_1.000_Len_166	4.11887243110516	0.833703292850436	4.29142141770206	7.31279916382416	6.08042344471808	0
Loc_102156_Tr_1/1_Conf_1.000_Len_196	2.4713234586631	3.33481317140174	0.715236902950343	2.43759972127472	10.6407410282566	15.8288195717434
Loc_102157_Tr_1/1_Conf_1.000_Len_1242	9.88529383465239	10.0044395142052	5.0066583206524	8.53159902446152	3.04021172235904	17.8074220182113
Loc_102158_Tr_1/1_Conf_1.000_Len_304	1.64754897244207	5.83592304995305	0	0	4.56031758353856	0
Loc_102159_Tr_1/1_Conf_1.000_Len_297	2.4713234586631	2.50110987855131	2.14571070885103	4.87519944254944	1.52010586117952	1.97860244646793
Loc_10215_Tr_1/5_Conf_0.154_Len_318	0	0	2.14571070885103	8.53159902446152	16.7211644729747	0
Loc_102165_Tr_1/1_Conf_1.000_Len_501	24.713234586631	13.339252685607	18.5961594767089	8.53159902446152	9.12063516707712	25.721831804083
Loc_102166_Tr_1/1_Conf_1.000_Len_168	0	0	0	2.43759972127472	0	0
Loc_102168_Tr_1/1_Conf_1.000_Len_156	0.823774486221033	0	0	2.43759972127472	1.52010586117952	0
Loc_102172_Tr_1/1_Conf_1.000_Len_192	0	0.833703292850436	0.715236902950343	2.43759972127472	0	0
Loc_102174_Tr_1/1_Conf_1.000_Len_269	3.29509794488413	5.83592304995305	3.57618451475171	2.43759972127472	0	1.97860244646793
Loc_102175_Tr_1/1_Conf_1.000_Len_924	12.3566172933155	9.17073622135479	12.1590273501558	1.21879986063736	4.56031758353856	5.93580733940378
Loc_102178_Tr_1/1_Conf_1.000_Len_361	12.3566172933155	13.339252685607	26.4637654091627	15.8443981882857	27.3619055012314	32.6469403667208
Loc_102179_Tr_1/1_Conf_1.000_Len_179	1.64754897244207	4.16851646425218	0	1.21879986063736	0	0
Loc_102180_Tr_1/1_Conf_1.000_Len_174	1.64754897244207	3.33481317140174	0.715236902950343	2.43759972127472	0	1.97860244646793
Loc_102182_Tr_1/1_Conf_1.000_Len_280	0	2.50110987855131	2.86094761180137	0	3.04021172235904	2.96790366970189
Loc_102188_Tr_2/2_Conf_0.667_Len_566	8.23774486221033	8.33703292850435	8.58284283540411	14.6255983276483	10.6407410282566	4.94650611616982
Loc_102191_Tr_1/1_Conf_1.000_Len_181	2.4713234586631	2.50110987855131	3.57618451475171	0	0	1.97860244646793
Loc_102192_Tr_1/1_Conf_1.000_Len_169	2.4713234586631	0	2.86094761180137	0	0	0
Loc_102193_Tr_1/1_Conf_1.000_Len_392	4.11887243110516	5.00221975710261	1.43047380590069	0	7.6005293058976	5.93580733940378
Loc_102194_Tr_1/1_Conf_1.000_Len_606	11.5328428070945	9.17073622135479	6.43713212655308	2.43759972127472	4.56031758353856	10.8823134555736
Loc_102195_Tr_1/1_Conf_1.000_Len_657	0	0	0.715236902950343	53.6271938680438	1.52010586117952	0
Loc_102196_Tr_1/1_Conf_1.000_Len_179	0	1.66740658570087	1.43047380590069	1.21879986063736	1.52010586117952	0.989301223233963
Loc_102198_Tr_1/1_Conf_1.000_Len_170	0	1.66740658570087	0	2.43759972127472	0	1.97860244646793
Loc_102199_Tr_1/1_Conf_1.000_Len_284	3.29509794488413	0	2.14571070885103	2.43759972127472	1.52010586117952	3.95720489293585
Loc_1021_Tr_3/15_Conf_1.000_Len_158	5.76642140354723	31.6807251283165	16.4504487678579	10.9691987457362	9.12063516707712	54.411567277868
Loc_102200_Tr_1/1_Conf_1.000_Len_1017	9.88529383465239	2.50110987855131	5.72189522360274	10.9691987457362	1.52010586117952	1.97860244646793
Loc_102202_Tr_1/1_Conf_1.000_Len_338	1.64754897244207	0	2.14571070885103	0	4.56031758353856	0.989301223233963
Loc_102203_Tr_1/1_Conf_1.000_Len_200	0	1.66740658570087	1.43047380590069	3.65639958191208	0	1.97860244646793
Loc_102204_Tr_1/1_Conf_1.000_Len_242	0	0	0	6.0939993031868	1.52010586117952	0.989301223233963
Loc_102205_Tr_1/2_Conf_0.833_Len_1354	0	0.833703292850436	6.43713212655308	0	7.6005293058976	0.989301223233963
Loc_102205_Tr_2/2_Conf_0.833_Len_1330	0	0	0	0	0	0
Loc_102206_Tr_1/1_Conf_1.000_Len_340	4.9426469173262	3.33481317140174	5.72189522360274	0	3.04021172235904	6.92510856263774
Loc_102207_Tr_1/1_Conf_1.000_Len_164	1.64754897244207	0.833703292850436	0	0	0	1.97860244646793
Loc_102208_Tr_1/1_Conf_1.000_Len_200	0.823774486221033	2.50110987855131	3.57618451475171	3.65639958191208	0	0.989301223233963
Loc_102209_Tr_1/1_Conf_1.000_Len_194	0.823774486221033	0	0	1.21879986063736	0	4.94650611616982
Loc_102210_Tr_1/1_Conf_1.000_Len_268	0	0.833703292850436	0	2.43759972127472	0	0.989301223233963
Loc_102211_Tr_1/1_Conf_1.000_Len_228	1.64754897244207	0.833703292850436	2.14571070885103	1.21879986063736	1.52010586117952	1.97860244646793
Loc_102213_Tr_2/2_Conf_0.667_Len_570	21.4181366417469	24.1773954926626	33.6161344386661	23.1571973521098	9.12063516707712	13.8502171252755
Loc_102215_Tr_1/1_Conf_1.000_Len_322	3.29509794488413	10.0044395142052	0	2.43759972127472	0	0.989301223233963
Loc_102216_Tr_2/4_Conf_0.571_Len_886	1.64754897244207	0	5.0066583206524	2.43759972127472	0	0
Loc_102216_Tr_4/4_Conf_0.571_Len_950	0	0	4.29142141770206	0	0	0
Loc_102220_Tr_1/1_Conf_1.000_Len_157	0	1.66740658570087	0	0	0	0
Loc_102221_Tr_1/1_Conf_1.000_Len_179	0.823774486221033	0	1.43047380590069	2.43759972127472	3.04021172235904	0
Loc_102222_Tr_1/1_Conf_1.000_Len_282	0.823774486221033	0.833703292850436	1.43047380590069	3.65639958191208	0	3.95720489293585
Loc_102223_Tr_1/1_Conf_1.000_Len_208	3.29509794488413	2.50110987855131	1.43047380590069	1.21879986063736	1.52010586117952	0.989301223233963
Loc_102224_Tr_1/1_Conf_1.000_Len_195	0	0	0.715236902950343	0	1.52010586117952	1.97860244646793
Loc_102225_Tr_2/2_Conf_0.750_Len_472	1.64754897244207	6.66962634280348	37.9075558563682	0	22.8015879176928	9.89301223233963
Loc_102228_Tr_1/1_Conf_1.000_Len_243	1.64754897244207	0.833703292850436	0	0	0	0
Loc_102231_Tr_1/1_Conf_1.000_Len_191	0.823774486221033	0.833703292850436	1.43047380590069	2.43759972127472	1.52010586117952	0.989301223233963
Loc_102233_Tr_1/2_Conf_0.750_Len_2022	46.9551457145989	65.028856842334	27.179002312113	4.87519944254944	100.326986837848	11.8716146788076
Loc_102235_Tr_1/1_Conf_1.000_Len_175	0	0	0	0	0	0
Loc_102236_Tr_1/1_Conf_1.000_Len_169	0.823774486221033	0.833703292850436	0.715236902950343	0	0	0
Loc_102239_Tr_1/1_Conf_1.000_Len_192	0	0	0	0	1.52010586117952	0
Loc_102241_Tr_1/1_Conf_1.000_Len_288	0.823774486221033	0	0	1.21879986063736	24.3216937788723	0.989301223233963
Loc_102243_Tr_1/2_Conf_0.667_Len_426	3.29509794488413	0.833703292850436	11.4437904472055	0	1.52010586117952	0
Loc_102245_Tr_1/1_Conf_1.000_Len_280	0.823774486221033	0.833703292850436	2.86094761180137	3.65639958191208	0	0
Loc_102246_Tr_1/1_Conf_1.000_Len_274	0	0	0	15.8443981882857	1.52010586117952	0
Loc_102247_Tr_1/1_Conf_1.000_Len_257	1.64754897244207	1.66740658570087	1.43047380590069	1.21879986063736	1.52010586117952	3.95720489293585
Loc_102249_Tr_1/1_Conf_1.000_Len_177	0	0.833703292850436	1.43047380590069	1.21879986063736	1.52010586117952	0
Loc_102250_Tr_1/1_Conf_1.000_Len_160	0	1.66740658570087	0	1.21879986063736	1.52010586117952	0
Loc_102252_Tr_1/1_Conf_1.000_Len_208	1.64754897244207	3.33481317140174	0	0	6.08042344471808	0.989301223233963
Loc_102255_Tr_1/1_Conf_1.000_Len_471	2.4713234586631	1.66740658570087	1.43047380590069	1.21879986063736	3.04021172235904	2.96790366970189
Loc_102256_Tr_1/1_Conf_1.000_Len_186	3.29509794488413	0.833703292850436	0.715236902950343	1.21879986063736	0	0.989301223233963
Loc_102257_Tr_1/1_Conf_1.000_Len_153	14.0041662657576	5.83592304995305	0.715236902950343	4.87519944254944	4.56031758353856	0.989301223233963
Loc_102258_Tr_1/1_Conf_1.000_Len_280	0.823774486221033	0.833703292850436	2.86094761180137	3.65639958191208	3.04021172235904	4.94650611616982
Loc_102259_Tr_1/1_Conf_1.000_Len_333	4.11887243110516	0.833703292850436	2.86094761180137	0	0	1.97860244646793
Loc_102261_Tr_1/1_Conf_1.000_Len_236	3.29509794488413	0.833703292850436	0	1.21879986063736	1.52010586117952	1.97860244646793
Loc_102262_Tr_1/1_Conf_1.000_Len_384	13.1803917795365	3.33481317140174	3.57618451475171	3.65639958191208	10.6407410282566	1.97860244646793
Loc_102263_Tr_1/1_Conf_1.000_Len_163	0	0	0	0	0	0
Loc_102265_Tr_1/1_Conf_1.000_Len_356	2.4713234586631	6.66962634280348	6.43713212655308	3.65639958191208	0	0
Loc_102266_Tr_1/1_Conf_1.000_Len_197	0	0	0	0	0	1.97860244646793
Loc_102270_Tr_1/1_Conf_1.000_Len_214	1.64754897244207	0.833703292850436	2.14571070885103	0	3.04021172235904	0
Loc_102272_Tr_1/1_Conf_1.000_Len_179	0.823774486221033	3.33481317140174	2.14571070885103	1.21879986063736	0	0
Loc_102274_Tr_1/1_Conf_1.000_Len_368	1.64754897244207	2.50110987855131	2.14571070885103	0	3.04021172235904	0
Loc_102275_Tr_1/1_Conf_1.000_Len_221	4.9426469173262	5.00221975710261	0.715236902950343	1.21879986063736	0	3.95720489293585
Loc_102276_Tr_1/1_Conf_1.000_Len_183	0	0	0.715236902950343	3.65639958191208	4.56031758353856	0.989301223233963
Loc_102279_Tr_1/1_Conf_1.000_Len_335	3.29509794488413	2.50110987855131	1.43047380590069	0	4.56031758353856	0
Loc_102280_Tr_1/1_Conf_1.000_Len_313	1.64754897244207	0.833703292850436	2.86094761180137	0	1.52010586117952	1.97860244646793
Loc_102283_Tr_1/1_Conf_1.000_Len_318	0	0	0	19.5007977701977	0	0
Loc_102284_Tr_1/1_Conf_1.000_Len_193	0.823774486221033	1.66740658570087	0.715236902950343	0	0	0.989301223233963
Loc_102285_Tr_1/1_Conf_1.000_Len_176	5.76642140354723	0.833703292850436	1.43047380590069	0	3.04021172235904	1.97860244646793
Loc_102286_Tr_2/2_Conf_0.667_Len_1025	7.4139703759893	10.0044395142052	5.72189522360274	2.43759972127472	9.12063516707712	22.7539281343812
Loc_102287_Tr_1/1_Conf_1.000_Len_264	0	1.66740658570087	0.715236902950343	2.43759972127472	22.8015879176928	19.7860244646793
Loc_102290_Tr_1/1_Conf_1.000_Len_183	0.823774486221033	0	0.715236902950343	0	0	0
Loc_102291_Tr_1/1_Conf_1.000_Len_411	0.823774486221033	4.16851646425218	5.0066583206524	1.21879986063736	4.56031758353856	1.97860244646793
Loc_102292_Tr_1/1_Conf_1.000_Len_381	3.29509794488413	0.833703292850436	2.14571070885103	4.87519944254944	1.52010586117952	0.989301223233963
Loc_102293_Tr_1/1_Conf_1.000_Len_248	14.0041662657576	5.83592304995305	7.15236902950343	14.6255983276483	10.6407410282566	2.96790366970189
Loc_102294_Tr_1/1_Conf_1.000_Len_197	0	0	2.86094761180137	1.21879986063736	0	0
Loc_102297_Tr_1/1_Conf_1.000_Len_423	2.4713234586631	1.66740658570087	5.72189522360274	1.21879986063736	6.08042344471808	5.93580733940378
Loc_102298_Tr_1/3_Conf_0.600_Len_252	2.4713234586631	5.83592304995305	4.29142141770206	3.65639958191208	3.04021172235904	0
Loc_102298_Tr_3/3_Conf_0.600_Len_312	0.823774486221033	5.83592304995305	3.57618451475171	1.21879986063736	0	9.89301223233963
Loc_102299_Tr_1/1_Conf_1.000_Len_308	3.29509794488413	0	0	3.65639958191208	3.04021172235904	0
Loc_10229_Tr_6/10_Conf_0.269_Len_1862	2.4713234586631	28.3459119569148	11.4437904472055	1.21879986063736	0	0.989301223233963
Loc_1022_Tr_20/31_Conf_1.000_Len_218	0	0	1.43047380590069	0	0	8.90371100910567
Loc_1022_Tr_3/31_Conf_1.000_Len_106	0	2.50110987855131	0	0	0	1.97860244646793
Loc_1022_Tr_8/31_Conf_1.000_Len_178	9.88529383465239	33.3481317140174	15.7352118649075	10.9691987457362	7.6005293058976	28.6897354737849
Loc_102300_Tr_1/1_Conf_1.000_Len_433	7.4139703759893	0.833703292850436	2.86094761180137	1.21879986063736	0	0
Loc_102302_Tr_1/1_Conf_1.000_Len_602	14.8279407519786	32.514428421167	12.1590273501558	2.43759972127472	13.6809527506157	4.94650611616982
Loc_102307_Tr_1/1_Conf_1.000_Len_361	4.11887243110516	0.833703292850436	8.58284283540411	4.87519944254944	6.08042344471808	3.95720489293585
Loc_102308_Tr_1/1_Conf_1.000_Len_285	3.29509794488413	0.833703292850436	0	2.43759972127472	4.56031758353856	0.989301223233963
Loc_102311_Tr_1/1_Conf_1.000_Len_471	4.11887243110516	1.66740658570087	5.72189522360274	3.65639958191208	3.04021172235904	3.95720489293585
Loc_102313_Tr_1/1_Conf_1.000_Len_209	0	1.66740658570087	0	0	6.08042344471808	0
Loc_102316_Tr_1/1_Conf_1.000_Len_327	0	4.16851646425218	0.715236902950343	2.43759972127472	0	0.989301223233963
Loc_102317_Tr_1/1_Conf_1.000_Len_203	0	6.66962634280348	1.43047380590069	0	3.04021172235904	0
Loc_10231_Tr_1/12_Conf_1.000_Len_226	3.29509794488413	0	5.0066583206524	0	0	0
Loc_10231_Tr_9/12_Conf_0.255_Len_1538	45.3075967421568	60.0266370852314	105.855061636651	24.3759972127472	39.5227523906675	202.806750762962
Loc_102320_Tr_1/1_Conf_1.000_Len_537	4.11887243110516	5.00221975710261	4.29142141770206	0	9.12063516707712	1.97860244646793
Loc_102322_Tr_1/1_Conf_1.000_Len_235	4.11887243110516	2.50110987855131	3.57618451475171	1.21879986063736	1.52010586117952	1.97860244646793
Loc_102323_Tr_1/1_Conf_1.000_Len_366	0	0	0.715236902950343	0	34.962434807129	0
Loc_102324_Tr_1/1_Conf_1.000_Len_217	0.823774486221033	0.833703292850436	0.715236902950343	0	0	2.96790366970189
Loc_102325_Tr_1/1_Conf_1.000_Len_153	1.64754897244207	0	2.14571070885103	0	1.52010586117952	2.96790366970189
Loc_102327_Tr_1/1_Conf_1.000_Len_187	1.64754897244207	0.833703292850436	0.715236902950343	1.21879986063736	0	0
Loc_102328_Tr_1/1_Conf_1.000_Len_271	0.823774486221033	6.66962634280348	0.715236902950343	2.43759972127472	3.04021172235904	3.95720489293585
Loc_102329_Tr_1/1_Conf_1.000_Len_1426	16.4754897244207	14.1729559784574	8.58284283540411	12.1879986063736	6.08042344471808	12.8609159020415
Loc_102333_Tr_1/1_Conf_1.000_Len_369	1.64754897244207	2.50110987855131	4.29142141770206	0	4.56031758353856	0.989301223233963
Loc_102334_Tr_1/1_Conf_1.000_Len_179	0	3.33481317140174	0.715236902950343	0	3.04021172235904	1.97860244646793
Loc_102335_Tr_1/1_Conf_1.000_Len_404	5.76642140354723	9.17073622135479	5.72189522360274	7.31279916382416	6.08042344471808	4.94650611616982
Loc_102337_Tr_1/1_Conf_1.000_Len_159	0	0	0	0	0	0
Loc_102339_Tr_1/1_Conf_1.000_Len_185	0	0	0.715236902950343	0	0	0
Loc_10233_Tr_1/18_Conf_1.000_Len_100	0	0	0.715236902950343	1.21879986063736	1.52010586117952	0
Loc_10233_Tr_4/18_Conf_1.000_Len_167	0	0	1.43047380590069	2.43759972127472	4.56031758353856	0.989301223233963
Loc_10233_Tr_7/18_Conf_1.000_Len_175	0.823774486221033	1.66740658570087	0	7.31279916382416	3.04021172235904	0
Loc_10233_Tr_8/18_Conf_1.000_Len_273	2.4713234586631	0	0	2.43759972127472	3.04021172235904	3.95720489293585
Loc_102340_Tr_1/1_Conf_1.000_Len_243	6.59019588976826	0.833703292850436	0.715236902950343	0	3.04021172235904	0
Loc_102341_Tr_1/1_Conf_1.000_Len_520	0	0	0	0	0	18.7967232414453
Loc_102345_Tr_1/1_Conf_1.000_Len_210	1.64754897244207	0.833703292850436	0.715236902950343	1.21879986063736	1.52010586117952	0
Loc_102346_Tr_2/2_Conf_0.667_Len_379	0	7.50332963565392	12.1590273501558	12.1879986063736	25.8417996400518	11.8716146788076
Loc_102347_Tr_1/1_Conf_1.000_Len_311	1.64754897244207	3.33481317140174	2.86094761180137	1.21879986063736	9.12063516707712	5.93580733940378
Loc_102350_Tr_1/1_Conf_1.000_Len_168	3.29509794488413	0.833703292850436	5.72189522360274	1.21879986063736	3.04021172235904	0
Loc_102353_Tr_2/2_Conf_0.667_Len_662	2.4713234586631	13.339252685607	2.14571070885103	24.3759972127472	56.2439168636422	0.989301223233963
Loc_102354_Tr_1/1_Conf_1.000_Len_165	0.823774486221033	0.833703292850436	1.43047380590069	0	0	0
Loc_102356_Tr_1/1_Conf_1.000_Len_291	1.64754897244207	1.66740658570087	0.715236902950343	0	3.04021172235904	0
Loc_102357_Tr_1/1_Conf_1.000_Len_217	1.64754897244207	1.66740658570087	2.14571070885103	2.43759972127472	0	0.989301223233963
Loc_102358_Tr_1/1_Conf_1.000_Len_591	6.59019588976826	9.17073622135479	2.86094761180137	0	4.56031758353856	3.95720489293585
Loc_102362_Tr_1/1_Conf_1.000_Len_211	2.4713234586631	0	2.14571070885103	0	1.52010586117952	0.989301223233963
Loc_102363_Tr_1/1_Conf_1.000_Len_195	0.823774486221033	3.33481317140174	3.57618451475171	2.43759972127472	1.52010586117952	11.8716146788076
Loc_102365_Tr_1/1_Conf_1.000_Len_229	0	0	3.57618451475171	1.21879986063736	0	2.96790366970189
Loc_102367_Tr_1/1_Conf_1.000_Len_185	0.823774486221033	0	2.86094761180137	0	0	0.989301223233963
Loc_102369_Tr_1/1_Conf_1.000_Len_195	23.88946010041	15.8403625641583	14.3047380590069	19.5007977701977	12.1608468894362	3.95720489293585
Loc_102370_Tr_1/1_Conf_1.000_Len_450	3.29509794488413	2.50110987855131	0.715236902950343	18.2819979095604	4.56031758353856	2.96790366970189
Loc_102371_Tr_1/1_Conf_1.000_Len_382	0	0	1.43047380590069	0	0	7.91440978587171
Loc_102372_Tr_1/1_Conf_1.000_Len_136	0	0.833703292850436	0.715236902950343	1.21879986063736	4.56031758353856	0
Loc_102374_Tr_1/1_Conf_1.000_Len_162	0	1.66740658570087	0	0	0	2.96790366970189
Loc_102375_Tr_1/1_Conf_1.000_Len_726	4.9426469173262	4.16851646425218	3.57618451475171	10.9691987457362	3.04021172235904	0
Loc_102376_Tr_1/1_Conf_1.000_Len_155	0	0.833703292850436	2.14571070885103	1.21879986063736	0	0.989301223233963
Loc_102377_Tr_1/1_Conf_1.000_Len_191	0	1.66740658570087	5.0066583206524	1.21879986063736	0	0.989301223233963
Loc_102380_Tr_1/1_Conf_1.000_Len_158	0.823774486221033	0	0	2.43759972127472	0	0
Loc_102382_Tr_1/1_Conf_1.000_Len_561	6.59019588976826	2.50110987855131	2.14571070885103	1.21879986063736	10.6407410282566	0
Loc_102383_Tr_1/1_Conf_1.000_Len_454	8.23774486221033	0	1.43047380590069	2.43759972127472	6.08042344471808	0
Loc_102385_Tr_1/1_Conf_1.000_Len_187	0.823774486221033	0	0.715236902950343	0	0	0
Loc_102389_Tr_1/1_Conf_1.000_Len_164	0	1.66740658570087	1.43047380590069	2.43759972127472	0	1.97860244646793
Loc_102391_Tr_1/1_Conf_1.000_Len_433	5.76642140354723	4.16851646425218	2.14571070885103	2.43759972127472	3.04021172235904	1.97860244646793
Loc_102393_Tr_1/1_Conf_1.000_Len_342	1.64754897244207	0	0.715236902950343	20.7195976308351	1.52010586117952	0
Loc_102394_Tr_1/1_Conf_1.000_Len_666	0	0	0.715236902950343	0	0	2.96790366970189
Loc_102397_Tr_1/1_Conf_1.000_Len_338	0.823774486221033	3.33481317140174	0.715236902950343	2.43759972127472	1.52010586117952	2.96790366970189
Loc_102398_Tr_1/1_Conf_1.000_Len_427	8.23774486221033	14.1729559784574	7.86760593245377	3.65639958191208	4.56031758353856	6.92510856263774
Loc_10239_Tr_1/1_Conf_1.000_Len_773	2.4713234586631	6.66962634280348	7.15236902950343	6.0939993031868	7.6005293058976	11.8716146788076
Loc_102401_Tr_1/1_Conf_1.000_Len_457	4.9426469173262	8.33703292850435	7.15236902950343	1.21879986063736	4.56031758353856	1.97860244646793
Loc_102404_Tr_1/1_Conf_1.000_Len_212	2.4713234586631	4.16851646425218	3.57618451475171	0	4.56031758353856	0.989301223233963
Loc_102405_Tr_1/1_Conf_1.000_Len_283	0	0	0.715236902950343	0	1.52010586117952	1.97860244646793
Loc_102406_Tr_1/1_Conf_1.000_Len_300	2.4713234586631	3.33481317140174	0	0	3.04021172235904	0
Loc_102407_Tr_1/1_Conf_1.000_Len_161	0	10.0044395142052	0.715236902950343	0	0	17.8074220182113
Loc_10240_Tr_2/2_Conf_0.800_Len_297	13.1803917795365	15.0066592713078	42.9142141770206	7.31279916382416	21.2814820565133	57.3794709475699
Loc_102410_Tr_1/1_Conf_1.000_Len_371	4.11887243110516	7.50332963565392	5.72189522360274	6.0939993031868	6.08042344471808	1.97860244646793
Loc_102411_Tr_1/1_Conf_1.000_Len_178	0	3.33481317140174	0	2.43759972127472	7.6005293058976	0.989301223233963
Loc_102414_Tr_1/1_Conf_1.000_Len_342	0	0	19.3113963796593	0	0	0
Loc_102420_Tr_1/1_Conf_1.000_Len_174	0	0	2.14571070885103	2.43759972127472	1.52010586117952	0.989301223233963
Loc_102421_Tr_1/1_Conf_1.000_Len_161	3.29509794488413	1.66740658570087	2.86094761180137	1.21879986063736	10.6407410282566	1.97860244646793
Loc_102422_Tr_1/1_Conf_1.000_Len_232	1.64754897244207	0.833703292850436	6.43713212655308	0	4.56031758353856	1.97860244646793
Loc_102423_Tr_1/1_Conf_1.000_Len_409	0	0.833703292850436	0	1.21879986063736	94.2465633931302	11.8716146788076
Loc_102424_Tr_1/1_Conf_1.000_Len_219	3.29509794488413	3.33481317140174	2.86094761180137	3.65639958191208	1.52010586117952	0
Loc_102425_Tr_1/1_Conf_1.000_Len_209	1.64754897244207	0.833703292850436	0.715236902950343	1.21879986063736	0	0.989301223233963
Loc_102426_Tr_1/1_Conf_1.000_Len_254	0.823774486221033	1.66740658570087	0.715236902950343	2.43759972127472	1.52010586117952	0.989301223233963
Loc_102428_Tr_1/1_Conf_1.000_Len_790	4.11887243110516	5.83592304995305	1.43047380590069	1.21879986063736	0	0
Loc_102430_Tr_1/1_Conf_1.000_Len_317	0.823774486221033	3.33481317140174	1.43047380590069	2.43759972127472	0	2.96790366970189
Loc_102433_Tr_1/1_Conf_1.000_Len_483	0	0.833703292850436	1.43047380590069	0	25.8417996400518	0
Loc_102436_Tr_1/1_Conf_1.000_Len_257	1.64754897244207	0	1.43047380590069	0	3.04021172235904	0
Loc_102438_Tr_1/1_Conf_1.000_Len_280	4.11887243110516	4.16851646425218	2.86094761180137	0	1.52010586117952	0
Loc_102439_Tr_1/1_Conf_1.000_Len_330	9.06151934843136	1.66740658570087	1.43047380590069	2.43759972127472	1.52010586117952	0.989301223233963
Loc_102441_Tr_1/1_Conf_1.000_Len_354	12.3566172933155	28.3459119569148	0.715236902950343	6.0939993031868	6.08042344471808	4.94650611616982
Loc_102442_Tr_1/1_Conf_1.000_Len_376	1.64754897244207	1.66740658570087	10.7285535442551	0	0	10.8823134555736
Loc_102443_Tr_1/1_Conf_1.000_Len_157	1.64754897244207	0.833703292850436	4.29142141770206	0	0	0
Loc_102444_Tr_1/1_Conf_1.000_Len_305	2.4713234586631	0	1.43047380590069	2.43759972127472	0	0.989301223233963
Loc_102445_Tr_1/1_Conf_1.000_Len_444	4.11887243110516	0.833703292850436	12.8742642531062	0	6.08042344471808	0.989301223233963
Loc_102448_Tr_1/1_Conf_1.000_Len_258	0.823774486221033	0.833703292850436	0.715236902950343	0	0	0.989301223233963
Loc_102449_Tr_1/1_Conf_1.000_Len_288	0	1.66740658570087	0	0	1.52010586117952	0
Loc_10244_Tr_1/1_Conf_1.000_Len_2441	65.0781844114616	25.0110987855131	31.4704237298151	19.5007977701977	62.3243403083603	69.2510856263774
Loc_102450_Tr_1/1_Conf_1.000_Len_214	4.11887243110516	0	0.715236902950343	1.21879986063736	0	0.989301223233963
Loc_102453_Tr_1/1_Conf_1.000_Len_235	0.823774486221033	0.833703292850436	1.43047380590069	0	1.52010586117952	0
Loc_102456_Tr_1/1_Conf_1.000_Len_288	1.64754897244207	2.50110987855131	2.86094761180137	0	4.56031758353856	0.989301223233963
Loc_102457_Tr_1/1_Conf_1.000_Len_251	3.29509794488413	1.66740658570087	2.86094761180137	1.21879986063736	0	0
Loc_102461_Tr_1/1_Conf_1.000_Len_267	2.4713234586631	1.66740658570087	3.57618451475171	3.65639958191208	6.08042344471808	2.96790366970189
Loc_102466_Tr_1/1_Conf_1.000_Len_277	0	0	0	0	0	1.97860244646793
Loc_102468_Tr_1/1_Conf_1.000_Len_410	0	0.833703292850436	0	1.21879986063736	0	0
Loc_102472_Tr_1/1_Conf_1.000_Len_514	9.06151934843136	1.66740658570087	7.86760593245377	2.43759972127472	3.04021172235904	0
Loc_102473_Tr_1/1_Conf_1.000_Len_224	0	1.66740658570087	1.43047380590069	0	0	0
Loc_102474_Tr_1/1_Conf_1.000_Len_423	2.4713234586631	2.50110987855131	2.14571070885103	3.65639958191208	0	4.94650611616982
Loc_102475_Tr_1/1_Conf_1.000_Len_234	1.64754897244207	0.833703292850436	0	4.87519944254944	1.52010586117952	4.94650611616982
Loc_102476_Tr_1/1_Conf_1.000_Len_604	41.1887243110516	15.8403625641583	0	160.881581604131	7.6005293058976	6.92510856263774
Loc_102477_Tr_1/1_Conf_1.000_Len_439	0	0	0	0	0	0.989301223233963
Loc_102481_Tr_1/1_Conf_1.000_Len_285	0.823774486221033	0.833703292850436	2.14571070885103	0	0	0.989301223233963
Loc_102484_Tr_1/1_Conf_1.000_Len_530	17.2992642106417	4.16851646425218	15.0199749619572	14.6255983276483	6.08042344471808	4.94650611616982
Loc_102485_Tr_1/1_Conf_1.000_Len_434	5.76642140354723	0.833703292850436	6.43713212655308	20.7195976308351	12.1608468894362	0
Loc_102487_Tr_1/1_Conf_1.000_Len_288	4.9426469173262	3.33481317140174	0	0	0	0
Loc_102488_Tr_1/1_Conf_1.000_Len_249	0.823774486221033	0.833703292850436	2.14571070885103	0	3.04021172235904	0.989301223233963
Loc_102489_Tr_1/1_Conf_1.000_Len_206	0	0.833703292850436	0	0	1.52010586117952	0
Loc_102492_Tr_1/1_Conf_1.000_Len_289	0.823774486221033	0.833703292850436	2.14571070885103	2.43759972127472	1.52010586117952	0
Loc_102493_Tr_1/1_Conf_1.000_Len_245	1.64754897244207	1.66740658570087	0	0	3.04021172235904	1.97860244646793
Loc_102496_Tr_1/1_Conf_1.000_Len_320	0.823774486221033	0.833703292850436	2.14571070885103	1.21879986063736	1.52010586117952	1.97860244646793
Loc_102499_Tr_1/2_Conf_0.750_Len_1509	15.6517152381996	26.6785053712139	20.0266332826096	4.87519944254944	6.08042344471808	5.93580733940378
Loc_102500_Tr_1/1_Conf_1.000_Len_247	0.823774486221033	0	3.57618451475171	0	0	3.95720489293585
Loc_102501_Tr_1/1_Conf_1.000_Len_171	0	1.66740658570087	0	1.21879986063736	0	0
Loc_102503_Tr_1/1_Conf_1.000_Len_197	0.823774486221033	0.833703292850436	0	0	0	0.989301223233963
Loc_102504_Tr_1/1_Conf_1.000_Len_198	1.64754897244207	0	4.29142141770206	2.43759972127472	0	0
Loc_102507_Tr_2/2_Conf_0.667_Len_202	0	0.833703292850436	0.715236902950343	0	0	0.989301223233963
Loc_102508_Tr_1/1_Conf_1.000_Len_243	1.64754897244207	1.66740658570087	0	2.43759972127472	1.52010586117952	3.95720489293585
Loc_102509_Tr_1/1_Conf_1.000_Len_188	1.64754897244207	0.833703292850436	1.43047380590069	0	0	0.989301223233963
Loc_102516_Tr_1/1_Conf_1.000_Len_525	0.823774486221033	4.16851646425218	0.715236902950343	6.0939993031868	1.52010586117952	0
Loc_102517_Tr_1/1_Conf_1.000_Len_179	0	0	1.43047380590069	0	0	0
Loc_102518_Tr_1/1_Conf_1.000_Len_571	5.76642140354723	3.33481317140174	0.715236902950343	0	1.52010586117952	3.95720489293585
Loc_102519_Tr_1/1_Conf_1.000_Len_159	1.64754897244207	0.833703292850436	0	1.21879986063736	0	0.989301223233963
Loc_102521_Tr_1/1_Conf_1.000_Len_245	0	0.833703292850436	0	2.43759972127472	0	0.989301223233963
Loc_102524_Tr_1/1_Conf_1.000_Len_177	0	0	0	6.0939993031868	7.6005293058976	0
Loc_102525_Tr_1/1_Conf_1.000_Len_292	3.29509794488413	1.66740658570087	1.43047380590069	0	0	1.97860244646793
Loc_102527_Tr_1/1_Conf_1.000_Len_256	1.64754897244207	0	2.86094761180137	0	1.52010586117952	0.989301223233963
Loc_102528_Tr_1/1_Conf_1.000_Len_718	0.823774486221033	4.16851646425218	4.29142141770206	8.53159902446152	4.56031758353856	0.989301223233963
Loc_102529_Tr_1/1_Conf_1.000_Len_193	5.76642140354723	18.3414724427096	10.7285535442551	12.1879986063736	4.56031758353856	3.95720489293585
Loc_10252_Tr_1/1_Conf_1.000_Len_469	88.1438700256505	316.807251283165	225.299624429358	104.816788014813	53.2037051412832	125.641255350713
Loc_102530_Tr_1/1_Conf_1.000_Len_327	3.29509794488413	1.66740658570087	2.86094761180137	2.43759972127472	3.04021172235904	0.989301223233963
Loc_102531_Tr_1/1_Conf_1.000_Len_327	2.4713234586631	0.833703292850436	2.14571070885103	6.0939993031868	0	0
Loc_102532_Tr_1/1_Conf_1.000_Len_158	0	0.833703292850436	0.715236902950343	2.43759972127472	0	0
Loc_102533_Tr_1/1_Conf_1.000_Len_411	0	0.833703292850436	0	8.53159902446152	0	0
Loc_102535_Tr_1/1_Conf_1.000_Len_635	10.7090683208734	4.16851646425218	13.5895011560565	6.0939993031868	12.1608468894362	14.8395183485095
Loc_102536_Tr_1/1_Conf_1.000_Len_284	0	4.16851646425218	0	1.21879986063736	0	0
Loc_102539_Tr_1/1_Conf_1.000_Len_188	0	4.16851646425218	0.715236902950343	0	10.6407410282566	0
Loc_102540_Tr_1/1_Conf_1.000_Len_1324	151.57450546467	30.0133185426157	27.8942392150634	19.5007977701977	24.3216937788723	1.97860244646793
Loc_102541_Tr_1/1_Conf_1.000_Len_267	3.29509794488413	0.833703292850436	2.14571070885103	0	3.04021172235904	4.94650611616982
Loc_102544_Tr_1/1_Conf_1.000_Len_185	0	0	0	1.21879986063736	0	0
Loc_102546_Tr_1/1_Conf_1.000_Len_208	0	0	0	1.21879986063736	0	2.96790366970189
Loc_102547_Tr_1/1_Conf_1.000_Len_341	0	0.833703292850436	0.715236902950343	0	0	5.93580733940378
Loc_10254_Tr_10/21_Conf_1.000_Len_224	1.64754897244207	0.833703292850436	2.86094761180137	0	1.52010586117952	11.8716146788076
Loc_10254_Tr_11/21_Conf_1.000_Len_191	4.9426469173262	2.50110987855131	0.715236902950343	2.43759972127472	4.56031758353856	0.989301223233963
Loc_10254_Tr_2/21_Conf_1.000_Len_170	0	0	0.715236902950343	1.21879986063736	0	2.96790366970189
Loc_10254_Tr_3/21_Conf_1.000_Len_187	4.11887243110516	0.833703292850436	4.29142141770206	2.43759972127472	1.52010586117952	14.8395183485095
Loc_102553_Tr_1/1_Conf_1.000_Len_411	0	2.50110987855131	0	3.65639958191208	0	0
Loc_102554_Tr_1/1_Conf_1.000_Len_185	1.64754897244207	6.66962634280348	0	2.43759972127472	1.52010586117952	0
Loc_102558_Tr_1/1_Conf_1.000_Len_169	0	0	1.43047380590069	1.21879986063736	1.52010586117952	0
Loc_10255_Tr_1/1_Conf_1.000_Len_722	0	0	0	0	0	0
Loc_102560_Tr_1/1_Conf_1.000_Len_554	8.23774486221033	6.66962634280348	10.7285535442551	1.21879986063736	13.6809527506157	6.92510856263774
Loc_102562_Tr_1/1_Conf_1.000_Len_229	0	5.00221975710261	0	24.3759972127472	1.52010586117952	0
Loc_102564_Tr_1/1_Conf_1.000_Len_231	0	0	0	0	0	0.989301223233963
Loc_102566_Tr_1/1_Conf_1.000_Len_506	1.64754897244207	2.50110987855131	7.15236902950343	0	3.04021172235904	1.97860244646793
Loc_102569_Tr_1/1_Conf_1.000_Len_288	0.823774486221033	1.66740658570087	0	3.65639958191208	0	0.989301223233963
Loc_102570_Tr_1/1_Conf_1.000_Len_167	3.29509794488413	0.833703292850436	0.715236902950343	0	3.04021172235904	3.95720489293585
Loc_102571_Tr_1/1_Conf_1.000_Len_223	2.4713234586631	1.66740658570087	1.43047380590069	2.43759972127472	1.52010586117952	0.989301223233963
Loc_102572_Tr_1/1_Conf_1.000_Len_234	1.64754897244207	0	2.14571070885103	0	1.52010586117952	0
Loc_102573_Tr_1/1_Conf_1.000_Len_186	0	0	0.715236902950343	0	0	0
Loc_102574_Tr_1/1_Conf_1.000_Len_179	0.823774486221033	1.66740658570087	0	2.43759972127472	1.52010586117952	2.96790366970189
Loc_102575_Tr_1/1_Conf_1.000_Len_422	4.9426469173262	16.6740658570087	0	1.21879986063736	7.6005293058976	1.97860244646793
Loc_102576_Tr_1/1_Conf_1.000_Len_213	0	0	0	2.43759972127472	1.52010586117952	0
Loc_102577_Tr_1/1_Conf_1.000_Len_155	1.64754897244207	0	0.715236902950343	2.43759972127472	0	0
Loc_10257_Tr_6/10_Conf_0.194_Len_1776	7.4139703759893	3.33481317140174	4.29142141770206	10.9691987457362	0	4.94650611616982
Loc_102581_Tr_1/1_Conf_1.000_Len_155	0	0	0	0	0	0.989301223233963
Loc_102584_Tr_2/2_Conf_0.750_Len_636	0	0	0.715236902950343	0	0	45.5078562687623
Loc_102586_Tr_1/1_Conf_1.000_Len_198	0	0	0	0	0	2.96790366970189
Loc_102587_Tr_1/1_Conf_1.000_Len_354	0	2.50110987855131	2.14571070885103	3.65639958191208	1.52010586117952	5.93580733940378
Loc_102592_Tr_3/4_Conf_0.429_Len_1136	8.23774486221033	0	16.4504487678579	101.160388432901	120.088363033182	0.989301223233963
Loc_102593_Tr_1/1_Conf_1.000_Len_630	0.823774486221033	0	0	1.21879986063736	0	17.8074220182113
Loc_102594_Tr_2/4_Conf_0.625_Len_552	50.250243659483	7.50332963565392	13.5895011560565	12.1879986063736	0	1.97860244646793
Loc_102596_Tr_1/1_Conf_1.000_Len_238	1.64754897244207	0	2.14571070885103	0	1.52010586117952	0.989301223233963
Loc_102597_Tr_1/1_Conf_1.000_Len_196	3.29509794488413	0	1.43047380590069	1.21879986063736	0	0
Loc_102598_Tr_1/1_Conf_1.000_Len_180	0	0	0	0	0	0
Loc_102599_Tr_1/1_Conf_1.000_Len_537	9.88529383465239	0	1.43047380590069	4.87519944254944	1.52010586117952	3.95720489293585
Loc_102600_Tr_1/1_Conf_1.000_Len_261	0.823774486221033	0.833703292850436	1.43047380590069	0	3.04021172235904	3.95720489293585
Loc_102605_Tr_1/1_Conf_1.000_Len_728	0	0	0	0	0	58.3687721708038
Loc_102606_Tr_1/1_Conf_1.000_Len_191	0	2.50110987855131	0.715236902950343	0	1.52010586117952	0.989301223233963
Loc_102607_Tr_1/1_Conf_1.000_Len_966	14.8279407519786	11.6718460999061	12.1590273501558	0	1.52010586117952	2.96790366970189
Loc_102609_Tr_1/1_Conf_1.000_Len_320	9.88529383465239	0.833703292850436	15.0199749619572	3.65639958191208	3.04021172235904	9.89301223233963
Loc_102610_Tr_1/1_Conf_1.000_Len_929	4.11887243110516	10.0044395142052	0.715236902950343	1.21879986063736	9.12063516707712	38.5827477061246
Loc_102614_Tr_1/1_Conf_1.000_Len_231	0	0	0.715236902950343	1.21879986063736	1.52010586117952	0
Loc_102616_Tr_1/1_Conf_1.000_Len_193	0	0	0.715236902950343	4.87519944254944	0	0
Loc_102620_Tr_1/1_Conf_1.000_Len_193	0.823774486221033	4.16851646425218	1.43047380590069	0	7.6005293058976	4.94650611616982
Loc_102621_Tr_1/1_Conf_1.000_Len_627	2.4713234586631	5.83592304995305	5.0066583206524	0	3.04021172235904	4.94650611616982
Loc_102622_Tr_1/1_Conf_1.000_Len_162	0.823774486221033	0	0.715236902950343	0	0	0.989301223233963
Loc_102623_Tr_1/1_Conf_1.000_Len_237	1.64754897244207	0	0.715236902950343	2.43759972127472	1.52010586117952	0.989301223233963
Loc_102624_Tr_1/1_Conf_1.000_Len_326	1.64754897244207	0	1.43047380590069	0	0	0.989301223233963
Loc_102627_Tr_1/1_Conf_1.000_Len_154	0	0.833703292850436	0	1.21879986063736	1.52010586117952	0
Loc_102629_Tr_1/1_Conf_1.000_Len_189	2.4713234586631	0	0.715236902950343	4.87519944254944	0	0
Loc_102634_Tr_1/1_Conf_1.000_Len_272	1.64754897244207	0	0.715236902950343	0	0	7.91440978587171
Loc_102635_Tr_1/1_Conf_1.000_Len_339	0	1.66740658570087	0.715236902950343	0	0	0.989301223233963
Loc_102638_Tr_1/1_Conf_1.000_Len_866	4.9426469173262	0.833703292850436	18.5961594767089	1.21879986063736	7.6005293058976	17.8074220182113
Loc_102640_Tr_1/1_Conf_1.000_Len_605	0.823774486221033	0.833703292850436	12.8742642531062	2.43759972127472	7.6005293058976	26.711133027317
Loc_102642_Tr_1/1_Conf_1.000_Len_367	1.64754897244207	5.00221975710261	0	2.43759972127472	4.56031758353856	2.96790366970189
Loc_102645_Tr_1/1_Conf_1.000_Len_164	0	0	1.43047380590069	2.43759972127472	0	0.989301223233963
Loc_102649_Tr_1/1_Conf_1.000_Len_306	0.823774486221033	0.833703292850436	2.14571070885103	1.21879986063736	3.04021172235904	0
Loc_102650_Tr_1/1_Conf_1.000_Len_299	0	0	1.43047380590069	0	0	2.96790366970189
Loc_102654_Tr_1/1_Conf_1.000_Len_307	2.4713234586631	1.66740658570087	0.715236902950343	2.43759972127472	1.52010586117952	0.989301223233963
Loc_102657_Tr_1/1_Conf_1.000_Len_230	0	2.50110987855131	0.715236902950343	1.21879986063736	3.04021172235904	0.989301223233963
Loc_102658_Tr_1/1_Conf_1.000_Len_266	0	0.833703292850436	0	0	1.52010586117952	1.97860244646793
Loc_102659_Tr_1/1_Conf_1.000_Len_332	0.823774486221033	0.833703292850436	2.86094761180137	2.43759972127472	0	0
Loc_102660_Tr_1/1_Conf_1.000_Len_182	0	0	0	0	0	0
Loc_102661_Tr_1/1_Conf_1.000_Len_181	0	0	0	2.43759972127472	0	1.97860244646793
Loc_102663_Tr_1/1_Conf_1.000_Len_868	0.823774486221033	0	0	7.31279916382416	0	15.8288195717434
Loc_102664_Tr_1/1_Conf_1.000_Len_311	0	1.66740658570087	2.14571070885103	0	4.56031758353856	1.97860244646793
Loc_102665_Tr_1/1_Conf_1.000_Len_407	13.1803917795365	20.0088790284105	39.3380296622688	7.31279916382416	6.08042344471808	2.96790366970189
Loc_102666_Tr_1/1_Conf_1.000_Len_298	1.64754897244207	0	2.14571070885103	3.65639958191208	1.52010586117952	1.97860244646793
Loc_102668_Tr_1/1_Conf_1.000_Len_254	1.64754897244207	1.66740658570087	0.715236902950343	1.21879986063736	4.56031758353856	0.989301223233963
Loc_102669_Tr_1/1_Conf_1.000_Len_225	0	0.833703292850436	0	1.21879986063736	1.52010586117952	1.97860244646793
Loc_102672_Tr_1/1_Conf_1.000_Len_203	1.64754897244207	0.833703292850436	0.715236902950343	1.21879986063736	1.52010586117952	0.989301223233963
Loc_102674_Tr_1/1_Conf_1.000_Len_159	0	0	0	0	0	0
Loc_102675_Tr_1/1_Conf_1.000_Len_336	0	0	0	1.21879986063736	0	8.90371100910567
Loc_102676_Tr_1/1_Conf_1.000_Len_158	3.29509794488413	2.50110987855131	0.715236902950343	0	0	0.989301223233963
Loc_102677_Tr_1/1_Conf_1.000_Len_665	4.11887243110516	3.33481317140174	0.715236902950343	1.21879986063736	1.52010586117952	3.95720489293585
Loc_102678_Tr_1/1_Conf_1.000_Len_159	0	0	0.715236902950343	0	1.52010586117952	0
Loc_102679_Tr_1/1_Conf_1.000_Len_199	0	0.833703292850436	0	1.21879986063736	1.52010586117952	0
Loc_102680_Tr_1/1_Conf_1.000_Len_284	1.64754897244207	2.50110987855131	0	2.43759972127472	0	1.97860244646793
Loc_102682_Tr_1/1_Conf_1.000_Len_328	11.5328428070945	8.33703292850435	0	0	27.3619055012314	0.989301223233963
Loc_102685_Tr_1/1_Conf_1.000_Len_501	0	0	0	32.9075962372087	0	0
Loc_102686_Tr_1/1_Conf_1.000_Len_231	0	0.833703292850436	0.715236902950343	1.21879986063736	1.52010586117952	0.989301223233963
Loc_102687_Tr_1/1_Conf_1.000_Len_269	6.59019588976826	18.3414724427096	2.14571070885103	4.87519944254944	3.04021172235904	3.95720489293585
Loc_102688_Tr_1/1_Conf_1.000_Len_198	3.29509794488413	1.66740658570087	2.14571070885103	0	1.52010586117952	4.94650611616982
Loc_102695_Tr_1/1_Conf_1.000_Len_267	2.4713234586631	0.833703292850436	1.43047380590069	2.43759972127472	1.52010586117952	1.97860244646793
Loc_102698_Tr_1/1_Conf_1.000_Len_281	3.29509794488413	0	4.29142141770206	0	4.56031758353856	8.90371100910567
Loc_102699_Tr_1/1_Conf_1.000_Len_654	13.1803917795365	11.6718460999061	28.6094761180137	6.0939993031868	19.7613761953338	25.721831804083
Loc_102700_Tr_1/1_Conf_1.000_Len_193	4.11887243110516	2.50110987855131	0	0	0	3.95720489293585
Loc_102701_Tr_1/1_Conf_1.000_Len_161	0	0	0	1.21879986063736	0	0
Loc_102703_Tr_1/1_Conf_1.000_Len_283	1.64754897244207	0.833703292850436	0	1.21879986063736	0	1.97860244646793
Loc_102705_Tr_1/1_Conf_1.000_Len_223	0	0.833703292850436	2.14571070885103	1.21879986063736	1.52010586117952	0
Loc_102708_Tr_1/1_Conf_1.000_Len_269	2.4713234586631	2.50110987855131	0	0	1.52010586117952	1.97860244646793
Loc_102709_Tr_1/1_Conf_1.000_Len_240	0.823774486221033	3.33481317140174	0	0	1.52010586117952	5.93580733940378
Loc_102710_Tr_1/1_Conf_1.000_Len_246	0.823774486221033	0.833703292850436	0.715236902950343	2.43759972127472	1.52010586117952	0
Loc_102713_Tr_1/1_Conf_1.000_Len_428	1.64754897244207	0	0.715236902950343	2.43759972127472	1.52010586117952	1.97860244646793
Loc_102714_Tr_1/1_Conf_1.000_Len_949	2.4713234586631	7.50332963565392	3.57618451475171	3.65639958191208	1.52010586117952	8.90371100910567
Loc_102715_Tr_1/1_Conf_1.000_Len_565	7.4139703759893	5.00221975710261	2.86094761180137	2.43759972127472	1.52010586117952	3.95720489293585
Loc_102717_Tr_1/1_Conf_1.000_Len_620	32.1272049626203	69.1973733065861	23.6028177973613	1.21879986063736	0	0
Loc_102718_Tr_1/1_Conf_1.000_Len_287	0.823774486221033	0.833703292850436	0.715236902950343	1.21879986063736	1.52010586117952	0.989301223233963
Loc_102722_Tr_1/1_Conf_1.000_Len_338	22.2419111279679	4.16851646425218	4.29142141770206	1.21879986063736	4.56031758353856	5.93580733940378
Loc_102723_Tr_1/1_Conf_1.000_Len_282	0.823774486221033	0	0	1.21879986063736	1.52010586117952	1.97860244646793
Loc_102724_Tr_1/1_Conf_1.000_Len_226	0	0.833703292850436	1.43047380590069	1.21879986063736	0	0
Loc_102725_Tr_1/1_Conf_1.000_Len_260	0	1.66740658570087	0.715236902950343	1.21879986063736	0	0.989301223233963
Loc_102729_Tr_1/1_Conf_1.000_Len_319	3.29509794488413	3.33481317140174	2.86094761180137	0	0	4.94650611616982
Loc_102730_Tr_1/1_Conf_1.000_Len_331	0.823774486221033	2.50110987855131	2.86094761180137	0	0	19.7860244646793
Loc_102731_Tr_1/1_Conf_1.000_Len_829	0.823774486221033	16.6740658570087	6.43713212655308	1.21879986063736	1.52010586117952	80.133399081951
Loc_102732_Tr_1/1_Conf_1.000_Len_208	2.4713234586631	0.833703292850436	1.43047380590069	1.21879986063736	0	0.989301223233963
Loc_102734_Tr_1/1_Conf_1.000_Len_388	0	20.8425823212609	4.29142141770206	28.0323967946593	34.962434807129	8.90371100910567
Loc_102736_Tr_1/1_Conf_1.000_Len_638	3.29509794488413	8.33703292850435	2.14571070885103	1.21879986063736	0	8.90371100910567
Loc_102738_Tr_1/1_Conf_1.000_Len_268	0.823774486221033	0	0.715236902950343	2.43759972127472	3.04021172235904	0
Loc_102740_Tr_1/1_Conf_1.000_Len_376	24.713234586631	34.1818350068679	23.6028177973613	3.65639958191208	13.6809527506157	1.97860244646793
Loc_102741_Tr_1/1_Conf_1.000_Len_199	0	0	1.43047380590069	0	0	0
Loc_102742_Tr_1/1_Conf_1.000_Len_363	0.823774486221033	3.33481317140174	0	3.65639958191208	1.52010586117952	0.989301223233963
Loc_102746_Tr_2/2_Conf_0.667_Len_370	3.29509794488413	0.833703292850436	12.8742642531062	1.21879986063736	4.56031758353856	4.94650611616982
Loc_102748_Tr_1/1_Conf_1.000_Len_199	0.823774486221033	2.50110987855131	1.43047380590069	4.87519944254944	0	6.92510856263774
Loc_102750_Tr_1/1_Conf_1.000_Len_297	2.4713234586631	1.66740658570087	2.86094761180137	1.21879986063736	0	2.96790366970189
Loc_102751_Tr_1/1_Conf_1.000_Len_266	0.823774486221033	0.833703292850436	1.43047380590069	1.21879986063736	1.52010586117952	1.97860244646793
Loc_102754_Tr_1/1_Conf_1.000_Len_283	0.823774486221033	0	0	2.43759972127472	3.04021172235904	0.989301223233963
Loc_102755_Tr_1/1_Conf_1.000_Len_173	0	0	0.715236902950343	0	4.56031758353856	0
Loc_102766_Tr_1/1_Conf_1.000_Len_443	2.4713234586631	0.833703292850436	0.715236902950343	0	15.2010586117952	0
Loc_102767_Tr_1/1_Conf_1.000_Len_169	3.29509794488413	1.66740658570087	0.715236902950343	0	0	0
Loc_102769_Tr_1/1_Conf_1.000_Len_158	0.823774486221033	2.50110987855131	0	1.21879986063736	1.52010586117952	0
Loc_10276_Tr_1/1_Conf_1.000_Len_1206	0	0	0	0	0	0
Loc_102771_Tr_1/1_Conf_1.000_Len_265	1.64754897244207	0	1.43047380590069	1.21879986063736	0	0
Loc_102773_Tr_1/1_Conf_1.000_Len_245	1.64754897244207	5.00221975710261	0	1.21879986063736	0	0
Loc_102774_Tr_1/1_Conf_1.000_Len_343	0.823774486221033	0	0	4.87519944254944	15.2010586117952	0.989301223233963
Loc_102775_Tr_1/1_Conf_1.000_Len_252	0	2.50110987855131	4.29142141770206	0	3.04021172235904	4.94650611616982
Loc_102777_Tr_1/1_Conf_1.000_Len_261	3.29509794488413	0	0	0	0	0.989301223233963
Loc_102780_Tr_1/1_Conf_1.000_Len_428	4.9426469173262	1.66740658570087	11.4437904472055	7.31279916382416	3.04021172235904	2.96790366970189
Loc_102781_Tr_1/1_Conf_1.000_Len_206	0	3.33481317140174	0	9.75039888509887	0	0
Loc_102782_Tr_1/1_Conf_1.000_Len_256	1.64754897244207	4.16851646425218	0	2.43759972127472	0	0
Loc_102783_Tr_1/1_Conf_1.000_Len_166	2.4713234586631	0	0	1.21879986063736	0	0
Loc_102785_Tr_1/1_Conf_1.000_Len_413	0.823774486221033	1.66740658570087	1.43047380590069	0	0	1.97860244646793
Loc_102787_Tr_1/1_Conf_1.000_Len_155	0	1.66740658570087	0	2.43759972127472	3.04021172235904	0
Loc_102789_Tr_2/2_Conf_0.750_Len_555	8.23774486221033	8.33703292850435	4.29142141770206	2.43759972127472	25.8417996400518	0
Loc_102790_Tr_1/1_Conf_1.000_Len_266	1.64754897244207	0.833703292850436	0	3.65639958191208	0	2.96790366970189
Loc_102794_Tr_1/1_Conf_1.000_Len_223	4.11887243110516	0.833703292850436	0	1.21879986063736	3.04021172235904	0
Loc_102797_Tr_1/1_Conf_1.000_Len_216	0	0	0	8.53159902446152	0	1.97860244646793
Loc_102799_Tr_1/1_Conf_1.000_Len_303	2.4713234586631	0	4.29142141770206	3.65639958191208	6.08042344471808	0
Loc_102802_Tr_1/1_Conf_1.000_Len_395	5.76642140354723	1.66740658570087	2.14571070885103	3.65639958191208	0	1.97860244646793
Loc_102803_Tr_1/1_Conf_1.000_Len_212	0	0	0	0	0	0
Loc_102804_Tr_1/1_Conf_1.000_Len_167	0	0	2.14571070885103	0	0	1.97860244646793
Loc_102805_Tr_1/1_Conf_1.000_Len_209	2.4713234586631	0.833703292850436	1.43047380590069	0	0	0.989301223233963
Loc_102808_Tr_1/1_Conf_1.000_Len_1002	11.5328428070945	10.0044395142052	17.8809225737586	10.9691987457362	10.6407410282566	7.91440978587171
Loc_102810_Tr_1/1_Conf_1.000_Len_190	1.64754897244207	0.833703292850436	0.715236902950343	1.21879986063736	1.52010586117952	0
Loc_102813_Tr_1/1_Conf_1.000_Len_203	0	1.66740658570087	0	0	0	1.97860244646793
Loc_102816_Tr_1/1_Conf_1.000_Len_348	0	0	0	0	0	0
Loc_102817_Tr_1/1_Conf_1.000_Len_269	0.823774486221033	1.66740658570087	1.43047380590069	2.43759972127472	0	0.989301223233963
Loc_102818_Tr_1/1_Conf_1.000_Len_181	0	2.50110987855131	0	2.43759972127472	0	0.989301223233963
Loc_102825_Tr_1/1_Conf_1.000_Len_901	12.3566172933155	0.833703292850436	27.179002312113	6.0939993031868	4.56031758353856	4.94650611616982
Loc_102826_Tr_1/1_Conf_1.000_Len_215	0.823774486221033	1.66740658570087	0	3.65639958191208	0	0
Loc_102827_Tr_1/1_Conf_1.000_Len_562	1.64754897244207	0	0	52.4083940074065	0	0
Loc_102831_Tr_1/1_Conf_1.000_Len_161	0.823774486221033	0	0.715236902950343	2.43759972127472	0	0.989301223233963
Loc_102833_Tr_1/1_Conf_1.000_Len_307	3.29509794488413	2.50110987855131	3.57618451475171	0	0	3.95720489293585
Loc_102836_Tr_1/1_Conf_1.000_Len_266	0	0	0	0	0	0
Loc_102838_Tr_1/1_Conf_1.000_Len_216	3.29509794488413	0	0.715236902950343	2.43759972127472	3.04021172235904	0
Loc_102840_Tr_1/1_Conf_1.000_Len_238	0.823774486221033	0.833703292850436	2.14571070885103	1.21879986063736	0	0.989301223233963
Loc_102841_Tr_1/1_Conf_1.000_Len_180	0	0.833703292850436	0	1.21879986063736	0	0
Loc_102843_Tr_1/1_Conf_1.000_Len_204	0	0	0	0	0	0
Loc_102845_Tr_1/1_Conf_1.000_Len_204	0	2.50110987855131	5.0066583206524	0	0	0
Loc_102846_Tr_1/1_Conf_1.000_Len_269	0	0	0.715236902950343	0	0	0
Loc_102848_Tr_1/1_Conf_1.000_Len_452	3.29509794488413	0	14.3047380590069	1.21879986063736	0	3.95720489293585
Loc_102850_Tr_1/1_Conf_1.000_Len_433	4.9426469173262	3.33481317140174	1.43047380590069	2.43759972127472	4.56031758353856	1.97860244646793
Loc_102851_Tr_1/1_Conf_1.000_Len_453	2.4713234586631	4.16851646425218	1.43047380590069	7.31279916382416	0	3.95720489293585
Loc_102852_Tr_1/1_Conf_1.000_Len_402	0	1.66740658570087	0	2.43759972127472	0	0.989301223233963
Loc_102853_Tr_1/1_Conf_1.000_Len_305	2.4713234586631	6.66962634280348	1.43047380590069	13.406798467011	6.08042344471808	0
Loc_102854_Tr_1/1_Conf_1.000_Len_520	0	11.6718460999061	0	7.31279916382416	54.7238110024627	3.95720489293585
Loc_102855_Tr_1/1_Conf_1.000_Len_157	0	0.833703292850436	0	0	0	2.96790366970189
Loc_102857_Tr_1/1_Conf_1.000_Len_290	3.29509794488413	2.50110987855131	0	0	0	0.989301223233963
Loc_102860_Tr_1/1_Conf_1.000_Len_790	8.23774486221033	15.8403625641583	14.3047380590069	2.43759972127472	9.12063516707712	0.989301223233963
Loc_102865_Tr_1/1_Conf_1.000_Len_175	3.29509794488413	7.50332963565392	2.14571070885103	1.21879986063736	1.52010586117952	0
Loc_102867_Tr_1/1_Conf_1.000_Len_268	2.4713234586631	0	3.57618451475171	0	0	0
Loc_102868_Tr_1/1_Conf_1.000_Len_186	0	0	0.715236902950343	0	0	0.989301223233963
Loc_102869_Tr_1/1_Conf_1.000_Len_169	0.823774486221033	0	2.14571070885103	0	1.52010586117952	0
Loc_10286_Tr_1/1_Conf_1.000_Len_473	44.4838222559358	29.1796152497652	180.954936446437	58.5023933105932	240.176726066364	51.4436636081661
Loc_102871_Tr_1/1_Conf_1.000_Len_208	0	2.50110987855131	0	1.21879986063736	0	0
Loc_102872_Tr_1/2_Conf_0.667_Len_393	0.823774486221033	0.833703292850436	2.14571070885103	2.43759972127472	4.56031758353856	1.97860244646793
Loc_102872_Tr_2/2_Conf_0.667_Len_626	0.823774486221033	1.66740658570087	0	2.43759972127472	0	0.989301223233963
Loc_102874_Tr_1/1_Conf_1.000_Len_485	0	0.833703292850436	0	0	6.08042344471808	9.89301223233963
Loc_102875_Tr_1/1_Conf_1.000_Len_288	2.4713234586631	0.833703292850436	3.57618451475171	0	0	3.95720489293585
Loc_102876_Tr_1/1_Conf_1.000_Len_193	0	0.833703292850436	0	1.21879986063736	0	1.97860244646793
Loc_102877_Tr_1/1_Conf_1.000_Len_624	13.1803917795365	9.17073622135479	7.15236902950343	1.21879986063736	60.8042344471808	17.8074220182113
Loc_102878_Tr_1/1_Conf_1.000_Len_241	2.4713234586631	0	1.43047380590069	1.21879986063736	3.04021172235904	0.989301223233963
Loc_102880_Tr_1/1_Conf_1.000_Len_299	0	0	0	1.21879986063736	0	3.95720489293585
Loc_102882_Tr_1/1_Conf_1.000_Len_173	0	0	0.715236902950343	0	0	0
Loc_102884_Tr_1/1_Conf_1.000_Len_990	12.3566172933155	8.33703292850435	26.4637654091627	4.87519944254944	7.6005293058976	1.97860244646793
Loc_102886_Tr_1/2_Conf_0.800_Len_546	37.8936263661675	25.0110987855131	2.86094761180137	0	13.6809527506157	0
Loc_102887_Tr_1/1_Conf_1.000_Len_263	0	0	0	1.21879986063736	1.52010586117952	0.989301223233963
Loc_102888_Tr_1/1_Conf_1.000_Len_213	0	3.33481317140174	2.14571070885103	3.65639958191208	1.52010586117952	0.989301223233963
Loc_102889_Tr_1/1_Conf_1.000_Len_497	5.76642140354723	0.833703292850436	7.86760593245377	4.87519944254944	3.04021172235904	2.96790366970189
Loc_10288_Tr_4/14_Conf_1.000_Len_175	2.4713234586631	2.50110987855131	1.43047380590069	1.21879986063736	0	0
Loc_10288_Tr_8/14_Conf_0.064_Len_454	18.1230386968627	20.0088790284105	7.86760593245377	9.75039888509887	10.6407410282566	3.95720489293585
Loc_102892_Tr_1/1_Conf_1.000_Len_399	0.823774486221033	9.17073622135479	1.43047380590069	0	0	3.95720489293585
Loc_102899_Tr_1/1_Conf_1.000_Len_225	0	0	2.86094761180137	1.21879986063736	1.52010586117952	0
Loc_10289_Tr_1/1_Conf_1.000_Len_941	0	0	0	0	0	0
Loc_102900_Tr_1/1_Conf_1.000_Len_292	4.9426469173262	0.833703292850436	0.715236902950343	1.21879986063736	3.04021172235904	0
Loc_102903_Tr_1/1_Conf_1.000_Len_230	0.823774486221033	0	1.43047380590069	0	1.52010586117952	0
Loc_102908_Tr_1/1_Conf_1.000_Len_227	1.64754897244207	2.50110987855131	0.715236902950343	1.21879986063736	3.04021172235904	5.93580733940378
Loc_102909_Tr_1/1_Conf_1.000_Len_159	0	0	0	2.43759972127472	0	21.7646269111472
Loc_10290_Tr_1/3_Conf_0.429_Len_204	1.64754897244207	8.33703292850435	2.86094761180137	88.9723898265272	9.12063516707712	526.308250760468
Loc_102910_Tr_1/1_Conf_1.000_Len_252	0.823774486221033	0	0.715236902950343	2.43759972127472	3.04021172235904	0.989301223233963
Loc_102911_Tr_3/4_Conf_0.429_Len_1005	5.76642140354723	5.83592304995305	5.72189522360274	6.0939993031868	41.042858251847	0
Loc_102912_Tr_1/1_Conf_1.000_Len_209	0.823774486221033	0.833703292850436	2.14571070885103	0	6.08042344471808	2.96790366970189
Loc_102913_Tr_1/1_Conf_1.000_Len_444	3.29509794488413	0.833703292850436	3.57618451475171	2.43759972127472	1.52010586117952	1.97860244646793
Loc_102914_Tr_1/1_Conf_1.000_Len_286	1.64754897244207	2.50110987855131	3.57618451475171	0	0	0
Loc_102921_Tr_1/1_Conf_1.000_Len_832	1.64754897244207	27.5122086640644	8.58284283540411	24.3759972127472	7.6005293058976	3.95720489293585
Loc_102922_Tr_1/1_Conf_1.000_Len_179	4.9426469173262	1.66740658570087	1.43047380590069	7.31279916382416	1.52010586117952	0.989301223233963
Loc_102923_Tr_1/1_Conf_1.000_Len_192	4.9426469173262	0.833703292850436	0	3.65639958191208	3.04021172235904	0
Loc_102924_Tr_1/1_Conf_1.000_Len_161	0.823774486221033	0.833703292850436	0.715236902950343	1.21879986063736	0	0
Loc_102925_Tr_1/1_Conf_1.000_Len_167	0	4.16851646425218	0.715236902950343	0	0	0
Loc_102926_Tr_1/1_Conf_1.000_Len_415	0	0	5.0066583206524	3.65639958191208	0	5.93580733940378
Loc_102927_Tr_1/1_Conf_1.000_Len_158	0	0	0	2.43759972127472	1.52010586117952	0
Loc_102928_Tr_1/1_Conf_1.000_Len_215	3.29509794488413	0	0.715236902950343	1.21879986063736	3.04021172235904	1.97860244646793
Loc_102930_Tr_1/1_Conf_1.000_Len_202	0	0	0	0	0	0
Loc_102932_Tr_1/1_Conf_1.000_Len_279	1.64754897244207	0	1.43047380590069	0	0	4.94650611616982
Loc_102935_Tr_1/1_Conf_1.000_Len_230	23.0656856141889	13.339252685607	13.5895011560565	7.31279916382416	7.6005293058976	8.90371100910567
Loc_102936_Tr_1/1_Conf_1.000_Len_362	0	2.50110987855131	2.14571070885103	1.21879986063736	1.52010586117952	4.94650611616982
Loc_102938_Tr_1/2_Conf_0.750_Len_1063	0.823774486221033	0	2.14571070885103	8.53159902446152	0	0.989301223233963
Loc_102941_Tr_1/1_Conf_1.000_Len_327	1.64754897244207	3.33481317140174	8.58284283540411	1.21879986063736	0	0.989301223233963
Loc_102942_Tr_1/1_Conf_1.000_Len_181	0	0	0	0	0	2.96790366970189
Loc_102943_Tr_1/1_Conf_1.000_Len_211	0.823774486221033	0.833703292850436	0	0	0	8.90371100910567
Loc_102946_Tr_1/1_Conf_1.000_Len_393	0	1.66740658570087	2.86094761180137	1.21879986063736	0	0.989301223233963
Loc_102947_Tr_1/1_Conf_1.000_Len_258	1.64754897244207	1.66740658570087	2.14571070885103	0	0	2.96790366970189
Loc_102951_Tr_1/1_Conf_1.000_Len_300	0	4.16851646425218	5.0066583206524	1.21879986063736	6.08042344471808	0
Loc_102955_Tr_1/1_Conf_1.000_Len_294	6.59019588976826	0.833703292850436	0.715236902950343	1.21879986063736	1.52010586117952	0.989301223233963
Loc_102957_Tr_1/1_Conf_1.000_Len_211	0	0	3.57618451475171	1.21879986063736	0	0.989301223233963
Loc_102958_Tr_1/1_Conf_1.000_Len_165	1.64754897244207	0	0	1.21879986063736	1.52010586117952	0.989301223233963
Loc_102959_Tr_1/1_Conf_1.000_Len_269	0	3.33481317140174	2.86094761180137	1.21879986063736	0	1.97860244646793
Loc_102963_Tr_1/1_Conf_1.000_Len_449	2.4713234586631	1.66740658570087	2.86094761180137	2.43759972127472	0	2.96790366970189
Loc_102965_Tr_1/1_Conf_1.000_Len_156	0	0	0	3.65639958191208	6.08042344471808	0
Loc_102968_Tr_1/1_Conf_1.000_Len_234	2.4713234586631	0	0	1.21879986063736	0	1.97860244646793
Loc_102969_Tr_1/1_Conf_1.000_Len_262	0.823774486221033	0.833703292850436	0.715236902950343	0	3.04021172235904	1.97860244646793
Loc_102970_Tr_1/1_Conf_1.000_Len_168	0	0	0	0	1.52010586117952	2.96790366970189
Loc_102971_Tr_1/1_Conf_1.000_Len_925	17.2992642106417	1.66740658570087	10.7285535442551	0	3.04021172235904	8.90371100910567
Loc_102972_Tr_1/1_Conf_1.000_Len_990	2.4713234586631	1.66740658570087	7.15236902950343	3.65639958191208	3.04021172235904	10.8823134555736
Loc_102974_Tr_1/1_Conf_1.000_Len_227	1.64754897244207	0	1.43047380590069	0	1.52010586117952	0
Loc_102976_Tr_1/1_Conf_1.000_Len_203	0	0	0	0	0	0.989301223233963
Loc_102977_Tr_1/1_Conf_1.000_Len_424	1.64754897244207	3.33481317140174	0	1.21879986063736	7.6005293058976	0.989301223233963
Loc_102978_Tr_1/1_Conf_1.000_Len_404	2.4713234586631	6.66962634280348	0	1.21879986063736	6.08042344471808	5.93580733940378
Loc_102979_Tr_1/1_Conf_1.000_Len_392	28.8321070177361	42.5188679353722	16.4504487678579	62.1587928925053	41.042858251847	44.5185550455284
Loc_102980_Tr_1/1_Conf_1.000_Len_664	9.06151934843136	0	1.43047380590069	7.31279916382416	3.04021172235904	1.97860244646793
Loc_102981_Tr_1/1_Conf_1.000_Len_161	0.823774486221033	0	0	1.21879986063736	0	0
Loc_102982_Tr_1/1_Conf_1.000_Len_270	1.64754897244207	0.833703292850436	0	2.43759972127472	0	0
Loc_102984_Tr_1/1_Conf_1.000_Len_377	0	0	0	2.43759972127472	0	0
Loc_102987_Tr_1/1_Conf_1.000_Len_205	0	0.833703292850436	2.14571070885103	0	0	0.989301223233963
Loc_102988_Tr_1/1_Conf_1.000_Len_183	0.823774486221033	0	0	0	1.52010586117952	0
Loc_102991_Tr_1/1_Conf_1.000_Len_222	0.823774486221033	0.833703292850436	2.14571070885103	1.21879986063736	0	1.97860244646793
Loc_102994_Tr_1/1_Conf_1.000_Len_263	0.823774486221033	2.50110987855131	0.715236902950343	1.21879986063736	4.56031758353856	1.97860244646793
Loc_102996_Tr_1/1_Conf_1.000_Len_346	3.29509794488413	4.16851646425218	2.14571070885103	1.21879986063736	0	0
Loc_102999_Tr_1/1_Conf_1.000_Len_240	3.29509794488413	0	0	2.43759972127472	0	0.989301223233963
Loc_103000_Tr_1/1_Conf_1.000_Len_237	2.4713234586631	0.833703292850436	1.43047380590069	4.87519944254944	0	0
Loc_103002_Tr_1/1_Conf_1.000_Len_155	1.64754897244207	1.66740658570087	0.715236902950343	0	0	0
Loc_103003_Tr_1/1_Conf_1.000_Len_257	1.64754897244207	0	1.43047380590069	1.21879986063736	0	0.989301223233963
Loc_103005_Tr_1/1_Conf_1.000_Len_454	7.4139703759893	2.50110987855131	0	3.65639958191208	1.52010586117952	1.97860244646793
Loc_103006_Tr_1/1_Conf_1.000_Len_796	9.88529383465239	8.33703292850435	25.7485285062123	4.87519944254944	3.04021172235904	6.92510856263774
Loc_103007_Tr_1/1_Conf_1.000_Len_290	2.4713234586631	1.66740658570087	10.0133166413048	2.43759972127472	4.56031758353856	2.96790366970189
Loc_103009_Tr_1/1_Conf_1.000_Len_173	0.823774486221033	1.66740658570087	5.0066583206524	1.21879986063736	0	0.989301223233963
Loc_10300_Tr_4/5_Conf_0.200_Len_1164	13.1803917795365	31.6807251283165	32.9008975357158	10.9691987457362	16.7211644729747	16.8181207949774
Loc_103014_Tr_1/1_Conf_1.000_Len_498	1.64754897244207	5.00221975710261	5.72189522360274	0	6.08042344471808	7.91440978587171
Loc_103016_Tr_1/1_Conf_1.000_Len_193	0.823774486221033	0.833703292850436	0.715236902950343	2.43759972127472	0	0.989301223233963
Loc_103019_Tr_1/1_Conf_1.000_Len_368	3.29509794488413	1.66740658570087	2.14571070885103	0	0	4.94650611616982
Loc_103020_Tr_1/1_Conf_1.000_Len_421	0	7.50332963565392	7.15236902950343	1.21879986063736	0	6.92510856263774
Loc_103024_Tr_1/1_Conf_1.000_Len_130	0	4.16851646425218	0	8.53159902446152	3.04021172235904	0
Loc_103029_Tr_1/1_Conf_1.000_Len_268	0.823774486221033	2.50110987855131	0.715236902950343	1.21879986063736	3.04021172235904	0.989301223233963
Loc_10302_Tr_3/4_Conf_0.286_Len_415	4.9426469173262	5.83592304995305	7.15236902950343	4.87519944254944	1.52010586117952	5.93580733940378
Loc_103030_Tr_1/1_Conf_1.000_Len_309	4.9426469173262	0.833703292850436	2.86094761180137	1.21879986063736	3.04021172235904	0
Loc_103031_Tr_1/1_Conf_1.000_Len_352	1.64754897244207	0.833703292850436	1.43047380590069	2.43759972127472	3.04021172235904	0
Loc_103032_Tr_1/1_Conf_1.000_Len_264	1.64754897244207	0	1.43047380590069	1.21879986063736	0	1.97860244646793
Loc_103035_Tr_1/1_Conf_1.000_Len_458	8.23774486221033	3.33481317140174	2.14571070885103	2.43759972127472	7.6005293058976	0.989301223233963
Loc_103037_Tr_1/1_Conf_1.000_Len_784	8.23774486221033	105.880318192005	26.4637654091627	2.43759972127472	4.56031758353856	0.989301223233963
Loc_103038_Tr_1/1_Conf_1.000_Len_197	0	5.00221975710261	2.14571070885103	0	1.52010586117952	0.989301223233963
Loc_103039_Tr_1/1_Conf_1.000_Len_366	0.823774486221033	4.16851646425218	3.57618451475171	1.21879986063736	4.56031758353856	15.8288195717434
Loc_103042_Tr_1/1_Conf_1.000_Len_251	0	0	0.715236902950343	15.8443981882857	6.08042344471808	0
Loc_103043_Tr_1/1_Conf_1.000_Len_496	3.29509794488413	0	4.29142141770206	2.43759972127472	1.52010586117952	9.89301223233963
Loc_103045_Tr_1/1_Conf_1.000_Len_460	18.1230386968627	7.50332963565392	5.0066583206524	3.65639958191208	4.56031758353856	1.97860244646793
Loc_103046_Tr_1/1_Conf_1.000_Len_221	14.8279407519786	5.00221975710261	3.57618451475171	1.21879986063736	13.6809527506157	1.97860244646793
Loc_103047_Tr_1/1_Conf_1.000_Len_202	0.823774486221033	0.833703292850436	2.14571070885103	0	1.52010586117952	0
Loc_103048_Tr_1/1_Conf_1.000_Len_249	7.4139703759893	2.50110987855131	2.86094761180137	6.0939993031868	24.3216937788723	0.989301223233963
Loc_103049_Tr_1/1_Conf_1.000_Len_554	0	0	0	6.0939993031868	220.41534987103	0.989301223233963
Loc_103050_Tr_1/1_Conf_1.000_Len_239	1.64754897244207	5.83592304995305	8.58284283540411	3.65639958191208	3.04021172235904	2.96790366970189
Loc_103051_Tr_1/1_Conf_1.000_Len_321	10.7090683208734	0	18.5961594767089	1.21879986063736	0	0.989301223233963
Loc_103052_Tr_1/1_Conf_1.000_Len_184	0.823774486221033	0	0	0	0	1.97860244646793
Loc_103053_Tr_1/1_Conf_1.000_Len_165	0	0.833703292850436	0.715236902950343	0	1.52010586117952	0
Loc_103055_Tr_1/1_Conf_1.000_Len_332	2.4713234586631	0	0.715236902950343	1.21879986063736	1.52010586117952	0.989301223233963
Loc_103058_Tr_1/1_Conf_1.000_Len_177	2.4713234586631	0	0	1.21879986063736	1.52010586117952	0.989301223233963
Loc_103060_Tr_1/1_Conf_1.000_Len_667	4.9426469173262	4.16851646425218	5.72189522360274	6.0939993031868	4.56031758353856	0
Loc_103061_Tr_1/1_Conf_1.000_Len_210	0	0.833703292850436	1.43047380590069	0	0	0
Loc_103063_Tr_1/1_Conf_1.000_Len_188	0	0.833703292850436	0.715236902950343	1.21879986063736	1.52010586117952	0
Loc_103064_Tr_1/1_Conf_1.000_Len_156	0.823774486221033	1.66740658570087	1.43047380590069	7.31279916382416	3.04021172235904	3.95720489293585
Loc_103067_Tr_1/1_Conf_1.000_Len_338	4.9426469173262	8.33703292850435	8.58284283540411	3.65639958191208	4.56031758353856	6.92510856263774
Loc_103069_Tr_1/1_Conf_1.000_Len_184	4.11887243110516	2.50110987855131	5.0066583206524	1.21879986063736	0	0
Loc_103071_Tr_1/1_Conf_1.000_Len_206	0.823774486221033	5.00221975710261	2.14571070885103	0	4.56031758353856	2.96790366970189
Loc_103072_Tr_1/1_Conf_1.000_Len_346	4.9426469173262	4.16851646425218	6.43713212655308	1.21879986063736	0	1.97860244646793
Loc_103073_Tr_1/1_Conf_1.000_Len_153	0	1.66740658570087	0	0	0	0.989301223233963
Loc_103074_Tr_1/1_Conf_1.000_Len_259	0.823774486221033	0.833703292850436	2.14571070885103	1.21879986063736	1.52010586117952	0.989301223233963
Loc_103078_Tr_1/1_Conf_1.000_Len_529	4.11887243110516	0	8.58284283540411	3.65639958191208	4.56031758353856	0.989301223233963
Loc_103079_Tr_1/1_Conf_1.000_Len_163	0.823774486221033	0.833703292850436	0.715236902950343	1.21879986063736	0	1.97860244646793
Loc_103085_Tr_1/1_Conf_1.000_Len_177	0	0.833703292850436	2.86094761180137	0	0	3.95720489293585
Loc_103089_Tr_1/1_Conf_1.000_Len_376	1.64754897244207	0.833703292850436	0.715236902950343	0	4.56031758353856	2.96790366970189
Loc_103090_Tr_1/1_Conf_1.000_Len_322	1.64754897244207	2.50110987855131	3.57618451475171	2.43759972127472	10.6407410282566	1.97860244646793
Loc_103091_Tr_3/3_Conf_0.667_Len_391	0	0	0	47.533194564857	41.042858251847	0
Loc_103092_Tr_1/2_Conf_0.750_Len_981	1.64754897244207	2.50110987855131	9.29807973835445	0	15.2010586117952	7.91440978587171
Loc_103096_Tr_1/1_Conf_1.000_Len_291	1.64754897244207	2.50110987855131	0	1.21879986063736	1.52010586117952	2.96790366970189
Loc_103098_Tr_1/1_Conf_1.000_Len_288	0	0	0	0	3.04021172235904	0.989301223233963
Loc_103099_Tr_1/1_Conf_1.000_Len_886	0	0	0	0	0	9.89301223233963
Loc_10309_Tr_1/1_Conf_1.000_Len_823	23.88946010041	37.5166481782696	35.0466082445668	47.533194564857	54.7238110024627	19.7860244646793
Loc_103100_Tr_1/1_Conf_1.000_Len_239	0.823774486221033	0	1.43047380590069	2.43759972127472	7.6005293058976	0
Loc_103101_Tr_1/1_Conf_1.000_Len_335	3.29509794488413	0.833703292850436	3.57618451475171	0	0	0.989301223233963
Loc_103102_Tr_1/1_Conf_1.000_Len_207	3.29509794488413	0	0.715236902950343	0	0	0.989301223233963
Loc_103103_Tr_1/1_Conf_1.000_Len_237	0	0	0.715236902950343	0	1.52010586117952	0
Loc_103106_Tr_1/1_Conf_1.000_Len_333	3.29509794488413	0	1.43047380590069	1.21879986063736	3.04021172235904	0
Loc_103108_Tr_1/1_Conf_1.000_Len_239	1.64754897244207	2.50110987855131	5.72189522360274	0	3.04021172235904	0
Loc_103110_Tr_1/1_Conf_1.000_Len_363	0	0	0	0	4.56031758353856	1.97860244646793
Loc_103113_Tr_1/1_Conf_1.000_Len_213	0.823774486221033	0	0	0	1.52010586117952	0.989301223233963
Loc_103114_Tr_1/1_Conf_1.000_Len_879	32.1272049626203	14.1729559784574	2.86094761180137	0	1.52010586117952	0
Loc_103115_Tr_1/1_Conf_1.000_Len_200	0	0	4.29142141770206	0	1.52010586117952	0
Loc_103116_Tr_1/1_Conf_1.000_Len_272	0	0	0.715236902950343	0	0	3.95720489293585
Loc_103117_Tr_1/1_Conf_1.000_Len_203	0.823774486221033	1.66740658570087	2.14571070885103	1.21879986063736	1.52010586117952	2.96790366970189
Loc_103118_Tr_1/1_Conf_1.000_Len_168	4.11887243110516	0	0	1.21879986063736	0	1.97860244646793
Loc_103119_Tr_1/1_Conf_1.000_Len_175	0	0.833703292850436	0	1.21879986063736	1.52010586117952	0
Loc_103121_Tr_1/1_Conf_1.000_Len_232	0	5.00221975710261	0	1.21879986063736	0	1.97860244646793
Loc_103122_Tr_1/1_Conf_1.000_Len_282	0.823774486221033	20.8425823212609	0.715236902950343	1.21879986063736	3.04021172235904	8.90371100910567
Loc_103123_Tr_1/1_Conf_1.000_Len_212	2.4713234586631	1.66740658570087	2.86094761180137	0	0	0.989301223233963
Loc_103125_Tr_1/1_Conf_1.000_Len_471	7.4139703759893	0.833703292850436	10.7285535442551	0	9.12063516707712	0
Loc_103127_Tr_1/1_Conf_1.000_Len_211	0	0	0	4.87519944254944	0	0.989301223233963
Loc_103129_Tr_1/1_Conf_1.000_Len_460	2.4713234586631	4.16851646425218	1.43047380590069	37.7827956797581	4.56031758353856	8.90371100910567
Loc_103130_Tr_1/1_Conf_1.000_Len_356	2.4713234586631	0.833703292850436	1.43047380590069	7.31279916382416	3.04021172235904	1.97860244646793
Loc_103131_Tr_1/1_Conf_1.000_Len_257	0	0	0	0	4.56031758353856	1.97860244646793
Loc_103133_Tr_1/1_Conf_1.000_Len_234	0	0	0	0	0	0.989301223233963
Loc_103136_Tr_1/1_Conf_1.000_Len_457	28.0083325315151	0	0.715236902950343	4.87519944254944	0	2.96790366970189
Loc_103137_Tr_1/1_Conf_1.000_Len_168	0	0.833703292850436	2.14571070885103	0	0	0
Loc_103138_Tr_1/1_Conf_1.000_Len_258	1.64754897244207	0	3.57618451475171	1.21879986063736	0	1.97860244646793
Loc_103140_Tr_1/1_Conf_1.000_Len_294	0	1.66740658570087	0	9.75039888509887	4.56031758353856	0.989301223233963
Loc_103142_Tr_1/1_Conf_1.000_Len_318	3.29509794488413	0	2.14571070885103	0	3.04021172235904	0
Loc_103145_Tr_1/1_Conf_1.000_Len_389	5.76642140354723	2.50110987855131	1.43047380590069	1.21879986063736	7.6005293058976	0.989301223233963
Loc_103146_Tr_1/1_Conf_1.000_Len_713	9.06151934843136	1.66740658570087	10.0133166413048	4.87519944254944	1.52010586117952	3.95720489293585
Loc_103147_Tr_1/1_Conf_1.000_Len_302	0	0.833703292850436	0	8.53159902446152	4.56031758353856	2.96790366970189
Loc_103151_Tr_1/1_Conf_1.000_Len_512	4.9426469173262	0.833703292850436	10.0133166413048	0	1.52010586117952	0
Loc_103152_Tr_1/1_Conf_1.000_Len_271	11.5328428070945	10.0044395142052	12.8742642531062	9.75039888509887	4.56031758353856	8.90371100910567
Loc_103155_Tr_1/1_Conf_1.000_Len_237	0	2.50110987855131	0.715236902950343	0	3.04021172235904	0.989301223233963
Loc_103157_Tr_1/1_Conf_1.000_Len_171	0	0	0	8.53159902446152	0	0
Loc_103161_Tr_1/1_Conf_1.000_Len_331	2.4713234586631	0	1.43047380590069	2.43759972127472	0	0.989301223233963
Loc_103162_Tr_1/1_Conf_1.000_Len_367	0.823774486221033	4.16851646425218	2.86094761180137	2.43759972127472	4.56031758353856	4.94650611616982
Loc_103163_Tr_1/1_Conf_1.000_Len_458	5.76642140354723	5.00221975710261	3.57618451475171	6.0939993031868	6.08042344471808	2.96790366970189
Loc_103164_Tr_1/1_Conf_1.000_Len_323	3.29509794488413	4.16851646425218	4.29142141770206	1.21879986063736	0	3.95720489293585
Loc_103165_Tr_2/3_Conf_0.500_Len_651	0.823774486221033	5.83592304995305	1.43047380590069	17.063198048923	0	0.989301223233963
Loc_103166_Tr_1/1_Conf_1.000_Len_343	0	0.833703292850436	2.14571070885103	0	4.56031758353856	1.97860244646793
Loc_103168_Tr_1/1_Conf_1.000_Len_207	0	2.50110987855131	2.14571070885103	0	0	2.96790366970189
Loc_10316_Tr_2/3_Conf_0.429_Len_1787	186.996808372174	156.736219055882	169.511145999231	124.317585785011	112.487833727284	236.442992352917
Loc_103171_Tr_1/3_Conf_0.333_Len_341	0.823774486221033	4.16851646425218	0.715236902950343	0	0	0
Loc_103171_Tr_3/3_Conf_0.667_Len_626	3.29509794488413	10.8381428070557	3.57618451475171	0	0	0.989301223233963
Loc_103172_Tr_1/1_Conf_1.000_Len_263	0	0.833703292850436	1.43047380590069	1.21879986063736	0	1.97860244646793
Loc_103175_Tr_1/1_Conf_1.000_Len_183	0	0	0	0	0	0
Loc_103178_Tr_1/1_Conf_1.000_Len_291	0	15.8403625641583	0.715236902950343	9.75039888509887	3.04021172235904	5.93580733940378
Loc_103179_Tr_1/2_Conf_0.875_Len_824	7.4139703759893	16.6740658570087	5.0066583206524	9.75039888509887	7.6005293058976	0
Loc_103182_Tr_1/1_Conf_1.000_Len_181	0.823774486221033	0.833703292850436	0	2.43759972127472	1.52010586117952	0
Loc_103185_Tr_1/1_Conf_1.000_Len_183	1.64754897244207	0	0.715236902950343	1.21879986063736	0	0
Loc_103188_Tr_1/1_Conf_1.000_Len_914	20.5943621555258	20.0088790284105	3.57618451475171	1.21879986063736	10.6407410282566	0
Loc_103195_Tr_1/1_Conf_1.000_Len_245	2.4713234586631	0.833703292850436	3.57618451475171	0	3.04021172235904	0
Loc_103196_Tr_1/1_Conf_1.000_Len_156	1.64754897244207	0	0	1.21879986063736	0	0
Loc_103197_Tr_1/1_Conf_1.000_Len_521	11.5328428070945	5.00221975710261	5.72189522360274	3.65639958191208	3.04021172235904	0
Loc_103199_Tr_1/1_Conf_1.000_Len_250	1.64754897244207	1.66740658570087	0	1.21879986063736	0	0
Loc_10319_Tr_1/1_Conf_1.000_Len_966	21.4181366417469	214.261746262562	15.0199749619572	359.545958888021	86.6460340872326	234.464389906449
Loc_103200_Tr_1/1_Conf_1.000_Len_152	0	0	0	0	0	0
Loc_103201_Tr_1/1_Conf_1.000_Len_212	0.823774486221033	2.50110987855131	0.715236902950343	0	0	0.989301223233963
Loc_103202_Tr_1/1_Conf_1.000_Len_192	0.823774486221033	0	0	0	0	0
Loc_103203_Tr_1/1_Conf_1.000_Len_200	11.5328428070945	14.1729559784574	0	2.43759972127472	0	0
Loc_103211_Tr_1/1_Conf_1.000_Len_363	19.7705876693048	0	27.179002312113	19.5007977701977	13.6809527506157	8.90371100910567
Loc_103213_Tr_1/1_Conf_1.000_Len_193	3.29509794488413	0	0	1.21879986063736	0	0
Loc_103214_Tr_1/1_Conf_1.000_Len_315	1.64754897244207	5.83592304995305	0	2.43759972127472	0	0.989301223233963
Loc_103215_Tr_1/1_Conf_1.000_Len_212	1.64754897244207	0.833703292850436	0	1.21879986063736	1.52010586117952	1.97860244646793
Loc_103216_Tr_1/1_Conf_1.000_Len_418	2.4713234586631	1.66740658570087	1.43047380590069	2.43759972127472	0	1.97860244646793
Loc_103218_Tr_1/1_Conf_1.000_Len_363	2.4713234586631	3.33481317140174	7.15236902950343	1.21879986063736	0	6.92510856263774
Loc_103222_Tr_1/1_Conf_1.000_Len_156	0.823774486221033	0	1.43047380590069	2.43759972127472	0	0.989301223233963
Loc_103224_Tr_1/1_Conf_1.000_Len_479	9.88529383465239	15.0066592713078	11.4437904472055	10.9691987457362	4.56031758353856	9.89301223233963
Loc_103226_Tr_1/1_Conf_1.000_Len_572	0.823774486221033	0	7.86760593245377	0	1.52010586117952	0.989301223233963
Loc_103229_Tr_1/1_Conf_1.000_Len_325	3.29509794488413	0.833703292850436	6.43713212655308	2.43759972127472	0	0.989301223233963
Loc_103230_Tr_1/2_Conf_0.667_Len_1065	3.29509794488413	30.0133185426157	2.86094761180137	3.65639958191208	4.56031758353856	7.91440978587171
Loc_103231_Tr_1/1_Conf_1.000_Len_407	0	2.50110987855131	1.43047380590069	4.87519944254944	1.52010586117952	18.7967232414453
Loc_103235_Tr_1/1_Conf_1.000_Len_227	0	0	0	2.43759972127472	0	0.989301223233963
Loc_103237_Tr_1/1_Conf_1.000_Len_347	3.29509794488413	0.833703292850436	2.86094761180137	3.65639958191208	1.52010586117952	0.989301223233963
Loc_103243_Tr_1/1_Conf_1.000_Len_159	0	0.833703292850436	0.715236902950343	0	0	0.989301223233963
Loc_103244_Tr_1/1_Conf_1.000_Len_410	1.64754897244207	1.66740658570087	0.715236902950343	0	6.08042344471808	0.989301223233963
Loc_103245_Tr_1/1_Conf_1.000_Len_196	0.823774486221033	2.50110987855131	0	0	0	0.989301223233963
Loc_103250_Tr_1/1_Conf_1.000_Len_342	4.9426469173262	2.50110987855131	0.715236902950343	0	1.52010586117952	2.96790366970189
Loc_103251_Tr_1/1_Conf_1.000_Len_191	0	0	0	0	3.04021172235904	0.989301223233963
Loc_103256_Tr_1/1_Conf_1.000_Len_257	4.11887243110516	10.8381428070557	13.5895011560565	0	1.52010586117952	1.97860244646793
Loc_103258_Tr_1/1_Conf_1.000_Len_174	0	0	0	0	1.52010586117952	0
Loc_103259_Tr_1/1_Conf_1.000_Len_195	1.64754897244207	0	1.43047380590069	3.65639958191208	1.52010586117952	0.989301223233963
Loc_10325_Tr_1/3_Conf_0.750_Len_1931	37.8936263661675	35.8492415925687	87.9741390628921	32.9075962372087	15.2010586117952	64.3045795102076
Loc_10325_Tr_2/3_Conf_0.625_Len_607	4.11887243110516	10.0044395142052	11.4437904472055	9.75039888509887	10.6407410282566	7.91440978587171
Loc_103260_Tr_1/1_Conf_1.000_Len_360	1.64754897244207	2.50110987855131	1.43047380590069	0	1.52010586117952	1.97860244646793
Loc_103261_Tr_1/1_Conf_1.000_Len_168	2.4713234586631	0.833703292850436	0.715236902950343	2.43759972127472	0	1.97860244646793
Loc_103263_Tr_1/1_Conf_1.000_Len_182	0	0.833703292850436	0	0	0	1.97860244646793
Loc_103264_Tr_1/1_Conf_1.000_Len_222	3.29509794488413	1.66740658570087	6.43713212655308	0	1.52010586117952	28.6897354737849
Loc_103265_Tr_1/1_Conf_1.000_Len_300	1.64754897244207	0	5.0066583206524	0	3.04021172235904	0.989301223233963
Loc_103266_Tr_1/1_Conf_1.000_Len_380	0	9.17073622135479	0	0	0	1.97860244646793
Loc_103267_Tr_1/1_Conf_1.000_Len_229	2.4713234586631	5.00221975710261	1.43047380590069	0	6.08042344471808	1.97860244646793
Loc_103268_Tr_1/1_Conf_1.000_Len_195	0.823774486221033	0	1.43047380590069	2.43759972127472	0	5.93580733940378
Loc_103270_Tr_1/1_Conf_1.000_Len_195	0.823774486221033	0	0.715236902950343	0	1.52010586117952	0
Loc_103271_Tr_1/1_Conf_1.000_Len_189	0	0	0.715236902950343	0	0	0
Loc_103272_Tr_1/1_Conf_1.000_Len_296	1.64754897244207	1.66740658570087	1.43047380590069	1.21879986063736	4.56031758353856	4.94650611616982
Loc_103273_Tr_1/1_Conf_1.000_Len_180	0	0.833703292850436	0.715236902950343	0	3.04021172235904	0
Loc_103274_Tr_1/1_Conf_1.000_Len_197	1.64754897244207	0	0.715236902950343	2.43759972127472	0	0.989301223233963
Loc_103275_Tr_1/1_Conf_1.000_Len_273	0	0	0	0	0	0
Loc_103277_Tr_1/1_Conf_1.000_Len_438	1.64754897244207	0.833703292850436	7.86760593245377	1.21879986063736	4.56031758353856	0
Loc_103279_Tr_1/1_Conf_1.000_Len_167	0	0	0	0	0	0
Loc_103281_Tr_1/1_Conf_1.000_Len_420	37.0698518799465	4.16851646425218	61.5103736537295	9.75039888509887	6.08042344471808	13.8502171252755
Loc_103282_Tr_1/1_Conf_1.000_Len_301	0.823774486221033	1.66740658570087	0.715236902950343	2.43759972127472	3.04021172235904	0
Loc_103284_Tr_1/1_Conf_1.000_Len_236	0.823774486221033	0	0	2.43759972127472	0	1.97860244646793
Loc_103286_Tr_1/1_Conf_1.000_Len_533	3.29509794488413	1.66740658570087	5.0066583206524	1.21879986063736	1.52010586117952	0
Loc_103287_Tr_1/1_Conf_1.000_Len_169	0	0	1.43047380590069	0	1.52010586117952	0
Loc_103288_Tr_1/1_Conf_1.000_Len_201	0	0	0	1.21879986063736	0	0
Loc_103290_Tr_1/1_Conf_1.000_Len_173	3.29509794488413	0	0.715236902950343	0	3.04021172235904	0
Loc_103291_Tr_1/1_Conf_1.000_Len_175	1.64754897244207	0.833703292850436	0.715236902950343	0	0	0
Loc_103293_Tr_1/1_Conf_1.000_Len_233	0.823774486221033	1.66740658570087	1.43047380590069	0	1.52010586117952	0
Loc_103294_Tr_1/1_Conf_1.000_Len_168	5.76642140354723	5.00221975710261	0.715236902950343	0	1.52010586117952	0
Loc_103299_Tr_1/1_Conf_1.000_Len_2477	39.5411753386096	18.3414724427096	1477.67944149541	2.43759972127472	0	0
Loc_103304_Tr_1/1_Conf_1.000_Len_194	0.823774486221033	1.66740658570087	3.57618451475171	0	0	0.989301223233963
Loc_103308_Tr_1/1_Conf_1.000_Len_309	0.823774486221033	0	0.715236902950343	0	0	0.989301223233963
Loc_10330_Tr_1/1_Conf_1.000_Len_2320	180.406612482406	26.6785053712139	21.4571070885103	73.1279916382416	28.8820113624109	13.8502171252755
Loc_103310_Tr_1/1_Conf_1.000_Len_365	0.823774486221033	4.16851646425218	2.86094761180137	0	18.2412703341542	6.92510856263774
Loc_103314_Tr_1/1_Conf_1.000_Len_212	0	0	2.14571070885103	4.87519944254944	0	4.94650611616982
Loc_103315_Tr_1/1_Conf_1.000_Len_337	9.88529383465239	13.339252685607	26.4637654091627	12.1879986063736	18.2412703341542	19.7860244646793
Loc_103316_Tr_1/1_Conf_1.000_Len_525	5.76642140354723	1.66740658570087	7.86760593245377	1.21879986063736	0	0.989301223233963
Loc_103318_Tr_1/2_Conf_0.750_Len_999	13.1803917795365	5.00221975710261	20.7418701855599	0	4.56031758353856	9.89301223233963
Loc_103319_Tr_1/1_Conf_1.000_Len_172	0.823774486221033	0.833703292850436	0.715236902950343	2.43759972127472	0	0
Loc_103323_Tr_1/1_Conf_1.000_Len_354	0	0	0	0	10.6407410282566	0.989301223233963
Loc_103324_Tr_1/1_Conf_1.000_Len_243	0	1.66740658570087	0	1.21879986063736	1.52010586117952	0
Loc_103326_Tr_1/1_Conf_1.000_Len_308	0	0.833703292850436	2.14571070885103	1.21879986063736	1.52010586117952	1.97860244646793
Loc_103328_Tr_1/1_Conf_1.000_Len_371	11.5328428070945	5.00221975710261	3.57618451475171	7.31279916382416	33.4423289459494	6.92510856263774
Loc_103332_Tr_1/1_Conf_1.000_Len_195	0	0	0	1.21879986063736	1.52010586117952	7.91440978587171
Loc_103334_Tr_1/1_Conf_1.000_Len_244	0	0	0.715236902950343	1.21879986063736	1.52010586117952	0
Loc_103335_Tr_1/1_Conf_1.000_Len_302	0.823774486221033	4.16851646425218	2.14571070885103	0	3.04021172235904	0
Loc_103336_Tr_1/1_Conf_1.000_Len_215	0.823774486221033	0	0.715236902950343	3.65639958191208	1.52010586117952	0
Loc_103338_Tr_1/1_Conf_1.000_Len_534	1.64754897244207	0	1.43047380590069	3.65639958191208	1.52010586117952	2.96790366970189
Loc_103341_Tr_1/1_Conf_1.000_Len_342	0	0	1.43047380590069	1.21879986063736	0	0.989301223233963
Loc_103342_Tr_1/2_Conf_0.667_Len_315	2.4713234586631	8.33703292850435	0.715236902950343	3.65639958191208	0	0
Loc_103342_Tr_2/2_Conf_0.667_Len_358	0.823774486221033	4.16851646425218	2.14571070885103	2.43759972127472	0	0
Loc_103343_Tr_1/1_Conf_1.000_Len_502	9.06151934843136	10.0044395142052	3.57618451475171	2.43759972127472	12.1608468894362	1.97860244646793
Loc_103345_Tr_1/1_Conf_1.000_Len_152	0.823774486221033	0	0	0	1.52010586117952	0
Loc_103346_Tr_1/1_Conf_1.000_Len_158	0	1.66740658570087	0	0	0	0.989301223233963
Loc_103348_Tr_1/1_Conf_1.000_Len_234	0	3.33481317140174	0	1.21879986063736	0	2.96790366970189
Loc_103351_Tr_1/1_Conf_1.000_Len_255	0	1.66740658570087	2.14571070885103	2.43759972127472	3.04021172235904	3.95720489293585
Loc_103352_Tr_1/1_Conf_1.000_Len_164	0	0	0.715236902950343	1.21879986063736	1.52010586117952	0.989301223233963
Loc_103355_Tr_1/1_Conf_1.000_Len_216	0	0	0	3.65639958191208	0	0
Loc_103356_Tr_1/1_Conf_1.000_Len_186	0	0	0	2.43759972127472	0	0
Loc_103357_Tr_1/1_Conf_1.000_Len_162	2.4713234586631	0	0.715236902950343	14.6255983276483	6.08042344471808	0
Loc_103358_Tr_1/1_Conf_1.000_Len_152	0	0.833703292850436	0	1.21879986063736	0	0.989301223233963
Loc_103359_Tr_1/1_Conf_1.000_Len_193	0.823774486221033	0	3.57618451475171	2.43759972127472	0	0.989301223233963
Loc_103361_Tr_1/1_Conf_1.000_Len_207	0.823774486221033	0	2.14571070885103	2.43759972127472	0	0.989301223233963
Loc_103363_Tr_1/1_Conf_1.000_Len_467	0.823774486221033	1.66740658570087	4.29142141770206	2.43759972127472	6.08042344471808	4.94650611616982
Loc_103366_Tr_1/1_Conf_1.000_Len_331	0	1.66740658570087	0.715236902950343	3.65639958191208	9.12063516707712	0.989301223233963
Loc_103368_Tr_1/1_Conf_1.000_Len_350	1.64754897244207	3.33481317140174	4.29142141770206	3.65639958191208	0	0.989301223233963
Loc_103369_Tr_1/1_Conf_1.000_Len_474	5.76642140354723	4.16851646425218	8.58284283540411	0	27.3619055012314	0
Loc_103373_Tr_1/1_Conf_1.000_Len_162	0	3.33481317140174	0	0	0	0
Loc_103376_Tr_1/1_Conf_1.000_Len_253	1.64754897244207	0	4.29142141770206	0	0	0
Loc_103377_Tr_1/1_Conf_1.000_Len_190	1.64754897244207	0	0	0	1.52010586117952	0
Loc_103380_Tr_1/1_Conf_1.000_Len_166	0	0	0	1.21879986063736	0	0
Loc_103381_Tr_1/1_Conf_1.000_Len_438	0	2.50110987855131	3.57618451475171	1.21879986063736	0	0
Loc_103389_Tr_1/1_Conf_1.000_Len_264	4.9426469173262	0	0	0	1.52010586117952	1.97860244646793
Loc_103390_Tr_1/1_Conf_1.000_Len_493	1.64754897244207	2.50110987855131	0.715236902950343	2.43759972127472	10.6407410282566	1.97860244646793
Loc_103391_Tr_1/1_Conf_1.000_Len_216	1.64754897244207	0.833703292850436	0	2.43759972127472	0	0
Loc_103392_Tr_1/1_Conf_1.000_Len_279	0	0.833703292850436	7.15236902950343	0	1.52010586117952	0
Loc_103393_Tr_1/1_Conf_1.000_Len_420	9.06151934843136	4.16851646425218	5.0066583206524	1.21879986063736	6.08042344471808	2.96790366970189
Loc_103396_Tr_1/2_Conf_0.667_Len_378	0	2.50110987855131	0	0	0	2.96790366970189
Loc_103398_Tr_1/1_Conf_1.000_Len_186	0	0.833703292850436	0.715236902950343	1.21879986063736	0	0.989301223233963
Loc_103399_Tr_1/1_Conf_1.000_Len_653	2.4713234586631	5.00221975710261	0	7.31279916382416	4.56031758353856	2.96790366970189
Loc_1033_Tr_1/4_Conf_0.222_Len_583	21.4181366417469	42.5188679353722	30.0399499239144	67.0339923350548	66.8846578918989	65.2938807334416
Loc_103400_Tr_1/1_Conf_1.000_Len_175	4.9426469173262	0	2.14571070885103	4.87519944254944	3.04021172235904	0.989301223233963
Loc_103401_Tr_1/1_Conf_1.000_Len_173	2.4713234586631	0	2.14571070885103	0	0	0.989301223233963
Loc_103405_Tr_1/1_Conf_1.000_Len_166	0	1.66740658570087	0.715236902950343	1.21879986063736	0	2.96790366970189
Loc_103408_Tr_1/1_Conf_1.000_Len_471	8.23774486221033	14.1729559784574	3.57618451475171	3.65639958191208	6.08042344471808	2.96790366970189
Loc_103410_Tr_1/1_Conf_1.000_Len_397	5.76642140354723	0.833703292850436	1.43047380590069	0	0	0.989301223233963
Loc_103411_Tr_1/1_Conf_1.000_Len_202	9.06151934843136	16.6740658570087	27.179002312113	10.9691987457362	6.08042344471808	0.989301223233963
Loc_103412_Tr_1/1_Conf_1.000_Len_187	0	0	0	0	0	0
Loc_103413_Tr_1/1_Conf_1.000_Len_310	1.64754897244207	2.50110987855131	0.715236902950343	0	1.52010586117952	0
Loc_103414_Tr_1/1_Conf_1.000_Len_317	2.4713234586631	5.83592304995305	0	1.21879986063736	1.52010586117952	0
Loc_103416_Tr_1/1_Conf_1.000_Len_477	1.64754897244207	5.00221975710261	0.715236902950343	3.65639958191208	0	1.97860244646793
Loc_103418_Tr_1/2_Conf_0.667_Len_319	0.823774486221033	0	1.43047380590069	6.0939993031868	9.12063516707712	0.989301223233963
Loc_103418_Tr_2/2_Conf_0.667_Len_157	0	0	0.715236902950343	2.43759972127472	3.04021172235904	1.97860244646793
Loc_103419_Tr_1/1_Conf_1.000_Len_741	6.59019588976826	1.66740658570087	26.4637654091627	1.21879986063736	0	0
Loc_103420_Tr_1/1_Conf_1.000_Len_181	0.823774486221033	0.833703292850436	0.715236902950343	0	0	0.989301223233963
Loc_103422_Tr_1/1_Conf_1.000_Len_192	1.64754897244207	0.833703292850436	0.715236902950343	6.0939993031868	1.52010586117952	1.97860244646793
Loc_103424_Tr_1/1_Conf_1.000_Len_239	18.1230386968627	9.17073622135479	0	6.0939993031868	10.6407410282566	1.97860244646793
Loc_103427_Tr_1/1_Conf_1.000_Len_389	0.823774486221033	0	1.43047380590069	0	0	3.95720489293585
Loc_103428_Tr_1/1_Conf_1.000_Len_1188	12.3566172933155	22.5099889069618	10.0133166413048	6.0939993031868	4.56031758353856	6.92510856263774
Loc_103431_Tr_1/1_Conf_1.000_Len_1481	9.06151934843136	199.255086991254	29.3247130209641	2.43759972127472	10.6407410282566	0
Loc_103432_Tr_1/1_Conf_1.000_Len_389	1.64754897244207	1.66740658570087	0.715236902950343	162.100381464769	4.56031758353856	1.97860244646793
Loc_103433_Tr_1/1_Conf_1.000_Len_238	1.64754897244207	5.83592304995305	7.86760593245377	0	1.52010586117952	0.989301223233963
Loc_103438_Tr_1/1_Conf_1.000_Len_239	0	0	0	0	0	0
Loc_103440_Tr_1/1_Conf_1.000_Len_270	0.823774486221033	3.33481317140174	0	1.21879986063736	7.6005293058976	0.989301223233963
[truncated: 63,536 more rows]

## Sheet: OCV3_91K
OCV3 contig IDs	EcoDB	swB	XY	RO	LE	CA
Loc_100005_Tr_1/1_Conf_1.000_Len_300	0	0.8321605913	0.8438659729	1.0287604241	0	0
Loc_100008_Tr_1/1_Conf_1.000_Len_290	0	0	1.6877319459	9.2588438168	1.3019747849	0
Loc_100009_Tr_1/1_Conf_1.000_Len_316	2.8834559042	0	0.8438659729	10.2876042408	0	1.0182917001
Loc_10000_Tr_4/5_Conf_0.357_Len_663	79.7756133485	39.1115477905	53.1635562951	43.2079378115	76.8165123065	30.5487510041
Loc_100013_Tr_1/1_Conf_1.000_Len_444	6.7280637764	103.1879133196	22.7843812693	165.6304282776	32.5493696214	0
Loc_100024_Tr_1/1_Conf_1.000_Len_239	8.6503677125	17.475372417	41.349432674	2.0575208482	3.9059243546	23.4207091032
Loc_10002_Tr_2/5_Conf_0.500_Len_876	3.8446078722	3.3286423651	2.5315979188	1.0287604241	2.6039495697	2.0365834003
Loc_10002_Tr_3/5_Conf_0.500_Len_949	38.4460787222	14.9788906432	14.3457215399	7.2013229686	14.3217226334	14.2560838019
Loc_10002_Tr_4/5_Conf_0.500_Len_1437	0	0.8321605913	0	0	1.3019747849	0
Loc_10003_Tr_11/12_Conf_0.406_Len_3328	0	3.3286423651	5.9070618106	221.1834911781	27.341470482	42.7682514058
Loc_10003_Tr_6/12_Conf_0.188_Len_1893	0	0	2.5315979188	6.1725625445	0	0
Loc_10003_Tr_7/12_Conf_0.438_Len_3349	0	0.8321605913	9.2825257023	37.035375267	0	0
Loc_10003_Tr_9/12_Conf_0.438_Len_4203	4.8057598403	4.1608029564	93.6691229961	231.471095419	20.8315965577	9.1646253012
Loc_100045_Tr_1/1_Conf_1.000_Len_391	3.8446078722	1.6643211826	0.8438659729	4.1150416963	0	7.128041901
Loc_10004_Tr_3/8_Conf_0.357_Len_2263	0	0	0	4.1150416963	0	0
Loc_10004_Tr_6/8_Conf_0.393_Len_3200	0.9611519681	0.8321605913	0	7.2013229686	0	0
Loc_100055_Tr_4/5_Conf_0.692_Len_2207	168.2015944095	809.6922553224	269.1932453673	4.1150416963	3.9059243546	31.5670427043
Loc_100056_Tr_1/1_Conf_1.000_Len_336	3.8446078722	0.8321605913	6.7509277835	0	1.3019747849	0
Loc_10005_Tr_2/3_Conf_0.333_Len_1354	14.4172795208	68.2371684855	2.5315979188	36.006614843	6.5098739243	173.1095890235
Loc_10005_Tr_3/3_Conf_0.667_Len_1136	23.0676472333	250.4803379774	1.6877319459	111.1061258011	22.1335713426	549.8775180745
Loc_10006_Tr_1/5_Conf_0.583_Len_997	0	0.8321605913	0	2.0575208482	1.3019747849	3.0548751004
Loc_10006_Tr_3/5_Conf_0.167_Len_726	0	2.4964817739	0.8438659729	7.2013229686	1.3019747849	10.1829170014
Loc_100073_Tr_1/1_Conf_1.000_Len_286	7.6892157444	18.3075330083	9.2825257023	0	0	10.1829170014
Loc_100078_Tr_1/1_Conf_1.000_Len_198	0.9611519681	0.8321605913	3.3754638918	0	2.6039495697	2.0365834003
Loc_100083_Tr_1/1_Conf_1.000_Len_182	0	2.4964817739	0	0	1.3019747849	0
Loc_100095_Tr_1/1_Conf_1.000_Len_433	0.9611519681	0	2.5315979188	0	0	0
Loc_1000_Tr_7/9_Conf_0.160_Len_712	227.7930164289	138.970818745	176.3679883441	2616.1377584464	477.8247460422	877.767445519
Loc_10010_Tr_1/1_Conf_1.000_Len_1815	1262.9536860237	1127.5776011941	1649.7579770942	970.1210799115	913.986298969	1222.9683318658
Loc_100114_Tr_1/1_Conf_1.000_Len_634	0.9611519681	2.4964817739	0	41.1504169634	18.227646988	40.7316680055
Loc_100126_Tr_1/1_Conf_1.000_Len_287	2.8834559042	4.1608029564	2.5315979188	0	1.3019747849	0
Loc_100127_Tr_1/1_Conf_1.000_Len_185	1.9223039361	0	0	0	1.3019747849	1.0182917001
Loc_10012_Tr_2/10_Conf_0.171_Len_940	13.4561275528	16.6432118257	22.7843812693	12.345125089	14.3217226334	11.2012087015
Loc_10012_Tr_7/10_Conf_0.463_Len_2306	152.8231629207	157.2783517533	150.208143183	193.4069597279	169.2567220313	195.5120064265
Loc_100132_Tr_1/1_Conf_1.000_Len_625	0	0	0	0	0	6.1097502008
Loc_100138_Tr_1/1_Conf_1.000_Len_358	0	4.9929635477	1.6877319459	3.0862812723	3.9059243546	4.0731668006
Loc_100142_Tr_1/1_Conf_1.000_Len_340	1.9223039361	2.4964817739	3.3754638918	0	1.3019747849	2.0365834003
Loc_10014_Tr_25/45_Conf_1.000_Len_239	10.5726716486	27.4612995125	10.9702576482	1.0287604241	2.6039495697	1.0182917001
Loc_10014_Tr_26/45_Conf_1.000_Len_260	2.8834559042	6.6572847303	10.1263916753	3.0862812723	0	177.182755824
Loc_10014_Tr_29/45_Conf_1.000_Len_262	5.7669118083	0	10.1263916753	1.0287604241	1.3019747849	1.0182917001
Loc_10014_Tr_38/45_Conf_0.056_Len_1750	4.8057598403	4.9929635477	4.2193298647	22.6327293299	14.3217226334	13.2377921018
Loc_10014_Tr_42/45_Conf_0.236_Len_5540	6.7280637764	4.1608029564	5.9070618106	48.351739932	117.1777306371	2.0365834003
Loc_10014_Tr_43/45_Conf_0.248_Len_5232	24.0287992014	7.4894453216	37.9739687822	25.7190106021	9.113823494	6.1097502008
Loc_10014_Tr_45/45_Conf_0.478_Len_4812	2.8834559042	1.6643211826	5.0631958376	2.0575208482	1.3019747849	3.0548751004
Loc_10014_Tr_8/45_Conf_1.000_Len_211	0	0	0	0	0	7.128041901
Loc_100157_Tr_1/1_Conf_1.000_Len_194	2.8834559042	0	2.5315979188	0	2.6039495697	0
Loc_100158_Tr_1/1_Conf_1.000_Len_180	34.60147085	1.6643211826	0	10.2876042408	3.9059243546	3.0548751004
Loc_100159_Tr_1/1_Conf_1.000_Len_233	0	0	0.8438659729	2.0575208482	1.3019747849	1.0182917001
Loc_10016_Tr_3/11_Conf_0.323_Len_2637	305.6463258413	348.6752877493	414.3381927127	315.8294501939	167.9547472464	537.6580176729
Loc_10016_Tr_6/11_Conf_0.290_Len_1258	17.300735425	37.4472266079	12.6579895941	13.3738855131	18.227646988	16.2926672022
Loc_10017_Tr_2/3_Conf_0.733_Len_1955	373.8881155732	322.0461488281	359.4869044717	325.0882940106	296.8502509472	315.6704270428
Loc_100180_Tr_1/1_Conf_1.000_Len_225	7.6892157444	4.1608029564	2.5315979188	2.0575208482	6.5098739243	0
Loc_100188_Tr_1/1_Conf_1.000_Len_174	0.9611519681	1.6643211826	0.8438659729	0	1.3019747849	2.0365834003
Loc_10018_Tr_4/6_Conf_0.200_Len_1519	3.8446078722	9.1537665042	9.2825257023	6.1725625445	1.3019747849	5.0914585007
Loc_10018_Tr_5/6_Conf_0.700_Len_3643	80.7367653166	105.6843950935	63.2899479704	64.8119067173	80.7224366611	77.3901692105
Loc_100193_Tr_1/1_Conf_1.000_Len_357	1.9223039361	1.6643211826	0.8438659729	4.1150416963	5.2078991394	2.0365834003
Loc_100194_Tr_1/1_Conf_1.000_Len_314	0	39.1115477905	5.0631958376	2.0575208482	2.6039495697	58.0426269079
Loc_100199_Tr_2/2_Conf_0.667_Len_421	5.7669118083	14.1467300519	26.1598451611	2.0575208482	9.113823494	31.5670427043
Loc_10019_Tr_10/13_Conf_0.579_Len_3700	14.4172795208	9.9859270954	8.4386597294	105.9623236807	9.113823494	28.5121676039
Loc_1001_Tr_4/7_Conf_0.438_Len_1065	269.1225510553	223.8511990562	164.553864723	246.9025017802	204.4100412224	152.7437550207
Loc_1001_Tr_5/7_Conf_0.438_Len_2833	6.7280637764	0	2.5315979188	5.1438021204	15.6236974183	10.1829170014
Loc_100201_Tr_1/1_Conf_1.000_Len_382	5.7669118083	0.8321605913	0	4.1150416963	6.5098739243	0
Loc_100204_Tr_1/1_Conf_1.000_Len_386	0	0	3.3754638918	4.1150416963	6.5098739243	0
Loc_100207_Tr_1/1_Conf_1.000_Len_1801	6.7280637764	1.6643211826	17.7211854317	9.2588438168	1.3019747849	37.6767929051
Loc_10020_Tr_4/8_Conf_0.091_Len_839	45.1741424986	71.5658108507	40.505566701	42.1791773875	41.6631931154	42.7682514058
Loc_10020_Tr_6/8_Conf_0.136_Len_2206	3.8446078722	26.6291389212	10.9702576482	3.0862812723	6.5098739243	11.2012087015
Loc_10020_Tr_7/8_Conf_0.182_Len_2186	16.3395834569	35.7829054253	13.501855567	11.3163646649	11.7177730637	16.2926672022
Loc_10020_Tr_8/8_Conf_0.455_Len_1681	31.7180149458	47.4331537034	22.7843812693	13.3738855131	44.2671426851	20.3658340028
Loc_100214_Tr_1/1_Conf_1.000_Len_199	0	0	0	0	0	0
Loc_100225_Tr_1/1_Conf_1.000_Len_1205	0	0	28.6914430799	1.0287604241	52.0789913942	0
Loc_10022_Tr_1/1_Conf_1.000_Len_1498	26.9122551055	39.1115477905	14.3457215399	25.7190106021	50.7770166094	54.9877518075
Loc_100234_Tr_1/1_Conf_1.000_Len_957	2.8834559042	2.4964817739	7.5947937564	0	18.227646988	4.0731668006
Loc_100237_Tr_1/1_Conf_1.000_Len_536	0.9611519681	0	0	0	3.9059243546	18.3292506025
Loc_10023_Tr_4/5_Conf_0.333_Len_3700	190.3080896748	83.2160591287	363.7062343364	478.3735971992	223.9396629953	599.7738113813
Loc_100250_Tr_1/1_Conf_1.000_Len_167	0	0.8321605913	0.8438659729	12.345125089	7.8118487091	1.0182917001
Loc_100262_Tr_1/1_Conf_1.000_Len_330	2.8834559042	0.8321605913	3.3754638918	3.0862812723	6.5098739243	3.0548751004
Loc_100268_Tr_1/1_Conf_1.000_Len_296	1.9223039361	2.4964817739	1.6877319459	2.0575208482	1.3019747849	0
Loc_10026_Tr_2/5_Conf_0.750_Len_2220	16.3395834569	4.1608029564	10.9702576482	9.2588438168	5.2078991394	14.2560838019
Loc_10026_Tr_3/5_Conf_0.750_Len_2541	252.7829675983	57.4190807988	129.9553598325	38.0641356911	52.0789913942	53.9694601073
Loc_10026_Tr_4/5_Conf_0.625_Len_1903	20.1841913291	10.8180876867	18.5650514046	4.1150416963	13.0197478486	10.1829170014
Loc_100270_Tr_1/1_Conf_1.000_Len_282	0.9611519681	0	4.2193298647	2.0575208482	1.3019747849	9.1646253012
Loc_100274_Tr_1/1_Conf_1.000_Len_941	21.1453432972	8.3216059129	16.0334534858	6.1725625445	2.6039495697	5.0914585007
Loc_100278_Tr_1/1_Conf_1.000_Len_1554	0	0	0	162.5441470053	2.6039495697	0
Loc_10028_Tr_1/2_Conf_0.750_Len_3282	32.6791669139	18.3075330083	21.0966493235	34.9778544189	28.6434452668	9.1646253012
Loc_100294_Tr_1/1_Conf_1.000_Len_364	2.8834559042	3.3286423651	1.6877319459	2.0575208482	0	0
Loc_100296_Tr_3/3_Conf_0.714_Len_1388	25.9511031375	55.7547596162	24.4721132152	8.2300833927	130.1974784856	8.1463336011
Loc_100327_Tr_1/1_Conf_1.000_Len_288	3.8446078722	2.4964817739	0	0	5.2078991394	1.0182917001
Loc_10033_Tr_2/3_Conf_0.500_Len_665	0	4.9929635477	11.8141236211	44.2366982356	13.0197478486	3.0548751004
Loc_10034_Tr_3/5_Conf_0.538_Len_1233	6.7280637764	3.3286423651	1.6877319459	5.1438021204	3.9059243546	4.0731668006
Loc_10034_Tr_4/5_Conf_0.692_Len_2201	215.2980408442	242.9908926559	196.6207716946	169.7454699739	252.5831082621	333.9996776453
Loc_100354_Tr_1/1_Conf_1.000_Len_189	6.7280637764	0.8321605913	10.9702576482	3.0862812723	5.2078991394	3.0548751004
Loc_100357_Tr_1/1_Conf_1.000_Len_224	0	0	2.5315979188	0	2.6039495697	2.0365834003
Loc_10035_Tr_2/7_Conf_0.529_Len_2108	2.8834559042	6.6572847303	10.1263916753	11.3163646649	5.2078991394	6.1097502008
Loc_10035_Tr_3/7_Conf_0.471_Len_1820	16.3395834569	86.5447014939	23.6282472423	26.7477710262	29.9454200517	36.658501205
Loc_10035_Tr_5/7_Conf_0.176_Len_811	22.1064952653	0.8321605913	3.3754638918	1.0287604241	5.2078991394	0
Loc_10035_Tr_6/7_Conf_0.353_Len_1928	1.9223039361	10.8180876867	10.1263916753	3.0862812723	0	3.0548751004
Loc_100361_Tr_1/1_Conf_1.000_Len_319	7.6892157444	0	5.0631958376	1.0287604241	0	0
Loc_100363_Tr_1/1_Conf_1.000_Len_604	604.5645879063	1.6643211826	0.8438659729	0	26.0394956971	2.0365834003
Loc_100367_Tr_1/1_Conf_1.000_Len_236	0	0	0	5.1438021204	1.3019747849	2.0365834003
Loc_100368_Tr_1/1_Conf_1.000_Len_664	7.6892157444	3.3286423651	5.0631958376	2.0575208482	2.6039495697	1.0182917001
Loc_10037_Tr_1/2_Conf_0.667_Len_1798	43.2518385625	50.7617960685	96.200720915	36.006614843	79.4204618762	70.2621273095
Loc_10039_Tr_1/1_Conf_1.000_Len_4976	1.9223039361	0.8321605913	1.6877319459	0	1.3019747849	134.4145044182
Loc_1003_Tr_3/3_Conf_0.667_Len_3152	125.9109078151	77.3909349897	159.4906688853	92.5884381676	121.0836549916	136.4510878185
Loc_100403_Tr_1/4_Conf_0.333_Len_877	16.3395834569	49.0974748859	0	6.1725625445	19.5296217728	0
Loc_10041_Tr_2/6_Conf_0.571_Len_2785	0	0	0	0	0	12.2195004017
Loc_10041_Tr_6/6_Conf_0.524_Len_2681	0.9611519681	0.8321605913	0	0	0	1.0182917001
Loc_100436_Tr_1/2_Conf_0.667_Len_1232	17.300735425	12.4824088693	11.8141236211	5.1438021204	0	0
Loc_10043_Tr_6/7_Conf_0.115_Len_901	408.4895864232	223.8511990562	12.6579895941	230.4423349949	355.4391162657	77.3901692105
Loc_10044_Tr_18/21_Conf_0.312_Len_3194	0.9611519681	4.1608029564	3.3754638918	1.0287604241	3.9059243546	61.0975020083
Loc_10044_Tr_19/21_Conf_0.195_Len_3009	960.1908160865	1086.801732221	521.5091712758	365.2099505499	165.3507976767	751.4992747019
Loc_10044_Tr_20/21_Conf_0.260_Len_3117	15.3784314889	4.9929635477	21.0966493235	24.690250178	7.8118487091	177.182755824
Loc_10044_Tr_6/21_Conf_1.000_Len_242	36.5237747861	6.6572847303	21.9405152964	7.2013229686	5.2078991394	1.0182917001
Loc_100450_Tr_1/1_Conf_1.000_Len_197	0.9611519681	4.1608029564	17.7211854317	3.0862812723	3.9059243546	6.1097502008
Loc_100451_Tr_1/1_Conf_1.000_Len_1227	0	0	31.2230409987	2.0575208482	52.0789913942	1.0182917001
Loc_100452_Tr_1/1_Conf_1.000_Len_851	0	1.6643211826	50.6319583763	3.0862812723	54.682940964	1.0182917001
Loc_100453_Tr_3/3_Conf_0.714_Len_1645	62.4748779235	60.747723164	4.2193298647	0	54.682940964	0
Loc_100455_Tr_1/1_Conf_1.000_Len_501	0	0	0	1.0287604241	18.227646988	0
Loc_10045_Tr_1/4_Conf_0.750_Len_1754	3.8446078722	2.4964817739	0	49.380500356	0	354.365511648
Loc_10045_Tr_2/4_Conf_0.750_Len_1868	5.7669118083	3.3286423651	0	58.6393441728	0	154.780338421
Loc_100460_Tr_1/1_Conf_1.000_Len_268	0.9611519681	0	1.6877319459	6.1725625445	5.2078991394	0
Loc_10046_Tr_2/2_Conf_0.750_Len_1162	1559.9496441525	2379.9792910813	2395.7354971716	2335.2861626714	2094.8774288336	3070.1494759161
Loc_100477_Tr_1/1_Conf_1.000_Len_465	8.6503677125	0	1.6877319459	4.1150416963	9.113823494	0
Loc_100488_Tr_1/1_Conf_1.000_Len_3722	11.5338236167	14.9788906432	760.3232416173	17.4889272094	10.4157982788	23.4207091032
Loc_10048_Tr_12/20_Conf_0.194_Len_2566	23.0676472333	9.1537665042	34.5985048905	5.1438021204	3.9059243546	15.2743755021
Loc_10048_Tr_13/20_Conf_0.139_Len_2426	69.2029416999	59.9155625727	97.0445868879	95.6747194398	61.1928148882	126.2681708171
Loc_10048_Tr_17/20_Conf_0.139_Len_4863	218.1814967484	268.7878709858	222.7806168557	96.7034798639	82.0244114459	272.902175637
Loc_10048_Tr_18/20_Conf_0.111_Len_2667	1140.8873860807	320.3818276456	2.5315979188	1324.0146657965	80.7224366611	378.8045124513
Loc_100492_Tr_1/1_Conf_1.000_Len_212	0.9611519681	0	0.8438659729	0	0	3.0548751004
Loc_100499_Tr_1/1_Conf_1.000_Len_577	0.9611519681	25.7969783299	1.6877319459	10.2876042408	6.5098739243	25.4572925035
Loc_10049_Tr_14/15_Conf_0.328_Len_4822	160.5123786651	158.1105123446	443.0296357926	442.3669823563	127.5935289159	171.0730056232
Loc_10049_Tr_8/15_Conf_0.209_Len_1311	45.1741424986	16.6432118257	264.9739155026	9.2588438168	24.7375209123	53.9694601073
Loc_1004_Tr_5/6_Conf_0.211_Len_1249	29.7957110097	84.04821972	56.5390201869	4.1150416963	3.9059243546	0
Loc_100548_Tr_1/1_Conf_1.000_Len_222	1.9223039361	0.8321605913	5.9070618106	0	2.6039495697	1.0182917001
Loc_10054_Tr_1/4_Conf_0.600_Len_1289	2.8834559042	158.1105123446	0	64.8119067173	318.9838222898	515.2556002698
Loc_10054_Tr_3/4_Conf_0.700_Len_1863	0	41.6080295644	0	16.4601667853	52.0789913942	91.6462530124
Loc_10054_Tr_4/4_Conf_0.700_Len_1714	0.9611519681	0	0	0	0	0
Loc_100551_Tr_1/1_Conf_1.000_Len_462	0	0	0	2.0575208482	3.9059243546	9.1646253012
Loc_100557_Tr_2/2_Conf_0.500_Len_1481	13.4561275528	19.1396935996	40.505566701	1.0287604241	2.6039495697	1.0182917001
Loc_10056_Tr_4/10_Conf_0.333_Len_2233	7.6892157444	12.4824088693	5.9070618106	0	9.113823494	0
Loc_10056_Tr_5/10_Conf_0.333_Len_2210	0	0.8321605913	0.8438659729	1.0287604241	0	0
Loc_10056_Tr_8/10_Conf_0.306_Len_2156	7.6892157444	21.6361753735	12.6579895941	7.2013229686	15.6236974183	32.5853344044
Loc_100570_Tr_1/1_Conf_1.000_Len_432	35.562622818	8.3216059129	0.8438659729	0	2.6039495697	5.0914585007
Loc_10057_Tr_5/5_Conf_0.545_Len_1488	406.5672824871	341.1858424277	232.907008531	353.893585885	332.0035701383	305.4875100414
Loc_100581_Tr_1/1_Conf_1.000_Len_207	0	0	0	5.1438021204	1.3019747849	0
Loc_10058_Tr_5/9_Conf_0.500_Len_2779	490.1875037078	319.5496670543	612.6466963532	323.0307731625	136.7073524099	343.1643029465
Loc_100595_Tr_1/1_Conf_1.000_Len_286	0.9611519681	0	0.8438659729	1.0287604241	2.6039495697	0
Loc_1005_Tr_7/7_Conf_0.556_Len_3849	1149.5377537932	3137.2454291526	1907.9809648133	3287.9183153735	1617.0526827914	4785.9709906487
Loc_10060_Tr_14/35_Conf_1.000_Len_169	16.3395834569	32.4542630602	10.9702576482	3.0862812723	6.5098739243	0
Loc_10060_Tr_16/35_Conf_1.000_Len_274	14.4172795208	31.6221024689	8.4386597294	12.345125089	18.227646988	0
Loc_10060_Tr_26/35_Conf_0.124_Len_1395	109.5713243582	39.1115477905	47.2564944845	26.7477710262	115.8757558522	133.3962127181
Loc_10060_Tr_31/35_Conf_0.335_Len_5718	429.6349297204	213.8652719608	142.6133494266	119.3362091938	247.3752091227	14.2560838019
Loc_10060_Tr_34/35_Conf_0.099_Len_1140	51.9022062749	87.3768620852	32.9107729446	6.1725625445	423.1418050783	8.1463336011
Loc_10060_Tr_8/35_Conf_1.000_Len_265	0	0	0	1.0287604241	55.9849157488	0
Loc_100631_Tr_1/1_Conf_1.000_Len_294	0	0.8321605913	0	10.2876042408	1.3019747849	0
Loc_100639_Tr_1/1_Conf_1.000_Len_177	0.9611519681	0.8321605913	0	4.1150416963	0	4.0731668006
Loc_100640_Tr_1/1_Conf_1.000_Len_193	0	0	0	0	0	0
Loc_100656_Tr_1/1_Conf_1.000_Len_206	4.8057598403	0.8321605913	0.8438659729	1.0287604241	3.9059243546	1.0182917001
Loc_100658_Tr_1/1_Conf_1.000_Len_256	0.9611519681	0	0	0	0	5.0914585007
Loc_100665_Tr_1/1_Conf_1.000_Len_203	0	0	5.0631958376	1.0287604241	0	1.0182917001
Loc_10066_Tr_6/7_Conf_0.524_Len_2485	3.8446078722	0	10.1263916753	9.2588438168	11.7177730637	99.7925866135
Loc_10066_Tr_7/7_Conf_0.714_Len_2193	26.9122551055	50.7617960685	46.4126285116	7.2013229686	19.5296217728	1.0182917001
Loc_10068_Tr_15/44_Conf_1.000_Len_168	0	10.8180876867	2.5315979188	8.2300833927	2.6039495697	0
Loc_10068_Tr_19/44_Conf_1.000_Len_178	0	48.2653142947	3.3754638918	5.1438021204	2.6039495697	0
Loc_10068_Tr_26/44_Conf_1.000_Len_311	0	0.8321605913	15.1895875129	11.3163646649	9.113823494	0
Loc_10068_Tr_27/44_Conf_1.000_Len_192	0	0	0	5.1438021204	23.4355461274	0
Loc_10068_Tr_42/44_Conf_0.216_Len_8200	0	4.9929635477	22.7843812693	49.380500356	39.0592435457	10.1829170014
Loc_100692_Tr_2/3_Conf_0.400_Len_439	0	0	0	8.2300833927	5.2078991394	0
Loc_100693_Tr_2/2_Conf_0.750_Len_1084	1.9223039361	0	6.7509277835	1.0287604241	0	0
Loc_100703_Tr_1/1_Conf_1.000_Len_590	5.7669118083	2.4964817739	1.6877319459	13.3738855131	9.113823494	0
Loc_100705_Tr_1/1_Conf_1.000_Len_176	0.9611519681	0.8321605913	0	0	1.3019747849	2.0365834003
Loc_100710_Tr_1/1_Conf_1.000_Len_445	0	0	0	3.0862812723	15.6236974183	0
Loc_100711_Tr_1/1_Conf_1.000_Len_333	0	0	0	0	9.113823494	0
Loc_100721_Tr_3/3_Conf_0.667_Len_2260	170.1238983457	169.7607606226	622.7730880284	9.2588438168	514.2800400182	13.2377921018
Loc_100726_Tr_1/1_Conf_1.000_Len_260	5.7669118083	27.4612995125	6.7509277835	11.3163646649	3.9059243546	4.0731668006
Loc_10072_Tr_1/2_Conf_0.375_Len_884	17.300735425	5.825124139	5.9070618106	9.2588438168	13.0197478486	9.1646253012
Loc_100736_Tr_1/1_Conf_1.000_Len_227	4.8057598403	0.8321605913	1.6877319459	4.1150416963	2.6039495697	1.0182917001
Loc_10073_Tr_1/1_Conf_1.000_Len_4212	271.0448549914	0.8321605913	295.3530905284	32.9203335707	32.5493696214	196.5302981266
Loc_100740_Tr_1/1_Conf_1.000_Len_243	11.5338236167	5.825124139	4.2193298647	3.0862812723	3.9059243546	5.0914585007
Loc_100744_Tr_1/1_Conf_1.000_Len_220	0	0.8321605913	0	18.5176876335	0	0
Loc_100752_Tr_1/1_Conf_1.000_Len_351	19.2230393611	0	0	0	0	5.0914585007
Loc_10075_Tr_4/8_Conf_0.217_Len_459	6.7280637764	20.8040147822	18.5650514046	7.2013229686	2.6039495697	9.1646253012
Loc_10075_Tr_5/8_Conf_0.217_Len_386	0.9611519681	0	0	0	1.3019747849	0
Loc_100760_Tr_1/1_Conf_1.000_Len_189	0	0	0	0	0	0
Loc_100763_Tr_1/1_Conf_1.000_Len_218	3.8446078722	1.6643211826	3.3754638918	1.0287604241	1.3019747849	5.0914585007
Loc_10076_Tr_4/5_Conf_0.538_Len_1410	0	6.6572847303	0	40.1216565393	1.3019747849	5.0914585007
Loc_10077_Tr_4/11_Conf_0.179_Len_943	1.9223039361	6.6572847303	1.6877319459	3.0862812723	3.9059243546	5.0914585007
Loc_10077_Tr_5/11_Conf_0.286_Len_1391	11.5338236167	15.8110512345	9.2825257023	12.345125089	3.9059243546	10.1829170014
Loc_10077_Tr_7/11_Conf_0.321_Len_1606	37.4849267541	38.2793871992	43.8810305928	30.8628127225	26.0394956971	26.4755842036
Loc_10077_Tr_9/11_Conf_0.500_Len_3091	123.027451911	71.5658108507	97.0445868879	73.04199011	26.0394956971	44.8048348061
Loc_100783_Tr_1/2_Conf_0.667_Len_2100	57.6691180833	49.0974748859	48.1003604575	8.2300833927	13.0197478486	10.1829170014
Loc_100784_Tr_1/2_Conf_0.500_Len_1001	23.0676472333	0	1.6877319459	1.0287604241	5.2078991394	0
Loc_100794_Tr_1/1_Conf_1.000_Len_232	0	0.8321605913	0	1.0287604241	1.3019747849	0
Loc_100800_Tr_1/1_Conf_1.000_Len_436	0	0	0	0	0	14.2560838019
Loc_100801_Tr_1/1_Conf_1.000_Len_675	10.5726716486	1.6643211826	11.8141236211	1.0287604241	6.5098739243	5.0914585007
Loc_10080_Tr_3/7_Conf_0.565_Len_2557	16.3395834569	10.8180876867	23.6282472423	11.3163646649	6.5098739243	29.530459304
Loc_10080_Tr_5/7_Conf_0.478_Len_2320	109.5713243582	53.2582778424	117.2973702384	60.696865021	39.0592435457	98.7742949134
Loc_100814_Tr_1/1_Conf_1.000_Len_275	0	0	0	0	0	0
Loc_100817_Tr_1/1_Conf_1.000_Len_282	5.7669118083	0	0	1.0287604241	3.9059243546	0
Loc_100818_Tr_4/6_Conf_0.417_Len_983	105.726716486	45.7688325208	162.8661327771	153.2853031886	13.0197478486	1.0182917001
Loc_100827_Tr_1/1_Conf_1.000_Len_400	50.9410543069	169.7607606226	98.7323188338	1.0287604241	2.6039495697	0
Loc_100829_Tr_1/1_Conf_1.000_Len_411	2.8834559042	4.1608029564	4.2193298647	1.0287604241	0	1.0182917001
Loc_10082_Tr_3/5_Conf_0.583_Len_2053	23.0676472333	4.9929635477	55.6951542139	0	16.9256722031	16.2926672022
Loc_10082_Tr_4/5_Conf_0.667_Len_2578	55.7468141472	20.8040147822	120.6728341302	1.0287604241	54.682940964	22.402417403
Loc_100834_Tr_1/1_Conf_1.000_Len_256	0	0	0	0	0	7.128041901
Loc_10083_Tr_1/4_Conf_0.692_Len_2032	269.1225510553	128.1527310582	351.8921107152	279.8228353509	386.6865111023	354.365511648
Loc_100841_Tr_1/1_Conf_1.000_Len_652	8.6503677125	0.8321605913	0.8438659729	2.0575208482	0	0
Loc_10084_Tr_1/6_Conf_0.357_Len_1179	567.0796611522	176.4180453529	0.8438659729	518.4952537385	15.6236974183	9.1646253012
Loc_10084_Tr_2/6_Conf_0.429_Len_748	524.7889745578	241.3265714733	0	580.2208791836	22.1335713426	7.128041901
Loc_10084_Tr_3/6_Conf_0.286_Len_398	11.5338236167	4.1608029564	0	8.2300833927	0	0
Loc_100885_Tr_1/1_Conf_1.000_Len_419	7.6892157444	1.6643211826	2.5315979188	1.0287604241	0	5.0914585007
Loc_10088_Tr_2/5_Conf_0.692_Len_1733	23.0676472333	194.7255783612	31.2230409987	142.9976989477	39.0592435457	515.2556002698
Loc_10088_Tr_3/5_Conf_0.308_Len_793	1.9223039361	14.9788906432	1.6877319459	4.1150416963	2.6039495697	29.530459304
Loc_100915_Tr_1/1_Conf_1.000_Len_385	0.9611519681	4.1608029564	1.6877319459	0	5.2078991394	8.1463336011
Loc_10091_Tr_2/3_Conf_0.167_Len_1947	13.4561275528	6.6572847303	21.0966493235	32.9203335707	13.0197478486	3.0548751004
Loc_100921_Tr_1/1_Conf_1.000_Len_600	0.9611519681	0	1.6877319459	1.0287604241	0	11.2012087015
Loc_10093_Tr_5/10_Conf_0.407_Len_1869	0	0	0	6.1725625445	0	0
Loc_10093_Tr_7/10_Conf_0.407_Len_1614	0	0	0.8438659729	179.0043137907	1.3019747849	0
Loc_10093_Tr_8/10_Conf_0.407_Len_1882	0	0	0	0	0	0
Loc_10093_Tr_9/10_Conf_0.444_Len_1673	0	0	0	8.2300833927	0	0
Loc_10095_Tr_1/2_Conf_0.500_Len_845	29.7957110097	8.3216059129	17.7211854317	7.2013229686	7.8118487091	32.5853344044
Loc_100968_Tr_1/1_Conf_1.000_Len_233	3.8446078722	1.6643211826	1.6877319459	6.1725625445	5.2078991394	0
Loc_10096_Tr_17/26_Conf_0.048_Len_856	4.8057598403	6.6572847303	6.7509277835	4.1150416963	6.5098739243	7.128041901
Loc_10096_Tr_21/26_Conf_0.202_Len_2702	7.6892157444	0.8321605913	4.2193298647	7.2013229686	11.7177730637	4.0731668006
Loc_10096_Tr_23/26_Conf_0.202_Len_2396	7.6892157444	4.9929635477	3.3754638918	1.0287604241	2.6039495697	9.1646253012
Loc_10096_Tr_25/26_Conf_0.274_Len_3670	408.4895864232	400.2692444091	328.263863473	512.322691194	446.5773512057	463.3227235628
Loc_100970_Tr_2/2_Conf_0.667_Len_475	2.8834559042	0.8321605913	5.0631958376	3.0862812723	0	0
Loc_100973_Tr_1/1_Conf_1.000_Len_1436	43.2518385625	132.3135340147	22.7843812693	3.0862812723	14.3217226334	4.0731668006
Loc_100983_Tr_1/1_Conf_1.000_Len_377	1.9223039361	0.8321605913	0.8438659729	0	1.3019747849	0
Loc_100986_Tr_1/2_Conf_0.667_Len_707	0	4.9929635477	0	10.2876042408	114.5737810673	0
Loc_10098_Tr_8/10_Conf_0.111_Len_1762	123.988603879	131.4813734234	74.2602056186	68.9269484136	82.0244114459	118.121837216
Loc_10098_Tr_9/10_Conf_0.481_Len_3425	122.0662999429	147.2924246578	82.6988653479	134.767615555	92.4402097248	202.6400483275
Loc_10099_Tr_1/3_Conf_0.571_Len_575	1.9223039361	0	0	60.696865021	15.6236974183	70.2621273095
Loc_1009_Tr_27/32_Conf_0.369_Len_5598	335.442036851	628.2812464218	57.3828861598	537.012941372	1507.6868008635	1164.9257049579
Loc_1009_Tr_30/32_Conf_0.119_Len_1770	149.9397070165	232.1728049691	29.5353090528	82.3008339267	429.6516790025	231.1522159313
Loc_100_Tr_2/4_Conf_0.333_Len_1229	411.3730423273	3174.6926557606	537.5426247617	7016.1460922551	5642.7587175667	9086.2168403315
Loc_100_Tr_3/4_Conf_0.333_Len_1768	128.7943637193	1202.47205441	174.6802563982	1742.7201583988	596.3044514641	2131.2845283889
Loc_101002_Tr_1/1_Conf_1.000_Len_280	0	0	0	1.0287604241	1.3019747849	7.128041901
Loc_101003_Tr_1/1_Conf_1.000_Len_421	0	0	0	7.2013229686	6.5098739243	0
Loc_10100_Tr_4/5_Conf_0.400_Len_3498	106.6878684541	206.3758266392	172.1486584794	144.0264593718	98.9500836491	370.6581788502
Loc_101016_Tr_1/1_Conf_1.000_Len_284	0	0	0	0	10.4157982788	0
Loc_10101_Tr_3/7_Conf_0.176_Len_914	19.2230393611	73.2301320333	17.7211854317	77.1570318063	46.8710922548	37.6767929051
Loc_10102_Tr_1/1_Conf_1.000_Len_1135	0.9611519681	25.7969783299	121.5167001031	215.0109286336	44.2671426851	31.5670427043
Loc_101032_Tr_2/2_Conf_0.667_Len_468	19.2230393611	3.3286423651	7.5947937564	2.0575208482	2.6039495697	1.0182917001
Loc_101037_Tr_1/1_Conf_1.000_Len_282	0	2.4964817739	3.3754638918	1.0287604241	0	4.0731668006
Loc_101039_Tr_1/1_Conf_1.000_Len_268	5.7669118083	4.1608029564	1.6877319459	1.0287604241	2.6039495697	5.0914585007
Loc_10103_Tr_2/3_Conf_0.600_Len_562	0	0	0	0	1.3019747849	0
Loc_101058_Tr_1/1_Conf_1.000_Len_197	0.9611519681	0	1.6877319459	0	0	1.0182917001
Loc_101059_Tr_2/3_Conf_0.500_Len_516	0.9611519681	0.8321605913	5.0631958376	0	46.8710922548	1.0182917001
Loc_10105_Tr_1/2_Conf_0.500_Len_946	28.8345590416	26.6291389212	21.0966493235	4.1150416963	15.6236974183	9.1646253012
Loc_101067_Tr_1/1_Conf_1.000_Len_173	0	0	0	3.0862812723	0	1.0182917001
Loc_101079_Tr_1/1_Conf_1.000_Len_222	0.9611519681	1.6643211826	0.8438659729	3.0862812723	1.3019747849	0
Loc_10108_Tr_1/6_Conf_0.714_Len_1974	13.4561275528	28.2934601038	43.8810305928	53.4955420524	16.9256722031	59.060918608
Loc_10108_Tr_2/6_Conf_0.714_Len_1845	13.4561275528	24.1326571473	28.6914430799	42.1791773875	9.113823494	32.5853344044
Loc_10108_Tr_3/6_Conf_0.714_Len_1881	49.9799023388	57.4190807988	70.8847417268	64.8119067173	16.9256722031	86.5547945117
Loc_10108_Tr_5/6_Conf_0.286_Len_1095	0.9611519681	4.1608029564	2.5315979188	13.3738855131	2.6039495697	2.0365834003
Loc_101094_Tr_1/1_Conf_1.000_Len_278	24.0287992014	67.4050078943	16.8773194588	31.8915731466	3.9059243546	3.0548751004
Loc_1010_Tr_3/5_Conf_0.421_Len_2171	26.9122551055	11.650248278	10.9702576482	15.4314063613	3.9059243546	12.2195004017
Loc_1010_Tr_4/5_Conf_0.579_Len_5844	892.9101783227	1162.5283460282	837.9589111277	960.8622360948	979.0850382118	2112.9552777864
Loc_10110_Tr_2/4_Conf_0.429_Len_1743	0	3.3286423651	30.3791750258	1.0287604241	2.6039495697	8.1463336011
Loc_10111_Tr_1/3_Conf_0.800_Len_5087	26.9122551055	8.3216059129	13.501855567	9.2588438168	11.7177730637	7.128041901
Loc_10111_Tr_3/3_Conf_0.800_Len_5210	25.9511031375	21.6361753735	20.2527833505	12.345125089	9.113823494	16.2926672022
Loc_10112_Tr_3/4_Conf_0.556_Len_1590	42.2906865944	78.223095581	72.5724736727	39.0928961152	46.8710922548	43.7865431059
Loc_10113_Tr_24/32_Conf_0.405_Len_4443	37.4849267541	47.4331537034	39.6617007281	34.9778544189	41.6631931154	72.2987107098
Loc_10113_Tr_26/32_Conf_0.388_Len_4444	18.261887393	33.2864236515	30.3791750258	23.6614897539	37.7572687608	65.1706688088
Loc_10113_Tr_31/32_Conf_0.371_Len_4463	124.9497558471	154.7818699794	124.8921639949	111.1061258011	100.2520584339	178.2010475242
Loc_10113_Tr_32/32_Conf_0.405_Len_4469	22.1064952653	42.4401901556	33.7546389175	28.8052918744	39.0592435457	52.9511684072
Loc_101143_Tr_1/1_Conf_1.000_Len_550	11.5338236167	14.1467300519	0.8438659729	1.0287604241	2.6039495697	2.0365834003
Loc_101145_Tr_1/1_Conf_1.000_Len_201	46.1352944666	8.3216059129	20.2527833505	4.1150416963	16.9256722031	9.1646253012
Loc_101146_Tr_1/1_Conf_1.000_Len_198	114.3770841985	7.4894453216	44.7248965657	7.2013229686	13.0197478486	1.0182917001
Loc_10115_Tr_2/5_Conf_0.500_Len_786	1.9223039361	0.8321605913	0.8438659729	3.0862812723	2.6039495697	0
Loc_10115_Tr_4/5_Conf_0.429_Len_3402	24.0287992014	6.6572847303	8.4386597294	6.1725625445	50.7770166094	18.3292506025
Loc_101178_Tr_1/1_Conf_1.000_Len_346	1.9223039361	15.8110512345	5.9070618106	5.1438021204	2.6039495697	21.3841257029
Loc_101180_Tr_1/1_Conf_1.000_Len_232	0.9611519681	0	1.6877319459	1.0287604241	0	4.0731668006
Loc_101186_Tr_1/1_Conf_1.000_Len_307	2.8834559042	0.8321605913	0	2.0575208482	1.3019747849	4.0731668006
Loc_101189_Tr_1/1_Conf_1.000_Len_308	33.6403188819	58.2512413901	222.7806168557	16.4601667853	33.8513444063	77.3901692105
Loc_1011_Tr_2/4_Conf_0.727_Len_2413	44.2129905305	13.3145694606	21.0966493235	17.4889272094	16.9256722031	9.1646253012
Loc_1011_Tr_3/4_Conf_0.636_Len_2539	52.863358243	30.7899418776	30.3791750258	14.4026459372	26.0394956971	20.3658340028
Loc_101203_Tr_1/2_Conf_0.750_Len_1878	0	4.1608029564	5.0631958376	2.0575208482	0	2.0365834003
Loc_101203_Tr_2/2_Conf_0.750_Len_1792	0.9611519681	13.3145694606	0.8438659729	0	0	1.0182917001
Loc_10120_Tr_3/5_Conf_0.615_Len_2116	7.6892157444	15.8110512345	43.0371646198	6.1725625445	1.3019747849	6.1097502008
Loc_10120_Tr_4/5_Conf_0.615_Len_1990	2.8834559042	8.3216059129	9.2825257023	1.0287604241	0	2.0365834003
Loc_101214_Tr_1/2_Conf_0.286_Len_528	31.7180149458	0	26.1598451611	0	7.8118487091	0
Loc_101214_Tr_2/2_Conf_0.857_Len_1427	391.1888509982	0.8321605913	600.832572732	0	75.5145375217	0
Loc_10121_Tr_1/2_Conf_0.833_Len_1150	35.562622818	34.9507448341	20.2527833505	48.351739932	35.1533191911	20.3658340028
Loc_101221_Tr_1/1_Conf_1.000_Len_510	1.9223039361	8.3216059129	16.8773194588	8.2300833927	6.5098739243	29.530459304
Loc_10124_Tr_4/4_Conf_0.625_Len_3804	2246.2121493434	1855.7181185704	1844.691016843	2341.4587252159	2291.4756213469	2166.9247378937
Loc_101255_Tr_1/1_Conf_1.000_Len_462	3.8446078722	0	0	1.0287604241	18.227646988	0
Loc_101262_Tr_1/1_Conf_1.000_Len_195	0.9611519681	0.8321605913	0.8438659729	3.0862812723	2.6039495697	0
Loc_101266_Tr_1/1_Conf_1.000_Len_319	0.9611519681	2.4964817739	0	0	126.291554131	7.128041901
Loc_101269_Tr_1/1_Conf_1.000_Len_219	0.9611519681	0	0.8438659729	2.0575208482	0	3.0548751004
Loc_101271_Tr_1/1_Conf_1.000_Len_1317	0.9611519681	0.8321605913	437.122573982	1.0287604241	29.9454200517	3.0548751004
Loc_10127_Tr_7/10_Conf_0.194_Len_806	1.9223039361	9.9859270954	2.5315979188	2.0575208482	2.6039495697	23.4207091032
Loc_101286_Tr_1/1_Conf_1.000_Len_385	28.8345590416	55.7547596162	80.1672674291	3.0862812723	6.5098739243	13.2377921018
Loc_10128_Tr_1/10_Conf_0.471_Len_2727	1972.2838384479	3070.6725818497	538.3864907346	2440.219725928	1889.1654128263	4056.8741333499
Loc_10128_Tr_4/10_Conf_0.118_Len_986	125.9109078151	182.2431694919	34.5985048905	195.464480576	109.3658819279	417.4995970566
Loc_10128_Tr_8/10_Conf_0.059_Len_454	35.562622818	9.1537665042	5.9070618106	81.2720735027	3.9059243546	105.9023368144
Loc_101290_Tr_1/1_Conf_1.000_Len_405	0.9611519681	4.9929635477	5.0631958376	1.0287604241	0	0
Loc_101298_Tr_1/1_Conf_1.000_Len_337	0	0	0	2.0575208482	2.6039495697	2.0365834003
Loc_101299_Tr_1/1_Conf_1.000_Len_237	0	0	0	0	0	3.0548751004
Loc_101303_Tr_1/1_Conf_1.000_Len_238	1.9223039361	0.8321605913	4.2193298647	3.0862812723	0	9.1646253012
Loc_101306_Tr_1/1_Conf_1.000_Len_168	3.8446078722	0	1.6877319459	0	0	1.0182917001
Loc_101312_Tr_1/1_Conf_1.000_Len_280	0.9611519681	3.3286423651	2.5315979188	0	0	2.0365834003
Loc_10131_Tr_2/5_Conf_0.500_Len_1193	50.9410543069	106.5165556848	64.9776799162	88.4733964713	126.291554131	60.0792103081
Loc_101329_Tr_1/1_Conf_1.000_Len_321	2.8834559042	9.9859270954	0	3.0862812723	0	0
Loc_10132_Tr_4/9_Conf_0.208_Len_442	16.3395834569	7.4894453216	8.4386597294	8.2300833927	14.3217226334	68.2255439092
Loc_10132_Tr_6/9_Conf_0.542_Len_2249	5.7669118083	9.9859270954	6.7509277835	14.4026459372	10.4157982788	0
Loc_101335_Tr_1/1_Conf_1.000_Len_276	0.9611519681	0	3.3754638918	1.0287604241	0	2.0365834003
Loc_101342_Tr_1/1_Conf_1.000_Len_231	0.9611519681	0	0.8438659729	0	0	0
Loc_101353_Tr_1/1_Conf_1.000_Len_979	0	0	0	0	0	20.3658340028
Loc_101355_Tr_1/1_Conf_1.000_Len_1142	10.5726716486	3.3286423651	5.9070618106	7.2013229686	2.6039495697	13.2377921018
Loc_101367_Tr_1/1_Conf_1.000_Len_565	3.8446078722	3.3286423651	4.2193298647	1.0287604241	0	1.0182917001
Loc_10136_Tr_2/5_Conf_0.438_Len_3729	3.8446078722	7.4894453216	5.0631958376	2.0575208482	0	4.0731668006
Loc_10136_Tr_4/5_Conf_0.438_Len_3810	4.8057598403	10.8180876867	4.2193298647	3.0862812723	1.3019747849	1.0182917001
Loc_101374_Tr_1/1_Conf_1.000_Len_194	0	0.8321605913	0.8438659729	3.0862812723	0	1.0182917001
Loc_101380_Tr_1/1_Conf_1.000_Len_193	1.9223039361	0	1.6877319459	0	2.6039495697	2.0365834003
Loc_10139_Tr_1/5_Conf_0.667_Len_2033	0.9611519681	3.3286423651	1.6877319459	2.0575208482	5.2078991394	0
Loc_10139_Tr_2/5_Conf_0.500_Len_1159	0	4.9929635477	5.0631958376	3.0862812723	9.113823494	5.0914585007
Loc_10139_Tr_3/5_Conf_0.583_Len_1789	0	7.4894453216	0	3.0862812723	14.3217226334	7.128041901
Loc_1013_Tr_5/7_Conf_0.647_Len_4140	185.5023298345	14.9788906432	59.0706181057	129.6238134346	165.3507976767	38.6950846052
Loc_1013_Tr_6/7_Conf_0.294_Len_3178	107.6490204221	8.3216059129	29.5353090528	18.5176876335	22.1335713426	11.2012087015
Loc_101403_Tr_1/1_Conf_1.000_Len_729	1.9223039361	2.4964817739	6.7509277835	2.0575208482	1.3019747849	1.0182917001
Loc_101405_Tr_1/1_Conf_1.000_Len_277	0	0	0	0	0	0
Loc_101406_Tr_1/3_Conf_0.571_Len_1054	0	0	0	0	19.5296217728	0
Loc_101406_Tr_3/3_Conf_0.714_Len_956	0	0	0	0	13.0197478486	0
Loc_10140_Tr_2/3_Conf_0.333_Len_1375	9.6115196805	2.4964817739	5.9070618106	3.0862812723	13.0197478486	5.0914585007
Loc_10140_Tr_3/3_Conf_0.667_Len_1891	1564.7554039928	2520.6144310088	1809.2486459796	1839.4236382628	1622.2605819308	2203.5832390987
Loc_101418_Tr_1/1_Conf_1.000_Len_174	10.5726716486	4.9929635477	4.2193298647	7.2013229686	28.6434452668	5.0914585007
Loc_101432_Tr_1/1_Conf_1.000_Len_219	3.8446078722	0	5.9070618106	2.0575208482	1.3019747849	0
Loc_10144_Tr_1/1_Conf_1.000_Len_1828	63.4360298916	192.2290965873	387.3344815786	194.4357201519	141.9152515493	85.5365028116
Loc_101451_Tr_1/1_Conf_1.000_Len_224	0	0	0	3.0862812723	0	3.0548751004
Loc_101452_Tr_1/1_Conf_1.000_Len_220	0	0	0	8.2300833927	27.341470482	0
Loc_10145_Tr_4/9_Conf_0.409_Len_1368	0	0	0	2.0575208482	0	0
Loc_10145_Tr_5/9_Conf_0.500_Len_2107	0	0	0	9.2588438168	0	0
Loc_10145_Tr_6/9_Conf_0.500_Len_2075	0	0	0	11.3163646649	0	0
Loc_10145_Tr_8/9_Conf_0.545_Len_2036	0	0	0	1.0287604241	0	0
Loc_101465_Tr_1/1_Conf_1.000_Len_432	1.9223039361	2.4964817739	0.8438659729	10.2876042408	3.9059243546	3.0548751004
Loc_101467_Tr_1/1_Conf_1.000_Len_219	0	0	2.5315979188	15.4314063613	2.6039495697	0
Loc_101472_Tr_1/1_Conf_1.000_Len_274	0	0.8321605913	0	1.0287604241	0	3.0548751004
Loc_101479_Tr_1/1_Conf_1.000_Len_194	0	0	0	0	0	0
Loc_101483_Tr_1/1_Conf_1.000_Len_606	16.3395834569	0	9.2825257023	1.0287604241	16.9256722031	0
Loc_101491_Tr_1/1_Conf_1.000_Len_686	2.8834559042	5.825124139	5.9070618106	6.1725625445	5.2078991394	0
Loc_101496_Tr_6/8_Conf_0.571_Len_2013	23.0676472333	27.4612995125	2.5315979188	16.4601667853	223.9396629953	4.0731668006
Loc_101499_Tr_1/1_Conf_1.000_Len_668	0	0.8321605913	69.1970097809	0	9.113823494	3.0548751004
Loc_10149_Tr_1/2_Conf_0.750_Len_1775	49.9799023388	49.0974748859	50.6319583763	40.1216565393	48.1730670397	88.591377912
Loc_101507_Tr_1/1_Conf_1.000_Len_183	1.9223039361	0.8321605913	1.6877319459	0	0	4.0731668006
Loc_10150_Tr_3/10_Conf_0.447_Len_4228	0.9611519681	0.8321605913	0	20.5752084817	11.7177730637	11.2012087015
Loc_10150_Tr_4/10_Conf_0.064_Len_1151	13.4561275528	3.3286423651	1.6877319459	15.4314063613	2.6039495697	1.0182917001
Loc_10150_Tr_8/10_Conf_0.532_Len_3686	61.5137259555	70.7336502594	41.349432674	81.2720735027	59.8908401034	44.8048348061
Loc_10150_Tr_9/10_Conf_0.426_Len_4008	26.9122551055	24.1326571473	34.5985048905	32.9203335707	15.6236974183	16.2926672022
Loc_101527_Tr_1/1_Conf_1.000_Len_1574	37.4849267541	38.2793871992	392.3976774163	9.2588438168	11.7177730637	87.5730862119
Loc_10152_Tr_4/10_Conf_0.167_Len_660	2.8834559042	4.9929635477	21.9405152964	4.1150416963	3.9059243546	9.1646253012
Loc_10152_Tr_5/10_Conf_0.333_Len_1495	134.5612755276	273.7808345335	318.1374717977	176.9467929425	354.1371414809	505.0726832685
Loc_10152_Tr_7/10_Conf_0.458_Len_1572	166.2792904734	401.1014050004	116.4535042655	62.7543858691	132.8014280553	30.5487510041
Loc_10152_Tr_8/10_Conf_0.208_Len_986	46.1352944666	130.6492128321	60.7583500516	37.035375267	40.3612183305	42.7682514058
Loc_10152_Tr_9/10_Conf_0.417_Len_1486	169.1627463776	186.4039724483	392.3976774163	104.9335632566	140.6132767645	245.4082997333
Loc_101532_Tr_1/1_Conf_1.000_Len_504	4.8057598403	4.1608029564	9.2825257023	0	11.7177730637	9.1646253012
Loc_10153_Tr_3/6_Conf_0.722_Len_3391	24.9899511694	14.9788906432	26.1598451611	17.4889272094	29.9454200517	8.1463336011
Loc_10153_Tr_4/6_Conf_0.722_Len_3176	15.3784314889	6.6572847303	10.9702576482	10.2876042408	39.0592435457	6.1097502008
Loc_10153_Tr_5/6_Conf_0.556_Len_1928	6.7280637764	5.825124139	1.6877319459	8.2300833927	11.7177730637	2.0365834003
Loc_101548_Tr_1/1_Conf_1.000_Len_772	1.9223039361	334.5285576974	0	30.8628127225	23.4355461274	100.8108783137
Loc_10154_Tr_2/2_Conf_0.875_Len_1560	171.0850503137	282.1024404464	4.2193298647	736.5924636444	307.2660492261	727.0602738985
Loc_101551_Tr_1/1_Conf_1.000_Len_277	0.9611519681	0	0	0	11.7177730637	2.0365834003
Loc_10155_Tr_1/2_Conf_0.800_Len_2064	220.1038006845	1385.5473844931	309.6988120683	1068.8820806236	376.2707128234	2057.9675259789
Loc_101574_Tr_7/11_Conf_0.630_Len_1855	70.164093668	27.4612995125	112.2341744008	9.2588438168	89.8362601551	0
Loc_101578_Tr_1/1_Conf_1.000_Len_181	0.9611519681	0	2.5315979188	0	1.3019747849	3.0548751004
Loc_101579_Tr_1/1_Conf_1.000_Len_179	3.8446078722	2.4964817739	7.5947937564	1.0287604241	2.6039495697	0
Loc_10160_Tr_1/1_Conf_1.000_Len_4394	3.8446078722	9.9859270954	185.6505140464	736.5924636444	9.113823494	12.2195004017
Loc_101610_Tr_1/1_Conf_1.000_Len_294	0.9611519681	0.8321605913	3.3754638918	0	1.3019747849	1.0182917001
Loc_10161_Tr_2/3_Conf_0.625_Len_959	49.0187503708	59.0834019814	32.9107729446	55.5530629006	92.4402097248	29.530459304
Loc_101630_Tr_1/1_Conf_1.000_Len_585	4.8057598403	6.6572847303	5.0631958376	3.0862812723	9.113823494	4.0731668006
Loc_101633_Tr_1/2_Conf_0.667_Len_727	0	0.8321605913	1.6877319459	27.7765314503	63.796764458	3.0548751004
Loc_101644_Tr_2/2_Conf_0.857_Len_2277	32.6791669139	71.5658108507	11.8141236211	22.6327293299	41.6631931154	48.8780016066
Loc_10164_Tr_1/4_Conf_0.750_Len_3069	3.8446078722	14.1467300519	5.9070618106	13.3738855131	19.5296217728	80.4450443109
Loc_10164_Tr_3/4_Conf_0.167_Len_1604	2.8834559042	3.3286423651	4.2193298647	4.1150416963	2.6039495697	0
Loc_101651_Tr_1/1_Conf_1.000_Len_213	0.9611519681	1.6643211826	2.5315979188	1.0287604241	1.3019747849	1.0182917001
Loc_101655_Tr_1/1_Conf_1.000_Len_293	0.9611519681	1.6643211826	0.8438659729	2.0575208482	1.3019747849	0
Loc_101656_Tr_1/1_Conf_1.000_Len_747	11.5338236167	1.6643211826	0	14.4026459372	1.3019747849	2.0365834003
Loc_10165_Tr_2/3_Conf_0.400_Len_218	29.7957110097	13.3145694606	11.8141236211	12.345125089	3.9059243546	8.1463336011
Loc_101662_Tr_1/1_Conf_1.000_Len_470	0	0	0	30.8628127225	0	0
Loc_101664_Tr_1/1_Conf_1.000_Len_695	0.9611519681	0	0.8438659729	4.1150416963	1.3019747849	4.0731668006
Loc_101669_Tr_1/1_Conf_1.000_Len_222	0	0	0	2.0575208482	3.9059243546	0
Loc_101679_Tr_1/1_Conf_1.000_Len_202	4.8057598403	0.8321605913	0.8438659729	2.0575208482	5.2078991394	0
Loc_10167_Tr_1/5_Conf_0.643_Len_2512	0	0	0	1.0287604241	0	1.0182917001
Loc_10167_Tr_3/5_Conf_0.571_Len_2378	0	0	0	0	0	0
Loc_10167_Tr_4/5_Conf_0.214_Len_2201	24.9899511694	11.650248278	7.5947937564	49.380500356	19.5296217728	3.0548751004
Loc_101695_Tr_1/1_Conf_1.000_Len_189	19.2230393611	12.4824088693	35.4423708634	12.345125089	7.8118487091	21.3841257029
Loc_101696_Tr_1/2_Conf_0.500_Len_1367	0	89.873343859	0	0	83.3263862308	1.0182917001
Loc_101697_Tr_1/4_Conf_0.625_Len_771	0	27.4612995125	12.6579895941	2.0575208482	0	50.9145850069
Loc_101697_Tr_3/4_Conf_0.250_Len_554	0	161.4391547097	15.1895875129	6.1725625445	3.9059243546	315.6704270428
Loc_101699_Tr_1/1_Conf_1.000_Len_1041	5.7669118083	5.825124139	5.9070618106	1.0287604241	5.2078991394	11.2012087015
Loc_10169_Tr_4/5_Conf_0.222_Len_1297	9.6115196805	0.8321605913	3.3754638918	6.1725625445	1.3019747849	6.1097502008
Loc_10169_Tr_5/5_Conf_0.556_Len_1202	376.7715714774	475.163697625	263.2861835567	181.0618346388	584.5866784004	377.7862207512
Loc_1016_Tr_2/5_Conf_0.625_Len_3209	177.8131140901	231.3406443778	163.70999875	173.8605116703	78.1184870914	127.2864625173
Loc_1016_Tr_4/5_Conf_0.688_Len_3366	148.9785550485	200.5507025002	137.5501535889	147.1127406441	42.9651679003	91.6462530124
Loc_101703_Tr_1/1_Conf_1.000_Len_1104	0	0	0	0	55.9849157488	0
Loc_101707_Tr_1/1_Conf_1.000_Len_202	0.9611519681	0	0.8438659729	1.0287604241	0	2.0365834003
Loc_101709_Tr_1/1_Conf_1.000_Len_1005	0.9611519681	0	49.7880924034	5.1438021204	2.6039495697	0
Loc_10170_Tr_7/8_Conf_0.619_Len_2771	0.9611519681	3.3286423651	7.5947937564	235.5861371153	15.6236974183	21.3841257029
Loc_101713_Tr_1/1_Conf_1.000_Len_199	0	0	0	0	0	0
Loc_101715_Tr_1/1_Conf_1.000_Len_423	0	3.3286423651	3.3754638918	3.0862812723	3.9059243546	1.0182917001
Loc_101735_Tr_1/1_Conf_1.000_Len_576	12.4949755847	2.4964817739	2.5315979188	3.0862812723	10.4157982788	2.0365834003
Loc_10173_Tr_1/2_Conf_0.667_Len_526	31.7180149458	51.5939566598	30.3791750258	17.4889272094	10.4157982788	31.5670427043
Loc_101742_Tr_1/1_Conf_1.000_Len_359	0.9611519681	0.8321605913	1.6877319459	1.0287604241	1.3019747849	2.0365834003
Loc_10174_Tr_4/6_Conf_0.154_Len_1283	7.6892157444	22.4683359648	17.7211854317	8.2300833927	11.7177730637	3.0548751004
Loc_10175_Tr_1/1_Conf_1.000_Len_1005	129.7555156874	39.9437083818	8.4386597294	823.0083392675	52.0789913942	134.4145044182
Loc_10176_Tr_15/21_Conf_0.243_Len_3623	4.8057598403	5.825124139	13.501855567	6.1725625445	6.5098739243	6.1097502008
Loc_10176_Tr_18/21_Conf_0.243_Len_3453	46.1352944666	46.6009931121	74.2602056186	25.7190106021	52.0789913942	20.3658340028
Loc_101785_Tr_1/1_Conf_1.000_Len_1005	3.8446078722	0.8321605913	2.5315979188	1.0287604241	3.9059243546	0
Loc_101790_Tr_1/1_Conf_1.000_Len_223	0.9611519681	1.6643211826	0.8438659729	0	1.3019747849	1.0182917001
Loc_101794_Tr_1/1_Conf_1.000_Len_204	7.6892157444	0.8321605913	6.7509277835	4.1150416963	2.6039495697	6.1097502008
Loc_101797_Tr_1/1_Conf_1.000_Len_172	0.9611519681	1.6643211826	0	1.0287604241	0	0
Loc_1017_Tr_5/5_Conf_0.474_Len_1682	6.7280637764	457.6883252079	2.5315979188	902.2228919219	11.7177730637	454.1580982616
Loc_101805_Tr_1/1_Conf_1.000_Len_207	3.8446078722	0.8321605913	0.8438659729	0	3.9059243546	0
Loc_101831_Tr_1/1_Conf_1.000_Len_347	0.9611519681	0	1.6877319459	0	0	2.0365834003
Loc_101838_Tr_1/1_Conf_1.000_Len_1868	10.5726716486	23.300496556	8.4386597294	1.0287604241	27.341470482	25.4572925035
Loc_10183_Tr_1/3_Conf_0.714_Len_1620	0	169.7607606226	12.6579895941	419.7342530264	177.0685707404	145.6157131197
Loc_10185_Tr_1/4_Conf_0.500_Len_1212	1.9223039361	1.6643211826	3.3754638918	1.0287604241	5.2078991394	3.0548751004
Loc_10185_Tr_2/4_Conf_0.250_Len_1096	53.8245102111	24.1326571473	43.0371646198	21.6039689058	29.9454200517	14.2560838019
Loc_101862_Tr_1/1_Conf_1.000_Len_187	0	0.8321605913	0	3.0862812723	0	0
Loc_101866_Tr_1/1_Conf_1.000_Len_223	0.9611519681	0	0.8438659729	2.0575208482	2.6039495697	3.0548751004
Loc_101874_Tr_1/2_Conf_0.750_Len_624	7.6892157444	24.9648177386	0	85.387115199	63.796764458	2.0365834003
Loc_101875_Tr_1/1_Conf_1.000_Len_198	1.9223039361	19.1396935996	1.6877319459	1.0287604241	1.3019747849	5.0914585007
Loc_10187_Tr_2/3_Conf_0.818_Len_2407	5.7669118083	19.1396935996	7.5947937564	9.2588438168	16.9256722031	12.2195004017
Loc_10187_Tr_3/3_Conf_0.727_Len_1721	11.5338236167	19.1396935996	18.5650514046	27.7765314503	28.6434452668	43.7865431059
Loc_101887_Tr_1/1_Conf_1.000_Len_203	1.9223039361	0	1.6877319459	6.1725625445	3.9059243546	0
Loc_1018_Tr_11/19_Conf_0.649_Len_6281	64.3971818597	184.7396512658	395.773141308	85.387115199	79.4204618762	101.8291700138
Loc_1018_Tr_17/19_Conf_0.623_Len_6184	220.1038006845	225.5155202388	565.3902018686	217.0684494818	166.6527724616	338.0728444458
Loc_101906_Tr_1/1_Conf_1.000_Len_240	0	0	0	0	0	0
Loc_101915_Tr_1/1_Conf_1.000_Len_152	0	0	0	0	0	0
Loc_101921_Tr_1/1_Conf_1.000_Len_157	0.9611519681	0	0.8438659729	0	0	0
Loc_10192_Tr_3/7_Conf_0.250_Len_1207	1.9223039361	1.6643211826	1.6877319459	0	2.6039495697	7.128041901
Loc_10192_Tr_5/7_Conf_0.583_Len_2426	37.4849267541	30.7899418776	25.3159791881	24.690250178	15.6236974183	36.658501205
Loc_10192_Tr_6/7_Conf_0.333_Len_1786	71.125245636	56.5869202075	86.0743292397	36.006614843	53.3809661791	74.3352941101
Loc_101937_Tr_1/1_Conf_1.000_Len_436	0.9611519681	0	0	7.2013229686	7.8118487091	0
Loc_10194_Tr_1/3_Conf_0.778_Len_1111	27.8734070736	10.8180876867	16.8773194588	5.1438021204	3.9059243546	5.0914585007
Loc_10194_Tr_3/3_Conf_0.778_Len_962	0.9611519681	0	0	0	0	0
Loc_101967_Tr_1/1_Conf_1.000_Len_522	0.9611519681	0.8321605913	0	24.690250178	1.3019747849	0
Loc_10196_Tr_1/4_Conf_0.250_Len_1559	1.9223039361	5.825124139	4.2193298647	8.2300833927	13.0197478486	4.0731668006
Loc_10196_Tr_3/4_Conf_0.583_Len_2312	295.0736541927	307.8994187763	233.7508745039	556.5593894296	334.607519708	283.0850926384
Loc_101972_Tr_1/1_Conf_1.000_Len_314	1.9223039361	1.6643211826	1.6877319459	0	0	3.0548751004
Loc_10197_Tr_2/3_Conf_0.789_Len_840	1571.4834677692	280.4381192638	644.7136033248	50.4092607801	23.4355461274	3.0548751004
Loc_101989_Tr_1/1_Conf_1.000_Len_259	1.9223039361	0	0	1.0287604241	2.6039495697	7.128041901
Loc_101991_Tr_1/1_Conf_1.000_Len_157	0.9611519681	0.8321605913	0	0	0	2.0365834003
Loc_101993_Tr_1/1_Conf_1.000_Len_1521	25.9511031375	37.4472266079	37.1301028093	27.7765314503	13.0197478486	13.2377921018
Loc_10199_Tr_1/3_Conf_0.286_Len_1729	1.9223039361	1.6643211826	0.8438659729	7.2013229686	3.9059243546	4.0731668006
Loc_10199_Tr_2/3_Conf_0.714_Len_3059	42.2906865944	65.7406867117	52.3196903222	87.4446360472	134.1034028402	173.1095890235
Loc_1019_Tr_2/2_Conf_0.750_Len_1750	85.5425251569	282.1024404464	10.1263916753	471.1722742306	65.0987392428	29.530459304
Loc_101_Tr_2/3_Conf_0.222_Len_1325	1964.5946227035	5.825124139	2103.757870535	1199.5346544823	1156.1536089523	1362.4742947847
Loc_102005_Tr_1/1_Conf_1.000_Len_206	0	1.6643211826	0	2.0575208482	2.6039495697	0
Loc_102008_Tr_2/4_Conf_0.615_Len_894	4.8057598403	10.8180876867	0	0	0	0
Loc_102008_Tr_3/4_Conf_0.769_Len_1281	0.9611519681	11.650248278	1.6877319459	1.0287604241	0	0
Loc_102008_Tr_4/4_Conf_0.769_Len_1246	0.9611519681	29.9577812863	5.0631958376	1.0287604241	0	0
Loc_10201_Tr_1/3_Conf_0.286_Len_1259	15.3784314889	20.8040147822	31.2230409987	115.2211674974	28.6434452668	43.7865431059
Loc_102021_Tr_1/1_Conf_1.000_Len_424	1.9223039361	6.6572847303	2.5315979188	6.1725625445	1.3019747849	1.0182917001
Loc_102030_Tr_3/5_Conf_0.353_Len_561	0.9611519681	2.4964817739	0	3.0862812723	9.113823494	21.3841257029
Loc_102033_Tr_1/1_Conf_1.000_Len_348	13.4561275528	14.9788906432	14.3457215399	4.1150416963	9.113823494	0
Loc_10204_Tr_5/6_Conf_0.667_Len_3259	1.9223039361	2.4964817739	0	2.0575208482	2.6039495697	86.5547945117
Loc_10204_Tr_6/6_Conf_0.533_Len_2591	0	0	0	0	0	196.5302981266
Loc_102059_Tr_1/1_Conf_1.000_Len_223	13.4561275528	0	16.0334534858	5.1438021204	6.5098739243	0
Loc_102068_Tr_1/1_Conf_1.000_Len_476	6.7280637764	2.4964817739	4.2193298647	2.0575208482	0	6.1097502008
Loc_10206_Tr_1/7_Conf_0.684_Len_2184	0	0	0.8438659729	0	11.7177730637	2.0365834003
Loc_10206_Tr_2/7_Conf_0.684_Len_2643	1.9223039361	1.6643211826	2.5315979188	0	3.9059243546	5.0914585007
Loc_10206_Tr_4/7_Conf_0.684_Len_2852	3.8446078722	4.9929635477	6.7509277835	3.0862812723	14.3217226334	11.2012087015
Loc_10206_Tr_6/7_Conf_0.632_Len_2634	24.0287992014	41.6080295644	37.9739687822	4.1150416963	72.9105879519	34.6219178047
Loc_102078_Tr_1/1_Conf_1.000_Len_360	0	44.9366719295	6.7509277835	30.8628127225	13.0197478486	0
Loc_10207_Tr_1/2_Conf_0.625_Len_851	8.6503677125	9.1537665042	5.0631958376	5.1438021204	3.9059243546	2.0365834003
Loc_10208_Tr_2/5_Conf_0.417_Len_1922	14.4172795208	18.3075330083	0	19.5464480576	40.3612183305	44.8048348061
Loc_102092_Tr_1/1_Conf_1.000_Len_172	2.8834559042	7.4894453216	0.8438659729	2.0575208482	6.5098739243	6.1097502008
Loc_102093_Tr_1/3_Conf_0.600_Len_470	3.8446078722	4.9929635477	0	68.9269484136	122.3856297765	3.0548751004
Loc_102096_Tr_1/3_Conf_0.500_Len_737	0.9611519681	0	10.1263916753	2.0575208482	3.9059243546	0
Loc_102096_Tr_2/3_Conf_0.667_Len_974	4.8057598403	0	8.4386597294	7.2013229686	5.2078991394	0
Loc_102096_Tr_3/3_Conf_0.667_Len_541	0	0	0	1.0287604241	0	0
Loc_1020_Tr_4/4_Conf_0.750_Len_3899	709.3301524242	605.8129104571	606.7396345426	1220.109862964	289.0384022381	500.9995164679
Loc_102113_Tr_1/1_Conf_1.000_Len_172	0.9611519681	1.6643211826	4.2193298647	1.0287604241	1.3019747849	0
Loc_102116_Tr_1/1_Conf_1.000_Len_418	3.8446078722	3.3286423651	5.0631958376	8.2300833927	3.9059243546	11.2012087015
Loc_102121_Tr_1/1_Conf_1.000_Len_249	1.9223039361	2.4964817739	3.3754638918	0	3.9059243546	1.0182917001
Loc_102132_Tr_1/2_Conf_0.750_Len_1623	0	121.4954463279	0	0	0	0
Loc_102137_Tr_1/1_Conf_1.000_Len_1408	72.0863976041	17.475372417	95.356854942	9.2588438168	66.4007140277	45.8231265062
Loc_10214_Tr_2/3_Conf_0.375_Len_1139	0	0	0	6.1725625445	28.6434452668	0
Loc_10214_Tr_3/3_Conf_0.625_Len_1643	608.4091957785	1691.7824820868	13.501855567	958.8047152466	358.0430658354	1314.6145848782
Loc_102167_Tr_1/1_Conf_1.000_Len_374	3.8446078722	1.6643211826	0.8438659729	0	5.2078991394	1.0182917001
Loc_10216_Tr_1/4_Conf_0.600_Len_1599	2.8834559042	4.1608029564	1.6877319459	15.4314063613	7.8118487091	6.1097502008
Loc_10216_Tr_3/4_Conf_0.200_Len_988	8.6503677125	4.1608029564	1.6877319459	46.2942190838	14.3217226334	17.3109589023
Loc_10216_Tr_4/4_Conf_0.600_Len_1509	0	0	0	0	0	0
Loc_10217_Tr_2/4_Conf_0.375_Len_1364	0	4.9929635477	0	2.0575208482	0	2.0365834003
Loc_10217_Tr_3/4_Conf_0.625_Len_1395	1.9223039361	127.3205704669	4.2193298647	51.4380212042	72.9105879519	34.6219178047
Loc_102183_Tr_9/10_Conf_0.346_Len_745	37.4849267541	84.8803803113	32.0669069717	10.2876042408	216.1278142861	4.0731668006
Loc_102189_Tr_1/1_Conf_1.000_Len_185	0.9611519681	0	0	1.0287604241	0	0
Loc_10218_Tr_3/4_Conf_0.750_Len_3779	96.1151968055	49.0974748859	118.9851021843	48.351739932	44.2671426851	177.182755824
Loc_102190_Tr_1/1_Conf_1.000_Len_326	2.8834559042	0	5.9070618106	9.2588438168	0	1.0182917001
Loc_10219_Tr_1/1_Conf_1.000_Len_709	35.562622818	29.1256206951	18.5650514046	38.0641356911	20.8315965577	11.2012087015
Loc_1021_Tr_12/15_Conf_0.506_Len_12558	1.9223039361	4.1608029564	4.2193298647	2.0575208482	1.3019747849	796.3041095079
Loc_1021_Tr_6/15_Conf_0.202_Len_1843	0	0.8321605913	4.2193298647	2.0575208482	0	47.8597099065
Loc_102201_Tr_1/1_Conf_1.000_Len_2889	45.1741424986	143.1316217014	38.8178347552	44.2366982356	28.6434452668	0
Loc_102212_Tr_1/1_Conf_1.000_Len_573	1.9223039361	4.9929635477	0.8438659729	28.8052918744	5.2078991394	3.0548751004
Loc_102214_Tr_1/1_Conf_1.000_Len_774	0	14.1467300519	0	9.2588438168	46.8710922548	2.0365834003
Loc_102217_Tr_1/2_Conf_0.667_Len_1273	32.6791669139	22.4683359648	55.6951542139	1.0287604241	22.1335713426	1.0182917001
Loc_10221_Tr_1/1_Conf_1.000_Len_2003	1280.2544214486	1993.8567767241	1096.1818988468	1289.0368113777	1296.7668857168	922.572280325
Loc_102229_Tr_1/1_Conf_1.000_Len_203	3.8446078722	0	2.5315979188	0	1.3019747849	0
Loc_10222_Tr_4/5_Conf_0.571_Len_2283	153.7843148887	182.2431694919	173.8363904253	258.2188664452	243.4692847681	244.3900080331
Loc_10223_Tr_1/3_Conf_0.286_Len_411	1.9223039361	0.8321605913	0	2.0575208482	9.113823494	4.0731668006
Loc_102242_Tr_1/1_Conf_1.000_Len_222	3.8446078722	1.6643211826	0.8438659729	8.2300833927	0	5.0914585007
Loc_102244_Tr_1/1_Conf_1.000_Len_496	3.8446078722	27.4612995125	0	0	11.7177730637	0
Loc_10224_Tr_1/1_Conf_1.000_Len_1614	202.8030652595	149.7889064317	75.1040715915	187.2343971833	20.8315965577	97.7560032132
Loc_102251_Tr_1/1_Conf_1.000_Len_1497	0	7.4894453216	13.501855567	1.0287604241	67.7026888125	22.402417403
Loc_102254_Tr_1/1_Conf_1.000_Len_243	0	0	1.6877319459	0	2.6039495697	1.0182917001
Loc_102264_Tr_1/1_Conf_1.000_Len_1383	11.5338236167	0	3.3754638918	3.0862812723	161.4448733222	2.0365834003
Loc_102278_Tr_1/1_Conf_1.000_Len_342	2.8834559042	4.1608029564	0	0	1.3019747849	3.0548751004
Loc_10227_Tr_2/2_Conf_0.750_Len_808	13.4561275528	34.1185842428	36.2862368363	22.6327293299	6.5098739243	48.8780016066
Loc_102289_Tr_1/1_Conf_1.000_Len_189	0.9611519681	0	10.1263916753	1.0287604241	1.3019747849	0
Loc_102296_Tr_1/1_Conf_1.000_Len_448	2.8834559042	0.8321605913	0	1.0287604241	9.113823494	1.0182917001
Loc_10229_Tr_2/10_Conf_0.115_Len_1134	0.9611519681	0	0	2.0575208482	0	0
Loc_10229_Tr_4/10_Conf_0.269_Len_4446	62.4748779235	222.1868778737	109.702576482	8.2300833927	2.6039495697	1.0182917001
Loc_10229_Tr_5/10_Conf_0.423_Len_1418	2.8834559042	7.4894453216	5.0631958376	38.0641356911	45.56911747	68.2255439092
Loc_10229_Tr_8/10_Conf_0.231_Len_1635	0	4.9929635477	2.5315979188	5.1438021204	1.3019747849	0
Loc_1022_Tr_13/31_Conf_1.000_Len_125	0	0	0	2.0575208482	1.3019747849	25.4572925035
Loc_1022_Tr_17/31_Conf_1.000_Len_176	1.9223039361	0	5.0631958376	1.0287604241	0	0
Loc_1022_Tr_22/31_Conf_0.015_Len_335	9.6115196805	16.6432118257	34.5985048905	27.7765314503	11.7177730637	192.4571313261
Loc_1022_Tr_24/31_Conf_0.214_Len_2332	15.3784314889	64.0763655291	16.8773194588	17.4889272094	11.7177730637	168.0181305228
Loc_102301_Tr_1/1_Conf_1.000_Len_215	3.8446078722	4.1608029564	6.7509277835	3.0862812723	2.6039495697	3.0548751004
Loc_10230_Tr_1/4_Conf_0.727_Len_2369	5.7669118083	2.4964817739	5.0631958376	3.0862812723	18.227646988	0
Loc_10230_Tr_2/4_Conf_0.545_Len_1868	18.261887393	8.3216059129	1.6877319459	13.3738855131	28.6434452668	3.0548751004
Loc_10230_Tr_4/4_Conf_0.727_Len_2554	18.261887393	10.8180876867	5.0631958376	6.1725625445	11.7177730637	3.0548751004
Loc_102319_Tr_1/1_Conf_1.000_Len_1142	193.191545579	0	130.7992258054	8.2300833927	5.2078991394	0
Loc_10232_Tr_4/5_Conf_0.706_Len_2547	41.3295346263	10.8180876867	40.505566701	3.0862812723	11.7177730637	4.0731668006
Loc_10232_Tr_5/5_Conf_0.765_Len_2376	16.3395834569	9.1537665042	9.2825257023	0	0	10.1829170014
Loc_10233_Tr_15/18_Conf_0.071_Len_1240	4.8057598403	16.6432118257	5.0631958376	42.1791773875	9.113823494	5.0914585007
Loc_10233_Tr_18/18_Conf_0.536_Len_4530	51.9022062749	132.3135340147	127.4237619137	84.3583547749	128.8955037008	93.6828364127
Loc_10233_Tr_9/18_Conf_0.196_Len_2482	17.300735425	34.9507448341	72.5724736727	20.5752084817	15.6236974183	25.4572925035
Loc_102349_Tr_1/1_Conf_1.000_Len_173	16.3395834569	1.6643211826	5.9070618106	4.1150416963	3.9059243546	5.0914585007
Loc_10235_Tr_4/5_Conf_0.167_Len_3284	117.2605401027	61.5798837553	98.7323188338	64.8119067173	79.4204618762	97.7560032132
Loc_102360_Tr_1/1_Conf_1.000_Len_213	1.9223039361	2.4964817739	6.7509277835	0	9.113823494	5.0914585007
Loc_102368_Tr_1/1_Conf_1.000_Len_356	3.8446078722	0.8321605913	2.5315979188	0	2.6039495697	0
Loc_102373_Tr_1/1_Conf_1.000_Len_469	3.8446078722	9.1537665042	0	4.1150416963	5.2078991394	0
Loc_102378_Tr_1/1_Conf_1.000_Len_357	9.6115196805	11.650248278	10.1263916753	21.6039689058	5.2078991394	23.4207091032
Loc_10237_Tr_8/10_Conf_0.629_Len_4563	11.5338236167	34.1185842428	20.2527833505	5.1438021204	3.9059243546	65.1706688088
Loc_102386_Tr_1/1_Conf_1.000_Len_707	15.3784314889	0	12.6579895941	2.0575208482	0	0
Loc_10238_Tr_1/5_Conf_0.643_Len_1218	0	0	0	0	0	0
Loc_10238_Tr_2/5_Conf_0.500_Len_1720	0	0	0	0	0	0
Loc_10238_Tr_5/5_Conf_0.643_Len_1945	0.9611519681	0	0	0	0	0
Loc_102399_Tr_1/1_Conf_1.000_Len_668	8.6503677125	1.6643211826	3.3754638918	1.0287604241	1.3019747849	4.0731668006
Loc_1023_Tr_1/1_Conf_1.000_Len_626	1.9223039361	0.8321605913	19.4089173776	6.1725625445	10.4157982788	0
Loc_102400_Tr_1/1_Conf_1.000_Len_178	2.8834559042	4.9929635477	0.8438659729	0	1.3019747849	1.0182917001
Loc_102416_Tr_1/1_Conf_1.000_Len_416	7.6892157444	5.825124139	1.6877319459	3.0862812723	7.8118487091	3.0548751004
Loc_102418_Tr_1/1_Conf_1.000_Len_162	5.7669118083	3.3286423651	2.5315979188	3.0862812723	1.3019747849	0
Loc_10241_Tr_3/6_Conf_0.474_Len_3220	496.9155674842	360.3255360273	391.5538114433	287.0241583195	792.9026439774	397.1337630538
Loc_102427_Tr_1/1_Conf_1.000_Len_347	0.9611519681	0.8321605913	0.8438659729	0	0	3.0548751004
Loc_102434_Tr_1/1_Conf_1.000_Len_1325	1.9223039361	1.6643211826	275.1003071779	13.3738855131	31.2473948365	7.128041901
Loc_102435_Tr_1/1_Conf_1.000_Len_536	8.6503677125	77.3909349897	10.1263916753	14.4026459372	33.8513444063	26.4755842036
Loc_10243_Tr_2/2_Conf_0.917_Len_1956	37.4849267541	155.6140305707	158.6468029124	67.8981879896	89.8362601551	241.3351329327
Loc_102446_Tr_1/1_Conf_1.000_Len_1007	8.6503677125	4.9929635477	27.847577107	4.1150416963	6.5098739243	18.3292506025
Loc_102459_Tr_1/1_Conf_1.000_Len_422	6.7280637764	4.9929635477	5.0631958376	0	7.8118487091	5.0914585007
Loc_10245_Tr_1/6_Conf_0.650_Len_1344	16.3395834569	4.9929635477	27.003711134	19.5464480576	10.4157982788	15.2743755021
Loc_10245_Tr_5/6_Conf_0.750_Len_1589	9.6115196805	18.3075330083	34.5985048905	12.345125089	7.8118487091	18.3292506025
Loc_102460_Tr_1/1_Conf_1.000_Len_512	4.8057598403	7.4894453216	6.7509277835	2.0575208482	3.9059243546	3.0548751004
Loc_102471_Tr_1/1_Conf_1.000_Len_306	0.9611519681	0	0.8438659729	0	0	0
Loc_102478_Tr_1/1_Conf_1.000_Len_244	0	0	0	5.1438021204	2.6039495697	0
Loc_10247_Tr_2/3_Conf_0.714_Len_427	57.6691180833	44.1045113382	28.6914430799	54.5243024765	35.1533191911	63.1340854086
Loc_102483_Tr_1/1_Conf_1.000_Len_631	4.8057598403	4.1608029564	1.6877319459	1.0287604241	1.3019747849	0
Loc_102486_Tr_1/1_Conf_1.000_Len_588	1.9223039361	2.4964817739	3.3754638918	2.0575208482	0	11.2012087015
Loc_10248_Tr_6/10_Conf_0.069_Len_364	4.8057598403	4.9929635477	4.2193298647	0	1.3019747849	7.128041901
Loc_10248_Tr_8/10_Conf_0.379_Len_1909	46.1352944666	59.9155625727	52.3196903222	40.1216565393	54.682940964	65.1706688088
Loc_10248_Tr_9/10_Conf_0.379_Len_2009	811.212261038	816.3495400527	601.676438705	403.2740862411	460.8990738391	737.2431908999
Loc_102490_Tr_1/1_Conf_1.000_Len_268	6.7280637764	1.6643211826	3.3754638918	2.0575208482	5.2078991394	0
Loc_10250_Tr_1/2_Conf_0.750_Len_839	33.6403188819	30.7899418776	41.349432674	41.1504169634	26.0394956971	52.9511684072
Loc_102511_Tr_1/1_Conf_1.000_Len_352	8.6503677125	6.6572847303	3.3754638918	3.0862812723	0	4.0731668006
Loc_10251_Tr_2/6_Conf_0.643_Len_3652	50.9410543069	59.0834019814	43.8810305928	19.5464480576	19.5296217728	25.4572925035
Loc_10251_Tr_3/6_Conf_0.357_Len_2779	256.6275754706	262.1305862555	288.6021627449	223.2410120263	157.5389489676	205.6949234279
Loc_10251_Tr_4/6_Conf_0.500_Len_2001	36.5237747861	37.4472266079	65.8215458892	31.8915731466	18.227646988	50.9145850069
Loc_10251_Tr_6/6_Conf_0.500_Len_3339	16.3395834569	43.2723507469	18.5650514046	11.3163646649	9.113823494	3.0548751004
Loc_102526_Tr_1/1_Conf_1.000_Len_398	0	2.4964817739	3.3754638918	1.0287604241	1.3019747849	4.0731668006
Loc_102538_Tr_1/1_Conf_1.000_Len_300	0	0	5.9070618106	0	0	1.0182917001
Loc_10253_Tr_5/7_Conf_0.263_Len_1718	0	32.4542630602	0.8438659729	55.5530629006	20.8315965577	11.2012087015
Loc_10253_Tr_6/7_Conf_0.316_Len_2352	0	32.4542630602	0.8438659729	53.4955420524	18.227646988	23.4207091032
Loc_10253_Tr_7/7_Conf_0.684_Len_3093	0	79.0552561723	0.8438659729	144.0264593718	48.1730670397	29.530459304
Loc_102543_Tr_1/1_Conf_1.000_Len_589	0	0	0.8438659729	20.5752084817	3.9059243546	0
Loc_102545_Tr_1/1_Conf_1.000_Len_189	2.8834559042	1.6643211826	3.3754638918	2.0575208482	1.3019747849	5.0914585007
Loc_102548_Tr_1/1_Conf_1.000_Len_1098	23.0676472333	142.2994611101	0.8438659729	11.3163646649	36.455293976	2.0365834003
Loc_10254_Tr_18/21_Conf_0.148_Len_1600	24.9899511694	15.8110512345	17.7211854317	10.2876042408	6.5098739243	60.0792103081
Loc_10254_Tr_20/21_Conf_0.333_Len_3095	11.5338236167	31.6221024689	16.8773194588	10.2876042408	9.113823494	57.0243352077
Loc_102551_Tr_1/1_Conf_1.000_Len_883	5.7669118083	12.4824088693	0	2.0575208482	45.56911747	0
Loc_102559_Tr_1/3_Conf_0.600_Len_531	0	0	0	11.3163646649	33.8513444063	0
Loc_102561_Tr_1/1_Conf_1.000_Len_376	3.8446078722	4.9929635477	10.9702576482	7.2013229686	1.3019747849	5.0914585007
Loc_10257_Tr_9/10_Conf_0.290_Len_2035	6.7280637764	1.6643211826	7.5947937564	1.0287604241	2.6039495697	1.0182917001
Loc_10258_Tr_1/2_Conf_0.750_Len_3225	26.9122551055	103.1879133196	145.1449473454	103.9048028325	53.3809661791	114.0486704155
Loc_1025_Tr_11/13_Conf_0.289_Len_1728	261.4333353108	303.7386158198	239.6579363145	304.513085529	208.315965577	220.9692989299
Loc_1025_Tr_8/13_Conf_0.105_Len_743	47.0964464347	78.223095581	32.9107729446	48.351739932	41.6631931154	32.5853344044
Loc_1025_Tr_9/13_Conf_0.421_Len_2341	119.1828440388	53.2582778424	98.7323188338	34.9778544189	50.7770166094	62.1157937084
Loc_102613_Tr_1/1_Conf_1.000_Len_320	0	0	0	1.0287604241	0	0
Loc_102617_Tr_1/1_Conf_1.000_Len_185	0	0	2.5315979188	1.0287604241	1.3019747849	0
Loc_102625_Tr_1/1_Conf_1.000_Len_241	3.8446078722	2.4964817739	1.6877319459	0	1.3019747849	1.0182917001
Loc_102637_Tr_1/4_Conf_0.571_Len_236	14.4172795208	0.8321605913	18.5650514046	1.0287604241	11.7177730637	53.9694601073
Loc_102643_Tr_1/1_Conf_1.000_Len_796	3.8446078722	0	1.6877319459	76.1282713822	36.455293976	1.0182917001
Loc_102644_Tr_1/1_Conf_1.000_Len_263	1.9223039361	0.8321605913	1.6877319459	0	0	2.0365834003
Loc_102648_Tr_1/1_Conf_1.000_Len_293	9.6115196805	0	2.5315979188	2.0575208482	0	0
Loc_10264_Tr_10/12_Conf_0.195_Len_1375	19.2230393611	39.9437083818	40.505566701	11.3163646649	32.5493696214	10.1829170014
Loc_10264_Tr_11/12_Conf_0.146_Len_1268	51.9022062749	60.747723164	37.1301028093	60.696865021	174.4646211707	106.9206285145
Loc_10264_Tr_6/12_Conf_0.415_Len_3321	143.2116432401	150.621067023	125.7360299678	77.1570318063	260.3949569712	146.6340048199
Loc_10264_Tr_9/12_Conf_0.220_Len_1449	129.7555156874	295.4170099069	120.6728341302	123.4512508901	429.6516790025	184.310797725
Loc_102656_Tr_1/1_Conf_1.000_Len_362	3.8446078722	4.1608029564	1.6877319459	2.0575208482	13.0197478486	3.0548751004
Loc_10265_Tr_2/3_Conf_0.667_Len_1916	73.0475495721	75.7266138071	108.0148445361	97.732240288	31.2473948365	59.060918608
Loc_10266_Tr_1/1_Conf_1.000_Len_1543	86.5036771249	35.7829054253	0.8438659729	2597.6200708129	3.9059243546	89.6096696121
Loc_102670_Tr_1/1_Conf_1.000_Len_1050	76.8921574444	118.9989645541	115.6096382925	25.7190106021	58.5888653185	0
Loc_102673_Tr_1/1_Conf_1.000_Len_163	0	0	0	0	0	0
Loc_102681_Tr_3/7_Conf_0.263_Len_535	0	0	0	0	2.6039495697	0
Loc_102681_Tr_4/7_Conf_0.158_Len_426	0	0	0	0	42.9651679003	0
Loc_102684_Tr_1/1_Conf_1.000_Len_286	21.1453432972	23.300496556	5.0631958376	14.4026459372	15.6236974183	13.2377921018
Loc_102689_Tr_1/1_Conf_1.000_Len_314	0	0	0	2.0575208482	0	5.0914585007
Loc_102696_Tr_2/3_Conf_0.600_Len_346	0	0	0	1.0287604241	10.4157982788	0
Loc_1026_Tr_1/2_Conf_0.800_Len_1100	100.9209566457	76.5587743984	49.7880924034	295.2542417122	177.0685707404	499.9812247678
Loc_102702_Tr_1/1_Conf_1.000_Len_535	3.8446078722	3.3286423651	1.6877319459	2.0575208482	5.2078991394	2.0365834003
Loc_102704_Tr_1/1_Conf_1.000_Len_188	0	2.4964817739	0	0	0	0
Loc_102716_Tr_1/1_Conf_1.000_Len_181	1.9223039361	2.4964817739	0.8438659729	5.1438021204	0	1.0182917001
Loc_102720_Tr_1/1_Conf_1.000_Len_170	3.8446078722	0	0.8438659729	4.1150416963	1.3019747849	0
Loc_102728_Tr_1/1_Conf_1.000_Len_301	0	0	0	1.0287604241	0	4.0731668006
Loc_102733_Tr_1/1_Conf_1.000_Len_756	0	0	2.5315979188	2.0575208482	1.3019747849	1.0182917001
Loc_102735_Tr_1/1_Conf_1.000_Len_245	0	0.8321605913	0	0	0	0
Loc_10273_Tr_3/6_Conf_0.368_Len_807	0.9611519681	5.825124139	3.3754638918	10.2876042408	5.2078991394	2.0365834003
Loc_10273_Tr_5/6_Conf_0.526_Len_2570	0.9611519681	36.6150660166	2.5315979188	16.4601667853	14.3217226334	4.0731668006
Loc_102744_Tr_1/1_Conf_1.000_Len_201	1.9223039361	0	1.6877319459	2.0575208482	1.3019747849	1.0182917001
Loc_102747_Tr_1/1_Conf_1.000_Len_370	0	17.475372417	0	5.1438021204	2.6039495697	0
Loc_10274_Tr_1/2_Conf_0.600_Len_1007	184.5411778665	156.446191162	89.4497931315	120.3649696179	162.746848107	124.2315874168
Loc_102759_Tr_1/1_Conf_1.000_Len_1487	4.8057598403	1.6643211826	102.1077827255	0	9.113823494	0
Loc_10277_Tr_1/1_Conf_1.000_Len_827	107.6490204221	282.1024404464	8.4386597294	935.1432254926	397.1023093811	28.5121676039
Loc_10278_Tr_4/5_Conf_0.217_Len_1806	0	0	0	68.9269484136	5.2078991394	4.0731668006
Loc_1027_Tr_3/7_Conf_0.214_Len_844	4.8057598403	0.8321605913	9.2825257023	11.3163646649	5.2078991394	3.0548751004
Loc_1027_Tr_5/7_Conf_0.429_Len_1239	16.3395834569	25.7969783299	23.6282472423	24.690250178	15.6236974183	17.3109589023
Loc_1027_Tr_6/7_Conf_0.357_Len_1328	34.60147085	50.7617960685	53.1635562951	23.6614897539	15.6236974183	32.5853344044
Loc_102807_Tr_2/2_Conf_0.500_Len_381	0.9611519681	1.6643211826	6.7509277835	0	3.9059243546	9.1646253012
Loc_102814_Tr_1/2_Conf_0.800_Len_1923	119.1828440388	1497.0569037256	11.8141236211	3.0862812723	1299.3708352865	9.1646253012
Loc_102815_Tr_1/2_Conf_0.667_Len_1193	20.1841913291	0	10.9702576482	21.6039689058	42.9651679003	7.128041901
Loc_102819_Tr_1/1_Conf_1.000_Len_157	0	0.8321605913	0	0	0	2.0365834003
Loc_10281_Tr_6/6_Conf_0.700_Len_6936	908.2886098115	778.9023134448	765.386437455	882.6764438643	559.8491574882	2474.4488313354
Loc_10282_Tr_3/5_Conf_0.714_Len_1434	4.8057598403	10.8180876867	0	154.3140636126	50.7770166094	12.2195004017
Loc_10282_Tr_4/5_Conf_0.357_Len_1055	0.9611519681	0	4.2193298647	6.1725625445	1.3019747849	5.0914585007
Loc_102830_Tr_1/1_Conf_1.000_Len_690	2.8834559042	3.3286423651	6.7509277835	5.1438021204	1.3019747849	1.0182917001
Loc_102835_Tr_1/1_Conf_1.000_Len_157	0.9611519681	0.8321605913	0.8438659729	0	2.6039495697	0
Loc_10283_Tr_5/7_Conf_0.714_Len_3513	5.7669118083	3.3286423651	12.6579895941	7.2013229686	9.113823494	7.128041901
Loc_10283_Tr_6/7_Conf_0.476_Len_1559	8.6503677125	11.650248278	11.8141236211	8.2300833927	5.2078991394	7.128041901
Loc_10284_Tr_1/4_Conf_0.455_Len_1410	0	0	9.2825257023	2.0575208482	0	1.0182917001
Loc_10284_Tr_3/4_Conf_0.727_Len_3732	131.6778196235	128.1527310582	166.2415966688	41.1504169634	138.0093271948	232.1705076315
Loc_10285_Tr_1/3_Conf_0.750_Len_411	34.60147085	0.8321605913	37.9739687822	62.7543858691	87.2323105854	302.432634941
Loc_102862_Tr_1/1_Conf_1.000_Len_159	1.9223039361	0	0	0	2.6039495697	2.0365834003
Loc_102863_Tr_1/1_Conf_1.000_Len_672	3.8446078722	4.9929635477	7.5947937564	7.2013229686	9.113823494	4.0731668006
Loc_102866_Tr_2/2_Conf_0.800_Len_2163	0	1.6643211826	0	190.3206784556	3.9059243546	0
Loc_102879_Tr_1/1_Conf_1.000_Len_714	0	0	0	1.0287604241	78.1184870914	1.0182917001
Loc_10288_Tr_1/14_Conf_1.000_Len_210	1.9223039361	0	0	9.2588438168	1.3019747849	0
Loc_10288_Tr_10/14_Conf_0.213_Len_2696	4.8057598403	0.8321605913	0	23.6614897539	29.9454200517	4.0731668006
Loc_10288_Tr_12/14_Conf_0.213_Len_3387	63.4360298916	60.747723164	40.505566701	43.2079378115	28.6434452668	61.0975020083
Loc_10288_Tr_13/14_Conf_0.085_Len_2489	108.6101723902	86.5447014939	98.7323188338	61.7256254451	65.0987392428	127.2864625173
Loc_10288_Tr_14/14_Conf_0.277_Len_6519	1672.4044244149	2237.6798299712	2210.0849831252	1858.9700863204	1727.7205395041	3289.0821914458
Loc_10288_Tr_9/14_Conf_0.255_Len_2608	2.8834559042	0.8321605913	0	85.387115199	33.8513444063	8.1463336011
Loc_102894_Tr_1/1_Conf_1.000_Len_256	0	0	0	0	0	0
Loc_102896_Tr_2/4_Conf_0.625_Len_1082	0.9611519681	0	0	7.2013229686	114.5737810673	0
Loc_102897_Tr_1/1_Conf_1.000_Len_244	0	0	0	37.035375267	13.0197478486	0
Loc_1028_Tr_4/4_Conf_0.750_Len_1288	619.9430193952	545.0651872931	348.5166468235	277.7653145028	158.8409237525	697.5298145945
Loc_102905_Tr_1/1_Conf_1.000_Len_869	0	0	0	17.4889272094	35.1533191911	0
Loc_102906_Tr_1/1_Conf_1.000_Len_444	3.8446078722	3.3286423651	5.0631958376	0	1.3019747849	0
Loc_102916_Tr_1/1_Conf_1.000_Len_328	0.9611519681	0	1.6877319459	2.0575208482	0	4.0731668006
Loc_102920_Tr_1/1_Conf_1.000_Len_797	2.8834559042	5.825124139	2.5315979188	3.0862812723	13.0197478486	13.2377921018
Loc_102939_Tr_1/1_Conf_1.000_Len_304	16.3395834569	7.4894453216	16.0334534858	167.6879491257	69.0046635974	10.1829170014
Loc_102949_Tr_1/1_Conf_1.000_Len_319	1.9223039361	3.3286423651	0	1.0287604241	6.5098739243	0
Loc_10294_Tr_1/2_Conf_0.500_Len_3944	0	0	0	3.0862812723	1.3019747849	8.1463336011
Loc_102960_Tr_3/3_Conf_0.500_Len_342	49.0187503708	135.6421763798	16.0334534858	8.2300833927	592.3985271096	130.3413376177
Loc_102961_Tr_1/1_Conf_1.000_Len_412	0	1.6643211826	2.5315979188	1.0287604241	2.6039495697	1.0182917001
Loc_102967_Tr_1/1_Conf_1.000_Len_755	14.4172795208	6.6572847303	13.501855567	4.1150416963	5.2078991394	0
Loc_102983_Tr_1/1_Conf_1.000_Len_742	5.7669118083	14.9788906432	5.0631958376	2.0575208482	3.9059243546	14.2560838019
Loc_102986_Tr_1/1_Conf_1.000_Len_209	1.9223039361	2.4964817739	0.8438659729	0	1.3019747849	1.0182917001
Loc_1029_Tr_2/9_Conf_0.704_Len_4151	41.3295346263	12.4824088693	79.3234014562	39.0928961152	61.1928148882	45.8231265062
Loc_1029_Tr_8/9_Conf_0.296_Len_1472	24.0287992014	4.9929635477	93.6691229961	23.6614897539	24.7375209123	13.2377921018
Loc_103004_Tr_1/1_Conf_1.000_Len_215	12.4949755847	3.3286423651	0	5.1438021204	1.3019747849	4.0731668006
Loc_103010_Tr_1/2_Conf_0.667_Len_804	0	0	23.6282472423	11.3163646649	0	0
Loc_103010_Tr_2/2_Conf_0.667_Len_958	0	2.4964817739	637.9626755413	194.4357201519	23.4355461274	0
Loc_103021_Tr_1/1_Conf_1.000_Len_249	2.8834559042	10.8180876867	3.3754638918	2.0575208482	0	0
Loc_103023_Tr_1/1_Conf_1.000_Len_238	0.9611519681	5.825124139	2.5315979188	2.0575208482	3.9059243546	0
Loc_103028_Tr_1/1_Conf_1.000_Len_218	1.9223039361	0	1.6877319459	2.0575208482	0	0
Loc_10302_Tr_4/4_Conf_0.429_Len_1871	93.2317409013	63.2442049378	72.5724736727	85.387115199	42.9651679003	199.5851732271
Loc_103036_Tr_1/1_Conf_1.000_Len_467	22.1064952653	24.1326571473	5.0631958376	2.0575208482	20.8315965577	0
Loc_10303_Tr_3/4_Conf_0.455_Len_1495	524.7889745578	24.9648177386	248.0965960438	145.0552197959	650.9873924281	146.6340048199
Loc_10303_Tr_4/4_Conf_0.455_Len_1412	4926.8649882475	376.1365872618	2130.761581669	2438.1622050798	8649.0184957996	1053.9319096428
Loc_103040_Tr_1/1_Conf_1.000_Len_975	10.5726716486	29.1256206951	6.7509277835	12.345125089	11.7177730637	12.2195004017
Loc_10304_Tr_1/1_Conf_1.000_Len_528	1004.403806617	261.2984256642	586.4868511921	1418.6606248123	332.0035701383	28.5121676039
Loc_10306_Tr_8/9_Conf_0.409_Len_1395	45.1741424986	30.7899418776	49.7880924034	73.04199011	27.341470482	49.8962933068
Loc_103077_Tr_1/1_Conf_1.000_Len_272	6.7280637764	0	6.7509277835	8.2300833927	14.3217226334	6.1097502008
Loc_103086_Tr_1/1_Conf_1.000_Len_304	0	0	0	0	7.8118487091	5.0914585007
Loc_10308_Tr_1/4_Conf_0.750_Len_2137	58.6302700513	13.3145694606	69.1970097809	26.7477710262	14.3217226334	18.3292506025
Loc_10308_Tr_2/4_Conf_0.750_Len_2151	17.300735425	25.7969783299	10.1263916753	11.3163646649	23.4355461274	44.8048348061
Loc_10308_Tr_3/4_Conf_0.750_Len_2309	2.8834559042	3.3286423651	6.7509277835	12.345125089	5.2078991394	28.5121676039
Loc_103097_Tr_1/1_Conf_1.000_Len_283	60.5525739874	3.3286423651	16.8773194588	0	2.6039495697	0
Loc_1030_Tr_1/2_Conf_0.500_Len_1156	0	0	0	0	0	0
Loc_1030_Tr_2/2_Conf_1.000_Len_1208	11.5338236167	2.4964817739	0	43.2079378115	16.9256722031	2.0365834003
Loc_103105_Tr_1/1_Conf_1.000_Len_307	0	2.4964817739	3.3754638918	1.0287604241	1.3019747849	2.0365834003
Loc_10310_Tr_1/1_Conf_1.000_Len_1265	228.754168397	342.018003019	189.8698439111	410.4754092096	304.6620996563	509.145850069
Loc_10311_Tr_1/5_Conf_0.118_Len_650	4.8057598403	1.6643211826	0	59.6681045969	13.0197478486	15.2743755021
Loc_10311_Tr_3/5_Conf_0.765_Len_2180	15.3784314889	8.3216059129	21.0966493235	51.4380212042	40.3612183305	47.8597099065
Loc_10311_Tr_5/5_Conf_0.765_Len_2067	140.328187336	92.3698256329	189.0259779382	251.0175434766	207.0139907921	221.9875906301
Loc_103126_Tr_1/1_Conf_1.000_Len_499	0	0	11.8141236211	1.0287604241	0	0
Loc_10312_Tr_2/10_Conf_0.606_Len_1817	25.9511031375	10.8180876867	27.003711134	101.8472819843	37.7572687608	64.1523771087
Loc_10312_Tr_9/10_Conf_0.576_Len_1728	22.1064952653	26.6291389212	16.8773194588	25.7190106021	22.1335713426	62.1157937084
Loc_10313_Tr_7/9_Conf_0.417_Len_2271	14.4172795208	11.650248278	21.0966493235	27.7765314503	13.0197478486	24.4390008033
Loc_10313_Tr_8/9_Conf_0.458_Len_3681	132.6389715915	34.9507448341	163.70999875	51.4380212042	42.9651679003	71.2804190097
Loc_103144_Tr_1/1_Conf_1.000_Len_172	0.9611519681	0	0	1.0287604241	0	0
Loc_103150_Tr_1/1_Conf_1.000_Len_354	0.9611519681	4.9929635477	0	1.0287604241	10.4157982788	0
Loc_103153_Tr_1/1_Conf_1.000_Len_353	1.9223039361	1.6643211826	0.8438659729	2.0575208482	0	8.1463336011
Loc_10315_Tr_1/3_Conf_0.571_Len_1152	1.9223039361	6.6572847303	9.2825257023	1.0287604241	1.3019747849	4.0731668006
Loc_10315_Tr_2/3_Conf_0.286_Len_1397	6.7280637764	5.825124139	17.7211854317	6.1725625445	3.9059243546	12.2195004017
Loc_10315_Tr_3/3_Conf_0.714_Len_1571	9.6115196805	13.3145694606	46.4126285116	18.5176876335	14.3217226334	30.5487510041
Loc_103167_Tr_1/1_Conf_1.000_Len_186	3.8446078722	0.8321605913	0.8438659729	0	0	1.0182917001
Loc_103177_Tr_1/1_Conf_1.000_Len_330	1.9223039361	0	3.3754638918	4.1150416963	1.3019747849	1.0182917001
Loc_10317_Tr_4/7_Conf_0.615_Len_2138	3.8446078722	0	0.8438659729	2.0575208482	6.5098739243	2.0365834003
Loc_10317_Tr_6/7_Conf_0.731_Len_2873	23.0676472333	4.1608029564	22.7843812693	8.2300833927	14.3217226334	11.2012087015
Loc_10317_Tr_7/7_Conf_0.692_Len_2722	3.8446078722	0.8321605913	4.2193298647	4.1150416963	6.5098739243	2.0365834003
Loc_103180_Tr_1/1_Conf_1.000_Len_283	5.7669118083	1.6643211826	0.8438659729	0	1.3019747849	3.0548751004
Loc_103184_Tr_1/1_Conf_1.000_Len_505	1.9223039361	10.8180876867	4.2193298647	0	0	0
Loc_103187_Tr_1/2_Conf_0.667_Len_409	14.4172795208	47.4331537034	24.4721132152	1.0287604241	0	0
Loc_103187_Tr_2/2_Conf_0.667_Len_421	18.261887393	0	6.7509277835	1.0287604241	0	0
Loc_10318_Tr_1/2_Conf_0.833_Len_4869	182.6188739304	272.1165133509	426.9961823067	169.7454699739	180.974495095	391.024012853
Loc_103191_Tr_1/1_Conf_1.000_Len_265	0.9611519681	5.825124139	3.3754638918	1.0287604241	0	1.0182917001
Loc_103193_Tr_1/1_Conf_1.000_Len_298	6.7280637764	4.9929635477	10.1263916753	2.0575208482	1.3019747849	3.0548751004
Loc_103194_Tr_1/4_Conf_0.625_Len_747	0.9611519681	0	0	11.3163646649	1.3019747849	0
Loc_103194_Tr_3/4_Conf_0.375_Len_501	94.1928928693	4.1608029564	36.2862368363	57.6105837487	41.6631931154	0
Loc_1031_Tr_2/3_Conf_0.222_Len_1327	89.3871330291	49.0974748859	149.3642772101	199.5795222724	15.6236974183	83.4999194113
Loc_103205_Tr_2/2_Conf_0.571_Len_500	15.3784314889	0.8321605913	24.4721132152	155.3428240367	24.7375209123	0
Loc_10320_Tr_2/2_Conf_0.667_Len_714	42.2906865944	35.7829054253	27.847577107	39.0928961152	20.8315965577	24.4390008033
Loc_10321_Tr_1/4_Conf_0.700_Len_1871	1.9223039361	6.6572847303	3.3754638918	37.035375267	14.3217226334	17.3109589023
Loc_103220_Tr_1/1_Conf_1.000_Len_226	2.8834559042	0	0.8438659729	4.1150416963	0	1.0182917001
Loc_103225_Tr_1/1_Conf_1.000_Len_206	0.9611519681	0	0	1.0287604241	3.9059243546	0
Loc_103246_Tr_1/1_Conf_1.000_Len_450	2.8834559042	24.9648177386	0.8438659729	8.2300833927	3.9059243546	0
Loc_103247_Tr_1/2_Conf_0.500_Len_365	0	0	32.0669069717	0	11.7177730637	0
Loc_10326_Tr_1/2_Conf_0.833_Len_3464	13.4561275528	24.1326571473	19.4089173776	148.1415010681	49.4750418245	272.902175637
Loc_103276_Tr_1/1_Conf_1.000_Len_434	0	0	0	1.0287604241	14.3217226334	2.0365834003
Loc_10327_Tr_3/4_Conf_0.727_Len_954	4.8057598403	3.3286423651	4.2193298647	302.4555646808	253.885083047	0
Loc_103283_Tr_1/1_Conf_1.000_Len_421	0	0.8321605913	0	0	15.6236974183	0
Loc_103285_Tr_1/1_Conf_1.000_Len_214	3.8446078722	0.8321605913	1.6877319459	0	0	1.0182917001
Loc_10328_Tr_10/10_Conf_0.500_Len_4764	9.6115196805	5.825124139	0.8438659729	2.0575208482	0	0
Loc_10328_Tr_7/10_Conf_0.500_Len_4979	16.3395834569	8.3216059129	11.8141236211	8.2300833927	3.9059243546	1.0182917001
Loc_10328_Tr_8/10_Conf_0.367_Len_2561	14.4172795208	4.9929635477	5.9070618106	29.8340522984	5.2078991394	0
Loc_103292_Tr_1/1_Conf_1.000_Len_339	0	0	0	0	1.3019747849	6.1097502008
Loc_103297_Tr_1/1_Conf_1.000_Len_185	0.9611519681	0.8321605913	43.0371646198	3.0862812723	5.2078991394	0
Loc_10329_Tr_2/7_Conf_0.471_Len_1736	53.8245102111	39.1115477905	386.4906156057	327.1458148588	165.3507976767	426.6642223578
Loc_10329_Tr_4/7_Conf_0.588_Len_2614	35.562622818	29.1256206951	141.7694834536	186.2056367593	84.6283610157	110.993795315
Loc_103305_Tr_1/1_Conf_1.000_Len_572	8.6503677125	9.9859270954	9.2825257023	0	2.6039495697	2.0365834003
Loc_103306_Tr_1/1_Conf_1.000_Len_891	13.4561275528	12.4824088693	13.501855567	2.0575208482	3.9059243546	4.0731668006
Loc_103321_Tr_1/1_Conf_1.000_Len_652	4.8057598403	16.6432118257	13.501855567	2.0575208482	0	4.0731668006
Loc_103322_Tr_1/1_Conf_1.000_Len_361	0	0	0	7.2013229686	1.3019747849	0
Loc_103330_Tr_3/4_Conf_0.500_Len_702	0.9611519681	8.3216059129	0	1.0287604241	3.9059243546	0
Loc_103347_Tr_1/1_Conf_1.000_Len_1057	24.9899511694	21.6361753735	14.3457215399	13.3738855131	14.3217226334	8.1463336011
Loc_103349_Tr_1/1_Conf_1.000_Len_446	0	0	0	1.0287604241	1.3019747849	0
Loc_103354_Tr_1/1_Conf_1.000_Len_209	0	4.1608029564	20.2527833505	3.0862812723	0	1.0182917001
Loc_10335_Tr_1/5_Conf_0.583_Len_1173	1.9223039361	3.3286423651	10.9702576482	24.690250178	1.3019747849	14.2560838019
Loc_10335_Tr_2/5_Conf_0.583_Len_1270	31.7180149458	33.2864236515	168.7731945876	347.7210233405	29.9454200517	225.0424657305
Loc_10335_Tr_4/5_Conf_0.500_Len_2365	9.6115196805	4.9929635477	69.1970097809	31.8915731466	6.5098739243	30.5487510041
Loc_103370_Tr_1/2_Conf_0.750_Len_1000	4.8057598403	2.4964817739	6.7509277835	8.2300833927	0	26.4755842036
Loc_103374_Tr_1/1_Conf_1.000_Len_225	0	0	0	0	0	1.0182917001
Loc_103404_Tr_1/1_Conf_1.000_Len_162	0	0	2.5315979188	0	2.6039495697	1.0182917001
Loc_10340_Tr_3/7_Conf_0.625_Len_1331	4.8057598403	1.6643211826	3.3754638918	0	0	0
Loc_10340_Tr_6/7_Conf_0.312_Len_832	10.5726716486	6.6572847303	6.7509277835	0	24.7375209123	6.1097502008
Loc_103417_Tr_1/1_Conf_1.000_Len_163	1.9223039361	0	0	1.0287604241	0	0
Loc_103421_Tr_1/1_Conf_1.000_Len_408	27.8734070736	11.650248278	12.6579895941	9.2588438168	27.341470482	4.0731668006
Loc_10342_Tr_3/6_Conf_0.667_Len_1137	366.1988998288	189.7326148135	332.4831933377	838.4397456287	360.6470154052	1028.4746171394
Loc_103439_Tr_1/1_Conf_1.000_Len_416	26.9122551055	6.6572847303	54.851288241	18.5176876335	33.8513444063	71.2804190097
Loc_10344_Tr_3/5_Conf_0.500_Len_2059	509.4105430689	288.7597251766	908.8436528545	1079.1696848645	2057.1201600728	919.5174052246
Loc_103459_Tr_1/1_Conf_1.000_Len_177	1.9223039361	6.6572847303	5.9070618106	0	0	0
Loc_103468_Tr_1/1_Conf_1.000_Len_322	0.9611519681	2.4964817739	6.7509277835	1.0287604241	0	0
Loc_103470_Tr_1/1_Conf_1.000_Len_454	2.8834559042	0	3.3754638918	7.2013229686	1.3019747849	0
Loc_103477_Tr_1/1_Conf_1.000_Len_522	59.5914220194	44.1045113382	86.0743292397	48.351739932	18.227646988	2.0365834003
Loc_10347_Tr_12/15_Conf_0.287_Len_3341	12.4949755847	28.2934601038	7.5947937564	24.690250178	23.4355461274	36.658501205
Loc_10347_Tr_3/15_Conf_1.000_Len_202	1.9223039361	1.6643211826	0.8438659729	3.0862812723	2.6039495697	5.0914585007
Loc_10347_Tr_6/15_Conf_0.103_Len_1128	0.9611519681	3.3286423651	0	2.0575208482	1.3019747849	3.0548751004
Loc_10347_Tr_8/15_Conf_0.264_Len_2914	0	3.3286423651	0	1.0287604241	1.3019747849	9.1646253012
Loc_103485_Tr_1/1_Conf_1.000_Len_642	5.7669118083	4.9929635477	5.0631958376	3.0862812723	3.9059243546	7.128041901
Loc_1034_Tr_4/5_Conf_0.692_Len_3590	92.2705889332	27.4612995125	93.6691229961	73.04199011	70.3066383822	44.8048348061
Loc_103503_Tr_1/1_Conf_1.000_Len_286	1.9223039361	2.4964817739	2.5315979188	2.0575208482	0	1.0182917001
Loc_103514_Tr_1/1_Conf_1.000_Len_773	4.8057598403	4.9929635477	7.5947937564	1.0287604241	2.6039495697	4.0731668006
Loc_103537_Tr_2/8_Conf_0.550_Len_2814	46.1352944666	4.1608029564	849.7730347488	27.7765314503	33.8513444063	1.0182917001
Loc_103537_Tr_4/8_Conf_0.600_Len_2916	5.7669118083	0.8321605913	561.1708720039	3.0862812723	1.3019747849	0
Loc_103539_Tr_1/1_Conf_1.000_Len_306	0.9611519681	0	8.4386597294	1.0287604241	0	3.0548751004
Loc_103577_Tr_1/1_Conf_1.000_Len_384	0.9611519681	6.6572847303	0	4.1150416963	165.3507976767	0
Loc_103581_Tr_1/1_Conf_1.000_Len_172	0	0	0.8438659729	0	0	0
Loc_103587_Tr_1/1_Conf_1.000_Len_687	0.9611519681	20.8040147822	2.5315979188	5.1438021204	9.113823494	11.2012087015
Loc_10358_Tr_1/1_Conf_1.000_Len_1010	184.5411778665	505.1214789113	199.9962355864	562.7319519741	683.5367620495	444.9934729603
Loc_1035_Tr_1/4_Conf_0.727_Len_1485	30.7568629777	32.4542630602	38.8178347552	56.5818233246	16.9256722031	24.4390008033
Loc_1035_Tr_2/4_Conf_0.727_Len_1571	67.2806377638	58.2512413901	77.6356695103	110.077365377	29.9454200517	63.1340854086
Loc_1035_Tr_3/4_Conf_0.727_Len_1714	40.3683826583	84.04821972	24.4721132152	95.6747194398	39.0592435457	27.4938759037
Loc_103604_Tr_1/1_Conf_1.000_Len_158	0	0	0	1.0287604241	0	1.0182917001
Loc_103605_Tr_1/1_Conf_1.000_Len_178	2.8834559042	9.9859270954	0.8438659729	5.1438021204	0	3.0548751004
Loc_10360_Tr_1/1_Conf_1.000_Len_760	0	5.825124139	81.0111334021	76.1282713822	7.8118487091	20.3658340028
Loc_103610_Tr_1/1_Conf_1.000_Len_442	2.8834559042	3.3286423651	8.4386597294	1.0287604241	1.3019747849	0
Loc_103611_Tr_1/1_Conf_1.000_Len_417	5.7669118083	2.4964817739	4.2193298647	0	1.3019747849	2.0365834003
Loc_103617_Tr_1/1_Conf_1.000_Len_1041	0	54.922599025	0	1.0287604241	1.3019747849	0
Loc_103625_Tr_1/1_Conf_1.000_Len_141	0.9611519681	0	0	1.0287604241	0	0
Loc_103626_Tr_1/2_Conf_0.750_Len_904	4.8057598403	6.6572847303	0.8438659729	100.8185215603	1.3019747849	0
Loc_103630_Tr_1/1_Conf_1.000_Len_192	0	0	0	0	0	0
Loc_103638_Tr_1/1_Conf_1.000_Len_288	0	0	0	0	0	0
Loc_10363_Tr_1/3_Conf_0.667_Len_1013	3.8446078722	2.4964817739	0.8438659729	2.0575208482	1.3019747849	2.0365834003
Loc_10363_Tr_2/3_Conf_0.333_Len_1070	9.6115196805	19.1396935996	5.9070618106	2.0575208482	5.2078991394	1.0182917001
Loc_103642_Tr_1/1_Conf_1.000_Len_338	1.9223039361	0.8321605913	5.0631958376	0	1.3019747849	2.0365834003
Loc_10364_Tr_3/4_Conf_0.455_Len_1133	2.8834559042	55.7547596162	19.4089173776	47.3229795079	42.9651679003	61.0975020083
Loc_103657_Tr_1/1_Conf_1.000_Len_558	2.8834559042	2.4964817739	7.5947937564	0	0	2.0365834003
Loc_10365_Tr_5/9_Conf_0.667_Len_3341	16.3395834569	7.4894453216	23.6282472423	5.1438021204	14.3217226334	11.2012087015
Loc_10365_Tr_6/9_Conf_0.667_Len_3359	0.9611519681	4.9929635477	2.5315979188	2.0575208482	2.6039495697	4.0731668006
Loc_10365_Tr_7/9_Conf_0.667_Len_3947	8.6503677125	33.2864236515	34.5985048905	20.5752084817	20.8315965577	36.658501205
Loc_10365_Tr_8/9_Conf_0.556_Len_3832	28.8345590416	40.7758689731	56.5390201869	10.2876042408	10.4157982788	62.1157937084
Loc_103665_Tr_1/1_Conf_1.000_Len_277	1.9223039361	2.4964817739	3.3754638918	4.1150416963	1.3019747849	3.0548751004
Loc_10366_Tr_11/12_Conf_0.426_Len_7450	19.2230393611	6.6572847303	8.4386597294	1.0287604241	37.7572687608	339.091136146
Loc_10366_Tr_12/12_Conf_0.537_Len_6296	67.2806377638	27.4612995125	54.007422268	5.1438021204	19.5296217728	4.0731668006
Loc_10366_Tr_8/12_Conf_0.315_Len_1982	207.6088250998	130.6492128321	156.9590709665	29.8340522984	160.1428985373	17.3109589023
Loc_103674_Tr_1/1_Conf_1.000_Len_431	0	4.9929635477	0	1.0287604241	9.113823494	3.0548751004
Loc_103679_Tr_1/1_Conf_1.000_Len_766	3.8446078722	3.3286423651	8.4386597294	0	5.2078991394	2.0365834003
Loc_103681_Tr_1/1_Conf_1.000_Len_511	0	7.4894453216	0.8438659729	10.2876042408	3.9059243546	2.0365834003
Loc_103685_Tr_1/1_Conf_1.000_Len_315	0	0.8321605913	0	31.8915731466	2.6039495697	0
Loc_10368_Tr_1/6_Conf_0.643_Len_2468	0	0	1.6877319459	2.0575208482	2.6039495697	3.0548751004
Loc_10368_Tr_2/6_Conf_0.643_Len_1931	0	0.8321605913	0	0	2.6039495697	1.0182917001
Loc_10368_Tr_3/6_Conf_0.643_Len_2160	22.1064952653	29.1256206951	31.2230409987	24.690250178	29.9454200517	33.6036261046
Loc_10368_Tr_4/6_Conf_0.643_Len_2521	1.9223039361	5.825124139	5.0631958376	1.0287604241	3.9059243546	11.2012087015
Loc_10368_Tr_5/6_Conf_0.643_Len_3056	2.8834559042	32.4542630602	4.2193298647	7.2013229686	10.4157982788	68.2255439092
Loc_103695_Tr_1/1_Conf_1.000_Len_203	18.261887393	9.1537665042	12.6579895941	8.2300833927	5.2078991394	2.0365834003
Loc_103697_Tr_1/1_Conf_1.000_Len_439	1.9223039361	0	5.9070618106	3.0862812723	1.3019747849	2.0365834003
Loc_10369_Tr_2/3_Conf_0.438_Len_1198	0	4.9929635477	199.1523696134	127.5662925865	83.3263862308	5.0914585007
Loc_1036_Tr_3/10_Conf_0.633_Len_3117	19.2230393611	30.7899418776	88.6059271585	21.6039689058	10.4157982788	0
Loc_1036_Tr_5/10_Conf_0.700_Len_4378	32.6791669139	50.7617960685	156.9590709665	25.7190106021	23.4355461274	23.4207091032
Loc_103710_Tr_1/1_Conf_1.000_Len_738	0.9611519681	2.4964817739	16.8773194588	0	52.0789913942	2.0365834003
Loc_103715_Tr_1/1_Conf_1.000_Len_472	2.8834559042	0.8321605913	5.0631958376	1.0287604241	3.9059243546	4.0731668006
Loc_103717_Tr_1/1_Conf_1.000_Len_191	2.8834559042	0.8321605913	0.8438659729	1.0287604241	3.9059243546	6.1097502008
Loc_103718_Tr_1/2_Conf_0.750_Len_583	1.9223039361	10.8180876867	0	10.2876042408	79.4204618762	7.128041901
Loc_10371_Tr_3/3_Conf_0.750_Len_2283	151.8620109526	173.0894029877	183.1189161276	235.5861371153	493.4484434605	333.9996776453
Loc_103720_Tr_1/1_Conf_1.000_Len_983	1.9223039361	1.6643211826	10.9702576482	0	1.3019747849	4.0731668006
Loc_10373_Tr_1/3_Conf_0.800_Len_1841	5.7669118083	49.9296354772	21.0966493235	18.5176876335	35.1533191911	21.3841257029
Loc_10373_Tr_2/3_Conf_0.800_Len_1998	0.9611519681	31.6221024689	10.1263916753	7.2013229686	9.113823494	4.0731668006
Loc_10373_Tr_3/3_Conf_0.800_Len_1708	1.9223039361	19.9718541909	6.7509277835	4.1150416963	1.3019747849	1.0182917001
Loc_103756_Tr_1/1_Conf_1.000_Len_285	0.9611519681	2.4964817739	2.5315979188	0	2.6039495697	2.0365834003
Loc_103758_Tr_2/2_Conf_0.667_Len_717	13.4561275528	19.1396935996	2.5315979188	0	58.5888653185	4.0731668006
Loc_10375_Tr_1/8_Conf_0.083_Len_506	1.9223039361	1.6643211826	0.8438659729	1.0287604241	1.3019747849	4.0731668006
Loc_10375_Tr_5/8_Conf_0.389_Len_2970	10.5726716486	18.3075330083	12.6579895941	6.1725625445	7.8118487091	8.1463336011
Loc_10375_Tr_6/8_Conf_0.083_Len_3329	22.1064952653	5.825124139	57.3828861598	15.4314063613	5.2078991394	9.1646253012
Loc_10375_Tr_8/8_Conf_0.472_Len_6205	3.8446078722	0	1.6877319459	0	7.8118487091	8.1463336011
Loc_103767_Tr_1/1_Conf_1.000_Len_211	4.8057598403	0	4.2193298647	1.0287604241	0	0
Loc_10377_Tr_3/6_Conf_0.700_Len_3163	501.7213273245	471.8350552598	384.8028836598	223.2410120263	442.6714268511	370.6581788502
Loc_103783_Tr_1/1_Conf_1.000_Len_170	0	0	2.5315979188	3.0862812723	0	0
Loc_103786_Tr_1/1_Conf_1.000_Len_478	0	4.1608029564	0	6.1725625445	2.6039495697	3.0548751004
Loc_103797_Tr_1/2_Conf_0.500_Len_1282	0	0	0	34.9778544189	5.2078991394	8.1463336011
Loc_103797_Tr_2/2_Conf_0.750_Len_1134	0	0	0	1.0287604241	7.8118487091	0
Loc_10379_Tr_2/5_Conf_0.125_Len_1136	11.5338236167	0.8321605913	3.3754638918	2.0575208482	3.9059243546	2.0365834003
Loc_10379_Tr_4/5_Conf_0.250_Len_2416	58.6302700513	59.9155625727	45.5687625387	34.9778544189	79.4204618762	44.8048348061
Loc_1037_Tr_2/3_Conf_0.429_Len_4115	107.6490204221	48.2653142947	100.4200507796	39.0928961152	141.9152515493	164.9632554224
Loc_10380_Tr_3/8_Conf_0.227_Len_4300	318.141301426	247.9838562036	426.9961823067	317.8869710421	401.0082337357	545.804351274
Loc_10380_Tr_5/8_Conf_0.500_Len_1793	8.6503677125	14.9788906432	12.6579895941	14.4026459372	16.9256722031	16.2926672022
Loc_10380_Tr_8/8_Conf_0.500_Len_1709	9.6115196805	4.9929635477	7.5947937564	5.1438021204	6.5098739243	12.2195004017
Loc_103819_Tr_1/1_Conf_1.000_Len_211	6.7280637764	3.3286423651	2.5315979188	8.2300833927	0	9.1646253012
Loc_10381_Tr_1/1_Conf_1.000_Len_1817	133.6001235596	96.5306285893	12.6579895941	520.5527745867	20.8315965577	721.9688153979
Loc_103828_Tr_1/1_Conf_1.000_Len_160	0	0	0	0	0	0
Loc_10382_Tr_1/21_Conf_1.000_Len_210	1.9223039361	0	0.8438659729	1.0287604241	1.3019747849	1.0182917001
Loc_10382_Tr_13/21_Conf_0.121_Len_2266	28.8345590416	18.3075330083	65.8215458892	26.7477710262	19.5296217728	0
Loc_10382_Tr_18/21_Conf_0.530_Len_6068	291.2290463205	134.8100157885	467.5017490078	238.6724183876	209.6179403618	255.5912167346
Loc_10382_Tr_9/21_Conf_1.000_Len_173	0.9611519681	0	3.3754638918	0	0	0
Loc_103831_Tr_1/1_Conf_1.000_Len_213	0	0.8321605913	0	2.0575208482	2.6039495697	4.0731668006
Loc_103858_Tr_1/1_Conf_1.000_Len_228	2.8834559042	0	2.5315979188	0	0	2.0365834003
Loc_10385_Tr_8/9_Conf_0.600_Len_2737	275.8506148316	41.6080295644	571.2972636792	18.5176876335	48.1730670397	3.0548751004
Loc_10386_Tr_3/4_Conf_0.727_Len_4566	134.5612755276	60.747723164	123.204432049	32.9203335707	53.3809661791	65.1706688088
Loc_103874_Tr_1/1_Conf_1.000_Len_3048	92.2705889332	606.6450710483	126.5798959407	51.4380212042	14.3217226334	42.7682514058
Loc_103876_Tr_1/1_Conf_1.000_Len_191	0	0	0	7.2013229686	0	6.1097502008
Loc_10387_Tr_10/40_Conf_1.000_Len_192	26.9122551055	48.2653142947	16.8773194588	0	0	0
Loc_10387_Tr_14/40_Conf_1.000_Len_170	16.3395834569	3.3286423651	5.9070618106	4.1150416963	0	1.0182917001
Loc_10387_Tr_39/40_Conf_0.429_Len_7740	119.1828440388	45.7688325208	68.353143808	50.4092607801	95.0441592945	219.9510072298
Loc_10387_Tr_6/40_Conf_1.000_Len_188	0	0	0	5.1438021204	1.3019747849	0
Loc_10387_Tr_7/40_Conf_1.000_Len_274	0	0	0	6.1725625445	5.2078991394	0
Loc_10387_Tr_8/40_Conf_1.000_Len_182	0	0	0	6.1725625445	1.3019747849	0
Loc_103880_Tr_1/1_Conf_1.000_Len_563	15.3784314889	10.8180876867	14.3457215399	15.4314063613	14.3217226334	4.0731668006
Loc_103883_Tr_1/1_Conf_1.000_Len_479	2.8834559042	1.6643211826	3.3754638918	3.0862812723	1.3019747849	2.0365834003
Loc_103885_Tr_1/1_Conf_1.000_Len_288	0	0.8321605913	0.8438659729	1.0287604241	0	2.0365834003
Loc_103888_Tr_1/1_Conf_1.000_Len_1514	37.4849267541	25.7969783299	1.6877319459	1.0287604241	22.1335713426	1.0182917001
Loc_10388_Tr_2/3_Conf_0.375_Len_2943	331.5974289788	1205.8006967751	591.5500470297	1742.7201583988	2968.5025094721	2015.1992745731
Loc_103890_Tr_1/1_Conf_1.000_Len_417	1.9223039361	2.4964817739	0	8.2300833927	2.6039495697	0
Loc_1038_Tr_6/6_Conf_0.562_Len_2681	1336.9623875639	947.8309134761	1124.8733419267	1226.2824255085	710.8782325315	860.4564866166
Loc_10391_Tr_2/10_Conf_0.350_Len_1665	6.7280637764	18.3075330083	5.9070618106	16.4601667853	11.7177730637	30.5487510041
Loc_10391_Tr_9/10_Conf_0.475_Len_3745	118.2216920707	715.658108507	508.0073157088	494.8337639846	416.631931154	1130.3037871532
Loc_103926_Tr_1/1_Conf_1.000_Len_206	24.9899511694	8.3216059129	11.8141236211	3.0862812723	11.7177730637	3.0548751004
Loc_103945_Tr_2/3_Conf_0.400_Len_1516	0.9611519681	44.9366719295	0.8438659729	2.0575208482	169.2567220313	3.0548751004
Loc_103945_Tr_3/3_Conf_0.600_Len_2592	133.6001235596	147.2924246578	1.6877319459	23.6614897539	179.6725203102	52.9511684072
Loc_103949_Tr_1/1_Conf_1.000_Len_710	15.3784314889	0.8321605913	10.1263916753	1.0287604241	19.5296217728	31.5670427043
Loc_10394_Tr_3/4_Conf_0.643_Len_3221	0.9611519681	0	0	55.5530629006	9.113823494	7.128041901
Loc_10395_Tr_1/2_Conf_0.857_Len_3043	507.4882391328	180.5788483093	304.6356162307	186.2056367593	161.4448733222	271.8838839369
Loc_103962_Tr_2/2_Conf_0.600_Len_259	1.9223039361	0	1.6877319459	0	0	3.0548751004
Loc_10396_Tr_2/6_Conf_0.500_Len_1025	213.3757369081	330.367754741	117.2973702384	102.8760424084	1137.9259619643	108.9572119148
Loc_103989_Tr_1/1_Conf_1.000_Len_316	0.9611519681	1.6643211826	0	2.0575208482	0	1.0182917001
Loc_10398_Tr_2/3_Conf_0.571_Len_1463	34.60147085	44.1045113382	31.2230409987	9.2588438168	19.5296217728	42.7682514058
Loc_10399_Tr_4/8_Conf_0.444_Len_4071	49.0187503708	107.348716276	18.5650514046	81.2720735027	39.0592435457	90.6279613123
Loc_10399_Tr_7/8_Conf_0.500_Len_4050	86.5036771249	111.5095192325	88.6059271585	120.3649696179	39.0592435457	138.4876712188
Loc_104004_Tr_1/1_Conf_1.000_Len_249	0	0	0	6.1725625445	0	0
Loc_104009_Tr_1/1_Conf_1.000_Len_321	0	0	4.2193298647	2.0575208482	1.3019747849	0
Loc_10401_Tr_5/8_Conf_0.211_Len_1148	3.8446078722	1.6643211826	6.7509277835	2.0575208482	7.8118487091	12.2195004017
Loc_10401_Tr_6/8_Conf_0.632_Len_3323	38.4460787222	35.7829054253	21.0966493235	84.3583547749	196.5981925133	102.8474617139
Loc_10401_Tr_7/8_Conf_0.368_Len_2502	16.3395834569	2.4964817739	10.9702576482	17.4889272094	36.455293976	31.5670427043
Loc_104020_Tr_1/1_Conf_1.000_Len_266	0	0.8321605913	0	5.1438021204	1.3019747849	0
Loc_104022_Tr_1/1_Conf_1.000_Len_806	8.6503677125	4.1608029564	9.2825257023	3.0862812723	7.8118487091	2.0365834003
Loc_104024_Tr_1/1_Conf_1.000_Len_773	0	16.6432118257	139.2378855348	9.2588438168	28.6434452668	2.0365834003
Loc_10402_Tr_1/2_Conf_0.750_Len_1046	1.9223039361	1.6643211826	4.2193298647	2.0575208482	1.3019747849	0
Loc_10402_Tr_2/2_Conf_0.750_Len_983	0	0.8321605913	0	1.0287604241	0	12.2195004017
Loc_104045_Tr_1/1_Conf_1.000_Len_739	0	0.8321605913	31.2230409987	1.0287604241	2.6039495697	1.0182917001
Loc_104046_Tr_1/1_Conf_1.000_Len_339	13.4561275528	0	6.7509277835	3.0862812723	1.3019747849	0
Loc_10404_Tr_2/4_Conf_0.733_Len_1464	4.8057598403	3.3286423651	7.5947937564	84.3583547749	0	1.0182917001
Loc_10405_Tr_3/4_Conf_0.538_Len_2235	43.2518385625	351.1717695232	715.5983450516	59.6681045969	39.0592435457	564.1336018765
Loc_104066_Tr_1/1_Conf_1.000_Len_400	48.0575984027	22.4683359648	6.7509277835	11.3163646649	70.3066383822	19.3475423026
Loc_104067_Tr_1/1_Conf_1.000_Len_452	0	0	0	5.1438021204	1.3019747849	14.2560838019
Loc_104074_Tr_1/1_Conf_1.000_Len_745	3.8446078722	7.4894453216	16.8773194588	4.1150416963	3.9059243546	10.1829170014
Loc_104077_Tr_1/1_Conf_1.000_Len_472	0.9611519681	0	0	2.0575208482	0	0
Loc_10407_Tr_7/10_Conf_0.526_Len_1874	5.7669118083	12.4824088693	9.2825257023	3.0862812723	41.6631931154	12.2195004017
Loc_10407_Tr_9/10_Conf_0.368_Len_1619	63.4360298916	75.7266138071	32.0669069717	19.5464480576	497.3543678151	119.1401289161
Loc_104084_Tr_2/2_Conf_0.667_Len_1003	1.9223039361	10.8180876867	0	0	1.3019747849	0
Loc_104092_Tr_1/1_Conf_1.000_Len_935	3.8446078722	9.1537665042	1.6877319459	2.0575208482	2.6039495697	2.0365834003
Loc_104098_Tr_1/1_Conf_1.000_Len_175	0	1.6643211826	0	2.0575208482	3.9059243546	0
Loc_104099_Tr_1/1_Conf_1.000_Len_157	0	1.6643211826	2.5315979188	1.0287604241	0	0
Loc_1040_Tr_1/1_Conf_1.000_Len_1331	8853.1707777502	5599.6086187714	10229.3433239572	7991.410974287	5256.0722064644	7772.6205471535
Loc_104103_Tr_1/1_Conf_1.000_Len_513	1.9223039361	0.8321605913	2.5315979188	4.1150416963	6.5098739243	6.1097502008
Loc_104112_Tr_1/1_Conf_1.000_Len_345	15.3784314889	0	4.2193298647	2.0575208482	0	6.1097502008
Loc_104131_Tr_1/1_Conf_1.000_Len_185	1.9223039361	0.8321605913	4.2193298647	1.0287604241	0	0
Loc_104136_Tr_1/1_Conf_1.000_Len_296	3.8446078722	2.4964817739	3.3754638918	2.0575208482	3.9059243546	5.0914585007
Loc_10413_Tr_2/11_Conf_0.475_Len_2187	2.8834559042	0	0	7.2013229686	2.6039495697	84.5182111115
Loc_10413_Tr_4/11_Conf_0.200_Len_1056	14.4172795208	3.3286423651	5.9070618106	9.2588438168	2.6039495697	22.402417403
Loc_10413_Tr_5/11_Conf_0.525_Len_2534	1.9223039361	2.4964817739	0.8438659729	1.0287604241	0	6.1097502008
Loc_10413_Tr_8/11_Conf_0.375_Len_1818	13.4561275528	15.8110512345	16.8773194588	21.6039689058	6.5098739243	25.4572925035
Loc_104140_Tr_3/4_Conf_0.222_Len_1039	10.5726716486	0	0	1.0287604241	0	1.0182917001
Loc_10414_Tr_1/2_Conf_0.667_Len_1190	53.8245102111	89.0411832677	103.7955146714	25.7190106021	31.2473948365	17.3109589023
Loc_104160_Tr_1/1_Conf_1.000_Len_173	2.8834559042	0	3.3754638918	1.0287604241	0	1.0182917001
Loc_104169_Tr_1/1_Conf_1.000_Len_177	0.9611519681	1.6643211826	0.8438659729	0	0	0
Loc_104179_Tr_1/1_Conf_1.000_Len_1092	7.6892157444	11.650248278	12.6579895941	6.1725625445	3.9059243546	13.2377921018
Loc_10417_Tr_1/7_Conf_0.727_Len_5384	135.5224274957	70.7336502594	287.7582967719	82.3008339267	24.7375209123	92.6645447126
Loc_1041_Tr_5/6_Conf_0.353_Len_1223	54.7856621791	25.7969783299	32.9107729446	15.4314063613	13.0197478486	16.2926672022
Loc_10420_Tr_1/3_Conf_0.333_Len_933	3.8446078722	5.825124139	10.9702576482	3.0862812723	65.0987392428	15.2743755021
Loc_10420_Tr_2/3_Conf_0.667_Len_1453	7.6892157444	9.1537665042	14.3457215399	3.0862812723	72.9105879519	16.2926672022
Loc_10420_Tr_3/3_Conf_0.500_Len_1555	200.8807613234	262.1305862555	257.3791217462	72.0132296859	736.9177282286	223.0058823302
Loc_104212_Tr_1/1_Conf_1.000_Len_1307	0.9611519681	7.4894453216	3.3754638918	28.8052918744	13.0197478486	6.1097502008
Loc_10421_Tr_4/4_Conf_0.615_Len_1601	78.8144613805	47.4331537034	48.1003604575	191.3494388797	140.6132767645	257.6278001349
Loc_104223_Tr_1/1_Conf_1.000_Len_193	1.9223039361	0	0	0	0	0
Loc_104230_Tr_1/1_Conf_1.000_Len_414	6.7280637764	0	9.2825257023	1.0287604241	2.6039495697	1.0182917001
Loc_104240_Tr_1/1_Conf_1.000_Len_235	6.7280637764	4.1608029564	2.5315979188	224.2697724504	40.3612183305	0
Loc_104247_Tr_1/1_Conf_1.000_Len_370	7.6892157444	1.6643211826	5.0631958376	1.0287604241	2.6039495697	1.0182917001
Loc_104248_Tr_1/1_Conf_1.000_Len_396	0	0	0.8438659729	0	114.5737810673	2.0365834003
Loc_104249_Tr_1/1_Conf_1.000_Len_918	5.7669118083	18.3075330083	15.1895875129	2.0575208482	2.6039495697	0
Loc_10424_Tr_1/10_Conf_0.500_Len_7557	0.9611519681	0.8321605913	0.8438659729	1.0287604241	1.3019747849	1.0182917001
Loc_10424_Tr_10/10_Conf_0.500_Len_7581	0	0	0	0	0	0
Loc_10424_Tr_2/10_Conf_0.467_Len_5566	97.0763487735	96.5306285893	129.1114938595	73.04199011	61.1928148882	109.9755036149
Loc_10424_Tr_7/10_Conf_0.567_Len_7839	48.0575984027	34.1185842428	100.4200507796	95.6747194398	66.4007140277	110.993795315
Loc_104252_Tr_1/1_Conf_1.000_Len_300	0	0	0	9.2588438168	1.3019747849	0
Loc_104254_Tr_1/1_Conf_1.000_Len_273	0.9611519681	3.3286423651	0.8438659729	6.1725625445	1.3019747849	0
Loc_104257_Tr_1/2_Conf_0.667_Len_293	2.8834559042	0	1.6877319459	0	0	1.0182917001
Loc_104257_Tr_2/2_Conf_0.667_Len_662	19.2230393611	4.9929635477	23.6282472423	8.2300833927	1.3019747849	7.128041901
Loc_10425_Tr_2/3_Conf_0.625_Len_3418	47.0964464347	39.1115477905	39.6617007281	37.035375267	48.1730670397	63.1340854086
Loc_10425_Tr_3/3_Conf_0.750_Len_4438	12.4949755847	0.8321605913	11.8141236211	2.0575208482	10.4157982788	6.1097502008
Loc_104264_Tr_1/1_Conf_1.000_Len_512	4.8057598403	11.650248278	0.8438659729	11.3163646649	5.2078991394	0
Loc_104276_Tr_1/1_Conf_1.000_Len_532	2.8834559042	0	4.2193298647	4.1150416963	0	3.0548751004
Loc_10427_Tr_3/6_Conf_0.500_Len_792	26.9122551055	46.6009931121	49.7880924034	58.6393441728	24.7375209123	57.0243352077
Loc_10427_Tr_4/6_Conf_0.500_Len_1491	3.8446078722	4.9929635477	5.9070618106	28.8052918744	14.3217226334	27.4938759037
Loc_10427_Tr_5/6_Conf_0.188_Len_370	0.9611519681	2.4964817739	7.5947937564	0	1.3019747849	12.2195004017
Loc_104281_Tr_1/2_Conf_0.750_Len_2594	5.7669118083	9.9859270954	5.0631958376	104.9335632566	82.0244114459	90.6279613123
Loc_10428_Tr_4/6_Conf_0.375_Len_1538	6.7280637764	6.6572847303	0.8438659729	11.3163646649	6.5098739243	51.932876707
Loc_104294_Tr_1/1_Conf_1.000_Len_230	2.8834559042	0.8321605913	1.6877319459	4.1150416963	0	0
Loc_104295_Tr_1/2_Conf_0.667_Len_1060	9.6115196805	18.3075330083	37.9739687822	5.1438021204	2.6039495697	4.0731668006
Loc_104295_Tr_2/2_Conf_0.667_Len_496	0	0.8321605913	1.6877319459	12.345125089	3.9059243546	0
Loc_1042_Tr_2/10_Conf_0.500_Len_2936	1.9223039361	1.6643211826	0.8438659729	0	1.3019747849	0
Loc_1042_Tr_3/10_Conf_0.429_Len_2230	5.7669118083	19.9718541909	12.6579895941	7.2013229686	11.7177730637	21.3841257029
Loc_1042_Tr_7/10_Conf_0.643_Len_3982	0.9611519681	6.6572847303	9.2825257023	5.1438021204	2.6039495697	9.1646253012
Loc_1042_Tr_8/10_Conf_0.643_Len_4148	7.6892157444	4.1608029564	10.1263916753	2.0575208482	1.3019747849	8.1463336011
Loc_1042_Tr_9/10_Conf_0.071_Len_697	104.7655645179	128.9848916495	125.7360299678	161.5153865812	101.5540332188	316.6887187429
Loc_104307_Tr_1/1_Conf_1.000_Len_412	1.9223039361	0.8321605913	0.8438659729	0	0	6.1097502008
Loc_10430_Tr_2/2_Conf_0.667_Len_1008	145.1339471762	297.9134916808	899.5611271522	493.8050035605	190.088318589	939.8832392274
Loc_104317_Tr_1/1_Conf_1.000_Len_1957	7.6892157444	14.9788906432	13.501855567	0	18.227646988	54.9877518075
Loc_104319_Tr_1/1_Conf_1.000_Len_738	0.9611519681	0.8321605913	5.0631958376	4.1150416963	5.2078991394	9.1646253012
Loc_10431_Tr_2/7_Conf_0.250_Len_663	24.0287992014	6.6572847303	16.0334534858	13.3738855131	7.8118487091	5.0914585007
Loc_10431_Tr_3/7_Conf_0.625_Len_2167	9.6115196805	0	23.6282472423	27.7765314503	15.6236974183	0
Loc_10431_Tr_5/7_Conf_0.562_Len_2560	37.4849267541	7.4894453216	27.003711134	20.5752084817	37.7572687608	9.1646253012
Loc_10431_Tr_6/7_Conf_0.312_Len_2176	70.164093668	11.650248278	59.0706181057	41.1504169634	40.3612183305	14.2560838019
Loc_104324_Tr_1/1_Conf_1.000_Len_179	5.7669118083	0.8321605913	10.1263916753	2.0575208482	1.3019747849	2.0365834003
Loc_10432_Tr_1/2_Conf_0.200_Len_1581	1.9223039361	11.650248278	4.2193298647	16.4601667853	27.341470482	121.1767123164
Loc_104333_Tr_1/1_Conf_1.000_Len_249	0	0	0.8438659729	1.0287604241	0	1.0182917001
Loc_104336_Tr_1/1_Conf_1.000_Len_218	0	0.8321605913	0	0	0	0
Loc_104346_Tr_1/2_Conf_0.667_Len_598	0	0	18.5650514046	3.0862812723	0	0
Loc_104346_Tr_2/2_Conf_0.667_Len_699	0	0	0.8438659729	32.9203335707	0	0
Loc_104350_Tr_1/2_Conf_0.667_Len_1045	104.7655645179	600.8199469093	2.5315979188	0	1.3019747849	0
Loc_104352_Tr_1/1_Conf_1.000_Len_276	24.9899511694	9.9859270954	26.1598451611	4.1150416963	11.7177730637	6.1097502008
Loc_10435_Tr_7/11_Conf_0.541_Len_2614	3.8446078722	3.3286423651	5.9070618106	2.0575208482	0	10.1829170014
Loc_104370_Tr_1/2_Conf_0.667_Len_923	20.1841913291	5.825124139	14.3457215399	14.4026459372	3.9059243546	1.0182917001
Loc_104371_Tr_1/1_Conf_1.000_Len_259	2.8834559042	1.6643211826	1.6877319459	1.0287604241	2.6039495697	1.0182917001
Loc_10437_Tr_3/6_Conf_0.385_Len_485	5.7669118083	1.6643211826	0	5.1438021204	1.3019747849	1.0182917001
Loc_10437_Tr_4/6_Conf_0.615_Len_1685	81.6979172846	79.8874167636	40.505566701	135.7963759791	69.0046635974	38.6950846052
Loc_10437_Tr_5/6_Conf_0.462_Len_1375	24.0287992014	19.1396935996	1.6877319459	34.9778544189	16.9256722031	2.0365834003
Loc_104386_Tr_1/1_Conf_1.000_Len_212	0	0.8321605913	0	0	0	0
Loc_10438_Tr_1/2_Conf_0.800_Len_1428	999.5980467767	314.5567035066	453.1560274678	370.3537526704	277.3206291744	518.3104753702
Loc_1043_Tr_3/4_Conf_0.571_Len_1965	39.4072306902	165.5999576661	5.9070618106	687.2119632883	171.860671601	204.6766317277
Loc_104414_Tr_1/1_Conf_1.000_Len_300	2.8834559042	0.8321605913	0	3.0862812723	5.2078991394	0
Loc_104428_Tr_1/1_Conf_1.000_Len_322	15.3784314889	0	5.0631958376	0	1.3019747849	0
Loc_10442_Tr_4/4_Conf_0.500_Len_1494	56.7079661152	109.0130374586	60.7583500516	853.87115199	127.5935289159	896.0966961215
Loc_104433_Tr_1/1_Conf_1.000_Len_1717	0.9611519681	0	0.8438659729	72.0132296859	35.1533191911	8.1463336011
Loc_10443_Tr_2/2_Conf_0.875_Len_1045	0	2.4964817739	0	5.1438021204	1.3019747849	5.0914585007
Loc_104444_Tr_1/1_Conf_1.000_Len_522	0	0.8321605913	13.501855567	2.0575208482	1.3019747849	1.0182917001
Loc_10444_Tr_1/8_Conf_0.571_Len_867	25.9511031375	33.2864236515	19.4089173776	18.5176876335	20.8315965577	17.3109589023
Loc_10444_Tr_5/8_Conf_0.524_Len_1683	46.1352944666	32.4542630602	25.3159791881	16.4601667853	31.2473948365	26.4755842036
Loc_104453_Tr_1/1_Conf_1.000_Len_1437	16.3395834569	22.4683359648	14.3457215399	20.5752084817	11.7177730637	4.0731668006
Loc_104466_Tr_1/1_Conf_1.000_Len_395	7.6892157444	5.825124139	0	15.4314063613	33.8513444063	9.1646253012
Loc_10446_Tr_1/2_Conf_0.833_Len_1175	68.2417897319	50.7617960685	71.7286076997	52.4667816283	45.56911747	31.5670427043
Loc_104471_Tr_1/1_Conf_1.000_Len_261	3.8446078722	6.6572847303	5.0631958376	1.0287604241	2.6039495697	5.0914585007
Loc_104475_Tr_1/1_Conf_1.000_Len_313	0	0	0.8438659729	2.0575208482	15.6236974183	0
Loc_104482_Tr_1/1_Conf_1.000_Len_1242	24.9899511694	1.6643211826	0	12.345125089	2.6039495697	1.0182917001
Loc_104485_Tr_2/5_Conf_0.444_Len_591	0	26.6291389212	0	0	0	0
Loc_104493_Tr_1/1_Conf_1.000_Len_521	0.9611519681	0	0.8438659729	12.345125089	3.9059243546	0
Loc_10449_Tr_2/10_Conf_0.333_Len_1745	21.1453432972	31.6221024689	47.2564944845	15.4314063613	14.3217226334	16.2926672022
Loc_10449_Tr_3/10_Conf_0.533_Len_2282	45.1741424986	99.8592709545	97.8884528608	62.7543858691	92.4402097248	78.4084609106
Loc_10449_Tr_4/10_Conf_0.300_Len_1635	6.7280637764	12.4824088693	12.6579895941	6.1725625445	6.5098739243	13.2377921018
Loc_10449_Tr_9/10_Conf_0.367_Len_1966	8.6503677125	15.8110512345	21.9405152964	7.2013229686	6.5098739243	25.4572925035
Loc_1044_Tr_2/5_Conf_0.438_Len_1639	7.6892157444	13.3145694606	8.4386597294	7.2013229686	1.3019747849	16.2926672022
Loc_1044_Tr_3/5_Conf_0.625_Len_3800	18.261887393	43.2723507469	13.501855567	7.2013229686	15.6236974183	63.1340854086
Loc_104501_Tr_1/1_Conf_1.000_Len_696	3.8446078722	0	151.0520091559	4.1150416963	3.9059243546	0
Loc_10450_Tr_1/2_Conf_0.400_Len_1110	197.0361534512	68.2371684855	120.6728341302	81.2720735027	85.9303358005	163.9449637222
Loc_104517_Tr_2/5_Conf_0.222_Len_639	1.9223039361	1.6643211826	5.9070618106	0	3.9059243546	0
Loc_104517_Tr_3/5_Conf_0.444_Len_1004	2.8834559042	4.1608029564	2.5315979188	1.0287604241	3.9059243546	0
Loc_104517_Tr_5/5_Conf_0.556_Len_1240	0	0	0.8438659729	0	0	0
Loc_104529_Tr_1/1_Conf_1.000_Len_234	30.7568629777	11.650248278	28.6914430799	12.345125089	15.6236974183	9.1646253012
Loc_10452_Tr_14/17_Conf_0.170_Len_4120	7.6892157444	12.4824088693	9.2825257023	4.1150416963	11.7177730637	7.128041901
Loc_104531_Tr_1/1_Conf_1.000_Len_820	0.9611519681	2.4964817739	0.8438659729	5.1438021204	7.8118487091	13.2377921018
Loc_10453_Tr_3/5_Conf_0.625_Len_1240	88.425981061	44.9366719295	64.1338139433	93.6171985917	37.7572687608	116.0852538157
Loc_104540_Tr_1/1_Conf_1.000_Len_174	0	2.4964817739	0	2.0575208482	1.3019747849	1.0182917001
Loc_104544_Tr_1/1_Conf_1.000_Len_502	2.8834559042	18.3075330083	48.9442264304	24.690250178	10.4157982788	16.2926672022
Loc_10454_Tr_1/1_Conf_1.000_Len_410	0	0.8321605913	0	1.0287604241	1.3019747849	0
Loc_104550_Tr_1/1_Conf_1.000_Len_481	2.8834559042	1.6643211826	4.2193298647	4.1150416963	2.6039495697	7.128041901
Loc_104568_Tr_1/1_Conf_1.000_Len_224	0	0.8321605913	0	1.0287604241	0	1.0182917001
Loc_10456_Tr_2/4_Conf_0.667_Len_1882	133.6001235596	99.8592709545	97.0445868879	151.2277823404	151.0290750433	298.3594681404
Loc_10456_Tr_3/4_Conf_0.167_Len_1475	69.2029416999	31.6221024689	68.353143808	122.422490466	148.4251254736	236.243674432
Loc_104579_Tr_1/1_Conf_1.000_Len_607	2.8834559042	29.1256206951	7.5947937564	1.0287604241	7.8118487091	3.0548751004
Loc_10457_Tr_1/3_Conf_0.636_Len_1450	86.5036771249	54.922599025	21.9405152964	298.3405229845	65.0987392428	104.8840451142
Loc_10457_Tr_2/3_Conf_0.273_Len_1749	40.3683826583	9.9859270954	9.2825257023	44.2366982356	5.2078991394	15.2743755021
Loc_104580_Tr_1/1_Conf_1.000_Len_178	4.8057598403	1.6643211826	1.6877319459	3.0862812723	1.3019747849	2.0365834003
Loc_104586_Tr_1/1_Conf_1.000_Len_207	0	0.8321605913	0.8438659729	0	2.6039495697	2.0365834003
Loc_104588_Tr_1/1_Conf_1.000_Len_278	4.8057598403	4.9929635477	2.5315979188	5.1438021204	3.9059243546	2.0365834003
Loc_104589_Tr_3/3_Conf_0.400_Len_560	12.4949755847	0	6.7509277835	7.2013229686	9.113823494	3.0548751004
Loc_10458_Tr_3/7_Conf_0.529_Len_3109	3.8446078722	9.1537665042	19.4089173776	15.4314063613	48.1730670397	22.402417403
Loc_10458_Tr_4/7_Conf_0.529_Len_4953	223.9484085567	59.9155625727	178.05572029	124.4800113142	164.0488228919	122.1950040166
Loc_10458_Tr_5/7_Conf_0.647_Len_3703	92.2705889332	70.7336502594	124.0482980219	68.9269484136	70.3066383822	100.8108783137
Loc_10458_Tr_6/7_Conf_0.588_Len_4158	2.8834559042	4.1608029564	7.5947937564	7.2013229686	7.8118487091	9.1646253012
Loc_104590_Tr_1/1_Conf_1.000_Len_182	0.9611519681	2.4964817739	4.2193298647	0	3.9059243546	3.0548751004
Loc_10459_Tr_5/5_Conf_0.462_Len_2504	282.578678608	198.0542207263	114.7657723196	458.8271491416	177.0685707404	226.0607574306
Loc_1045_Tr_2/5_Conf_0.250_Len_1663	8.6503677125	5.825124139	8.4386597294	6.1725625445	11.7177730637	11.2012087015
Loc_1045_Tr_4/5_Conf_0.583_Len_2742	62.4748779235	57.4190807988	41.349432674	48.351739932	50.7770166094	35.6402095048
Loc_104608_Tr_1/1_Conf_1.000_Len_554	0	0	0.8438659729	0	0	6.1097502008
Loc_104609_Tr_1/1_Conf_1.000_Len_489	4.8057598403	7.4894453216	9.2825257023	1.0287604241	3.9059243546	4.0731668006
Loc_104619_Tr_1/1_Conf_1.000_Len_173	4.8057598403	2.4964817739	3.3754638918	0	5.2078991394	2.0365834003
Loc_10461_Tr_2/4_Conf_0.182_Len_616	13.4561275528	4.9929635477	9.2825257023	3.0862812723	1.3019747849	12.2195004017
Loc_10461_Tr_3/4_Conf_0.545_Len_954	32.6791669139	24.9648177386	48.9442264304	42.1791773875	58.5888653185	51.932876707
Loc_104624_Tr_1/1_Conf_1.000_Len_456	2.8834559042	0	1.6877319459	3.0862812723	1.3019747849	24.4390008033
Loc_104626_Tr_1/1_Conf_1.000_Len_508	5.7669118083	7.4894453216	0	0	3.9059243546	0
Loc_104633_Tr_1/1_Conf_1.000_Len_189	2.8834559042	0.8321605913	0	1.0287604241	0	0
Loc_10464_Tr_2/3_Conf_0.333_Len_1643	0	0.8321605913	133.3308237242	93.6171985917	35.1533191911	1.0182917001
Loc_104656_Tr_1/1_Conf_1.000_Len_294	0	0	0.8438659729	0	3.9059243546	4.0731668006
Loc_10465_Tr_3/4_Conf_0.667_Len_3867	454.6248808898	480.988821764	583.9552532733	477.3448367751	471.3148721179	880.8223206194
Loc_10466_Tr_1/2_Conf_0.714_Len_2586	197.0361534512	131.4813734234	239.6579363145	271.5927519583	299.4542005169	182.2742143247
Loc_104678_Tr_1/1_Conf_1.000_Len_223	8.6503677125	9.1537665042	5.9070618106	3.0862812723	13.0197478486	10.1829170014
Loc_104680_Tr_1/1_Conf_1.000_Len_210	0	1.6643211826	0.8438659729	1.0287604241	0	5.0914585007
Loc_104681_Tr_1/1_Conf_1.000_Len_765	1.9223039361	0.8321605913	1.6877319459	3.0862812723	5.2078991394	4.0731668006
Loc_104683_Tr_1/1_Conf_1.000_Len_334	1.9223039361	5.825124139	2.5315979188	2.0575208482	2.6039495697	2.0365834003
Loc_104688_Tr_1/3_Conf_0.600_Len_829	0	0	0	0	0	25.4572925035
Loc_104688_Tr_2/3_Conf_0.400_Len_1339	0	0	0	1.0287604241	9.113823494	74.3352941101
Loc_104697_Tr_1/1_Conf_1.000_Len_657	3.8446078722	4.9929635477	5.0631958376	0	2.6039495697	4.0731668006
Loc_1046_Tr_6/10_Conf_0.077_Len_628	19.2230393611	54.922599025	20.2527833505	79.2145526545	80.7224366611	92.6645447126
Loc_1046_Tr_7/10_Conf_0.385_Len_1534	25.9511031375	30.7899418776	55.6951542139	33.9490939948	24.7375209123	21.3841257029
Loc_1046_Tr_8/10_Conf_0.385_Len_1366	14.4172795208	24.9648177386	20.2527833505	12.345125089	10.4157982788	15.2743755021
Loc_104708_Tr_1/1_Conf_1.000_Len_633	0	0.8321605913	8.4386597294	0	7.8118487091	3.0548751004
Loc_104711_Tr_1/1_Conf_1.000_Len_213	1.9223039361	5.825124139	2.5315979188	0	0	3.0548751004
Loc_104738_Tr_1/1_Conf_1.000_Len_642	3.8446078722	4.9929635477	2.5315979188	1.0287604241	0	10.1829170014
Loc_10473_Tr_1/3_Conf_0.800_Len_2796	37.4849267541	38.2793871992	40.505566701	53.4955420524	22.1335713426	69.2438356094
Loc_10473_Tr_3/3_Conf_0.800_Len_2719	454.6248808898	238.8300896994	316.4497398518	345.6635024923	266.9048308955	519.3287670704
Loc_104740_Tr_1/1_Conf_1.000_Len_691	4.8057598403	4.9929635477	4.2193298647	2.0575208482	3.9059243546	4.0731668006
Loc_104743_Tr_1/1_Conf_1.000_Len_2681	2192.3876391324	25.7969783299	996.6057140401	27.7765314503	22.1335713426	1.0182917001
Loc_10474_Tr_1/5_Conf_0.706_Len_2635	1.9223039361	5.825124139	2.5315979188	29.8340522984	7.8118487091	11.2012087015
Loc_10474_Tr_3/5_Conf_0.706_Len_2742	9.6115196805	40.7758689731	4.2193298647	79.2145526545	59.8908401034	18.3292506025
Loc_104754_Tr_1/1_Conf_1.000_Len_206	7.6892157444	1.6643211826	3.3754638918	1.0287604241	2.6039495697	3.0548751004
Loc_10476_Tr_2/6_Conf_0.571_Len_3211	9.6115196805	4.1608029564	11.8141236211	5.1438021204	6.5098739243	5.0914585007
Loc_10476_Tr_6/6_Conf_0.571_Len_3676	13.4561275528	1.6643211826	8.4386597294	2.0575208482	3.9059243546	18.3292506025
Loc_104774_Tr_2/2_Conf_0.667_Len_358	23.0676472333	2.4964817739	29.5353090528	3.0862812723	5.2078991394	1.0182917001
Loc_104779_Tr_1/1_Conf_1.000_Len_444	0.9611519681	2.4964817739	0	4.1150416963	3.9059243546	6.1097502008
Loc_104780_Tr_1/1_Conf_1.000_Len_425	10.5726716486	4.9929635477	0	20.5752084817	2.6039495697	2.0365834003
Loc_104781_Tr_1/1_Conf_1.000_Len_253	0.9611519681	0	4.2193298647	0	2.6039495697	6.1097502008
Loc_104783_Tr_1/1_Conf_1.000_Len_631	0.9611519681	1.6643211826	7.5947937564	1.0287604241	13.0197478486	0
Loc_10479_Tr_1/10_Conf_0.548_Len_2644	0	0	0	0	0	8.1463336011
Loc_10479_Tr_4/10_Conf_0.226_Len_1391	0	0	1.6877319459	0	3.9059243546	3.0548751004
Loc_10479_Tr_7/10_Conf_0.387_Len_1638	0.9611519681	0	3.3754638918	1.0287604241	9.113823494	9.1646253012
Loc_10479_Tr_8/10_Conf_0.581_Len_2806	0	1.6643211826	2.5315979188	0	10.4157982788	9.1646253012
Loc_10479_Tr_9/10_Conf_0.581_Len_2989	0	0.8321605913	11.8141236211	0	15.6236974183	15.2743755021
Loc_104810_Tr_1/1_Conf_1.000_Len_668	0	0	0	8.2300833927	3.9059243546	3.0548751004
Loc_104815_Tr_1/1_Conf_1.000_Len_577	1.9223039361	1.6643211826	0	11.3163646649	3.9059243546	0
Loc_10481_Tr_2/2_Conf_0.857_Len_2297	7.6892157444	4.1608029564	5.9070618106	15.4314063613	1.3019747849	1.0182917001
Loc_104829_Tr_1/1_Conf_1.000_Len_186	0	3.3286423651	0.8438659729	0	1.3019747849	2.0365834003
Loc_10482_Tr_1/10_Conf_0.676_Len_2833	2.8834559042	4.9929635477	0	5.1438021204	3.9059243546	4.0731668006
Loc_10482_Tr_2/10_Conf_0.054_Len_820	0	5.825124139	0.8438659729	0	1.3019747849	1.0182917001
Loc_10482_Tr_5/10_Conf_0.703_Len_2915	0.9611519681	0	0	6.1725625445	2.6039495697	0
Loc_10482_Tr_7/10_Conf_0.378_Len_2074	17.300735425	2.4964817739	5.0631958376	1.0287604241	1.3019747849	1.0182917001
Loc_10482_Tr_9/10_Conf_0.432_Len_1895	2.8834559042	2.4964817739	5.0631958376	1.0287604241	6.5098739243	4.0731668006
Loc_104849_Tr_1/1_Conf_1.000_Len_486	0.9611519681	0	0	21.6039689058	1.3019747849	0
Loc_104852_Tr_1/1_Conf_1.000_Len_193	0	0	0.8438659729	0	0	1.0182917001
Loc_104857_Tr_1/1_Conf_1.000_Len_243	0	0	1.6877319459	3.0862812723	6.5098739243	1.0182917001
Loc_10486_Tr_1/1_Conf_1.000_Len_496	0	0	0	0	0	0
Loc_104879_Tr_1/1_Conf_1.000_Len_278	1.9223039361	0.8321605913	1.6877319459	6.1725625445	2.6039495697	3.0548751004
Loc_10487_Tr_1/3_Conf_0.250_Len_1006	346.9758604677	114.8381615976	130.7992258054	157.4003448849	240.8653351984	235.2253827319
Loc_10487_Tr_2/3_Conf_0.417_Len_1942	65.3583338277	21.6361753735	32.0669069717	38.0641356911	26.0394956971	28.5121676039
Loc_10487_Tr_3/3_Conf_0.750_Len_2387	91.3094369652	17.475372417	20.2527833505	25.7190106021	39.0592435457	387.9691377526
Loc_104885_Tr_1/1_Conf_1.000_Len_162	0	3.3286423651	0.8438659729	2.0575208482	0	0
Loc_104887_Tr_1/1_Conf_1.000_Len_296	2.8834559042	0	0	5.1438021204	0	0
Loc_10488_Tr_1/2_Conf_0.667_Len_646	0.9611519681	0.8321605913	0	0	1.3019747849	0
Loc_10488_Tr_2/2_Conf_1.000_Len_754	197.0361534512	280.4381192638	235.4386064498	99.7897611362	152.3310498282	173.1095890235
Loc_104895_Tr_1/1_Conf_1.000_Len_334	5.7669118083	0	0.8438659729	0	1.3019747849	1.0182917001
Loc_104896_Tr_1/1_Conf_1.000_Len_1194	3.8446078722	31.6221024689	76.7918035374	8.2300833927	54.682940964	14.2560838019
Loc_1048_Tr_2/2_Conf_0.889_Len_1643	1086.1017239016	899.5655991814	1172.9737023841	1003.0414134822	930.9119711722	881.8406123195
Loc_104907_Tr_1/1_Conf_1.000_Len_182	0	0	0.8438659729	0	5.2078991394	0
Loc_104913_Tr_1/1_Conf_1.000_Len_570	0.9611519681	0	9.2825257023	0	14.3217226334	1.0182917001
Loc_10491_Tr_2/3_Conf_0.571_Len_1351	0	0	86.0743292397	10.2876042408	2.6039495697	3.0548751004
Loc_104921_Tr_1/1_Conf_1.000_Len_611	1.9223039361	0.8321605913	3.3754638918	1.0287604241	1.3019747849	2.0365834003
Loc_104927_Tr_1/1_Conf_1.000_Len_202	3.8446078722	6.6572847303	4.2193298647	2.0575208482	2.6039495697	7.128041901
Loc_104944_Tr_1/1_Conf_1.000_Len_390	2.8834559042	2.4964817739	1.6877319459	0	3.9059243546	0
Loc_104949_Tr_1/1_Conf_1.000_Len_516	0	0	580.5797893815	24.690250178	0	188.3839645255
Loc_10495_Tr_7/15_Conf_0.033_Len_402	3.8446078722	15.8110512345	0	0	2.6039495697	0
Loc_10496_Tr_1/4_Conf_0.667_Len_1244	45.1741424986	28.2934601038	32.9107729446	16.4601667853	10.4157982788	0
Loc_10496_Tr_2/4_Conf_0.583_Len_1354	232.5987762692	61.5798837553	152.7397411018	64.8119067173	26.0394956971	40.7316680055
Loc_104979_Tr_1/1_Conf_1.000_Len_230	0.9611519681	0	2.5315979188	0	0	1.0182917001
Loc_10497_Tr_1/2_Conf_0.571_Len_2189	39.4072306902	31.6221024689	48.9442264304	26.7477710262	10.4157982788	3.0548751004
Loc_104997_Tr_1/2_Conf_0.667_Len_1325	141.289339304	97.3627891806	186.4943800193	29.8340522984	201.8060916527	10.1829170014
Loc_10499_Tr_13/15_Conf_0.138_Len_1267	4.8057598403	3.3286423651	3.3754638918	61.7256254451	11.7177730637	16.2926672022
Loc_1049_Tr_2/3_Conf_0.667_Len_1476	149.9397070165	183.0753300832	59.9144840786	113.1636466493	59.8908401034	28.5121676039
Loc_10500_Tr_1/3_Conf_0.667_Len_1227	173.9685062179	114.8381615976	132.4869577513	425.9068155709	145.8211759039	123.2132957167
Loc_10501_Tr_2/3_Conf_0.714_Len_5210	65.3583338277	68.2371684855	95.356854942	54.5243024765	62.4947896731	136.4510878185
Loc_105020_Tr_2/2_Conf_0.667_Len_407	0	0	5.0631958376	0	1.3019747849	0
Loc_105022_Tr_1/1_Conf_1.000_Len_240	0	0	0	0	0	0
Loc_105026_Tr_1/1_Conf_1.000_Len_231	0	4.9929635477	4.2193298647	1.0287604241	0	0
Loc_105037_Tr_2/2_Conf_0.667_Len_807	28.8345590416	12.4824088693	16.8773194588	2.0575208482	6.5098739243	5.0914585007
Loc_10503_Tr_13/23_Conf_1.000_Len_203	5.7669118083	1.6643211826	5.0631958376	2.0575208482	1.3019747849	1.0182917001
Loc_10503_Tr_17/23_Conf_0.216_Len_2202	1177.4111608668	766.4199045755	1232.0443204898	1265.3753216237	930.9119711722	1528.4558419072
Loc_10503_Tr_20/23_Conf_0.250_Len_2747	13.4561275528	9.1537665042	19.4089173776	12.345125089	7.8118487091	14.2560838019
Loc_10503_Tr_23/23_Conf_0.330_Len_2882	4.8057598403	7.4894453216	13.501855567	7.2013229686	5.2078991394	14.2560838019
Loc_105047_Tr_1/1_Conf_1.000_Len_197	0	1.6643211826	2.5315979188	2.0575208482	3.9059243546	1.0182917001
Loc_105052_Tr_1/1_Conf_1.000_Len_178	0	0.8321605913	0	1.0287604241	1.3019747849	2.0365834003
Loc_105056_Tr_2/2_Conf_0.667_Len_467	31.7180149458	0	2.5315979188	4.1150416963	0	0
Loc_10505_Tr_1/1_Conf_1.000_Len_1398	527.6724304619	548.3938296582	598.3009748132	981.4374445764	348.9292423415	294.2863013399
Loc_105065_Tr_1/1_Conf_1.000_Len_220	0	0	1.6877319459	1.0287604241	0	8.1463336011
Loc_105074_Tr_1/1_Conf_1.000_Len_171	19.2230393611	4.9929635477	1.6877319459	5.1438021204	10.4157982788	7.128041901
Loc_10507_Tr_5/6_Conf_0.609_Len_2726	105.726716486	44.1045113382	400.8363371457	50.4092607801	149.7271002585	345.2008863468
Loc_105085_Tr_1/1_Conf_1.000_Len_571	0	0.8321605913	8.4386597294	26.7477710262	0	0
Loc_10508_Tr_11/32_Conf_1.000_Len_347	49.9799023388	26.6291389212	110.5464424549	260.2763872933	46.8710922548	12.2195004017
Loc_10508_Tr_18/32_Conf_1.000_Len_193	0	0	0	4.1150416963	0	3.0548751004
Loc_10508_Tr_25/32_Conf_0.245_Len_2138	20.1841913291	19.1396935996	13.501855567	6.1725625445	3.9059243546	24.4390008033
Loc_10508_Tr_27/32_Conf_0.194_Len_1802	2.8834559042	8.3216059129	28.6914430799	7.2013229686	1.3019747849	0
Loc_10508_Tr_28/32_Conf_0.143_Len_1159	21.1453432972	24.9648177386	58.2267521327	19.5464480576	3.9059243546	5.0914585007
Loc_105090_Tr_1/1_Conf_1.000_Len_218	17.300735425	5.825124139	23.6282472423	10.2876042408	3.9059243546	1.0182917001
Loc_105095_Tr_1/1_Conf_1.000_Len_315	4.8057598403	2.4964817739	7.5947937564	9.2588438168	5.2078991394	6.1097502008
Loc_1050_Tr_1/2_Conf_0.750_Len_2534	99.9598046777	281.2702798551	1307.9922580543	648.1190671731	272.1127300349	190.4205479258
Loc_105105_Tr_1/1_Conf_1.000_Len_258	2.8834559042	1.6643211826	1.6877319459	0	0	1.0182917001
Loc_105107_Tr_1/1_Conf_1.000_Len_157	0	3.3286423651	0.8438659729	0	0	0
Loc_105115_Tr_1/1_Conf_1.000_Len_297	0.9611519681	0.8321605913	2.5315979188	2.0575208482	0	2.0365834003
Loc_105118_Tr_1/1_Conf_1.000_Len_186	25.9511031375	6.6572847303	16.0334534858	23.6614897539	22.1335713426	16.2926672022
Loc_10511_Tr_3/5_Conf_0.500_Len_1511	10.5726716486	24.9648177386	62.4460819974	27.7765314503	22.1335713426	21.3841257029
Loc_105125_Tr_1/1_Conf_1.000_Len_600	10.5726716486	4.9929635477	5.9070618106	3.0862812723	7.8118487091	2.0365834003
Loc_105135_Tr_1/2_Conf_0.667_Len_728	4.8057598403	4.9929635477	10.1263916753	2.0575208482	19.5296217728	10.1829170014
Loc_105143_Tr_1/1_Conf_1.000_Len_574	65.3583338277	20.8040147822	27.003711134	49.380500356	16.9256722031	52.9511684072
Loc_105145_Tr_1/1_Conf_1.000_Len_379	9.6115196805	1.6643211826	2.5315979188	0	0	0
Loc_105152_Tr_1/1_Conf_1.000_Len_795	12.4949755847	3.3286423651	7.5947937564	3.0862812723	6.5098739243	0
Loc_10515_Tr_4/7_Conf_0.353_Len_693	173.9685062179	561.7083991188	80.1672674291	90.5309173194	246.0732343378	502.017808168
Loc_10515_Tr_5/7_Conf_0.353_Len_704	0	14.1467300519	0.8438659729	6.1725625445	1.3019747849	2.0365834003
Loc_10516_Tr_6/6_Conf_0.562_Len_1890	15.3784314889	0	22.7843812693	28.8052918744	22.1335713426	36.658501205
Loc_105170_Tr_1/1_Conf_1.000_Len_776	16.3395834569	98.1949497719	0	1.0287604241	50.7770166094	0
Loc_105177_Tr_2/3_Conf_0.571_Len_511	0	0	0	7.2013229686	1.3019747849	0
Loc_105177_Tr_3/3_Conf_0.714_Len_585	0	0	0	17.4889272094	16.9256722031	0
Loc_105193_Tr_2/3_Conf_0.625_Len_1659	0	0	0	2.0575208482	0	64.1523771087
Loc_105193_Tr_3/3_Conf_0.375_Len_1124	4.8057598403	4.9929635477	17.7211854317	6.1725625445	14.3217226334	0
Loc_105197_Tr_1/1_Conf_1.000_Len_656	4.8057598403	4.9929635477	0	19.5464480576	5.2078991394	0
Loc_1051_Tr_6/7_Conf_0.227_Len_3027	43.2518385625	16.6432118257	113.9219063467	22.6327293299	14.3217226334	31.5670427043
Loc_105201_Tr_2/2_Conf_0.750_Len_1014	38.4460787222	31.6221024689	0	9.2588438168	765.5611734954	18.3292506025
Loc_105202_Tr_1/1_Conf_1.000_Len_657	0.9611519681	4.9929635477	7.5947937564	0	0	2.0365834003
Loc_105203_Tr_1/1_Conf_1.000_Len_268	0	0	2.5315979188	0	0	3.0548751004
Loc_10521_Tr_2/3_Conf_0.667_Len_890	53.8245102111	49.0974748859	42.1932986469	39.0928961152	28.6434452668	18.3292506025
Loc_105220_Tr_1/1_Conf_1.000_Len_606	0.9611519681	2.4964817739	5.0631958376	6.1725625445	3.9059243546	2.0365834003
Loc_105222_Tr_1/1_Conf_1.000_Len_858	9.6115196805	7.4894453216	3.3754638918	3.0862812723	2.6039495697	0
Loc_10522_Tr_2/9_Conf_0.586_Len_1126	0.9611519681	2.4964817739	0	8.2300833927	0	476.5605156646
Loc_10522_Tr_6/9_Conf_0.276_Len_661	2.8834559042	0.8321605913	1.6877319459	2.0575208482	0	4.0731668006
Loc_10522_Tr_8/9_Conf_0.379_Len_1319	1.9223039361	23.300496556	9.2825257023	9.2588438168	9.113823494	29.530459304
Loc_105238_Tr_1/1_Conf_1.000_Len_1210	0.9611519681	6.6572847303	2.5315979188	3.0862812723	7.8118487091	43.7865431059
Loc_10523_Tr_7/8_Conf_0.720_Len_6167	24.9899511694	9.9859270954	0.8438659729	1.0287604241	0	0
Loc_10523_Tr_8/8_Conf_0.680_Len_5772	0	0	0	0	0	0
Loc_105245_Tr_1/1_Conf_1.000_Len_193	0	0.8321605913	0	0	0	4.0731668006
Loc_10524_Tr_1/1_Conf_1.000_Len_244	2.8834559042	0	2.5315979188	3.0862812723	0	0
Loc_105252_Tr_3/3_Conf_0.818_Len_6181	39.4072306902	76.5587743984	90.2936591044	1.0287604241	3.9059243546	0
Loc_10525_Tr_2/3_Conf_0.800_Len_1099	19.2230393611	22.4683359648	10.9702576482	20.5752084817	11.7177730637	12.2195004017
Loc_10525_Tr_3/3_Conf_0.800_Len_1325	10.5726716486	23.300496556	10.1263916753	16.4601667853	9.113823494	13.2377921018
Loc_10526_Tr_1/1_Conf_1.000_Len_2536	108.6101723902	97.3627891806	70.8847417268	132.7100947069	105.4599575734	155.7986301211
Loc_10527_Tr_21/26_Conf_0.367_Len_4407	58.6302700513	28.2934601038	49.7880924034	59.6681045969	41.6631931154	51.932876707
Loc_10527_Tr_22/26_Conf_0.056_Len_1048	34.60147085	6.6572847303	0.8438659729	10.2876042408	3.9059243546	0
Loc_10527_Tr_23/26_Conf_0.367_Len_5200	28.8345590416	8.3216059129	19.4089173776	3.0862812723	3.9059243546	6.1097502008
Loc_10527_Tr_25/26_Conf_0.111_Len_2708	89.3871330291	41.6080295644	150.208143183	45.2654586597	27.341470482	47.8597099065
Loc_10527_Tr_4/26_Conf_1.000_Len_186	28.8345590416	17.475372417	20.2527833505	7.2013229686	13.0197478486	21.3841257029
Loc_10527_Tr_7/26_Conf_1.000_Len_222	2.8834559042	9.9859270954	5.0631958376	2.0575208482	0	0
Loc_10527_Tr_8/26_Conf_1.000_Len_164	27.8734070736	19.9718541909	25.3159791881	31.8915731466	18.227646988	28.5121676039
Loc_105280_Tr_10/14_Conf_0.081_Len_792	7.6892157444	7.4894453216	15.1895875129	0	6.5098739243	0
Loc_105281_Tr_1/2_Conf_0.667_Len_839	2.8834559042	4.1608029564	2.5315979188	1.0287604241	9.113823494	3.0548751004
Loc_105281_Tr_2/2_Conf_0.667_Len_787	4.8057598403	2.4964817739	0.8438659729	0	9.113823494	1.0182917001
Loc_10528_Tr_2/4_Conf_0.667_Len_798	5.7669118083	16.6432118257	9.2825257023	11.3163646649	11.7177730637	19.3475423026
Loc_10528_Tr_3/4_Conf_0.556_Len_840	7.6892157444	10.8180876867	14.3457215399	10.2876042408	9.113823494	22.402417403
Loc_1052_Tr_5/8_Conf_0.636_Len_1677	50.9410543069	91.5376650416	52.3196903222	59.6681045969	123.6876045613	136.4510878185
Loc_1052_Tr_6/8_Conf_0.455_Len_1582	32.6791669139	12.4824088693	39.6617007281	201.6370431205	437.4635277117	474.5239322643
Loc_105303_Tr_1/1_Conf_1.000_Len_210	8.6503677125	3.3286423651	2.5315979188	8.2300833927	9.113823494	16.2926672022
Loc_10531_Tr_5/10_Conf_0.726_Len_2381	26.9122551055	35.7829054253	72.5724736727	177.9755533666	46.8710922548	174.1278807236
Loc_105323_Tr_1/1_Conf_1.000_Len_992	20.1841913291	4.1608029564	6.7509277835	11.3163646649	6.5098739243	2.0365834003
Loc_10532_Tr_3/5_Conf_0.400_Len_1260	0	5.825124139	0	0	0	0
Loc_10532_Tr_4/5_Conf_0.500_Len_1591	0	12.4824088693	0	5.1438021204	5.2078991394	2.0365834003
Loc_10532_Tr_5/5_Conf_0.600_Len_1972	0	0	0	0	0	0
Loc_105334_Tr_1/1_Conf_1.000_Len_248	0.9611519681	5.825124139	0.8438659729	0	0	1.0182917001
Loc_105340_Tr_1/1_Conf_1.000_Len_189	4.8057598403	0.8321605913	7.5947937564	3.0862812723	2.6039495697	1.0182917001
Loc_105343_Tr_1/1_Conf_1.000_Len_277	0.9611519681	4.9929635477	32.9107729446	8.2300833927	33.8513444063	14.2560838019
Loc_105345_Tr_1/1_Conf_1.000_Len_364	3.8446078722	0.8321605913	1.6877319459	2.0575208482	1.3019747849	8.1463336011
Loc_105350_Tr_4/4_Conf_0.571_Len_427	6.7280637764	0	7.5947937564	32.9203335707	29.9454200517	1.0182917001
Loc_105360_Tr_1/1_Conf_1.000_Len_194	41.3295346263	16.6432118257	26.1598451611	8.2300833927	5.2078991394	23.4207091032
Loc_10537_Tr_1/4_Conf_0.667_Len_1187	4.8057598403	14.1467300519	3.3754638918	11.3163646649	13.0197478486	9.1646253012
Loc_10537_Tr_2/4_Conf_0.750_Len_2167	33.6403188819	41.6080295644	16.0334534858	33.9490939948	22.1335713426	23.4207091032
Loc_105381_Tr_1/1_Conf_1.000_Len_1258	9.6115196805	1.6643211826	118.9851021843	13.3738855131	7.8118487091	20.3658340028
Loc_105384_Tr_1/1_Conf_1.000_Len_201	3.8446078722	1.6643211826	0	5.1438021204	5.2078991394	0
Loc_10539_Tr_1/2_Conf_0.667_Len_1190	787.1834618367	2424.9159630108	240.5018022874	733.5061823721	1078.0351218609	352.3289282478
Loc_1053_Tr_6/10_Conf_0.594_Len_4450	395.0334588704	350.3396089319	373.8326260116	335.3758982515	277.3206291744	372.6947622505
Loc_1053_Tr_9/10_Conf_0.344_Len_2385	200.8807613234	669.8892759862	147.6765452642	390.928961152	242.1673099832	462.3044318627
Loc_105409_Tr_1/1_Conf_1.000_Len_209	0.9611519681	0	1.6877319459	1.0287604241	1.3019747849	0
Loc_10540_Tr_1/4_Conf_0.333_Len_792	16.3395834569	4.1608029564	21.0966493235	3.0862812723	1.3019747849	0
Loc_10540_Tr_4/4_Conf_0.833_Len_4073	802.5618933255	601.6521075006	1167.9105065465	405.3316070892	347.6272675566	522.3836421708
Loc_105417_Tr_1/1_Conf_1.000_Len_181	0	4.9929635477	0.8438659729	0	1.3019747849	1.0182917001
Loc_10541_Tr_1/2_Conf_0.889_Len_1594	2082.8163147742	2082.0657994005	3983.8912582414	2340.4299647918	2627.3851158398	1949.0103140642
Loc_10542_Tr_2/7_Conf_0.167_Len_967	70.164093668	35.7829054253	38.8178347552	65.8406671414	37.7572687608	9.1646253012
Loc_105436_Tr_1/1_Conf_1.000_Len_536	6.7280637764	0	10.1263916753	3.0862812723	0	4.0731668006
Loc_105446_Tr_1/1_Conf_1.000_Len_696	11.5338236167	3.3286423651	5.0631958376	5.1438021204	2.6039495697	1.0182917001
Loc_105447_Tr_1/2_Conf_0.667_Len_1848	2.8834559042	21.6361753735	0	0	11.7177730637	0
Loc_105448_Tr_1/1_Conf_1.000_Len_200	0.9611519681	1.6643211826	1.6877319459	2.0575208482	3.9059243546	0
Loc_10544_Tr_3/7_Conf_0.667_Len_3649	49.9799023388	20.8040147822	42.1932986469	38.0641356911	16.9256722031	13.2377921018
Loc_10544_Tr_4/7_Conf_0.667_Len_3788	14.4172795208	0.8321605913	12.6579895941	1.0287604241	1.3019747849	0
Loc_10544_Tr_6/7_Conf_0.111_Len_4894	104.7655645179	152.2853882056	99.5761848067	117.2786883456	58.5888653185	46.8414182063
Loc_105454_Tr_1/1_Conf_1.000_Len_217	21.1453432972	1.6643211826	5.9070618106	1.0287604241	2.6039495697	0
Loc_10545_Tr_2/4_Conf_0.429_Len_277	19.2230393611	6.6572847303	7.5947937564	8.2300833927	2.6039495697	1.0182917001
Loc_10545_Tr_3/4_Conf_0.571_Len_544	39.4072306902	123.1597675105	29.5353090528	84.3583547749	76.8165123065	69.2438356094
Loc_105468_Tr_1/1_Conf_1.000_Len_133	4.8057598403	12.4824088693	16.0334534858	4.1150416963	1.3019747849	2.0365834003
Loc_10547_Tr_1/3_Conf_0.625_Len_910	132.6389715915	57.4190807988	59.9144840786	147.1127406441	100.2520584339	94.7011281128
Loc_10547_Tr_2/3_Conf_0.500_Len_869	3.8446078722	0	0.8438659729	3.0862812723	2.6039495697	0
Loc_105486_Tr_1/1_Conf_1.000_Len_189	3.8446078722	0	1.6877319459	2.0575208482	1.3019747849	0
Loc_1054_Tr_3/3_Conf_0.778_Len_1867	391.1888509982	510.9466030503	90.2936591044	188.2631576074	76.8165123065	52.9511684072
Loc_105501_Tr_1/1_Conf_1.000_Len_310	0.9611519681	0	3.3754638918	2.0575208482	7.8118487091	1.0182917001
Loc_105502_Tr_1/1_Conf_1.000_Len_483	17.300735425	17.475372417	0	10.2876042408	10.4157982788	2.0365834003
Loc_105505_Tr_1/1_Conf_1.000_Len_457	0.9611519681	0.8321605913	0	3.0862812723	1.3019747849	3.0548751004
Loc_105516_Tr_1/1_Conf_1.000_Len_142	11.5338236167	4.9929635477	2.5315979188	3.0862812723	32.5493696214	5.0914585007
Loc_105524_Tr_1/1_Conf_1.000_Len_256	0	3.3286423651	1.6877319459	1.0287604241	3.9059243546	0
Loc_105525_Tr_3/4_Conf_0.455_Len_961	0	0	0	1.0287604241	59.8908401034	0
Loc_10553_Tr_12/26_Conf_1.000_Len_229	101.8821086138	33.2864236515	53.1635562951	83.3295943508	9.113823494	7.128041901
Loc_10553_Tr_13/26_Conf_1.000_Len_158	1.9223039361	7.4894453216	10.9702576482	16.4601667853	2.6039495697	0
Loc_10553_Tr_18/26_Conf_0.041_Len_519	15.3784314889	44.9366719295	52.3196903222	49.380500356	6.5098739243	20.3658340028
Loc_105548_Tr_1/1_Conf_1.000_Len_253	0	3.3286423651	0.8438659729	8.2300833927	9.113823494	0
Loc_10554_Tr_2/3_Conf_0.800_Len_2341	98.9986527096	73.2301320333	137.5501535889	111.1061258011	61.1928148882	122.1950040166
Loc_10555_Tr_2/3_Conf_0.286_Len_2772	37.4849267541	38.2793871992	58.2267521327	18.5176876335	28.6434452668	28.5121676039
Loc_105566_Tr_1/1_Conf_1.000_Len_1082	0	0	0	0	59.8908401034	0
Loc_10556_Tr_1/1_Conf_1.000_Len_2301	975.5692475753	2652.9279650235	1324.0257115401	3551.2809839391	1291.5589865773	1720.9129732332
Loc_10557_Tr_3/4_Conf_0.533_Len_2955	392.1500029662	329.5355941497	337.5463891753	377.5550756389	157.5389489676	319.7435938433
Loc_105585_Tr_1/1_Conf_1.000_Len_244	6.7280637764	4.9929635477	6.7509277835	5.1438021204	5.2078991394	7.128041901
Loc_10558_Tr_1/7_Conf_0.682_Len_2452	8.6503677125	3.3286423651	3.3754638918	4.1150416963	2.6039495697	2.0365834003
Loc_10558_Tr_5/7_Conf_0.273_Len_1455	41.3295346263	5.825124139	37.1301028093	10.2876042408	9.113823494	4.0731668006
Loc_10558_Tr_6/7_Conf_0.636_Len_2480	46.1352944666	9.9859270954	21.9405152964	11.3163646649	7.8118487091	5.0914585007
Loc_10558_Tr_7/7_Conf_0.682_Len_2340	0	0	0.8438659729	4.1150416963	1.3019747849	1.0182917001
Loc_105595_Tr_1/1_Conf_1.000_Len_271	0	0	0.8438659729	0	0	7.128041901
Loc_1055_Tr_1/2_Conf_0.429_Len_794	12.4949755847	3.3286423651	16.8773194588	9.2588438168	5.2078991394	5.0914585007
Loc_105610_Tr_1/1_Conf_1.000_Len_184	3.8446078722	0	2.5315979188	1.0287604241	2.6039495697	0
Loc_105613_Tr_1/1_Conf_1.000_Len_178	1.9223039361	2.4964817739	1.6877319459	8.2300833927	5.2078991394	6.1097502008
Loc_105619_Tr_1/1_Conf_1.000_Len_246	1.9223039361	4.9929635477	4.2193298647	1.0287604241	1.3019747849	0
Loc_10561_Tr_5/7_Conf_0.400_Len_997	21.1453432972	24.9648177386	13.501855567	22.6327293299	46.8710922548	14.2560838019
Loc_105621_Tr_1/1_Conf_1.000_Len_199	0.9611519681	7.4894453216	6.7509277835	6.1725625445	11.7177730637	3.0548751004
Loc_105639_Tr_2/2_Conf_0.800_Len_1469	21.1453432972	29.1256206951	17.7211854317	2.0575208482	5.2078991394	0
Loc_105644_Tr_1/1_Conf_1.000_Len_452	5.7669118083	8.3216059129	6.7509277835	0	0	7.128041901
Loc_105645_Tr_1/1_Conf_1.000_Len_282	13.4561275528	22.4683359648	8.4386597294	4.1150416963	3.9059243546	1.0182917001
Loc_105653_Tr_1/1_Conf_1.000_Len_266	0.9611519681	0	0.8438659729	2.0575208482	5.2078991394	1.0182917001
Loc_10565_Tr_2/5_Conf_0.556_Len_462	0	1.6643211826	0.8438659729	2.0575208482	0	3.0548751004
Loc_10565_Tr_3/5_Conf_0.333_Len_396	0.9611519681	5.825124139	1.6877319459	3.0862812723	1.3019747849	4.0731668006
Loc_105661_Tr_4/6_Conf_0.500_Len_1510	5.7669118083	7.4894453216	48.9442264304	2.0575208482	1.3019747849	0
Loc_105661_Tr_6/6_Conf_0.611_Len_1471	20.1841913291	62.4120443465	21.0966493235	14.4026459372	20.8315965577	0
Loc_10566_Tr_2/6_Conf_0.625_Len_1423	7.6892157444	8.3216059129	8.4386597294	17.4889272094	19.5296217728	21.3841257029
Loc_10566_Tr_4/6_Conf_0.292_Len_1239	3.8446078722	2.4964817739	0.8438659729	0	0	5.0914585007
Loc_10566_Tr_5/6_Conf_0.708_Len_1924	69.2029416999	22.4683359648	21.0966493235	45.2654586597	45.56911747	39.7133763054
Loc_10567_Tr_2/3_Conf_0.625_Len_2826	274.8894628636	203.0471842741	167.0854626418	401.2165653929	195.2962177284	276.9753424375
Loc_105690_Tr_1/1_Conf_1.000_Len_531	16.3395834569	2.4964817739	0	2.0575208482	0	0
Loc_1056_Tr_2/5_Conf_0.250_Len_841	2.8834559042	0	0.8438659729	2.0575208482	0	1.0182917001
Loc_1056_Tr_3/5_Conf_0.688_Len_3079	24.0287992014	5.825124139	33.7546389175	9.2588438168	10.4157982788	9.1646253012
Loc_1056_Tr_5/5_Conf_0.750_Len_2995	2.8834559042	3.3286423651	10.1263916753	4.1150416963	5.2078991394	1.0182917001
Loc_105711_Tr_1/1_Conf_1.000_Len_221	1.9223039361	4.9929635477	1.6877319459	5.1438021204	1.3019747849	9.1646253012
Loc_10571_Tr_2/8_Conf_0.478_Len_1707	148.9785550485	96.5306285893	77.6356695103	562.7319519741	204.4100412224	146.6340048199
Loc_10571_Tr_4/8_Conf_0.565_Len_2416	5.7669118083	0.8321605913	0	15.4314063613	3.9059243546	1.0182917001
Loc_10571_Tr_5/8_Conf_0.478_Len_2298	3.8446078722	2.4964817739	2.5315979188	56.5818233246	7.8118487091	6.1097502008
Loc_10571_Tr_6/8_Conf_0.348_Len_1842	31.7180149458	18.3075330083	7.5947937564	129.6238134346	32.5493696214	16.2926672022
Loc_10571_Tr_7/8_Conf_0.261_Len_1643	24.9899511694	19.9718541909	10.9702576482	176.9467929425	36.455293976	19.3475423026
Loc_10571_Tr_8/8_Conf_0.478_Len_2198	0	0.8321605913	0	1.0287604241	0	0
Loc_105724_Tr_1/1_Conf_1.000_Len_208	7.6892157444	6.6572847303	8.4386597294	2.0575208482	2.6039495697	0
Loc_10572_Tr_4/8_Conf_0.312_Len_820	62.4748779235	64.0763655291	48.9442264304	20.5752084817	23.4355461274	13.2377921018
Loc_10572_Tr_6/8_Conf_0.125_Len_729	11.5338236167	6.6572847303	4.2193298647	4.1150416963	2.6039495697	10.1829170014
Loc_10572_Tr_7/8_Conf_0.188_Len_1092	54.7856621791	50.7617960685	69.1970097809	34.9778544189	29.9454200517	56.0060435076
Loc_10573_Tr_6/7_Conf_0.364_Len_1641	53.8245102111	44.9366719295	28.6914430799	19.5464480576	37.7572687608	24.4390008033
Loc_105742_Tr_1/3_Conf_0.500_Len_840	3064.1524741578	29.9577812863	9.2825257023	1.0287604241	2291.4756213469	29.530459304
Loc_10574_Tr_1/3_Conf_0.286_Len_1067	7.6892157444	8.3216059129	3.3754638918	2.0575208482	5.2078991394	8.1463336011
Loc_10574_Tr_2/3_Conf_0.714_Len_2258	19.2230393611	14.1467300519	12.6579895941	4.1150416963	10.4157982788	9.1646253012
Loc_105750_Tr_1/1_Conf_1.000_Len_1325	5.7669118083	3.3286423651	16.0334534858	5.1438021204	1.3019747849	5.0914585007
Loc_10575_Tr_1/2_Conf_0.833_Len_4520	99.9598046777	135.6421763798	63.2899479704	405.3316070892	262.9989065409	753.5358581021
Loc_105773_Tr_1/1_Conf_1.000_Len_550	0.9611519681	0.8321605913	0.8438659729	0	0	0
Loc_105778_Tr_1/1_Conf_1.000_Len_282	0	1.6643211826	1.6877319459	2.0575208482	0	0
Loc_105785_Tr_1/1_Conf_1.000_Len_272	0	0	9.2825257023	3.0862812723	0	0
Loc_10578_Tr_4/7_Conf_0.280_Len_1446	83.6202212207	66.572847303	102.9516486985	83.3295943508	63.796764458	61.0975020083
Loc_105790_Tr_1/1_Conf_1.000_Len_458	0.9611519681	0	0	8.2300833927	2.6039495697	0
Loc_105796_Tr_1/1_Conf_1.000_Len_198	1.9223039361	1.6643211826	2.5315979188	2.0575208482	1.3019747849	3.0548751004
Loc_10579_Tr_2/2_Conf_0.833_Len_2465	6.7280637764	11.650248278	0.8438659729	6.1725625445	19.5296217728	4.0731668006
Loc_105816_Tr_1/1_Conf_1.000_Len_276	0.9611519681	0	0	0	1.3019747849	1.0182917001
Loc_105822_Tr_1/1_Conf_1.000_Len_315	1.9223039361	0.8321605913	3.3754638918	0	2.6039495697	1.0182917001
Loc_105826_Tr_1/1_Conf_1.000_Len_937	1.9223039361	30.7899418776	5.0631958376	3.0862812723	3.9059243546	0
Loc_105830_Tr_1/1_Conf_1.000_Len_270	0	0	0.8438659729	2.0575208482	5.2078991394	1.0182917001
Loc_105841_Tr_1/1_Conf_1.000_Len_1256	9.6115196805	4.1608029564	29.5353090528	5.1438021204	18.227646988	10.1829170014
Loc_105848_Tr_1/1_Conf_1.000_Len_212	2.8834559042	0	5.9070618106	3.0862812723	3.9059243546	3.0548751004
Loc_10584_Tr_11/12_Conf_0.487_Len_2579	2.8834559042	38.2793871992	4.2193298647	19.5464480576	35.1533191911	40.7316680055
Loc_10584_Tr_4/12_Conf_0.538_Len_2592	19.2230393611	99.0271103632	32.9107729446	39.0928961152	71.6086131671	51.932876707
Loc_10584_Tr_6/12_Conf_0.128_Len_1319	0.9611519681	4.1608029564	1.6877319459	13.3738855131	36.455293976	5.0914585007
Loc_10584_Tr_7/12_Conf_0.487_Len_2415	22.1064952653	31.6221024689	22.7843812693	9.2588438168	15.6236974183	12.2195004017
Loc_105853_Tr_1/1_Conf_1.000_Len_1448	325.8305171705	9.9859270954	248.9404620168	170.774230398	89.8362601551	1.0182917001
Loc_10585_Tr_2/11_Conf_0.269_Len_1011	45.1741424986	21.6361753735	37.9739687822	36.006614843	26.0394956971	33.6036261046
Loc_105867_Tr_1/1_Conf_1.000_Len_255	3.8446078722	3.3286423651	0	1.0287604241	0	0
Loc_105875_Tr_1/1_Conf_1.000_Len_350	0	0	0	0	0	5.0914585007
Loc_10588_Tr_15/25_Conf_1.000_Len_289	2.8834559042	38.2793871992	0.8438659729	29.8340522984	26.0394956971	0
Loc_10588_Tr_2/25_Conf_1.000_Len_162	2.8834559042	15.8110512345	0	1.0287604241	0	0
Loc_10588_Tr_23/25_Conf_0.372_Len_2986	96.1151968055	183.9074906745	9.2825257023	94.6459590158	100.2520584339	26.4755842036
Loc_10588_Tr_24/25_Conf_0.115_Len_2106	117.2605401027	375.3044266705	19.4089173776	313.7719293457	119.7816802068	58.0426269079
Loc_10588_Tr_5/25_Conf_1.000_Len_180	3.8446078722	10.8180876867	1.6877319459	17.4889272094	10.4157982788	1.0182917001
Loc_105891_Tr_1/1_Conf_1.000_Len_1437	1.9223039361	30.7899418776	50.6319583763	52.4667816283	14.3217226334	1.0182917001
Loc_105894_Tr_1/2_Conf_0.600_Len_300	2.8834559042	2.4964817739	16.0334534858	8.2300833927	2.6039495697	0
Loc_1058_Tr_2/4_Conf_0.214_Len_1257	87.464829093	19.1396935996	57.3828861598	64.8119067173	39.0592435457	128.3047542174
Loc_105900_Tr_1/1_Conf_1.000_Len_466	1.9223039361	6.6572847303	1.6877319459	0	0	3.0548751004
Loc_105903_Tr_1/1_Conf_1.000_Len_506	10.5726716486	0	35.4423708634	14.4026459372	1.3019747849	0
Loc_105937_Tr_1/1_Conf_1.000_Len_325	5.7669118083	1.6643211826	0	0	0	0
Loc_10595_Tr_3/6_Conf_0.455_Len_997	39.4072306902	5.825124139	6.7509277835	14.4026459372	14.3217226334	2.0365834003
Loc_10595_Tr_5/6_Conf_0.364_Len_1324	32.6791669139	9.9859270954	16.8773194588	8.2300833927	27.341470482	12.2195004017
Loc_10595_Tr_6/6_Conf_0.545_Len_1524	10.5726716486	4.1608029564	3.3754638918	1.0287604241	7.8118487091	7.128041901
Loc_105966_Tr_1/2_Conf_0.667_Len_813	0	0	0	4.1150416963	2.6039495697	20.3658340028
Loc_105966_Tr_2/2_Conf_0.667_Len_820	0	0.8321605913	0	2.0575208482	1.3019747849	3.0548751004
Loc_105968_Tr_1/1_Conf_1.000_Len_164	0	0	0	1.0287604241	0	0
Loc_105976_Tr_1/1_Conf_1.000_Len_399	0.9611519681	5.825124139	0	2.0575208482	0	1.0182917001
Loc_105978_Tr_1/1_Conf_1.000_Len_237	0	0	0	3.0862812723	1.3019747849	3.0548751004
Loc_105988_Tr_1/1_Conf_1.000_Len_201	1.9223039361	1.6643211826	2.5315979188	1.0287604241	0	5.0914585007
Loc_10598_Tr_4/9_Conf_0.581_Len_3755	40.3683826583	72.397971442	104.6393806443	24.690250178	32.5493696214	106.9206285145
Loc_105991_Tr_1/1_Conf_1.000_Len_543	0	0.8321605913	2.5315979188	3.0862812723	0	1.0182917001
Loc_1059_Tr_6/14_Conf_0.068_Len_514	137.4447314318	9.1537665042	47.2564944845	43.2079378115	39.0592435457	15.2743755021
Loc_105_Tr_1/7_Conf_0.263_Len_1229	1.9223039361	4.9929635477	5.9070618106	6.1725625445	3.9059243546	8.1463336011
Loc_105_Tr_2/7_Conf_0.421_Len_1703	3.8446078722	1.6643211826	6.7509277835	10.2876042408	2.6039495697	10.1829170014
Loc_105_Tr_3/7_Conf_0.211_Len_1031	131.6778196235	139.8029793362	242.1895342333	205.7520848169	122.3856297765	8.1463336011
Loc_105_Tr_6/7_Conf_0.105_Len_1130	190.3080896748	226.3476808301	292.8214926096	266.4489498378	136.7073524099	119.1401289161
Loc_105_Tr_7/7_Conf_0.632_Len_3043	136.4835794637	144.795942884	196.6207716946	187.2343971833	101.5540332188	3.0548751004
Loc_106007_Tr_1/1_Conf_1.000_Len_488	2.8834559042	0.8321605913	1.6877319459	31.8915731466	0	3.0548751004
Loc_10600_Tr_6/8_Conf_0.200_Len_853	0.9611519681	0.8321605913	1.6877319459	1.0287604241	0	1.0182917001
Loc_10600_Tr_8/8_Conf_0.333_Len_1190	8.6503677125	30.7899418776	14.3457215399	54.5243024765	9.113823494	10.1829170014
Loc_106018_Tr_1/1_Conf_1.000_Len_338	0	0	0	0	3.9059243546	10.1829170014
Loc_106019_Tr_1/1_Conf_1.000_Len_238	0	3.3286423651	0	1.0287604241	1.3019747849	1.0182917001
Loc_10601_Tr_13/21_Conf_0.182_Len_1095	72.0863976041	133.1456946059	51.4758243492	43.2079378115	27.341470482	87.5730862119
Loc_10601_Tr_20/21_Conf_0.318_Len_4381	34.60147085	49.0974748859	40.505566701	23.6614897539	58.5888653185	71.2804190097
Loc_106035_Tr_1/2_Conf_0.750_Len_2156	0	0	0	278.7940749269	0	0
Loc_106038_Tr_1/1_Conf_1.000_Len_462	5.7669118083	8.3216059129	5.9070618106	2.0575208482	1.3019747849	3.0548751004
Loc_10603_Tr_2/3_Conf_0.429_Len_1345	33.6403188819	16.6432118257	52.3196903222	47.3229795079	65.0987392428	134.4145044182
Loc_10604_Tr_1/2_Conf_0.333_Len_1169	56.7079661152	32.4542630602	50.6319583763	14.4026459372	58.5888653185	41.7499597057
Loc_106051_Tr_1/1_Conf_1.000_Len_568	0	2.4964817739	0	5.1438021204	2.6039495697	0
Loc_106057_Tr_1/1_Conf_1.000_Len_232	0	2.4964817739	0.8438659729	1.0287604241	1.3019747849	3.0548751004
Loc_106058_Tr_1/1_Conf_1.000_Len_208	1.9223039361	1.6643211826	4.2193298647	5.1438021204	9.113823494	10.1829170014
Loc_10605_Tr_3/6_Conf_0.235_Len_1658	5.7669118083	1.6643211826	0.8438659729	2.0575208482	9.113823494	0
Loc_106076_Tr_1/1_Conf_1.000_Len_206	3.8446078722	1.6643211826	0.8438659729	0	0	0
Loc_10607_Tr_10/12_Conf_0.395_Len_3332	59.5914220194	71.5658108507	42.1932986469	122.422490466	26.0394956971	6.1097502008
Loc_106082_Tr_1/1_Conf_1.000_Len_251	1.9223039361	0.8321605913	2.5315979188	2.0575208482	1.3019747849	1.0182917001
Loc_106086_Tr_1/1_Conf_1.000_Len_259	0	0	0	4.1150416963	0	0
Loc_1060_Tr_2/7_Conf_0.333_Len_1844	1344.6516033083	639.0993341085	2782.2261127774	1052.4219138383	548.1313844244	1342.1084607819
Loc_1060_Tr_6/7_Conf_0.200_Len_1194	8.6503677125	0	5.9070618106	40.1216565393	9.113823494	244.3900080331
Loc_106102_Tr_1/1_Conf_1.000_Len_238	0	0	0	0	0	1.0182917001
Loc_10610_Tr_7/10_Conf_0.333_Len_4209	137.4447314318	49.0974748859	40.505566701	196.4932410001	157.5389489676	118.121837216
Loc_106110_Tr_2/2_Conf_0.750_Len_980	22.1064952653	53.2582778424	3.3754638918	2.0575208482	243.4692847681	8.1463336011
Loc_106115_Tr_1/1_Conf_1.000_Len_297	0	5.825124139	0	3.0862812723	2.6039495697	0
Loc_10611_Tr_1/3_Conf_0.625_Len_1029	525.7501265258	312.892382324	378.8958218493	181.0618346388	110.6678567128	205.6949234279
Loc_106122_Tr_1/2_Conf_0.667_Len_1301	2.8834559042	7.4894453216	1.6877319459	0	65.0987392428	14.2560838019
Loc_106124_Tr_8/9_Conf_0.211_Len_1907	18.261887393	823.8389853743	0	0	14.3217226334	0
Loc_106130_Tr_1/2_Conf_0.667_Len_743	75.9310054763	72.397971442	148.5204112371	4.1150416963	182.2764698799	58.0426269079
Loc_10614_Tr_1/34_Conf_1.000_Len_175	0.9611519681	3.3286423651	0.8438659729	5.1438021204	3.9059243546	22.402417403
Loc_10614_Tr_10/34_Conf_1.000_Len_184	7.6892157444	7.4894453216	18.5650514046	8.2300833927	6.5098739243	69.2438356094
Loc_10614_Tr_11/34_Conf_1.000_Len_255	4.8057598403	0.8321605913	5.0631958376	5.1438021204	2.6039495697	41.7499597057
Loc_10614_Tr_25/34_Conf_0.324_Len_5860	57.6691180833	83.2160591287	152.7397411018	123.4512508901	115.8757558522	897.1149878216
Loc_10614_Tr_30/34_Conf_0.036_Len_752	3.8446078722	2.4964817739	12.6579895941	8.2300833927	13.0197478486	87.5730862119
Loc_10614_Tr_33/34_Conf_0.306_Len_5909	65.3583338277	32.4542630602	167.9293286147	92.5884381676	75.5145375217	1436.8095888947
Loc_10615_Tr_1/1_Conf_1.000_Len_2643	19.2230393611	14.9788906432	30.3791750258	12.345125089	6.5098739243	10.1829170014
Loc_106166_Tr_1/1_Conf_1.000_Len_379	6.7280637764	4.9929635477	2.5315979188	1.0287604241	1.3019747849	0
Loc_106168_Tr_1/1_Conf_1.000_Len_197	0.9611519681	0	3.3754638918	0	0	4.0731668006
Loc_10616_Tr_1/1_Conf_1.000_Len_930	159.5512266971	39.1115477905	147.6765452642	191.3494388797	134.1034028402	9.1646253012
Loc_10619_Tr_1/2_Conf_0.750_Len_2573	139.3670353679	129.8170522408	102.1077827255	110.077365377	162.746848107	163.9449637222
Loc_1061_Tr_3/7_Conf_0.632_Len_2655	7.6892157444	0	2.5315979188	2.0575208482	2.6039495697	4.0731668006
Loc_1061_Tr_5/7_Conf_0.632_Len_2517	19.2230393611	4.9929635477	10.9702576482	17.4889272094	19.5296217728	7.128041901
Loc_106200_Tr_1/1_Conf_1.000_Len_153	0	0	0	5.1438021204	0	0
Loc_10621_Tr_1/4_Conf_0.700_Len_2044	20.1841913291	29.1256206951	16.8773194588	28.8052918744	33.8513444063	56.0060435076
Loc_10621_Tr_3/4_Conf_0.700_Len_2119	74.0087015402	126.4884098757	43.8810305928	64.8119067173	45.56911747	34.6219178047
Loc_106222_Tr_1/1_Conf_1.000_Len_502	177.8131140901	273.7808345335	101.2639167526	108.0198445289	78.1184870914	3.0548751004
Loc_106231_Tr_1/1_Conf_1.000_Len_222	1.9223039361	0.8321605913	0	0	1.3019747849	0
Loc_106232_Tr_1/1_Conf_1.000_Len_211	0	0	1.6877319459	0	3.9059243546	0
Loc_106235_Tr_1/2_Conf_0.667_Len_287	6.7280637764	73.2301320333	0	0	0	0
Loc_106245_Tr_1/1_Conf_1.000_Len_425	4.8057598403	14.1467300519	4.2193298647	6.1725625445	10.4157982788	6.1097502008
Loc_10624_Tr_5/6_Conf_0.176_Len_677	7.6892157444	15.8110512345	2.5315979188	42.1791773875	69.0046635974	16.2926672022
Loc_106251_Tr_1/1_Conf_1.000_Len_935	0.9611519681	1.6643211826	4.2193298647	0	33.8513444063	12.2195004017
Loc_106253_Tr_1/1_Conf_1.000_Len_762	8.6503677125	4.1608029564	11.8141236211	8.2300833927	2.6039495697	4.0731668006
Loc_106255_Tr_1/1_Conf_1.000_Len_212	0	0	1.6877319459	0	0	1.0182917001
Loc_10625_Tr_3/10_Conf_0.586_Len_2580	91.3094369652	242.9908926559	45.5687625387	311.7144084975	175.7665959556	436.8471393592
Loc_10625_Tr_7/10_Conf_0.310_Len_2148	168.2015944095	69.9014896681	57.3828861598	163.5729074294	85.9303358005	125.249879117
Loc_10625_Tr_9/10_Conf_0.207_Len_2149	21.1453432972	24.1326571473	10.1263916753	20.5752084817	13.0197478486	43.7865431059
Loc_106260_Tr_1/1_Conf_1.000_Len_160	0	0	0	0	0	1.0182917001
Loc_106263_Tr_1/1_Conf_1.000_Len_207	0.9611519681	5.825124139	1.6877319459	2.0575208482	6.5098739243	1.0182917001
Loc_106264_Tr_1/1_Conf_1.000_Len_176	2.8834559042	2.4964817739	0.8438659729	3.0862812723	3.9059243546	1.0182917001
Loc_10626_Tr_4/5_Conf_0.500_Len_3050	186.4634818026	134.8100157885	43.0371646198	59.6681045969	134.1034028402	0
Loc_106273_Tr_1/1_Conf_1.000_Len_229	1.9223039361	1.6643211826	0	1.0287604241	0	2.0365834003
Loc_106280_Tr_1/1_Conf_1.000_Len_265	0	4.9929635477	0	1.0287604241	1.3019747849	3.0548751004
Loc_106288_Tr_1/1_Conf_1.000_Len_179	0.9611519681	6.6572847303	11.8141236211	6.1725625445	3.9059243546	4.0731668006
Loc_106293_Tr_1/1_Conf_1.000_Len_721	0.9611519681	2.4964817739	20.2527833505	3.0862812723	0	4.0731668006
Loc_10629_Tr_1/1_Conf_1.000_Len_914	96.1151968055	83.2160591287	1.6877319459	1304.4682177389	943.9317190207	70.2621273095
Loc_106302_Tr_1/1_Conf_1.000_Len_219	0.9611519681	0	0	0	0	1.0182917001
Loc_106309_Tr_1/1_Conf_1.000_Len_200	0	0	0	0	0	2.0365834003
Loc_10630_Tr_2/5_Conf_0.714_Len_3977	290.2678943525	292.0883675418	389.0222135245	482.4886388955	359.3450406203	508.1275583689
Loc_10630_Tr_3/5_Conf_0.500_Len_3332	3.8446078722	3.3286423651	4.2193298647	6.1725625445	6.5098739243	4.0731668006
Loc_106312_Tr_1/1_Conf_1.000_Len_411	62.4748779235	9.1537665042	4.2193298647	10.2876042408	36.455293976	0
Loc_106313_Tr_1/1_Conf_1.000_Len_354	0.9611519681	4.9929635477	0.8438659729	0	0	2.0365834003
Loc_10631_Tr_2/8_Conf_0.067_Len_982	2.8834559042	0.8321605913	5.0631958376	2.0575208482	1.3019747849	14.2560838019
Loc_10631_Tr_4/8_Conf_0.700_Len_3575	11.5338236167	14.1467300519	10.9702576482	6.1725625445	26.0394956971	51.932876707
Loc_10631_Tr_5/8_Conf_0.100_Len_1203	7.6892157444	9.1537665042	3.3754638918	5.1438021204	3.9059243546	14.2560838019
Loc_10631_Tr_7/8_Conf_0.700_Len_4205	5.7669118083	10.8180876867	10.9702576482	4.1150416963	15.6236974183	35.6402095048
Loc_10632_Tr_1/2_Conf_0.800_Len_1417	0	0	0	0	0	1.0182917001
Loc_10632_Tr_2/2_Conf_0.800_Len_1565	12.4949755847	29.9577812863	0	4.1150416963	23.4355461274	1.0182917001
Loc_106330_Tr_1/1_Conf_1.000_Len_604	0	0	189.0259779382	130.6525738587	89.8362601551	1.0182917001
Loc_106336_Tr_1/1_Conf_1.000_Len_327	15.3784314889	1.6643211826	4.2193298647	0	1.3019747849	1.0182917001
Loc_10633_Tr_1/1_Conf_1.000_Len_1059	122.0662999429	141.4673005188	112.2341744008	249.9887830525	264.3008813258	169.0364222229
Loc_106341_Tr_1/1_Conf_1.000_Len_163	0	0.8321605913	1.6877319459	0	0	1.0182917001
Loc_10634_Tr_2/3_Conf_0.333_Len_2363	190.3080896748	812.1887370963	358.6430384987	437.2231802358	203.1080664376	845.1821111146
Loc_106351_Tr_2/4_Conf_0.375_Len_487	4.8057598403	22.4683359648	0.8438659729	3.0862812723	2.6039495697	0
Loc_106351_Tr_3/4_Conf_0.625_Len_838	24.9899511694	104.0200739109	16.8773194588	1.0287604241	1.3019747849	0
Loc_106353_Tr_1/2_Conf_0.500_Len_419	2.8834559042	1.6643211826	3.3754638918	62.7543858691	20.8315965577	0
Loc_10635_Tr_1/10_Conf_0.462_Len_2396	41.3295346263	69.9014896681	76.7918035374	55.5530629006	36.455293976	36.658501205
Loc_10635_Tr_7/10_Conf_0.385_Len_2544	5.7669118083	18.3075330083	14.3457215399	13.3738855131	13.0197478486	16.2926672022
Loc_10635_Tr_8/10_Conf_0.192_Len_2456	25.9511031375	44.9366719295	32.0669069717	23.6614897539	26.0394956971	36.658501205
Loc_106363_Tr_1/1_Conf_1.000_Len_390	5.7669118083	5.825124139	0.8438659729	57.6105837487	6.5098739243	6.1097502008
Loc_10636_Tr_8/10_Conf_0.577_Len_2402	17.300735425	0	43.0371646198	37.035375267	15.6236974183	41.7499597057
Loc_10636_Tr_9/10_Conf_0.269_Len_1774	2.8834559042	0.8321605913	8.4386597294	11.3163646649	7.8118487091	163.9449637222
Loc_106370_Tr_1/1_Conf_1.000_Len_481	2.8834559042	10.8180876867	0	1.0287604241	2.6039495697	1.0182917001
Loc_106379_Tr_1/1_Conf_1.000_Len_157	0	0	0	0	0	3.0548751004
Loc_10637_Tr_3/14_Conf_1.000_Len_193	0	0	0	0	0	122.1950040166
Loc_10637_Tr_4/14_Conf_1.000_Len_207	0	0	0	0	0	10.1829170014
Loc_10637_Tr_7/14_Conf_0.346_Len_1590	3.8446078722	42.4401901556	18.5650514046	7.2013229686	9.113823494	148.6705882202
Loc_106384_Tr_1/1_Conf_1.000_Len_1240	3.8446078722	7.4894453216	4.2193298647	3.0862812723	1.3019747849	2.0365834003
Loc_10638_Tr_3/4_Conf_0.417_Len_847	72.0863976041	3.3286423651	50.6319583763	38.0641356911	123.6876045613	175.1461724237
Loc_106396_Tr_1/1_Conf_1.000_Len_198	1.9223039361	0	2.5315979188	1.0287604241	0	0
Loc_1063_Tr_3/7_Conf_0.375_Len_688	2.8834559042	1.6643211826	2.5315979188	2.0575208482	1.3019747849	1.0182917001
Loc_1063_Tr_5/7_Conf_0.625_Len_1483	9.6115196805	3.3286423651	10.1263916753	5.1438021204	2.6039495697	4.0731668006
Loc_1063_Tr_6/7_Conf_0.438_Len_1434	26.9122551055	42.4401901556	38.8178347552	29.8340522984	35.1533191911	46.8414182063
Loc_10640_Tr_2/10_Conf_0.379_Len_3258	45.1741424986	54.0904384337	39.6617007281	88.4733964713	117.1777306371	90.6279613123
Loc_10640_Tr_8/10_Conf_0.138_Len_880	33.6403188819	85.7125409026	24.4721132152	16.4601667853	23.4355461274	2.0365834003
Loc_106410_Tr_1/1_Conf_1.000_Len_558	0.9611519681	5.825124139	0.8438659729	5.1438021204	14.3217226334	0
Loc_106415_Tr_1/1_Conf_1.000_Len_784	20.1841913291	34.9507448341	38.8178347552	7.2013229686	13.0197478486	0
Loc_106417_Tr_1/1_Conf_1.000_Len_349	0	0	0	2.0575208482	1.3019747849	0
Loc_106418_Tr_1/1_Conf_1.000_Len_338	0.9611519681	0	1.6877319459	1.0287604241	1.3019747849	1.0182917001
Loc_106422_Tr_1/1_Conf_1.000_Len_376	4.8057598403	1.6643211826	4.2193298647	1.0287604241	0	0
Loc_106429_Tr_1/1_Conf_1.000_Len_393	1.9223039361	3.3286423651	0.8438659729	0	2.6039495697	2.0365834003
Loc_10643_Tr_1/6_Conf_0.762_Len_3342	199.9196093553	111.5095192325	127.4237619137	322.0020127384	156.2369741827	276.9753424375
Loc_106441_Tr_1/1_Conf_1.000_Len_236	0	0.8321605913	1.6877319459	0	0	5.0914585007
Loc_10644_Tr_2/3_Conf_0.571_Len_3463	208.5699770678	170.5929212139	286.0705648261	147.1127406441	136.7073524099	152.7437550207
Loc_106450_Tr_1/2_Conf_0.750_Len_1335	8.6503677125	24.1326571473	0	119.3362091938	100.2520584339	1.0182917001
Loc_106475_Tr_1/3_Conf_0.667_Len_2845	34.60147085	123.1597675105	14.3457215399	57.6105837487	216.1278142861	42.7682514058
Loc_106480_Tr_1/1_Conf_1.000_Len_217	1.9223039361	1.6643211826	3.3754638918	2.0575208482	2.6039495697	2.0365834003
Loc_106490_Tr_1/1_Conf_1.000_Len_480	0	1.6643211826	1.6877319459	2.0575208482	61.1928148882	0
Loc_10649_Tr_2/4_Conf_0.273_Len_1345	8.6503677125	9.9859270954	7.5947937564	5.1438021204	9.113823494	9.1646253012
Loc_10649_Tr_4/4_Conf_0.545_Len_3149	146.0950991443	173.0894029877	148.5204112371	215.0109286336	165.3507976767	390.0057211529
Loc_1064_Tr_5/7_Conf_0.250_Len_1055	13.4561275528	13.3145694606	0	5.1438021204	2.6039495697	4.0731668006
Loc_1064_Tr_7/7_Conf_0.625_Len_3044	2418.2583516252	2561.3902999819	2153.5459629384	2041.0606813833	1522.0085234969	1549.8399676101
Loc_106507_Tr_1/1_Conf_1.000_Len_396	4.8057598403	3.3286423651	4.2193298647	2.0575208482	2.6039495697	5.0914585007
Loc_106508_Tr_1/1_Conf_1.000_Len_215	0.9611519681	2.4964817739	0	1.0287604241	0	2.0365834003
Loc_10650_Tr_6/9_Conf_0.522_Len_2532	116.2993881346	67.4050078943	91.9813910503	81.2720735027	111.9698314976	156.8169218213
Loc_10650_Tr_7/9_Conf_0.261_Len_1530	39.4072306902	66.572847303	44.7248965657	42.1791773875	28.6434452668	6.1097502008
Loc_10651_Tr_1/2_Conf_0.444_Len_1699	12.4949755847	65.7406867117	10.1263916753	39.0928961152	19.5296217728	44.8048348061
Loc_10652_Tr_2/5_Conf_0.615_Len_2543	23.0676472333	247.9838562036	23.6282472423	60.696865021	83.3263862308	209.7680902284
Loc_106532_Tr_1/1_Conf_1.000_Len_1019	12.4949755847	8.3216059129	10.1263916753	8.2300833927	5.2078991394	2.0365834003
Loc_106534_Tr_1/1_Conf_1.000_Len_605	20.1841913291	0.8321605913	8.4386597294	0	0	0
Loc_106542_Tr_6/7_Conf_0.600_Len_994	0	0	0	10.2876042408	54.682940964	1.0182917001
Loc_106558_Tr_1/1_Conf_1.000_Len_172	0	0	0	4.1150416963	0	0
Loc_106563_Tr_1/1_Conf_1.000_Len_206	2.8834559042	2.4964817739	0.8438659729	3.0862812723	1.3019747849	2.0365834003
Loc_106568_Tr_1/1_Conf_1.000_Len_304	2.8834559042	0.8321605913	0	0	13.0197478486	0
Loc_10656_Tr_6/7_Conf_0.263_Len_2724	286.4232864802	228.0120020127	370.4571621199	356.9798671573	186.1823942344	153.7620467208
Loc_106582_Tr_1/1_Conf_1.000_Len_313	0	0	0	1.0287604241	1.3019747849	0
Loc_106585_Tr_1/1_Conf_1.000_Len_249	31.7180149458	19.1396935996	22.7843812693	5.1438021204	3.9059243546	7.128041901
Loc_106588_Tr_1/3_Conf_0.667_Len_1211	22.1064952653	48.2653142947	27.003711134	2.0575208482	20.8315965577	28.5121676039
Loc_106593_Tr_1/1_Conf_1.000_Len_496	0.9611519681	1.6643211826	0.8438659729	1.0287604241	1.3019747849	7.128041901
Loc_10659_Tr_2/5_Conf_0.357_Len_731	39.4072306902	19.1396935996	25.3159791881	32.9203335707	33.8513444063	110.993795315
Loc_106604_Tr_1/1_Conf_1.000_Len_181	0	0	0	9.2588438168	9.113823494	15.2743755021
Loc_10660_Tr_5/7_Conf_0.320_Len_548	14.4172795208	22.4683359648	27.847577107	34.9778544189	31.2473948365	73.3170024099
Loc_10661_Tr_9/10_Conf_0.333_Len_1780	295.0736541927	229.6763231953	324.0445336083	100.8185215603	871.0211310688	208.7497985283
Loc_106631_Tr_1/1_Conf_1.000_Len_184	5.7669118083	3.3286423651	2.5315979188	2.0575208482	1.3019747849	2.0365834003
Loc_106637_Tr_1/3_Conf_0.400_Len_374	0	4.9929635477	5.0631958376	0	16.9256722031	0
Loc_106640_Tr_1/1_Conf_1.000_Len_443	0.9611519681	4.1608029564	0	0	9.113823494	1.0182917001
Loc_106648_Tr_1/1_Conf_1.000_Len_381	0	1.6643211826	0	1.0287604241	0	3.0548751004
Loc_106655_Tr_1/1_Conf_1.000_Len_289	5.7669118083	3.3286423651	2.5315979188	0	0	0
Loc_10665_Tr_1/5_Conf_0.667_Len_1000	7.6892157444	3.3286423651	2.5315979188	4.1150416963	91.1382349399	1.0182917001
Loc_10665_Tr_2/5_Conf_0.667_Len_1287	30.7568629777	42.4401901556	32.0669069717	19.5464480576	555.9432331336	30.5487510041
Loc_106661_Tr_1/1_Conf_1.000_Len_174	1.9223039361	2.4964817739	0	1.0287604241	0	2.0365834003
Loc_106665_Tr_1/1_Conf_1.000_Len_770	0	0	0	0	0	22.402417403
Loc_10666_Tr_5/7_Conf_0.444_Len_2458	6.7280637764	14.9788906432	118.9851021843	4.1150416963	2.6039495697	14.2560838019
Loc_106673_Tr_1/1_Conf_1.000_Len_854	0.9611519681	4.1608029564	0.8438659729	0	57.2868905337	0
Loc_106677_Tr_1/1_Conf_1.000_Len_208	0	1.6643211826	1.6877319459	0	0	2.0365834003
Loc_10667_Tr_1/1_Conf_1.000_Len_443	0.9611519681	0	0	43.2079378115	0	0
Loc_10668_Tr_1/11_Conf_1.000_Len_178	0.9611519681	0.8321605913	1.6877319459	1.0287604241	0	0
Loc_10668_Tr_2/11_Conf_0.703_Len_4002	13.4561275528	9.9859270954	10.9702576482	14.4026459372	32.5493696214	26.4755842036
Loc_10668_Tr_3/11_Conf_0.054_Len_635	11.5338236167	7.4894453216	14.3457215399	4.1150416963	24.7375209123	9.1646253012
Loc_10668_Tr_4/11_Conf_0.676_Len_3905	75.9310054763	9.9859270954	48.9442264304	22.6327293299	192.6922681587	27.4938759037
Loc_10668_Tr_5/11_Conf_0.676_Len_3832	358.5096840843	116.5024827802	379.7396878222	218.0972099059	509.0721408788	173.1095890235
Loc_106699_Tr_1/1_Conf_1.000_Len_179	0	0	0	0	0	0
Loc_10670_Tr_3/4_Conf_0.167_Len_1675	15.3784314889	28.2934601038	16.8773194588	10.2876042408	11.7177730637	14.2560838019
Loc_10671_Tr_1/4_Conf_0.429_Len_678	3.8446078722	8.3216059129	0	0	7.8118487091	0
Loc_10671_Tr_3/4_Conf_0.786_Len_2137	137.4447314318	414.415974461	5.9070618106	4.1150416963	736.9177282286	303.4509266411
Loc_106724_Tr_1/1_Conf_1.000_Len_757	2.8834559042	11.650248278	7.5947937564	4.1150416963	1.3019747849	0
Loc_106729_Tr_1/1_Conf_1.000_Len_247	0	0	0	1.0287604241	23.4355461274	0
Loc_10672_Tr_6/7_Conf_0.556_Len_1354	17.300735425	69.9014896681	28.6914430799	16.4601667853	22.1335713426	0
Loc_106743_Tr_1/1_Conf_1.000_Len_327	0.9611519681	0	3.3754638918	3.0862812723	0	2.0365834003
Loc_10674_Tr_8/8_Conf_0.316_Len_1405	191.2692416429	227.1798414214	190.713709884	202.6658035446	140.6132767645	309.560676842
Loc_106750_Tr_1/1_Conf_1.000_Len_672	0	3.3286423651	0.8438659729	15.4314063613	16.9256722031	0
Loc_106754_Tr_1/1_Conf_1.000_Len_271	2.8834559042	1.6643211826	1.6877319459	5.1438021204	2.6039495697	4.0731668006
Loc_106759_Tr_1/1_Conf_1.000_Len_268	6.7280637764	3.3286423651	5.0631958376	5.1438021204	5.2078991394	3.0548751004
Loc_10676_Tr_3/6_Conf_0.529_Len_1302	12.4949755847	4.1608029564	10.9702576482	6.1725625445	7.8118487091	9.1646253012
Loc_10676_Tr_4/6_Conf_0.118_Len_679	12.4949755847	2.4964817739	10.1263916753	1.0287604241	6.5098739243	3.0548751004
Loc_10677_Tr_1/3_Conf_0.222_Len_1013	1.9223039361	3.3286423651	0	1.0287604241	2.6039495697	1.0182917001
Loc_106782_Tr_1/1_Conf_1.000_Len_891	0	1.6643211826	33.7546389175	0	1.3019747849	2.0365834003
Loc_106789_Tr_1/1_Conf_1.000_Len_274	1.9223039361	0.8321605913	1.6877319459	8.2300833927	7.8118487091	0
Loc_10678_Tr_2/4_Conf_0.250_Len_624	5.7669118083	0	7.5947937564	0	13.0197478486	95.719419813
Loc_10679_Tr_2/5_Conf_0.625_Len_1329	28.8345590416	19.1396935996	22.7843812693	18.5176876335	7.8118487091	10.1829170014
Loc_10679_Tr_3/5_Conf_0.375_Len_1659	0.9611519681	2.4964817739	2.5315979188	0	1.3019747849	0
Loc_10679_Tr_4/5_Conf_0.438_Len_2152	24.9899511694	15.8110512345	30.3791750258	21.6039689058	97.6481088642	10.1829170014
Loc_106809_Tr_1/1_Conf_1.000_Len_334	0	0	0	9.2588438168	6.5098739243	0
Loc_106812_Tr_1/1_Conf_1.000_Len_176	0	1.6643211826	1.6877319459	0	1.3019747849	7.128041901
Loc_106821_Tr_1/1_Conf_1.000_Len_508	1.9223039361	4.1608029564	2.5315979188	4.1150416963	3.9059243546	0
Loc_106829_Tr_1/1_Conf_1.000_Len_220	0.9611519681	1.6643211826	1.6877319459	1.0287604241	0	0
Loc_106830_Tr_1/1_Conf_1.000_Len_224	0	0	0	0	0	5.0914585007
Loc_106832_Tr_1/1_Conf_1.000_Len_218	3.8446078722	0.8321605913	0	1.0287604241	1.3019747849	2.0365834003
Loc_106834_Tr_1/1_Conf_1.000_Len_1288	8.6503677125	2.4964817739	16.8773194588	21.6039689058	2.6039495697	1.0182917001
Loc_106841_Tr_1/1_Conf_1.000_Len_313	1.9223039361	0	0.8438659729	1.0287604241	1.3019747849	0
Loc_106842_Tr_1/2_Conf_0.750_Len_539	0	0	0	2.0575208482	0	0
Loc_10684_Tr_6/7_Conf_0.444_Len_1605	2.8834559042	5.825124139	44.7248965657	5.1438021204	2.6039495697	48.8780016066
Loc_10684_Tr_7/7_Conf_0.667_Len_5288	2.8834559042	18.3075330083	69.1970097809	21.6039689058	6.5098739243	320.7618855435
Loc_10685_Tr_3/7_Conf_0.545_Len_1636	44.2129905305	115.6703221889	67.5092778351	26.7477710262	124.9895793462	54.9877518075
Loc_10685_Tr_6/7_Conf_0.636_Len_2261	100.9209566457	54.0904384337	205.059431424	12.345125089	304.6620996563	76.3718775104
Loc_106863_Tr_1/1_Conf_1.000_Len_316	1.9223039361	4.1608029564	1.6877319459	1.0287604241	1.3019747849	1.0182917001
Loc_106873_Tr_1/1_Conf_1.000_Len_274	0	0	0	28.8052918744	0	0
Loc_106877_Tr_1/1_Conf_1.000_Len_828	0	5.825124139	2.5315979188	1.0287604241	0	14.2560838019
Loc_106879_Tr_1/1_Conf_1.000_Len_324	0	0	0	14.4026459372	0	0
Loc_106880_Tr_1/1_Conf_1.000_Len_205	0	0	0	0	0	7.128041901
Loc_106892_Tr_1/1_Conf_1.000_Len_321	0.9611519681	0	2.5315979188	2.0575208482	0	5.0914585007
Loc_1068_Tr_2/3_Conf_0.625_Len_1093	36.5237747861	10.8180876867	3.3754638918	28.8052918744	11.7177730637	12.2195004017
Loc_1068_Tr_3/3_Conf_0.750_Len_1197	45.1741424986	15.8110512345	3.3754638918	45.2654586597	33.8513444063	37.6767929051
Loc_10690_Tr_2/3_Conf_0.571_Len_1028	12.4949755847	4.9929635477	4.2193298647	12.345125089	0	4.0731668006
Loc_106919_Tr_1/2_Conf_0.875_Len_1101	5.7669118083	0	2.5315979188	1.0287604241	1.3019747849	0
Loc_106919_Tr_2/2_Conf_1.000_Len_1130	0	0	0	1.0287604241	3.9059243546	0
Loc_106925_Tr_1/1_Conf_1.000_Len_599	3.8446078722	0.8321605913	0	1.0287604241	1.3019747849	2.0365834003
Loc_106928_Tr_3/7_Conf_0.267_Len_785	0.9611519681	0	0.8438659729	0	11.7177730637	0
Loc_106928_Tr_4/7_Conf_0.600_Len_2449	0	4.1608029564	17.7211854317	0	104.1579827885	0
Loc_106928_Tr_5/7_Conf_0.200_Len_678	0	2.4964817739	0.8438659729	0	18.227646988	0
Loc_10692_Tr_5/6_Conf_0.579_Len_2771	111.4936282943	100.6914315457	86.0743292397	224.2697724504	166.6527724616	212.8229653288
Loc_106931_Tr_1/1_Conf_1.000_Len_276	4.8057598403	1.6643211826	0	0	0	0
Loc_10693_Tr_11/36_Conf_1.000_Len_131	2.8834559042	0.8321605913	7.5947937564	2.0575208482	1.3019747849	9.1646253012
Loc_10693_Tr_32/36_Conf_0.308_Len_4256	6.7280637764	6.6572847303	5.9070618106	55.5530629006	58.5888653185	125.249879117
Loc_10693_Tr_35/36_Conf_0.108_Len_2303	67.2806377638	37.4472266079	67.5092778351	18.5176876335	22.1335713426	44.8048348061
Loc_10694_Tr_10/14_Conf_0.239_Len_3003	13.4561275528	1.6643211826	19.4089173776	9.2588438168	5.2078991394	71.2804190097
Loc_10694_Tr_11/14_Conf_0.130_Len_1312	270.0837030233	157.2783517533	448.9366976031	81.2720735027	63.796764458	144.5974214196
Loc_10694_Tr_12/14_Conf_0.065_Len_1202	60.5525739874	59.9155625727	73.4163396456	26.7477710262	35.1533191911	72.2987107098
Loc_10694_Tr_14/14_Conf_0.217_Len_2127	24.9899511694	42.4401901556	22.7843812693	18.5176876335	50.7770166094	59.060918608
Loc_10694_Tr_9/14_Conf_0.109_Len_913	10.5726716486	3.3286423651	15.1895875129	9.2588438168	6.5098739243	8.1463336011
Loc_106954_Tr_1/1_Conf_1.000_Len_186	0.9611519681	0	2.5315979188	1.0287604241	0	0
Loc_10695_Tr_3/10_Conf_0.085_Len_955	10.5726716486	6.6572847303	2.5315979188	29.8340522984	11.7177730637	37.6767929051
Loc_106960_Tr_4/4_Conf_0.545_Len_3569	173.0073542498	276.2773163073	24.4721132152	0	9.113823494	2.0365834003
Loc_106964_Tr_1/1_Conf_1.000_Len_215	0.9611519681	5.825124139	0.8438659729	1.0287604241	0	1.0182917001
Loc_106969_Tr_1/1_Conf_1.000_Len_225	1.9223039361	0.8321605913	0.8438659729	1.0287604241	1.3019747849	0
Loc_10696_Tr_1/3_Conf_0.375_Len_2568	95.1540448374	158.9426729359	128.2676278866	100.8185215603	93.7421845096	223.0058823302
Loc_106971_Tr_1/1_Conf_1.000_Len_244	2.8834559042	0.8321605913	0.8438659729	1.0287604241	0	0
Loc_106979_Tr_1/1_Conf_1.000_Len_467	0	0	0.8438659729	2.0575208482	2.6039495697	0
Loc_10697_Tr_1/2_Conf_0.500_Len_717	17.300735425	25.7969783299	1223.6056607604	2452.564851017	253.885083047	2122.1199030876
Loc_106985_Tr_1/1_Conf_1.000_Len_617	0	0.8321605913	0	4.1150416963	6.5098739243	19.3475423026
Loc_106987_Tr_1/1_Conf_1.000_Len_186	0	0	0	0	0	0
Loc_106994_Tr_1/1_Conf_1.000_Len_528	2.8834559042	3.3286423651	1.6877319459	4.1150416963	7.8118487091	1.0182917001
Loc_106996_Tr_1/1_Conf_1.000_Len_704	0	0	31.2230409987	1.0287604241	1.3019747849	0
Loc_10699_Tr_5/5_Conf_0.600_Len_1781	626.6710831716	90.7055044503	55.6951542139	807.5769329062	85.9303358005	381.8593875518
Loc_1069_Tr_1/3_Conf_0.556_Len_639	9.6115196805	4.1608029564	0	5.1438021204	1.3019747849	9.1646253012
Loc_1069_Tr_2/3_Conf_0.778_Len_787	26.9122551055	9.9859270954	4.2193298647	17.4889272094	7.8118487091	8.1463336011
Loc_106_Tr_4/5_Conf_0.125_Len_515	6.7280637764	0.8321605913	7.5947937564	7.2013229686	2.6039495697	1.0182917001
Loc_107019_Tr_1/1_Conf_1.000_Len_252	0	0	0	1.0287604241	1.3019747849	0
Loc_10701_Tr_2/3_Conf_0.636_Len_3371	81.6979172846	86.5447014939	91.9813910503	70.9844692618	65.0987392428	63.1340854086
Loc_107026_Tr_1/2_Conf_0.667_Len_1767	41.3295346263	9.1537665042	19.4089173776	22.6327293299	11.7177730637	3.0548751004
Loc_10702_Tr_2/5_Conf_0.750_Len_1827	2.8834559042	4.1608029564	10.1263916753	7.2013229686	2.6039495697	4.0731668006
Loc_10702_Tr_3/5_Conf_0.750_Len_2197	14.4172795208	79.0552561723	57.3828861598	84.3583547749	52.0789913942	85.5365028116
Loc_10704_Tr_3/4_Conf_0.600_Len_2951	19.2230393611	45.7688325208	11.8141236211	14.4026459372	24.7375209123	24.4390008033
Loc_107054_Tr_1/1_Conf_1.000_Len_546	0.9611519681	0.8321605913	2.5315979188	3.0862812723	0	2.0365834003
Loc_107062_Tr_1/2_Conf_0.750_Len_625	6.7280637764	6.6572847303	6.7509277835	2.0575208482	2.6039495697	4.0731668006
Loc_107070_Tr_1/1_Conf_1.000_Len_226	10.5726716486	13.3145694606	0	0	1.3019747849	0
Loc_107073_Tr_1/1_Conf_1.000_Len_381	2.8834559042	5.825124139	5.0631958376	1.0287604241	1.3019747849	1.0182917001
Loc_107081_Tr_1/1_Conf_1.000_Len_162	1.9223039361	1.6643211826	3.3754638918	0	2.6039495697	1.0182917001
Loc_107084_Tr_1/1_Conf_1.000_Len_406	0	0	0	2.0575208482	0	2.0365834003
Loc_107086_Tr_1/2_Conf_0.571_Len_948	3.8446078722	9.9859270954	0.8438659729	3.0862812723	0	0
Loc_107086_Tr_2/2_Conf_0.857_Len_936	6.7280637764	44.1045113382	0	0	2.6039495697	0
Loc_107093_Tr_1/1_Conf_1.000_Len_201	0	0.8321605913	0	3.0862812723	0	4.0731668006
Loc_107096_Tr_1/1_Conf_1.000_Len_250	0.9611519681	1.6643211826	9.2825257023	2.0575208482	0	2.0365834003
Loc_1070_Tr_1/2_Conf_0.667_Len_1423	0	0	0.8438659729	0	1.3019747849	1.0182917001
Loc_10710_Tr_2/3_Conf_0.182_Len_590	16.3395834569	11.650248278	11.8141236211	9.2588438168	5.2078991394	1.0182917001
Loc_107112_Tr_1/1_Conf_1.000_Len_439	4.8057598403	2.4964817739	0.8438659729	2.0575208482	3.9059243546	1.0182917001
Loc_107113_Tr_1/1_Conf_1.000_Len_256	0	0	0	0	0	0
Loc_107117_Tr_1/1_Conf_1.000_Len_468	0	0	0	12.345125089	1.3019747849	0
Loc_10711_Tr_3/5_Conf_0.538_Len_2950	21.1453432972	37.4472266079	9.2825257023	24.690250178	13.0197478486	4.0731668006
Loc_10711_Tr_4/5_Conf_0.154_Len_2349	141.289339304	154.7818699794	113.9219063467	74.0707505341	46.8710922548	112.0120870152
Loc_10711_Tr_5/5_Conf_0.692_Len_3385	29.7957110097	46.6009931121	28.6914430799	53.4955420524	32.5493696214	18.3292506025
Loc_107122_Tr_1/1_Conf_1.000_Len_518	0	1.6643211826	0.8438659729	2.0575208482	0	8.1463336011
Loc_107134_Tr_1/2_Conf_0.500_Len_407	7.6892157444	0.8321605913	11.8141236211	0	2.6039495697	9.1646253012
Loc_107137_Tr_1/1_Conf_1.000_Len_117	0	0.8321605913	0	2.0575208482	2.6039495697	4.0731668006
Loc_107139_Tr_1/1_Conf_1.000_Len_266	4.8057598403	0.8321605913	0.8438659729	0	0	3.0548751004
Loc_107142_Tr_1/1_Conf_1.000_Len_249	0	3.3286423651	4.2193298647	0	0	0
Loc_107150_Tr_1/1_Conf_1.000_Len_305	0	0.8321605913	0.8438659729	1.0287604241	0	5.0914585007
Loc_10715_Tr_1/5_Conf_0.300_Len_1041	2.8834559042	0	2.5315979188	0	0	3.0548751004
Loc_10715_Tr_2/5_Conf_0.600_Len_1844	104.7655645179	148.9567458404	38.8178347552	62.7543858691	104.1579827885	52.9511684072
Loc_107169_Tr_1/1_Conf_1.000_Len_187	3.8446078722	1.6643211826	2.5315979188	1.0287604241	6.5098739243	1.0182917001
Loc_10716_Tr_1/1_Conf_1.000_Len_2279	0	4.1608029564	58.2267521327	349.7785441887	23.4355461274	27.4938759037
Loc_107170_Tr_1/1_Conf_1.000_Len_658	0.9611519681	0	3.3754638918	1.0287604241	1.3019747849	24.4390008033
Loc_10717_Tr_1/4_Conf_0.600_Len_1518	173.9685062179	80.7195773549	392.3976774163	49.380500356	61.1928148882	169.0364222229
Loc_10718_Tr_1/2_Conf_0.400_Len_852	0.9611519681	9.1537665042	2.5315979188	2.0575208482	10.4157982788	5.0914585007
Loc_107198_Tr_1/1_Conf_1.000_Len_438	5.7669118083	4.1608029564	6.7509277835	4.1150416963	1.3019747849	12.2195004017
Loc_107201_Tr_1/1_Conf_1.000_Len_400	0	0.8321605913	0.8438659729	2.0575208482	0	0
Loc_10720_Tr_6/9_Conf_0.154_Len_1194	27.8734070736	26.6291389212	10.9702576482	30.8628127225	27.341470482	18.3292506025
Loc_10720_Tr_7/9_Conf_0.538_Len_1939	130.7166676554	61.5798837553	164.553864723	200.6082826964	217.429789071	228.0973408309
Loc_107214_Tr_1/1_Conf_1.000_Len_187	1.9223039361	0.8321605913	0	2.0575208482	0	1.0182917001
Loc_107215_Tr_1/1_Conf_1.000_Len_168	0	2.4964817739	0	5.1438021204	0	0
Loc_10721_Tr_1/2_Conf_0.833_Len_1262	78.8144613805	39.1115477905	66.6654118621	14.4026459372	84.6283610157	160.8900886218
Loc_107226_Tr_1/1_Conf_1.000_Len_198	2.8834559042	0.8321605913	0	0	2.6039495697	1.0182917001
Loc_10722_Tr_1/2_Conf_0.400_Len_553	6.7280637764	7.4894453216	0	30.8628127225	23.4355461274	8.1463336011
Loc_107230_Tr_1/1_Conf_1.000_Len_744	1.9223039361	2.4964817739	18.5650514046	5.1438021204	3.9059243546	1.0182917001
Loc_107249_Tr_1/1_Conf_1.000_Len_174	17.300735425	14.1467300519	14.3457215399	19.5464480576	16.9256722031	32.5853344044
Loc_10724_Tr_2/5_Conf_0.462_Len_1953	74.0087015402	245.4873744297	193.2453078029	155.3428240367	135.405377625	346.2191780469
Loc_10724_Tr_3/5_Conf_0.615_Len_2670	51.9022062749	73.2301320333	133.3308237242	155.3428240367	95.0441592945	138.4876712188
Loc_107250_Tr_3/3_Conf_0.714_Len_1269	84.5813731888	13.3145694606	21.0966493235	9.2588438168	32.5493696214	39.7133763054
Loc_10725_Tr_2/3_Conf_0.222_Len_923	5.7669118083	3.3286423651	3.3754638918	1.0287604241	1.3019747849	1.0182917001
Loc_107267_Tr_1/9_Conf_0.542_Len_1951	36.5237747861	34.1185842428	59.0706181057	1.0287604241	272.1127300349	17.3109589023
Loc_107267_Tr_4/9_Conf_0.417_Len_818	1.9223039361	4.1608029564	3.3754638918	0	32.5493696214	2.0365834003
Loc_10726_Tr_2/5_Conf_0.300_Len_461	0.9611519681	9.1537665042	5.0631958376	2.0575208482	0	0
Loc_10726_Tr_3/5_Conf_0.500_Len_2989	40.3683826583	33.2864236515	9.2825257023	14.4026459372	3.9059243546	24.4390008033
Loc_10726_Tr_4/5_Conf_0.200_Len_2301	90.3482849971	138.1386581537	54.007422268	29.8340522984	26.0394956971	72.2987107098
Loc_107270_Tr_1/1_Conf_1.000_Len_163	0.9611519681	0	0	2.0575208482	0	0
Loc_107271_Tr_1/1_Conf_1.000_Len_642	0.9611519681	1.6643211826	0	36.006614843	37.7572687608	0
Loc_10727_Tr_2/7_Conf_0.500_Len_1224	5.7669118083	3.3286423651	4.2193298647	8.2300833927	7.8118487091	1.0182917001
Loc_10727_Tr_6/7_Conf_0.636_Len_2005	52.863358243	34.9507448341	49.7880924034	42.1791773875	50.7770166094	14.2560838019
Loc_107283_Tr_1/1_Conf_1.000_Len_252	1.9223039361	0.8321605913	0	1.0287604241	1.3019747849	4.0731668006
Loc_107287_Tr_1/1_Conf_1.000_Len_330	1.9223039361	0	0.8438659729	6.1725625445	6.5098739243	0
Loc_107295_Tr_1/1_Conf_1.000_Len_198	0	0	0	0	0	0
Loc_107297_Tr_1/1_Conf_1.000_Len_854	13.4561275528	10.8180876867	10.1263916753	8.2300833927	5.2078991394	1.0182917001
Loc_107299_Tr_1/1_Conf_1.000_Len_174	3.8446078722	1.6643211826	0.8438659729	2.0575208482	1.3019747849	2.0365834003
Loc_1072_Tr_7/9_Conf_0.148_Len_463	64.3971818597	14.9788906432	33.7546389175	54.5243024765	28.6434452668	76.3718775104
Loc_1072_Tr_8/9_Conf_0.556_Len_3777	86.5036771249	29.1256206951	67.5092778351	161.5153865812	52.0789913942	65.1706688088
Loc_107312_Tr_1/4_Conf_0.222_Len_807	0	0	0	1.0287604241	11.7177730637	0
Loc_10731_Tr_3/5_Conf_0.316_Len_735	55.7468141472	34.9507448341	32.9107729446	24.690250178	24.7375209123	22.402417403
Loc_10731_Tr_4/5_Conf_0.158_Len_611	46.1352944666	21.6361753735	38.8178347552	19.5464480576	10.4157982788	15.2743755021
Loc_107324_Tr_1/1_Conf_1.000_Len_232	1.9223039361	1.6643211826	1.6877319459	2.0575208482	1.3019747849	4.0731668006
Loc_107327_Tr_1/1_Conf_1.000_Len_166	2.8834559042	0.8321605913	0.8438659729	6.1725625445	22.1335713426	0
Loc_10732_Tr_3/5_Conf_0.688_Len_2282	1625.3079779802	525.0933331022	771.2934992655	1128.5501852205	1533.7262965606	641.5237710869
Loc_10732_Tr_4/5_Conf_0.438_Len_1490	846.774883856	187.2361330396	340.921853067	360.0661484295	604.1163001733	97.7560032132
Loc_107334_Tr_2/2_Conf_0.800_Len_1092	1.9223039361	12.4824088693	3.3754638918	1341.503593006	13.0197478486	10.1829170014
Loc_107345_Tr_1/1_Conf_1.000_Len_190	0.9611519681	2.4964817739	0.8438659729	3.0862812723	1.3019747849	5.0914585007
Loc_10735_Tr_6/8_Conf_0.478_Len_1624	65.3583338277	64.0763655291	97.0445868879	34.9778544189	36.455293976	279.0119258378
Loc_10735_Tr_7/8_Conf_0.348_Len_3430	114.3770841985	68.2371684855	175.5241223712	31.8915731466	52.0789913942	60.0792103081
Loc_107361_Tr_1/1_Conf_1.000_Len_1349	27.8734070736	59.0834019814	4.2193298647	9.2588438168	72.9105879519	0
Loc_10736_Tr_2/4_Conf_0.545_Len_853	5.7669118083	2.4964817739	3.3754638918	3.0862812723	3.9059243546	4.0731668006
Loc_10736_Tr_3/4_Conf_0.273_Len_371	0.9611519681	0	1.6877319459	1.0287604241	2.6039495697	16.2926672022
Loc_10736_Tr_4/4_Conf_0.545_Len_760	5.7669118083	4.9929635477	3.3754638918	6.1725625445	16.9256722031	1.0182917001
Loc_107374_Tr_1/1_Conf_1.000_Len_191	0	0	0	0	0	0
Loc_107385_Tr_1/1_Conf_1.000_Len_162	0	0.8321605913	0	1.0287604241	1.3019747849	0
Loc_107389_Tr_1/1_Conf_1.000_Len_195	8.6503677125	2.4964817739	16.0334534858	2.0575208482	2.6039495697	6.1097502008
Loc_10738_Tr_2/2_Conf_0.800_Len_799	5.7669118083	4.1608029564	8.4386597294	7.2013229686	5.2078991394	15.2743755021
Loc_107390_Tr_1/1_Conf_1.000_Len_224	4.8057598403	9.1537665042	20.2527833505	14.4026459372	5.2078991394	19.3475423026
Loc_107396_Tr_1/1_Conf_1.000_Len_315	0	1.6643211826	0	0	11.7177730637	0
Loc_107399_Tr_1/2_Conf_0.800_Len_839	3.8446078722	104.8522345022	0.8438659729	16.4601667853	0	61.0975020083
Loc_1073_Tr_4/6_Conf_0.556_Len_2971	19.2230393611	11.650248278	7.5947937564	9.2588438168	5.2078991394	5.0914585007
Loc_107403_Tr_1/1_Conf_1.000_Len_287	1.9223039361	0.8321605913	1.6877319459	1.0287604241	2.6039495697	1.0182917001
Loc_10742_Tr_4/5_Conf_0.765_Len_4568	503.6436312606	482.6531429466	688.5946339176	405.3316070892	221.3357134256	342.1460112464
Loc_107430_Tr_1/1_Conf_1.000_Len_178	1.9223039361	1.6643211826	2.5315979188	1.0287604241	1.3019747849	7.128041901
Loc_10743_Tr_6/10_Conf_0.640_Len_3761	174.9296581859	99.0271103632	171.3047925065	96.7034798639	74.2125627368	123.2132957167
Loc_10744_Tr_2/4_Conf_0.182_Len_697	91.3094369652	196.3898995438	64.1338139433	34.9778544189	96.3461340794	31.5670427043
Loc_10744_Tr_3/4_Conf_0.636_Len_1212	43.2518385625	94.0341468155	37.9739687822	16.4601667853	53.3809661791	51.932876707
Loc_107470_Tr_1/1_Conf_1.000_Len_1806	4.8057598403	9.9859270954	44.7248965657	17.4889272094	29.9454200517	1.0182917001
Loc_107471_Tr_2/2_Conf_0.667_Len_470	0	0	0	1.0287604241	0	0
[truncated: 63,848 more rows]
