# Supplementary material for: The oak gene expression atlas: insights into Fagaceae genome evolution and the discovery of genes regulated during bud dormancy release
Source: BMC Genomics. 2015 Feb 21;16(1):112. doi: 10.1186/s12864-015-1331-9 (PMC4350297; doi:10.1186/s12864-015-1331-9)
Supplement: Additional file 14: — List and annotation of 23 OCV3 contigs differentially expressed, as shown by three statistical methods (R statistics, EdgeR and DESeq), between ecodB (ecodormancy) and swB (swelling bud) libraries. [file 12864_2015_1331_MOESM14_ESM.xls]

## Sheet: AF14
Additional file 14: List and annotation of 23 OCV3 contigs differentially expressed, as shown by three statistical methods (R statistics, EdgeR and DESeq), between ecodB (ecodormancy) and swB (swelling bud) libraries.
		swB library			ecodB library
Contig_ID	Method	R_sB_read_count	R_contig_length	R_xij_ecoB	R_ecodB_read_count	R_contig_length	R_xij_endoB	R_Rj	DESeq_padj	EdgeR_FDR	SWI_annot	SWI_ID	Function	GO
Loc_156279_Tr_1/1_Conf_1.000_Len_383	DESeq;EdgeR;R	666	383	1.738	11	383	0.028	10.0254431574	0.156104749779011	0.0446907243056514
Loc_22280_Tr_2/3_Conf_0.667_Len_878	DESeq;EdgeR;R	3407	878	3.88	63	878	0.071	25.7388963123	0.040389330398312	0.0427779884997466	sp|Q8W453|DIR1_ARATH	Q8W453	Putative lipid-transfer protein DIR1	GO:0048046	C:apoplast	GO:0005504	F:fatty acid binding	GO:0046872	F:metal ion binding	GO:0008270	F:zinc ion binding	GO:0006869	P:lipid transport	GO:0009862	P:systemic acquired resistance, salicylic acid mediated signaling pathway
Loc_78461_Tr_2/3_Conf_0.714_Len_1639	DESeq;EdgeR;R	2489	1639	1.518	46	1639	0.028	11.037558032	0.0552946915659252	0.0434519066694865	sp|P09887|HS22C_SOYBN	P09887	Small heat shock protein, chloroplastic	GO:0009507	C:chloroplast	GO:0006950	P:response to stress
Loc_8150_Tr_1/1_Conf_1.000_Len_1073	DESeq;EdgeR;R	2679	1073	2.496	43	1073	0.04	17.0068242296	0.0399885196116872	0.0349654842036665	sp|Q43681|NLTP_VIGUN	Q43681	Probable non-specific lipid-transfer protein AKCS9	GO:0008289	F:lipid binding	GO:0006869	P:lipid transport
OCV3_prime_c10121	DESeq;EdgeR;R	1247	919	1.356	24	919	0.026	9.07141593514	0.11041869231863	0.0468919790920216	sp|Q9SB61|Y4466_ARATH	Q9SB61	ZF-HD homeobox protein At4g24660	GO:0005634	C:nucleus	GO:0003677	F:DNA binding	GO:0046872	F:metal ion binding	GO:0009793	P:embryo development ending in seed dormancy	GO:0006355	P:regulation of transcription, DNA-dependent	GO:0006351	P:transcription, DNA-dependent
OCV3_prime_c65483	DESeq;EdgeR;R	1098	816	1.345	15	816	0.018	8.75303499034	0.0752963778776709	0.029815816129529	sp|Q9SLD4|ZAT11_ARATH	Q9SLD4	Zinc finger protein ZAT11	GO:0005634	C:nucleus	GO:0046872	F:metal ion binding	GO:0003676	F:nucleic acid binding	GO:0003700	F:sequence-specific DNA binding transcription factor activity	GO:0008270	F:zinc ion binding	GO:0010200	P:response to chitin	GO:0006351	P:transcription, DNA-dependent
OCV3_prime_rep_c25549	DESeq;EdgeR;R	1210	943	1.283	16	943	0.016	8.52508262724	0.0671504077313594	0.0276252493147154
OCV3_prime_rep_c30600	DESeq;EdgeR;R	1938	852	2.274	36	852	0.042	15.0197721629	0.0701758736133291	0.0439413195757397	sp|P17407|21KD_DAUCA	P17407	21 kDa protein	GO:0004857	F:enzyme inhibitor activity	GO:0030599	F:pectinesterase activity	GO:0043086	P:negative regulation of catalytic activity
OCV3_prime_rep_c43135	DESeq;EdgeR;R	1165	486	2.397	11	486	0.022	14.235262466	0.0431089777414027	0.0185267550336124	sp|Q7F9K4|BGL10_ORYSJ	Q7F9K4	Beta-glucosidase 10	GO:0008422	F:beta-glucosidase activity	GO:0043169	F:cation binding	GO:0005975	P:carbohydrate metabolic process
OCV3_prime_rep_c52576	DESeq;EdgeR;R	25	527	0.047	1561	527	2.962	18.0706621795	0.0384264555527524	0.025590934428795	sp|Q93X17|SNAK2_SOLTU	Q93X17	Snakin-2	GO:0005618	C:cell wall	GO:0005576	C:extracellular region	GO:0006952	P:defense response
OCV4_c23386	DESeq;EdgeR;R	1454	993	1.464	17	993	0.017	9.78963471117	0.0454169344749856	0.0230612068341927
OCV4_c28958	DESeq;EdgeR;R	2745	1311	2.093	46	1311	0.035	14.7031625645	0.0418615363150841	0.0369133326294281	sp|Q93YW8|GDL65_ARATH	Q93YW8	GDSL esterase/lipase At4g18970	GO:0005576	C:extracellular region	GO:0016788	F:hydrolase activity, acting on ester bonds	GO:0016042	P:lipid catabolic process
OCV4_c29148	DESeq;EdgeR;R	1049	704	1.49	20	704	0.028	9.55667743756	0.126346796182845	0.0476919139377997
OCV4_rep_c11256	DESeq;EdgeR;R	1102	889	1.239	10	889	0.011	8.10954134689	0.0437459519758644	0.0180171954866851
OCV4_rep_c11332	DESeq;EdgeR;R	1337	898	1.488	24	898	0.026	9.89336804012	0.0918234412102561	0.0423092474826301	sp|P33081|AX15A_SOYBN	P33081	Auxin-induced protein 15A	GO:0009734	P:auxin mediated signaling pathway
OCV4_rep_c17710	DESeq;EdgeR;R	1143	893	1.279	13	893	0.014	8.40708519787	0.0571417234648705	0.0235335448740034	sp|P46690|GASA4_ARATH	P46690	Gibberellin-regulated protein 4	GO:0005576	C:extracellular region	GO:0045454	P:cell redox homeostasis	GO:0009740	P:gibberellic acid mediated signaling pathway
OCV4_rep_c22806	DESeq;EdgeR;R	1563	992	1.575	22	992	0.022	10.5712257817	0.0562165335133917	0.0287845102710684	sp|Q9C615|SYP24_ARATH	Q9C615	Putative syntaxin-24	GO:0016020	C:membrane	GO:0015031	P:protein transport	GO:0016192	P:vesicle-mediated transport
OCV4_rep_c2287	DESeq;EdgeR;R	2530	1500	1.686	46	1500	0.03	12.0954312711	0.0528363004005355	0.0423092474826301	sp|Q39088|DOF34_ARATH	Q39088	Dof zinc finger protein DOF3.4	GO:0005634	C:nucleus	GO:0003677	F:DNA binding	GO:0046872	F:metal ion binding	GO:0003700	F:sequence-specific DNA binding transcription factor activity	GO:0008270	F:zinc ion binding	GO:0042545	P:cell wall modification	GO:0045787	P:positive regulation of cell cycle	GO:0045893	P:positive regulation of transcription, DNA-dependent	GO:0009733	P:response to auxin stimulus	GO:0009751	P:response to salicylic acid stimulus	GO:0006351	P:transcription, DNA-dependent
OCV4_rep_c25643	DESeq;EdgeR;R	2499	2216	1.127	48	2216	0.021	8.54402137663	0.0587931093205749	0.045512661287689	sp|Q6Z8L2|LAC9_ORYSJ	Q6Z8L2	Putative laccase-9	GO:0048046	C:apoplast	GO:0005507	F:copper ion binding	GO:0052716	F:hydroquinone:oxygen oxidoreductase activity	GO:0046274	P:lignin catabolic process
OCV4_rep_c26195	DESeq;EdgeR;R	2430	1011	2.403	40	1011	0.039	16.2334413721	0.0456415844445548	0.0355501312947353
OCV4_rep_c26481	DESeq;EdgeR;R	2602	1921	1.354	40	1921	0.02	10.0083524115	0.0379697129916908	0.0316954824033953	sp|Q9C7Z9|SCP18_ARATH	Q9C7Z9	Serine carboxypeptidase-like 18	GO:0005576	C:extracellular region	GO:0004185	F:serine-type carboxypeptidase activity	GO:0006508	P:proteolysis
OCV4_rep_c29019	DESeq;EdgeR;R	50	1747	0.028	2146	1747	1.228	9.08204667002	0.0522583341877901	0.0432356015726111
OCV4_rep_c5238	DESeq;EdgeR;R	3136	550	5.701	59	550	0.107	35.1297040532	0.0451190857956302	0.0441693760915201
