# Supplementary material for: The oak gene expression atlas: insights into Fagaceae genome evolution and the discovery of genes regulated during bud dormancy release
Source: BMC Genomics. 2015 Feb 21;16(1):112. doi: 10.1186/s12864-015-1331-9 (PMC4350297; doi:10.1186/s12864-015-1331-9)
Supplement: Additional file 15: — List and annotation of 862 differentially expressed OCV3 contigs (663 contigs from OCV3-91 k and 199 contigs from OCV3-101 k) identified by at least two statistical methods (R statistics, EdgeR, and DESeq). [file 12864_2015_1331_MOESM15_ESM.xls]

## Sheet: AF 15
Additional file 15: List and annotation of 862 differentially expressed OCV3 contigs (663 contigs from OCV3-91k and 199 contigs from OCV3-101k) identified by at least two statistical methods (R statistics, EdgeR, and DESeq).
ContigID	BlastX annotation	OCV3 subset	ecodB	swB	Methods	R	DESeq_padj_FDR0.2	EdgeR_Pvalue_FDR0.05	XYL	RO	LE	CA	TAIR10_annot	Ptri_annot	SWI_annot	SWI_ID	Function	GO
Loc_10073_Tr_1/1_Conf_1.000_Len_4212	ppa019597m|PACid:17650726	OCV3-91k	1395.61044927089	0.235931482879049	DESeq;EdgeR	0.528946904657	0.0730931013958809	3.422330841983e-05	412.859747092172	15.7824379296021	17.1301464324229	160.539568905564	ATMG00860.1|PACid:19643681	Potri.016G096100.1|PACid:27013422	sp|Q99315|YG31B_YEAST	Q99315	Transposon Ty3-G Gag-Pol polyprotein	GO:0005737	C:cytoplasm	GO:0000943	C:retrotransposon nucleocapsid	GO:0004190	F:aspartic-type endopeptidase activity	GO:0005524	F:ATP binding	GO:0003677	F:DNA binding	GO:0003887	F:DNA-directed DNA polymerase activity	GO:0046872	F:metal ion binding	GO:0008233	F:peptidase activity	GO:0004540	F:ribonuclease activity	GO:0004523	F:ribonuclease H activity	GO:0003723	F:RNA binding	GO:0003964	F:RNA-directed DNA polymerase activity	GO:0008270	F:zinc ion binding	GO:0015074	P:DNA integration	GO:0006310	P:DNA recombination	GO:0006508	P:proteolysis
Loc_101_Tr_2/3_Conf_0.222_Len_1325	GSVIVT01022079001|PACid:17831000	OCV3-91k	10115.7012706017	1.65152038015334	EdgeR;R	10.3610812568	0.00319312275398819	2.66929137527728e-06	2940.74099857367	575.072582059878	608.46280127966	1112.96343624686	AT1G49760.2|PACid:19654866	Potri.002G124200.2|PACid:27023421	sp|P42731|PABP2_ARATH	P42731	Polyadenylate-binding protein 2	GO:0005829	C:cytosol	GO:0000166	F:nucleotide binding	GO:0003743	F:translation initiation factor activity	GO:0009651	P:response to salt stress
Loc_101548_Tr_1/1_Conf_1.000_Len_772	GSVIVT01008695001|PACid:17821257	OCV3-91k	9.89794644872968	94.8444561173777	DESeq;EdgeR	3.25045998645	0.0856990991914964	4.26550744577272e-05	0	14.796035559002	12.3337054313445	82.3493125474136	AT1G29510.1|PACid:19652624	Potri.017G043500.1|PACid:26985112	sp|P33083|AX6B_SOYBN	P33083	Auxin-induced protein 6B	GO:0009734	P:auxin mediated signaling pathway
Loc_101697_Tr_3/4_Conf_0.250_Len_554	ppa006596m|PACid:17642002	OCV3-91k	0	45.7707076785355	DESeq;EdgeR	1.94481914529	0.127655482371348	4.11344982768395e-05	21.2327869933117	2.9592071118004	2.05561757189074	257.861483734325	AT5G17230.2|PACid:19672547	Potri.002G056800.1|PACid:27024685	sp|Q9SSU8|PSY_DAUCA	Q9SSU8	Phytoene synthase, chloroplastic	GO:0009507	C:chloroplast	GO:0016767	F:geranylgeranyl-diphosphate geranylgeranyltransferase activity	GO:0016117	P:carotenoid biosynthetic process
Loc_10183_Tr_1/3_Conf_0.714_Len_1620	GSVIVT01027898001|PACid:17835161	OCV3-91k	0	48.130022507326	DESeq;EdgeR	0.873219083315	0.106963431052842	3.04384081424037e-05	17.6939891610931	201.226083602427	93.1879965923804	118.949007012931	AT2G33400.1|PACid:19638665	Potri.010G067300.2|PACid:26981319
Loc_102132_Tr_1/2_Conf_0.750_Len_1623	ppa019487m|PACid:17662983	OCV3-91k	0	34.4459965003411	DESeq;EdgeR	0.626755855399	0.179043752665666	7.50543094820821e-05	0	0	0	0	AT2G23060.1|PACid:19638686	Potri.010G144700.1|PACid:26982528
Loc_102319_Tr_1/1_Conf_1.000_Len_1142	POPTR_0005s10740.1|PACid:18208430	OCV3-91k	994.743618097333	0	DESeq;EdgeR	1.0785677394	0.0845566836773102	2.87663210858895e-05	182.837887997962	3.94560948240053	2.74082342918766	0	AT1G65770.1|PACid:19651970	Potri.005G105200.1|PACid:27030148	sp|Q9SHX9|FB72_ARATH	Q9SHX9	Putative F-box protein At1g65770	GO:2000083	P:negative regulation of L-ascorbic acid biosynthetic process
Loc_105742_Tr_1/3_Conf_0.500_Len_840	POPTR_0008s15780.1|PACid:18249551	OCV3-91k	15777.3266392751	8.49353338364576	EdgeR;R	17.1678500641	0.019190719341562	5.95623773636019e-05	12.9755920514683	0.493201185300067	1205.96230884257	24.1225258977272		Potri.008G158200.2|PACid:27039344
Loc_10820_Tr_4/6_Conf_0.400_Len_1222	Eucgr.H02629.2|PACid:23591952	OCV3-91k	643.366519167429	0	DESeq;EdgeR	0.636938597048	0.178789689788455	0.000100426575452693	89.6495450828716	12.8232308178017	67.1501740150976	68.2085215039183	AT3G25230.1|PACid:19661334	Potri.014G149400.2|PACid:27034821	sp|Q43207|FKB70_WHEAT	Q43207	70 kDa peptidyl-prolyl isomerase	GO:0003755	F:peptidyl-prolyl cis-trans isomerase activity	GO:0006457	P:protein folding	GO:0000413	P:protein peptidyl-prolyl isomerization	GO:0006950	P:response to stress
Loc_111909_Tr_1/5_Conf_0.636_Len_5284	ppa022498m|PACid:17650031	OCV3-91k	1469.84504763636	0.471862965758098	DESeq;EdgeR	0.45311675952	0.0681506241877726	3.04324647989405e-05	372.753371660361	82.3645979451111	71.946615016176	1.66362247570532	AT4G27190.1|PACid:19647635	Potri.017G103300.2|PACid:26984609	sp|Q9T048|DRL27_ARATH	Q9T048	Disease resistance protein At4g27190	GO:0043531	F:ADP binding	GO:0005524	F:ATP binding	GO:0017111	F:nucleoside-triphosphatase activity	GO:0006952	P:defense response
Loc_113016_Tr_2/2_Conf_0.667_Len_746	ppa008048m|PACid:17665082	OCV3-91k	4.94897322436484	64.6452263088594	DESeq;EdgeR	2.26807569291	0.121266156791062	5.19426871658771e-05	0	0.493201185300067	35.6307045794396	0.831811237852662	AT1G19640.1|PACid:19651720	Potri.014G168200.1|PACid:27032561	sp|A4GE69|XMT1_COFCA	A4GE69	7-methylxanthosine synthase 1	GO:0008168	F:methyltransferase activity	GO:0009820	P:alkaloid metabolic process
Loc_116193_Tr_1/1_Conf_1.000_Len_658	ppb006257m|PACid:17668501	OCV3-91k	0	38.9286946750431	DESeq;EdgeR	1.47265424627	0.158621595279608	5.97880857175307e-05	0	0	102.09567273724	0	AT5G33370.1|PACid:19672165	Potri.013G051000.1|PACid:26993426	sp|Q8LB81|GDL79_ARATH	Q8LB81	GDSL esterase/lipase At5g33370	GO:0005576	C:extracellular region	GO:0016788	F:hydrolase activity, acting on ester bonds	GO:0016042	P:lipid catabolic process
Loc_116255_Tr_2/3_Conf_0.333_Len_542	GSVIVT01032015001|PACid:17838063	OCV3-91k	29.6938393461891	155.714778700172	DESeq;EdgeR	6.90131881179	0.0909663286168715	9.09308018619649e-05	0	0	11.6484995740475	1.66362247570532	AT5G36890.2|PACid:19670189	Potri.T177800.1|PACid:27027183	sp|A2SY66|VICHY_VICSN	A2SY66	Vicianin hydrolase	GO:0043169	F:cation binding	GO:0004553	F:hydrolase activity, hydrolyzing O-glycosyl compounds	GO:0050392	F:vicianin beta-glucosidase activity	GO:0016052	P:carbohydrate catabolic process
Loc_116259_Tr_1/4_Conf_0.750_Len_1225	ppa010935m|PACid:17644154	OCV3-91k	12223.9638641812	2.83117779454859	EdgeR;R	13.5007997972	0.00506399584007849	6.10135937456014e-06	565.028053877572	2.46600592650033	546.109068265641	0.831811237852662	AT4G25480.1|PACid:19647345	Potri.012G134100.1|PACid:27049585	sp|Q9M0L0|DRE1A_ARATH	Q9M0L0	Dehydration-responsive element-binding protein 1A	GO:0005634	C:nucleus	GO:0003677	F:DNA binding	GO:0003700	F:sequence-specific DNA binding transcription factor activity	GO:0009631	P:cold acclimation	GO:0009414	P:response to water deprivation	GO:0006351	P:transcription, DNA-dependent
Loc_116329_Tr_1/1_Conf_1.000_Len_625	POPTR_0001s23460.1|PACid:18237443	OCV3-91k	0	39.6364891236802	DESeq;EdgeR	1.58266467309	0.150477244840266	5.46684679764938e-05	0	0	18.5005581470167	0	AT2G44480.1|PACid:19642852	Potri.001G227400.4|PACid:27041938	sp|O64882|BGL17_ARATH	O64882	Beta-glucosidase 17	GO:0008422	F:beta-glucosidase activity	GO:0043169	F:cation binding	GO:0005975	P:carbohydrate metabolic process
Loc_116423_Tr_1/1_Conf_1.000_Len_573	Eucgr.H00015.1|PACid:23589330	OCV3-91k	0	71.4872393123518	DESeq;EdgeR	2.09307469425	0.10883185920537	3.13242354353101e-05	0	0	7.53726443026606	0		Potri.017G010500.1|PACid:26984183
Loc_116582_Tr_1/2_Conf_0.800_Len_1980	GSVIVT01011219001|PACid:17823149	OCV3-91k	757.192903327821	0	DESeq;EdgeR	0.536649080883	0.125139311252906	5.27873638842337e-05	50.7227689284668	5.42521303830073	11.6484995740475	4.15905618926331	AT3G18670.1|PACid:19660212	Potri.005G057900.1|PACid:27028480
Loc_117_Tr_2/4_Conf_0.556_Len_1454	POPTR_0014s04080.1|PACid:18223994	OCV3-91k	1915.25263782919	1.65152038015334	DESeq;EdgeR	1.84697436116	0.187266075589589	0.000352659634691591	217.046267042742	85.3238050569115	88.391555591302	325.238194000391	AT1G54330.1|PACid:19654842	Potri.014G041300.6|PACid:27034849	sp|Q93VY3|NAC72_ARATH	Q93VY3	NAC domain-containing protein 72	GO:0005634	C:nucleus	GO:0003677	F:DNA binding	GO:0006355	P:regulation of transcription, DNA-dependent	GO:0006351	P:transcription, DNA-dependent
Loc_117055_Tr_1/2_Conf_0.750_Len_1263	Eucgr.G02497.1|PACid:23588133	OCV3-91k	4.94897322436484	64.1733633431013	DESeq;EdgeR	1.3791529417	0.13151664992812	5.85935952738496e-05	1.17959927740621	0	4.7964410010784	0	AT1G14220.1|PACid:19655787	Potri.010G168700.1|PACid:26980962	sp|P80022|RNLE_SOLLC	P80022	Extracellular ribonuclease LE	GO:0005618	C:cell wall	GO:0005615	C:extracellular space	GO:0033897	F:ribonuclease T2 activity	GO:0003723	F:RNA binding	GO:0090305	P:nucleic acid phosphodiester bond hydrolysis	GO:0006950	P:response to stress
Loc_11975_Tr_1/4_Conf_0.625_Len_1707	POPTR_0012s07700.1|PACid:18230226	OCV3-91k	0	56.6235558909718	DESeq;EdgeR	0.985774098654	0.078465242819304	1.94635258191928e-05	7.07759566443723	13.8096331884019	9.59288200215681	14.1407910434953	AT3G48160.1|PACid:19661176	Potri.012G075300.1|PACid:27050647	sp|Q8LSZ4|E2FE_ARATH	Q8LSZ4	E2F transcription factor-like E2FE	GO:0005634	C:nucleus	GO:0005667	C:transcription factor complex	GO:0003677	F:DNA binding	GO:0003700	F:sequence-specific DNA binding transcription factor activity	GO:0042023	P:DNA endoreduplication	GO:0032876	P:negative regulation of DNA endoreduplication	GO:0006351	P:transcription, DNA-dependent
Loc_120596_Tr_1/1_Conf_1.000_Len_1772	ppa023406m|PACid:17640658	OCV3-91k	0	52.1408577162698	DESeq;EdgeR	0.855910502642	0.0945787339699925	2.61281714502892e-05	0	0	26.0378225772828	0	AT1G14430.1|PACid:19656721	Potri.001G083600.1|PACid:27043497	sp|I1S2N3|GAOA_GIBZE	I1S2N3	Galactose oxidase	GO:0005576	C:extracellular region	GO:0045480	F:galactose oxidase activity	GO:0046872	F:metal ion binding	GO:0007155	P:cell adhesion
Loc_121475_Tr_1/2_Conf_0.750_Len_1995	POPTR_0017s05400.1|PACid:18210124	OCV3-91k	1395.61044927089	0.471862965758098	DESeq;EdgeR	1.01489173109	0.116871738732816	8.36889202636549e-05	0	0.986402370600133	15.0745288605321	0.831811237852662	AT2G44930.1|PACid:19641533	Potri.017G019400.1|PACid:26984311	sp|Q9SD53|Y3720_ARATH	Q9SD53	UPF0481 protein At3g47200	GO:0016021	C:integral to membrane	GO:0005886	C:plasma membrane
Loc_122805_Tr_3/3_Conf_0.600_Len_1202	ppa010852m|PACid:17642776	OCV3-91k	4.94897322436484	65.1170892746175	DESeq;EdgeR	1.51735610562	0.119503006675449	5.0845176051405e-05	0	0.493201185300067	0.685205857296915	0	AT3G20395.1|PACid:19661788	Potri.001G430400.1|PACid:27047366	sp|Q8GT75|NIP1_ARATH	Q8GT75	NEP1-interacting protein 1	GO:0009535	C:chloroplast thylakoid membrane	GO:0016021	C:integral to membrane	GO:0046872	F:metal ion binding	GO:0008270	F:zinc ion binding
Loc_12366_Tr_2/2_Conf_0.714_Len_1095	POPTR_0017s11940.1|PACid:18209504	OCV3-91k	9.89794644872968	100.034948740717	DESeq;EdgeR	2.42036881318	0.0852144974137364	4.23453173196759e-05	5.89799638703103	6.90481659420093	27.4082342918766	24.1225258977272	AT5G15230.2|PACid:19667155	Potri.017G083000.1|PACid:26984806	sp|P46690|GASA4_ARATH	P46690	Gibberellin-regulated protein 4	GO:0005576	C:extracellular region	GO:0045454	P:cell redox homeostasis	GO:0009740	P:gibberellic acid mediated signaling pathway
Loc_124192_Tr_1/1_Conf_1.000_Len_365	Eucgr.F03362.1|PACid:23584431	OCV3-91k	0	68.1841985520451	DESeq;EdgeR	4.25409344156	0.0584723743856764	1.2437839303924e-05	0	146.97395321942	2.74082342918766	42.4223731304858	AT4G10265.1|PACid:19644194	Potri.019G116900.1|PACid:27027001
Loc_12523_Tr_25/31_Conf_0.446_Len_3150	POPTR_0019s10290.1|PACid:18219323	OCV3-91k	19.7958928974594	96.9678394632891	DESeq;EdgeR	0.899957946903	0.178125502282927	0.000170823612850768	5.89799638703103	64.6093552743087	32.204675292955	323.574571524686	AT3G14470.1|PACid:19659945	Potri.019G074300.1|PACid:27026588	sp|Q7XA39|RGA4_SOLBU	Q7XA39	Putative disease resistance protein RGA4	GO:0043531	F:ADP binding	GO:0005524	F:ATP binding	GO:0006952	P:defense response
Loc_12818_Tr_8/10_Conf_0.143_Len_937	ppa019056m|PACid:17667484	OCV3-91k	1563.87553889929	1.17965741439524	DESeq;EdgeR	1.97232850379	0.193796506368829	0.000260894772799754	254.79344391974	0.986402370600133	6.16685271567223	4.99086742711597	AT5G65005.1|PACid:19669430
Loc_129864_Tr_1/3_Conf_0.500_Len_1005	AT2G43370.1|PACid:19639497	OCV3-91k	653.264465616159	0	DESeq;EdgeR	0.775742145828	0.172438904658881	9.41041527890569e-05	117.959927740621	1.97280474120027	6.85205857296915	0	AT2G43370.1|PACid:19639497	Potri.017G033400.2|PACid:26983624
Loc_13023_Tr_1/4_Conf_0.500_Len_1020	ppa014086m|PACid:17666630	OCV3-91k	326.63223280808	679.954533657419	DESeq;R	18.644195893	0.0735844660809918	0.000598250130877453	764.380331759221	721.060132908698	130.189112886414	1573.78686201724	AT5G59845.1|PACid:19672977	Potri.014G020100.1|PACid:27032154	sp|Q948Z4|SNAK1_SOLTU	Q948Z4	Snakin-1	GO:0005618	C:cell wall	GO:0005576	C:extracellular region	GO:0006952	P:defense response
Loc_132366_Tr_1/1_Conf_1.000_Len_942	Eucgr.L02216.1|PACid:23606980	OCV3-91k	1281.78406511049	0.235931482879049	DESeq;EdgeR	1.74416378352	0.0909663286168715	4.58054091515279e-05	418.757743479203	1.97280474120027	9.59288200215681	0	AT3G18960.1|PACid:19660236	Potri.004G230100.2|PACid:26989844	sp|Q84R27|Y3896_ARATH	Q84R27	B3 domain-containing protein At3g18960	GO:0005634	C:nucleus	GO:0003677	F:DNA binding	GO:0006355	P:regulation of transcription, DNA-dependent	GO:0006351	P:transcription, DNA-dependent
Loc_132539_Tr_1/1_Conf_1.000_Len_2018	POPTR_0017s03710.1|PACid:18210284	OCV3-91k	821.529555244564	0	DESeq;EdgeR	0.581697345081	0.106963431052842	4.11344982768395e-05	123.857924127652	19.7280474120027	23.982205005392	0	AT5G48380.1|PACid:19672369	Potri.T075600.1|PACid:26988953	sp|Q9ASS4|Y5838_ARATH	Q9ASS4	Probably inactive leucine-rich repeat receptor-like protein kinase At5g48380	GO:0016021	C:integral to membrane	GO:0005886	C:plasma membrane	GO:0009506	C:plasmodesma	GO:0005524	F:ATP binding	GO:0004672	F:protein kinase activity	GO:0042742	P:defense response to bacterium	GO:0060548	P:negative regulation of cell death	GO:0031348	P:negative regulation of defense response
Loc_132867_Tr_3/7_Conf_0.647_Len_2669	ppa021299m|PACid:17649511	OCV3-91k	722.550090757267	0	DESeq;EdgeR	0.392914382483	0.135247544578178	6.08895611360557e-05	20.0531877159055	0	0	0	AT3G16030.1|PACid:19662927	Potri.001G441400.1|PACid:27043785	sp|Q9LW83|CE101_ARATH	Q9LW83	G-type lectin S-receptor-like serine/threonine-protein kinase CES101	GO:0016021	C:integral to membrane	GO:0044459	C:plasma membrane part	GO:0005524	F:ATP binding	GO:0005516	F:calmodulin binding	GO:0004674	F:protein serine/threonine kinase activity
Loc_132868_Tr_1/1_Conf_1.000_Len_655	AT1G60420.1|PACid:19656960	OCV3-91k	5325.09518941657	0.471862965758098	EdgeR;R	8.74382189521	0.00568960605945751	1.25082798674428e-06	1859.04846119218	5.42521303830073	13.0189112886414	0	AT1G60420.1|PACid:19656960	Potri.010G059900.1|PACid:26978731	sp|O80763|NRX1_ARATH	O80763	Probable nucleoredoxin 1	GO:0005829	C:cytosol	GO:0047134	F:protein-disulfide reductase activity	GO:0045454	P:cell redox homeostasis	GO:0009860	P:pollen tube growth	GO:0010183	P:pollen tube guidance	GO:0080092	P:regulation of pollen tube growth	GO:0046686	P:response to cadmium ion
Loc_132925_Tr_1/1_Conf_1.000_Len_1058	sp|P05547|TNNI_PONLE	OCV3-91k	1197.65152029629	0	DESeq;EdgeR	1.47677449367	0.0536505056533126	1.45898939799653e-05	1.17959927740621	0	0	0			sp|P36188|TNNI_DROME	P36188	Troponin I	GO:0005861	C:troponin complex	GO:0003779	F:actin binding	GO:0048738	P:cardiac muscle tissue development	GO:0046716	P:muscle cell homeostasis	GO:0007399	P:nervous system development	GO:0000280	P:nuclear division	GO:0045214	P:sarcomere organization	GO:0007519	P:skeletal muscle tissue development
Loc_132926_Tr_1/1_Conf_1.000_Len_336	sp|Q9VMU4|RL37A_DROME	OCV3-91k	796.78468912274	0	DESeq;EdgeR	2.5734894421	0.11180682742999	4.38687093275314e-05	0	0	0	0	AT3G60245.1|PACid:19659922	Potri.002G140100.2|PACid:27023040	sp|Q9VMU4|RL37A_DROME	Q9VMU4	60S ribosomal protein L37a	GO:0005840	C:ribosome	GO:0046872	F:metal ion binding	GO:0003735	F:structural constituent of ribosome	GO:0000022	P:mitotic spindle elongation	GO:0006412	P:translation
Loc_132936_Tr_1/1_Conf_1.000_Len_1557	sp|P30617|LEC_GALNI	OCV3-91k	9452.53885853685	0	EdgeR;R	8.39653127738	0.000223842828021704	4.84569672756245e-08	2.35919855481241	0	0	0			sp|P30617|LEC_GALNI	P30617	Mannose-specific lectin	GO:0005576	C:extracellular region	GO:0005537	F:mannose binding
Loc_132965_Tr_4/5_Conf_0.545_Len_816	POPTR_0007s02770.1|PACid:18243641	OCV3-91k	668.111385289254	0	DESeq;EdgeR	0.961665975103	0.163689799188152	8.47156285588266e-05	4.71839710962482	0	2.74082342918766	0	AT1G22130.1|PACid:19651829	Potri.007G120000.1|PACid:27014762
Loc_133022_Tr_1/1_Conf_1.000_Len_2260	sp|Q9GPH3|ATFC_BOMMO	OCV3-91k	1291.68201155922	0	DESeq;EdgeR	0.834328351475	0.0449512647057746	1.1697682324367e-05	0	0	0	0			sp|Q9GPH3|ATFC_BOMMO	Q9GPH3	Activating transcription factor of chaperone	GO:0005634	C:nucleus	GO:0043565	F:sequence-specific DNA binding	GO:0003700	F:sequence-specific DNA binding transcription factor activity	GO:0006986	P:response to unfolded protein	GO:0006351	P:transcription, DNA-dependent
Loc_133075_Tr_1/1_Conf_1.000_Len_461	sp|Q9W334|RS28_DROME	OCV3-91k	861.121341039482	0	DESeq;EdgeR	2.16025306245	0.0945708092043778	3.47158185233628e-05	0	0	0	0	AT5G03850.1|PACid:19669843	Potri.008G013200.1|PACid:27037939	sp|Q9W334|RS28_DROME	Q9W334	40S ribosomal protein S28	GO:0022627	C:cytosolic small ribosomal subunit	GO:0005811	C:lipid particle	GO:0003735	F:structural constituent of ribosome	GO:0006407	P:rRNA export from nucleus	GO:0006412	P:translation
Loc_133166_Tr_1/1_Conf_1.000_Len_1623	sp|P41996|CPG2_CAEEL	OCV3-91k	846.274421366388	0	DESeq;EdgeR	0.705422712777	0.105805672371206	3.98539162368351e-05	0	0	0	0			sp|O76217|PE1_ANOGA	O76217	Peritrophin-1	GO:0005576	C:extracellular region	GO:0008061	F:chitin binding	GO:0006030	P:chitin metabolic process
Loc_133192_Tr_1/1_Conf_1.000_Len_861	sp|P62752|RL23A_RAT	OCV3-91k	1306.52893123232	0	DESeq;EdgeR	1.91245365398	0.0446533798478174	1.15801885284212e-05	0	0	0	0	AT3G55280.2|PACid:19659109	Potri.008G050200.5|PACid:27037051	sp|P62752|RL23A_RAT	P62752	60S ribosomal protein L23a	GO:0005634	C:nucleus	GO:0005840	C:ribosome	GO:0031932	C:TORC2 complex	GO:0000166	F:nucleotide binding	GO:0019843	F:rRNA binding	GO:0003735	F:structural constituent of ribosome	GO:0006412	P:translation
Loc_133225_Tr_1/1_Conf_1.000_Len_480	sp|Q9GNE2|RL23_AEDAE	OCV3-91k	1123.41692193082	0.235931482879049	DESeq;EdgeR	2.70759234936	0.117649385519583	6.49257941126309e-05	1.17959927740621	0	0	0.831811237852662	AT3G04400.1|PACid:19661876	Potri.008G171200.2|PACid:27039233	sp|Q9GNE2|RL23_AEDAE	Q9GNE2	60S ribosomal protein L23	GO:0005840	C:ribosome	GO:0003735	F:structural constituent of ribosome	GO:0006412	P:translation
Loc_133236_Tr_1/1_Conf_1.000_Len_1520	sp|P82147|L2EFL_DROME	OCV3-91k	1088.77410936027	0	DESeq;EdgeR	0.99188398175	0.0641276239100199	1.85481670432725e-05	0	0	0	0			sp|P82147|L2EFL_DROME	P82147	Protein lethal(2)essential for life	GO:0007275	P:multicellular organismal development	GO:0010998	P:regulation of translational initiation by eIF2 alpha phosphorylation
Loc_133252_Tr_1/1_Conf_1.000_Len_321	sp|Q7KF90|RL31_SPOFR	OCV3-91k	1177.85562739883	0	DESeq;EdgeR	3.97435894681	0.0541835323160308	1.47508592710065e-05	0	0	0	0	AT4G26230.1|PACid:19648929	Potri.009G064100.1|PACid:26986785	sp|Q7KF90|RL31_SPOFR	Q7KF90	60S ribosomal protein L31	GO:0005840	C:ribosome	GO:0003735	F:structural constituent of ribosome	GO:0006412	P:translation
Loc_133306_Tr_1/1_Conf_1.000_Len_1227	ppa010595m|PACid:17661070	OCV3-91k	1118.46794870645	0.235931482879049	DESeq;EdgeR	1.22696210017	0.115878572760779	6.34410280684329e-05	0	0	0.685205857296915	0	AT4G18960.1|PACid:19647337	Potri.004G064300.1|PACid:26992233	sp|Q40872|AG_PANGI	Q40872	Floral homeotic protein AGAMOUS	GO:0005634	C:nucleus	GO:0003677	F:DNA binding	GO:0003700	F:sequence-specific DNA binding transcription factor activity	GO:0006351	P:transcription, DNA-dependent
Loc_133355_Tr_1/1_Conf_1.000_Len_2238	sp|Q960W6|FACR3_DROME	OCV3-91k	1009.59053777043	0	DESeq;EdgeR	0.649138804966	0.0735964073879231	2.35002614105847e-05	1.17959927740621	0	0	0	AT3G44550.1|PACid:19663402	Potri.019G075200.1|PACid:27026648	sp|Q960W6|FACR3_DROME	Q960W6	Putative fatty acyl-CoA reductase CG8306	GO:0016021	C:integral to membrane	GO:0005777	C:peroxisome	GO:0080019	F:fatty-acyl-CoA reductase (alcohol-forming) activity	GO:0050062	F:long-chain-fatty-acyl-CoA reductase activity	GO:0000166	F:nucleotide binding	GO:0010025	P:wax biosynthetic process
Loc_133363_Tr_1/1_Conf_1.000_Len_861	ppa001944m|PACid:17641371	OCV3-91k	1103.62102903336	0	DESeq;EdgeR	1.54025447589	0.0689480783839285	2.09555316100805e-05	188.735884384993	168.674805372623	100.04005516535	1.66362247570532	AT5G24320.1|PACid:19665828	Potri.003G144400.4|PACid:26996865
Loc_133371_Tr_1/1_Conf_1.000_Len_519	sp|Q962Q5|RS25_SPOFR	OCV3-91k	1717.2937088546	0.235931482879049	DESeq;EdgeR	3.85008307848	0.0499747512782128	2.05022756257439e-05	0	0	0.685205857296915	0	AT2G21580.2|PACid:19641483	Potri.004G157200.1|PACid:26990698	sp|Q962Q5|RS25_SPOFR	Q962Q5	40S ribosomal protein S25	GO:0005840	C:ribosome
Loc_133374_Tr_1/2_Conf_0.667_Len_1628	sp|Q6P823|H33_XENTR	OCV3-91k	885.866207161307	0	DESeq;EdgeR	0.748493911713	0.0925108256100297	3.36978076636764e-05	0	0	0	0	AT5G10390.1|PACid:19672502	Potri.001G016900.1|PACid:27043178	sp|Q6P823|H33_XENTR	Q6P823	Histone H3.3	GO:0000786	C:nucleosome	GO:0005634	C:nucleus	GO:0003677	F:DNA binding	GO:0006334	P:nucleosome assembly
Loc_133395_Tr_1/1_Conf_1.000_Len_790	sp|Q9U505|AT5G_MANSE	OCV3-91k	1088.77410936027	0	DESeq;EdgeR	1.72189139634	0.0646087061556908	1.87714237481747e-05	0	0	0	0			sp|Q9U505|AT5G_MANSE	Q9U505	ATP synthase lipid-binding protein, mitochondrial	GO:0016021	C:integral to membrane	GO:0031966	C:mitochondrial membrane	GO:0045263	C:proton-transporting ATP synthase complex, coupling factor F(o)	GO:0015078	F:hydrogen ion transmembrane transporter activity	GO:0008289	F:lipid binding	GO:0015991	P:ATP hydrolysis coupled proton transport	GO:0015986	P:ATP synthesis coupled proton transport
Loc_133405_Tr_1/1_Conf_1.000_Len_1493	sp|P62154|CALM_LOCMI	OCV3-91k	613.67267982124	0	DESeq;EdgeR	0.571631202127	0.165515491529744	8.64879220433209e-05	0	0	0	0	AT3G43810.1|PACid:19659055	Potri.001G222200.4|PACid:27047589	sp|P62154|CALM_LOCMI	P62154	Calmodulin	GO:0005509	F:calcium ion binding
Loc_133410_Tr_1/1_Conf_1.000_Len_879	sp|P06742|MLC1_DROME	OCV3-91k	722.550090757267	0	DESeq;EdgeR	1.04999876451	0.128891411860964	5.66419214433096e-05	0	0	0	0	AT5G37780.1|PACid:19668782	Potri.009G021500.1|PACid:26987542	sp|P06742|MLC1_DROME	P06742
Loc_133475_Tr_1/1_Conf_1.000_Len_2002	sp|Q5R5C9|SCPDL_PONAB	OCV3-91k	1222.39638641812	0.471862965758098	DESeq;EdgeR	0.872546017621	0.0968620159119731	5.0845176051405e-05	1.17959927740621	0	0	0	AT5G39410.1|PACid:19672229	Potri.004G126100.1|PACid:26989966	sp|Q5R5C9|SCPDL_PONAB	Q5R5C9	Saccharopine dehydrogenase-like oxidoreductase	GO:0000166	F:nucleotide binding	GO:0016491	F:oxidoreductase activity
Loc_133490_Tr_1/1_Conf_1.000_Len_2171	sp|Q6IFY7|RTN1A_XENLA	OCV3-91k	732.448037205997	0	DESeq;EdgeR	0.485279923481	0.127655482371348	5.56432980046053e-05	0	0	0	0	AT2G46170.1|PACid:19641167	Potri.001G097700.4|PACid:27040841	sp|Q6IFY7|RTN1A_XENLA	Q6IFY7	Reticulon-1-A	GO:0005789	C:endoplasmic reticulum membrane	GO:0016021	C:integral to membrane	GO:0005634	C:nucleus
Loc_133554_Tr_1/1_Conf_1.000_Len_478	sp|P45589|CU12_HYACE	OCV3-91k	3657.29121280562	0.707794448637147	EdgeR;R	8.82767186039	0.0157842603860808	6.05530577233963e-06	0	0	0	0			sp|P45589|CU12_HYACE	P45589	Flexible cuticle protein 12	GO:0042302	F:structural constituent of cuticle
Loc_133574_Tr_1/1_Conf_1.000_Len_1268	sp|Q9XZ71|TNNT_PERAM	OCV3-91k	1212.49843996939	0	DESeq;EdgeR	1.25230997461	0.0547243811748613	1.49142493825595e-05	0	0	0	0			sp|P19351|TNNT_DROME	P19351
Loc_133598_Tr_1/1_Conf_1.000_Len_1815	sp|P08991|H2AV_STRPU	OCV3-91k	786.88674267401	0	DESeq;EdgeR	0.616408923496	0.113081958072872	4.45907091518818e-05	0	0	0	0	AT1G52740.1|PACid:19653604	Potri.018G032100.1|PACid:27010687	sp|P08991|H2AV_STRPU	P08991	Histone H2A.V	GO:0000786	C:nucleosome	GO:0005634	C:nucleus	GO:0003677	F:DNA binding	GO:0006334	P:nucleosome assembly
Loc_133673_Tr_1/1_Conf_1.000_Len_1896	sp|P41073|PEP_DROME	OCV3-91k	772.039823000915	0	DESeq;EdgeR	0.569339929812	0.120969603897592	5.01271574519603e-05	0	0	0	0			sp|P41073|PEP_DROME	P41073	Zinc finger protein on ecdysone puffs	GO:0071013	C:catalytic step 2 spliceosome	GO:0005694	C:chromosome	GO:0005875	C:microtubule associated complex	GO:0071011	C:precatalytic spliceosome	GO:0046872	F:metal ion binding	GO:0003697	F:single-stranded DNA binding	GO:0003727	F:single-stranded RNA binding	GO:0008270	F:zinc ion binding	GO:0000398	P:mRNA splicing, via spliceosome	GO:0048024	P:regulation of mRNA splicing, via spliceosome
Loc_133704_Tr_1/1_Conf_1.000_Len_1296	sp|Q9IA79|BI1_PAROL	OCV3-91k	786.88674267401	0	DESeq;EdgeR	0.812763899674	0.11585261478551	4.6083945371721e-05	0	0	0	0	AT5G47120.1|PACid:19668586	Potri.001G151800.1|PACid:27048510	sp|Q9IA79|BI1_PAROL	Q9IA79	Probable Bax inhibitor 1	GO:0005789	C:endoplasmic reticulum membrane	GO:0016021	C:integral to membrane	GO:0006915	P:apoptotic process	GO:0043066	P:negative regulation of apoptotic process	GO:0006986	P:response to unfolded protein
Loc_133736_Tr_1/1_Conf_1.000_Len_745	sp|P14318|MP20_DROME	OCV3-91k	836.376474917658	0	DESeq;EdgeR	1.40492685167	0.0999872044394233	3.74507947640097e-05	1.17959927740621	0	0	0		Potri.002G201000.1|PACid:27022901	sp|P14318|MP20_DROME	P14318	Muscle-specific protein 20	GO:0003779	F:actin binding	GO:0007155	P:cell adhesion	GO:0007520	P:myoblast fusion	GO:0008360	P:regulation of cell shape
Loc_133779_Tr_1/1_Conf_1.000_Len_500	sp|P45842|RL34_AEDAL	OCV3-91k	1143.21281482828	0	DESeq;EdgeR	2.60738996998	0.0612858689253138	1.72816471713735e-05	0	0	0	0	AT1G26880.1|PACid:19654796	Potri.012G108400.1|PACid:27050929	sp|P45842|RL34_AEDAL	P45842	60S ribosomal protein L34	GO:0005840	C:ribosome	GO:0003735	F:structural constituent of ribosome	GO:0006412	P:translation
Loc_133814_Tr_1/1_Conf_1.000_Len_794	sp|P48375|FKB12_DROME	OCV3-91k	638.417545943065	0	DESeq;EdgeR	0.988427336723	0.163689799188152	8.47156285588266e-05	0	0	0	0	AT3G25230.1|PACid:19661334	Potri.014G149400.3|PACid:27034823	sp|P48375|FKB12_DROME	P48375	12 kDa FK506-binding protein	GO:0005737	C:cytoplasm	GO:0016020	C:membrane	GO:0005528	F:FK506 binding	GO:0003755	F:peptidyl-prolyl cis-trans isomerase activity	GO:0006457	P:protein folding	GO:0006974	P:response to DNA damage stimulus
Loc_133822_Tr_1/1_Conf_1.000_Len_385	sp|Q9VXX8|RL371_DROME	OCV3-91k	1113.51897548209	0	DESeq;EdgeR	3.20438659175	0.061775519608049	1.76903777158512e-05	0	0	0	0	AT1G52300.1|PACid:19656996	Potri.001G183200.2|PACid:27048204	sp|Q962S7|RL37_SPOFR	Q962S7	60S ribosomal protein L37	GO:0005840	C:ribosome	GO:0046872	F:metal ion binding	GO:0019843	F:rRNA binding	GO:0003735	F:structural constituent of ribosome	GO:0006412	P:translation
Loc_133832_Tr_1/2_Conf_0.750_Len_2035	sp|Q6PCR6|ZFR_DANRE	OCV3-91k	1380.76352959779	0	DESeq;EdgeR	0.960637467235	0.040541142908762	1.01888527883328e-05	0	0.986402370600133	3.42602928648457	0			sp|Q6PCR6|ZFR_DANRE	Q6PCR6	Zinc finger RNA-binding protein	GO:0005737	C:cytoplasm	GO:0005634	C:nucleus	GO:0003677	F:DNA binding	GO:0003723	F:RNA binding	GO:0008270	F:zinc ion binding	GO:0007275	P:multicellular organismal development
Loc_133852_Tr_1/1_Conf_1.000_Len_1091	sp|P53777|MLP1_DROME	OCV3-91k	1123.41692193082	0	DESeq;EdgeR	1.33128029524	0.0619650277498664	1.78996817588689e-05	0	0	0	0	AT3G55770.6|PACid:19661950	Potri.015G072400.1|PACid:27018686	sp|P53777|MLP1_DROME	P53777	Muscle LIM protein 1	GO:0005737	C:cytoplasm	GO:0005634	C:nucleus	GO:0046872	F:metal ion binding	GO:0008270	F:zinc ion binding	GO:0030154	P:cell differentiation	GO:0007517	P:muscle organ development	GO:0060537	P:muscle tissue development
Loc_133888_Tr_1/1_Conf_1.000_Len_2690	Eucgr.E00393.1|PACid:23577118	OCV3-91k	1163.00870772574	0	DESeq;EdgeR	0.642691389057	0.0563298873745506	1.57692339542351e-05	232.381057649022	8.38442015010113	11.6484995740475	0	AT5G37620.1|PACid:19666042	Potri.004G172400.1|PACid:26992774
Loc_133913_Tr_3/3_Conf_0.778_Len_1184	POPTR_0007s13320.1|PACid:18243348	OCV3-91k	1984.5382629703	5.66235558909718	DESeq;EdgeR	2.16766324401	0.167085560624554	0.000265623424872097	121.498725572839	12.3300296325017	21.2413815762044	0.831811237852662	AT3G50940.1|PACid:19660807	Potri.008G177200.1|PACid:27039878	sp|Q54DY9|BCS1B_DICDI	Q54DY9	Probable mitochondrial chaperone BCS1-B	GO:0016021	C:integral to membrane	GO:0005743	C:mitochondrial inner membrane	GO:0005739	C:mitochondrion	GO:0005524	F:ATP binding	GO:0016887	F:ATPase activity	GO:0051131	P:chaperone-mediated protein complex assembly
Loc_133974_Tr_1/2_Conf_0.800_Len_724	ppa024306m|PACid:17667239	OCV3-91k	1257.03919898867	0.235931482879049	DESeq;EdgeR	1.89247335696	0.119503006675449	6.72429109420626e-05	424.655739866234	0.986402370600133	3.42602928648457	0.831811237852662	AT1G33560.1|PACid:19649315	Potri.011G005900.1|PACid:27001985	sp|Q9FW44|ADR1_ARATH	Q9FW44	Disease resistance protein ADR1	GO:0043531	F:ADP binding	GO:0005524	F:ATP binding	GO:0016301	F:kinase activity	GO:0042742	P:defense response to bacterium	GO:0009626	P:plant-type hypersensitive response	GO:0080167	P:response to karrikin	GO:0009414	P:response to water deprivation
Loc_1340_Tr_9/17_Conf_0.098_Len_1033	ppa002895m|PACid:17665176	OCV3-91k	1044.23335034098	0	DESeq;EdgeR	1.32000970793	0.0689480783839285	2.09555316100805e-05	154.527505340213	26.6328640062036	40.427145580518	57.3949754118337	AT1G70530.1|PACid:19652174	Potri.010G043900.2|PACid:26982856	sp|Q9CAL2|CRK3_ARATH	Q9CAL2	Cysteine-rich receptor-like protein kinase 3	GO:0016021	C:integral to membrane	GO:0005886	C:plasma membrane	GO:0005524	F:ATP binding	GO:0004674	F:protein serine/threonine kinase activity
Loc_134040_Tr_1/1_Conf_1.000_Len_513	sp|P55828|RS20_DROME	OCV3-91k	1049.18232356535	0.235931482879049	DESeq;EdgeR	2.40305462811	0.129747419596891	7.67700537059685e-05	0	0	0	0	AT5G62300.2|PACid:19665493	Potri.015G129800.1|PACid:27018954	sp|P55828|RS20_DROME	P55828	40S ribosomal protein S20	GO:0005811	C:lipid particle	GO:0015935	C:small ribosomal subunit	GO:0003723	F:RNA binding	GO:0003735	F:structural constituent of ribosome	GO:0006412	P:translation
Loc_134045_Tr_3/3_Conf_0.714_Len_1117	ppa025456m|PACid:17656324	OCV3-91k	1509.43683343128	0.235931482879049	DESeq;EdgeR	1.62941996661	0.0394481112947141	9.80671252328756e-06	4.71839710962482	0	4.11123514378149	0	AT4G13440.1|PACid:19647603	Potri.T056000.1|PACid:27000359
Loc_134051_Tr_3/4_Conf_0.500_Len_1399	sp|P82147|L2EFL_DROME	OCV3-91k	1103.62102903336	0	DESeq;EdgeR	1.00151983783	0.0704252482896849	2.17602004590327e-05	1.17959927740621	0	0.685205857296915	1.66362247570532	AT1G56660.1|PACid:19654185	Potri.007G008600.5|PACid:27016118	sp|P82147|L2EFL_DROME	P82147	Protein lethal(2)essential for life	GO:0007275	P:multicellular organismal development	GO:0010998	P:regulation of translational initiation by eIF2 alpha phosphorylation
Loc_134112_Tr_3/3_Conf_0.714_Len_5156	ppa022091m|PACid:17654712	OCV3-91k	1549.0286192262	0.235931482879049	DESeq;EdgeR	0.48506560581	0.0615218271930819	2.62880858256736e-05	511.946086394293	16.2756391149022	11.6484995740475	0	AT4G12010.1|PACid:19647535	Potri.019G069200.2|PACid:27026286	sp|Q40392|TMVRN_NICGU	Q40392	TMV resistance protein N	GO:0005737	C:cytoplasm	GO:0043531	F:ADP binding	GO:0005524	F:ATP binding	GO:0009626	P:plant-type hypersensitive response	GO:0007165	P:signal transduction
Loc_134146_Tr_1/1_Conf_1.000_Len_652	sp|Q962U0|RL13A_SPOFR	OCV3-91k	1841.01803946372	0.235931482879049	DESeq;EdgeR	3.45772206422	0.041723143776561	1.64357630627929e-05	0	0	0	0	AT3G07110.1|PACid:19662310	Potri.001G314500.1|PACid:27042745	sp|Q962U0|RL13A_SPOFR	Q962U0	60S ribosomal protein L13a	GO:0015934	C:large ribosomal subunit	GO:0003735	F:structural constituent of ribosome	GO:0006412	P:translation
Loc_134153_Tr_1/1_Conf_1.000_Len_510	sp|P08570|RLA1_DROME	OCV3-91k	559.233974353227	0.235931482879049	DESeq;EdgeR	1.25578470268	0.194590607552085	0.00012038046786683	0	0	0	0	AT1G01100.3|PACid:19657600	Potri.014G105400.1|PACid:27034216	sp|P08570|RLA1_DROME	P08570	60S acidic ribosomal protein P1	GO:0005811	C:lipid particle	GO:0005840	C:ribosome	GO:0003735	F:structural constituent of ribosome	GO:0006414	P:translational elongation
Loc_134271_Tr_1/1_Conf_1.000_Len_541	sp|P39018|RS19A_DROME	OCV3-91k	1083.8251361359	0	DESeq;EdgeR	2.30927872997	0.0676872976701135	2.01907980807494e-05	0	0	0	0	AT5G15520.1|PACid:19670129	Potri.004G118800.1|PACid:26992109	sp|P39018|RS19A_DROME	P39018	40S ribosomal protein S19a	GO:0005811	C:lipid particle	GO:0005840	C:ribosome	GO:0003735	F:structural constituent of ribosome	GO:0006412	P:translation
Loc_134280_Tr_1/1_Conf_1.000_Len_549	sp|P46778|RL21_HUMAN	OCV3-91k	1306.52893123232	0	DESeq;EdgeR	2.78045373826	0.0449512647057746	1.1697682324367e-05	4.71839710962482	0	0	0	AT1G57660.1|PACid:19650764	Potri.003G159500.1|PACid:26998366	sp|P46778|RL21_HUMAN	P46778	60S ribosomal protein L21	GO:0022625	C:cytosolic large ribosomal subunit	GO:0003723	F:RNA binding	GO:0003735	F:structural constituent of ribosome	GO:0000184	P:nuclear-transcribed mRNA catabolic process, nonsense-mediated decay	GO:0006614	P:SRP-dependent cotranslational protein targeting to membrane	GO:0006414	P:translational elongation	GO:0006413	P:translational initiation	GO:0006415	P:translational termination	GO:0019083	P:viral transcription
Loc_134320_Tr_3/3_Conf_0.778_Len_750	sp|P0CG60|UBB_PONPY	OCV3-91k	930.40696618059	0	DESeq;EdgeR	1.5384345417	0.0845566836773102	2.87663210858895e-05	0	0	0	0	AT4G05050.3|PACid:19645211	Potri.001G418500.2|PACid:27041280	sp|P0CG60|UBB_PONPY	P0CG60	Polyubiquitin-B	GO:0005737	C:cytoplasm	GO:0005634	C:nucleus
Loc_134407_Tr_1/1_Conf_1.000_Len_903	sp|Q9W1C9|PEB3_DROME	OCV3-91k	1123.41692193082	0	DESeq;EdgeR	1.56471903022	0.0619650277498664	1.78996817588689e-05	14.1551913288745	0	0	0			sp|Q9W1C9|PEB3_DROME	Q9W1C9	Ejaculatory bulb-specific protein 3	GO:0005576	C:extracellular region	GO:0045297	P:post-mating behavior
Loc_134479_Tr_1/1_Conf_1.000_Len_2029	sp|P35381|ATPA_DROME	OCV3-91k	1093.72308258463	0.235931482879049	DESeq;EdgeR	0.771413561211	0.0641276239100199	1.85481670432725e-05	0	0	0	0	ATMG01190.1|PACid:19643599	Potri.013G138000.1|PACid:26995394	sp|P35381|ATPA_DROME	P35381	ATP synthase subunit alpha, mitochondrial	GO:0005811	C:lipid particle	GO:0005875	C:microtubule associated complex	GO:0005743	C:mitochondrial inner membrane	GO:0005739	C:mitochondrion	GO:0045261	C:proton-transporting ATP synthase complex, catalytic core F(1)	GO:0005524	F:ATP binding	GO:0046933	F:hydrogen ion transporting ATP synthase activity, rotational mechanism	GO:0046961	F:proton-transporting ATPase activity, rotational mechanism	GO:0015991	P:ATP hydrolysis coupled proton transport	GO:0015986	P:ATP synthesis coupled proton transport	GO:0040007	P:growth	GO:0006911	P:phagocytosis, engulfment	GO:0007286	P:spermatid development
Loc_134526_Tr_3/4_Conf_0.357_Len_754	GSVIVT01036614001|PACid:17841503	OCV3-91k	851.223394590753	1.88745186303239	DESeq;EdgeR	1.40870079698	0.185155374634551	0.000136227301138766	150.988707507994	4.4388106677006	6.16685271567223	0
Loc_134557_Tr_1/1_Conf_1.000_Len_592	sp|P61255|RL26_MOUSE	OCV3-91k	1296.63098478359	0.235931482879049	DESeq;EdgeR	2.63588104191	0.0864734732675249	4.31035199908969e-05	0	0	0	0	AT5G67510.1|PACid:19666058	Potri.007G055900.1|PACid:27016609	sp|P61255|RL26_MOUSE	P61255	60S ribosomal protein L26	GO:0015934	C:large ribosomal subunit	GO:0003735	F:structural constituent of ribosome	GO:0006412	P:translation
Loc_134570_Tr_1/2_Conf_0.750_Len_2770	POPTR_0001s29310.1|PACid:18236230	OCV3-91k	875.968260712577	0	DESeq;EdgeR	0.47835877204	0.0912042245535995	3.27199712944749e-05	167.503097391681	54.7453315683074	84.9655263048174	0	AT1G09940.1|PACid:19650202	Potri.001G286400.1|PACid:27042703	sp|P49295|HEM12_CUCSA	P49295	Glutamyl-tRNA reductase 2, chloroplastic	GO:0009507	C:chloroplast	GO:0008883	F:glutamyl-tRNA reductase activity	GO:0050661	F:NADP binding	GO:0015995	P:chlorophyll biosynthetic process	GO:0006782	P:protoporphyrinogen IX biosynthetic process
Loc_134581_Tr_1/1_Conf_1.000_Len_1392	sp|Q90744|NAGAB_CHICK	OCV3-91k	925.457992956225	0	DESeq;EdgeR	0.896559260189	0.0868365854646247	3.00082440929067e-05	0	0	0	0	AT5G08380.1|PACid:19672483	Potri.010G255200.1|PACid:26979231	sp|Q90744|NAGAB_CHICK	Q90744	Alpha-N-acetylgalactosaminidase	GO:0005764	C:lysosome	GO:0008456	F:alpha-N-acetylgalactosaminidase activity	GO:0043169	F:cation binding	GO:0005975	P:carbohydrate metabolic process
Loc_134634_Tr_1/1_Conf_1.000_Len_427	sp|P58375|RL30_SPOFR	OCV3-91k	628.519599494335	0	DESeq;EdgeR	1.68591133075	0.158668684131458	8.13164288709416e-05	1.17959927740621	0	0	0	AT1G77940.1|PACid:19649424	Potri.004G196500.1|PACid:26992273	sp|P58375|RL30_SPOFR	P58375	60S ribosomal protein L30	GO:0005840	C:ribosome	GO:0003735	F:structural constituent of ribosome	GO:0006412	P:translation
Loc_134689_Tr_1/1_Conf_1.000_Len_1287	Eucgr.H02697.1|PACid:23592018	OCV3-91k	707.703171084172	0	DESeq;EdgeR	0.688624165703	0.151221640624509	7.3591832680015e-05	193.454281494618	0	0.685205857296915	0	AT4G05040.5|PACid:19646706	Potri.019G115900.2|PACid:27026493	sp|Q02989|LITA_LATTR	Q02989	Alpha-latroinsectotoxin-Lt1a	GO:0016021	C:integral to membrane	GO:0072556	C:other organism presynaptic membrane	GO:0006887	P:exocytosis
Loc_134717_Tr_1/1_Conf_1.000_Len_1359	sp|Q71U00|SKP1_XENLA	OCV3-91k	836.376474917658	1.41558889727429	DESeq;EdgeR	0.832703167041	0.189692686712503	0.000142622588512411	1.17959927740621	0	0	0	AT5G42190.1|PACid:19670392	Potri.002G018700.1|PACid:27021457	sp|Q71U00|SKP1_XENLA	Q71U00	S-phase kinase-associated protein 1	GO:0019005	C:SCF ubiquitin ligase complex	GO:0016567	P:protein ubiquitination	GO:0006511	P:ubiquitin-dependent protein catabolic process
Loc_134721_Tr_1/1_Conf_1.000_Len_2495	sp|P02828|HSP83_DROME	OCV3-91k	1222.39638641812	0	DESeq;EdgeR	0.734026661149	0.0485653417855248	1.29670452572316e-05	0	0	0	0	AT5G52640.1|PACid:19671797	Potri.001G466000.4|PACid:27041552	sp|P02828|HSP83_DROME	P02828	Heat shock protein 83	GO:0005813	C:centrosome	GO:0005811	C:lipid particle	GO:0005524	F:ATP binding	GO:0007015	P:actin filament organization	GO:0007098	P:centrosome cycle	GO:0009631	P:cold acclimation	GO:0007052	P:mitotic spindle organization	GO:0019094	P:pole plasm mRNA localization	GO:0006457	P:protein folding	GO:0008360	P:regulation of cell shape	GO:0045187	P:regulation of circadian sleep/wake cycle, sleep	GO:0009408	P:response to heat	GO:0007283	P:spermatogenesis	GO:0008293	P:torso signaling pathway
Loc_134747_Tr_1/1_Conf_1.000_Len_508	sp|P05389|RLA2_DROME	OCV3-91k	1816.2731733419	0.471862965758098	DESeq;EdgeR	4.14882400702	0.0697400068379573	4.20386113898978e-05	0	0	0.685205857296915	0	AT2G27710.4|PACid:19642587	Potri.009G146200.1|PACid:26985759	sp|P05389|RLA2_DROME	P05389	60S acidic ribosomal protein P2	GO:0005840	C:ribosome	GO:0003735	F:structural constituent of ribosome	GO:0006414	P:translational elongation
Loc_134750_Tr_1/1_Conf_1.000_Len_1342	sp|P22922|A1AT_BOMMO	OCV3-91k	603.774733372511	0	DESeq;EdgeR	0.617546518939	0.167790344003712	9.01867884169336e-05	0	0	0	0	AT2G25240.1|PACid:19641635	Potri.014G036000.1|PACid:27032961	sp|P22922|A1AT_BOMMO	P22922	Antitrypsin	GO:0005576	C:extracellular region	GO:0004867	F:serine-type endopeptidase inhibitor activity
Loc_134758_Tr_2/3_Conf_0.714_Len_628	GSVIVT01013799001|PACid:17824974	OCV3-91k	762.141876552186	0.235931482879049	DESeq;EdgeR	1.04414562799	0.197234121837443	0.000123243942364138	119.139527018027	5.9184142236008	2.74082342918766	0	AT1G70530.1|PACid:19652174	Potri.010G043900.1|PACid:26982855	sp|Q9CAL2|CRK3_ARATH	Q9CAL2	Cysteine-rich receptor-like protein kinase 3	GO:0016021	C:integral to membrane	GO:0005886	C:plasma membrane	GO:0005524	F:ATP binding	GO:0004674	F:protein serine/threonine kinase activity
Loc_134837_Tr_2/2_Conf_0.750_Len_2240	sp|Q9NII1|ADAR_DROME	OCV3-91k	1123.41692193082	0.471862965758098	DESeq;EdgeR	0.679529736483	0.129747419596891	7.67700537059685e-05	0	0	0	0			sp|P97616|RED2_RAT	P97616	Double-stranded RNA-specific editase B2	GO:0005739	C:mitochondrion	GO:0005634	C:nucleus	GO:0004000	F:adenosine deaminase activity	GO:0003725	F:double-stranded RNA binding	GO:0046872	F:metal ion binding	GO:0006397	P:mRNA processing
Loc_134880_Tr_1/1_Conf_1.000_Len_669	POPTR_1436s00200.1|PACid:18239582	OCV3-91k	722.550090757267	0	DESeq;EdgeR	1.16576847784	0.157300262415962	7.96861877147479e-05	161.60510100465	1.4796035559002	0.685205857296915	0	AT3G42170.1|PACid:19664915	Potri.016G026100.3|PACid:27011966
Loc_134966_Tr_1/1_Conf_1.000_Len_1144	sp|Q1HPU0|TPM1_BOMMO	OCV3-91k	1004.64156454606	0	DESeq;EdgeR	1.13948419986	0.0756227715015257	2.47668781345221e-05	0	0	0	0	AT2G34780.2|PACid:19641645	Potri.006G021200.3|PACid:27007578	sp|Q1HPU0|TPM1_BOMMO	Q1HPU0	Tropomyosin-1
Loc_135014_Tr_1/1_Conf_1.000_Len_581	sp|Q6XIM8|RS15A_DROYA	OCV3-91k	1242.19227931558	0	DESeq;EdgeR	2.54798553674	0.0488228771363294	1.31041176172446e-05	0	0	0	0	AT5G59850.1|PACid:19672640	Potri.008G051900.1|PACid:27035814	sp|Q6XIM8|RS15A_DROYA	Q6XIM8	40S ribosomal protein S15a	GO:0005840	C:ribosome	GO:0003735	F:structural constituent of ribosome	GO:0006412	P:translation
Loc_135036_Tr_2/3_Conf_0.500_Len_3062	ppa018004m|PACid:17665285	OCV3-91k	1118.46794870645	0.235931482879049	DESeq;EdgeR	0.507811416075	0.0704252482896849	2.17602004590327e-05	747.865941875534	102.585846542414	41.1123514378149	0	AT1G50180.1|PACid:19657159	Potri.018G138500.2|PACid:27009809	sp|Q9SX38|DRL4_ARATH	Q9SX38	Putative disease resistance protein At1g50180	GO:0009506	C:plasmodesma	GO:0043531	F:ADP binding	GO:0005524	F:ATP binding	GO:0006952	P:defense response
Loc_135090_Tr_1/1_Conf_1.000_Len_1558	ppa026368m|PACid:17649188	OCV3-91k	653.264465616159	0	DESeq;EdgeR	0.561592190818	0.158668684131458	8.13164288709416e-05	138.013115456526	1.97280474120027	1.37041171459383	0	AT4G29090.1|PACid:19647965	Potri.010G043000.1|PACid:26980437	sp|P0C2F6|RNHX1_ARATH	P0C2F6	Putative ribonuclease H protein At1g65750	GO:0046872	F:metal ion binding	GO:0003676	F:nucleic acid binding	GO:0004523	F:ribonuclease H activity	GO:0090305	P:nucleic acid phosphodiester bond hydrolysis
Loc_135092_Tr_1/1_Conf_1.000_Len_1588	sp|P06603|TBA1_DROME	OCV3-91k	767.09084977655	0	DESeq;EdgeR	0.661100836729	0.120969603897592	5.01271574519603e-05	2.35919855481241	0	0	0	AT1G50010.1|PACid:19652625	Potri.002G111900.1|PACid:27022489	sp|P06603|TBA1_DROME	P06603	Tubulin alpha-1 chain	GO:0000235	C:astral microtubule	GO:0005813	C:centrosome	GO:0005525	F:GTP binding	GO:0003924	F:GTPase activity	GO:0005200	F:structural constituent of cytoskeleton	GO:0019730	P:antimicrobial humoral response	GO:0007018	P:microtubule-based movement	GO:0007094	P:mitotic cell cycle spindle assembly checkpoint	GO:0007052	P:mitotic spindle organization	GO:0051258	P:protein polymerization
Loc_135147_Tr_1/1_Conf_1.000_Len_1920	sp|O60238|BNI3L_HUMAN	OCV3-91k	593.876786923781	0	DESeq;EdgeR	0.448012277182	0.170340911963323	9.21171563196934e-05	0	0	0	0			sp|Q12983|BNIP3_HUMAN	Q12983	BCL2/adenovirus E1B 19 kDa protein-interacting protein 3	GO:0030425	C:dendrite	GO:0031307	C:integral to mitochondrial outer membrane	GO:0005635	C:nuclear envelope	GO:0005654	C:nucleoplasm	GO:0046982	F:protein heterodimerization activity	GO:0042803	F:protein homodimerization activity	GO:0006309	P:apoptotic DNA fragmentation	GO:0048102	P:autophagic cell death	GO:0050873	P:brown fat cell differentiation	GO:0071279	P:cellular response to cobalt ion	GO:0070301	P:cellular response to hydrogen peroxide	GO:0071456	P:cellular response to hypoxia	GO:0071260	P:cellular response to mechanical stimulus	GO:0006338	P:chromatin remodeling	GO:0051607	P:defense response to virus	GO:0006917	P:induction of apoptosis
Loc_135151_Tr_1/1_Conf_1.000_Len_515	sp|P62278|RS13_RAT	OCV3-91k	1252.0902257643	0	DESeq;EdgeR	2.79245953623	0.0498517414918242	1.33842329511207e-05	0	0	0	0	AT3G60770.1|PACid:19664569	Potri.002G146800.1|PACid:27022020	sp|P62278|RS13_RAT	P62278	40S ribosomal protein S13	GO:0022627	C:cytosolic small ribosomal subunit	GO:0005730	C:nucleolus	GO:0003729	F:mRNA binding	GO:0003735	F:structural constituent of ribosome	GO:0033119	P:negative regulation of RNA splicing	GO:0006412	P:translation
Loc_135178_Tr_1/1_Conf_1.000_Len_883	sp|P62752|RL23A_RAT	OCV3-91k	1415.40634216834	0.235931482879049	DESeq;EdgeR	2.01695982979	0.0752963778776709	3.58525428257833e-05	0	0	0	0	AT3G55280.2|PACid:19659109	Potri.008G050200.5|PACid:27037051	sp|P62752|RL23A_RAT	P62752	60S ribosomal protein L23a	GO:0005634	C:nucleus	GO:0005840	C:ribosome	GO:0031932	C:TORC2 complex	GO:0000166	F:nucleotide binding	GO:0019843	F:rRNA binding	GO:0003735	F:structural constituent of ribosome	GO:0006412	P:translation
Loc_135181_Tr_1/1_Conf_1.000_Len_576	sp|P15357|RS27A_DROME	OCV3-91k	1845.96701268809	0.235931482879049	DESeq;EdgeR	3.82173048191	0.0418615363150841	1.65527503741175e-05	0	0	0.685205857296915	0	AT1G23410.1|PACid:19655502	Potri.001G025300.1|PACid:27044858	sp|P15357|RS27A_DROME	P15357	Ubiquitin-40S ribosomal protein S27a	GO:0005829	C:cytosol	GO:0005875	C:microtubule associated complex	GO:0005634	C:nucleus	GO:0005840	C:ribosome	GO:0046872	F:metal ion binding	GO:0003735	F:structural constituent of ribosome	GO:0006412	P:translation
Loc_135220_Tr_1/1_Conf_1.000_Len_2100	sp|Q05825|ATPB_DROME	OCV3-91k	1118.46794870645	0.235931482879049	DESeq;EdgeR	0.753958955017	0.119503006675449	6.72429109420626e-05	0	0	0.685205857296915	0	AT5G08690.1|PACid:19670684	Potri.010G116600.1|PACid:26982344	sp|Q05825|ATPB_DROME	Q05825	ATP synthase subunit beta, mitochondrial	GO:0005811	C:lipid particle	GO:0005743	C:mitochondrial inner membrane	GO:0005739	C:mitochondrion	GO:0045261	C:proton-transporting ATP synthase complex, catalytic core F(1)	GO:0005524	F:ATP binding	GO:0046933	F:hydrogen ion transporting ATP synthase activity, rotational mechanism	GO:0008553	F:hydrogen-exporting ATPase activity, phosphorylative mechanism	GO:0015991	P:ATP hydrolysis coupled proton transport	GO:0015986	P:ATP synthesis coupled proton transport	GO:0046331	P:lateral inhibition
Loc_135240_Tr_2/3_Conf_0.600_Len_593	POPTR_0012s13870.1|PACid:18229555	OCV3-91k	757.192903327821	0	DESeq;EdgeR	1.39598158583	0.139374544651242	6.43642831131146e-05	11.7959927740621	0	23.982205005392	0	AT4G25480.1|PACid:19647345	Potri.012G134100.1|PACid:27049585	sp|Q9M0L0|DRE1A_ARATH	Q9M0L0	Dehydration-responsive element-binding protein 1A	GO:0005634	C:nucleus	GO:0003677	F:DNA binding	GO:0003700	F:sequence-specific DNA binding transcription factor activity	GO:0009631	P:cold acclimation	GO:0009414	P:response to water deprivation	GO:0006351	P:transcription, DNA-dependent
Loc_135253_Tr_1/1_Conf_1.000_Len_504	sp|Q5R8K6|RL35A_PONAB	OCV3-91k	1351.0696902516	0.471862965758098	DESeq;EdgeR	3.12565164522	0.0809356581050658	3.8686284196659e-05	0	0	0	0	AT1G07070.1|PACid:19652225	Potri.010G199400.1|PACid:26978286	sp|Q5R8K6|RL35A_PONAB	Q5R8K6	60S ribosomal protein L35a	GO:0022625	C:cytosolic large ribosomal subunit	GO:0003735	F:structural constituent of ribosome	GO:0000049	F:tRNA binding	GO:0042273	P:ribosomal large subunit biogenesis	GO:0006364	P:rRNA processing	GO:0006412	P:translation
Loc_135368_Tr_1/1_Conf_1.000_Len_550	sp|Q962T5|RL24_SPOFR	OCV3-91k	1064.02924323844	0	DESeq;EdgeR	2.29806117053	0.0665596299596813	1.97019325538718e-05	0	0	0.685205857296915	0	AT3G53020.1|PACid:19660324	Potri.004G085300.2|PACid:26989830	sp|Q962T5|RL24_SPOFR	Q962T5	60S ribosomal protein L24	GO:0005840	C:ribosome
Loc_135408_Tr_1/2_Conf_0.750_Len_571	GSVIVT01035354001|PACid:17840522	OCV3-91k	1331.27379735414	0.235931482879049	DESeq;EdgeR	1.69506883255	0.198730373586778	0.000156693790085751	391.62696009886	0	2.74082342918766	0	AT2G25970.1|PACid:19640896	Potri.006G231800.1|PACid:27005276	sp|Q92945|FUBP2_HUMAN	Q92945	Far upstream element-binding protein 2	GO:0005829	C:cytosol	GO:0005654	C:nucleoplasm	GO:0003677	F:DNA binding	GO:0003723	F:RNA binding	GO:0006397	P:mRNA processing	GO:0051028	P:mRNA transport	GO:0006355	P:regulation of transcription, DNA-dependent	GO:0000375	P:RNA splicing, via transesterification reactions	GO:0006351	P:transcription, DNA-dependent
Loc_135477_Tr_1/1_Conf_1.000_Len_993	sp|O70325|GPX41_MOUSE	OCV3-91k	1252.0902257643	0.235931482879049	DESeq;EdgeR	1.67319621231	0.0906166908675926	4.53393999889508e-05	0	0	0	0	AT2G31570.1|PACid:19640561	Potri.007G126600.1|PACid:27014594	sp|Q32QL6|GPX4_CALJA	Q32QL6	Phospholipid hydroperoxide glutathione peroxidase, mitochondrial	GO:0005739	C:mitochondrion	GO:0004602	F:glutathione peroxidase activity	GO:0047066	F:phospholipid-hydroperoxide glutathione peroxidase activity	GO:0007275	P:multicellular organismal development	GO:0006979	P:response to oxidative stress
Loc_135598_Tr_1/1_Conf_1.000_Len_487	sp|P62282|RS11_RAT	OCV3-91k	643.366519167429	0	DESeq;EdgeR	1.45030621027	0.167790344003712	9.01867884169336e-05	1.17959927740621	0	0	0	AT4G30800.1|PACid:19647539	Potri.002G140400.1|PACid:27022626	sp|P62282|RS11_RAT	P62282	40S ribosomal protein S11	GO:0022627	C:cytosolic small ribosomal subunit	GO:0019843	F:rRNA binding	GO:0003735	F:structural constituent of ribosome	GO:0006412	P:translation
Loc_135683_Tr_1/1_Conf_1.000_Len_2067	sp|Q24537|HMG2_DROME	OCV3-91k	950.20285907805	0	DESeq;EdgeR	0.663984650556	0.0809356581050658	2.68471342953533e-05	0	0	0.685205857296915	0	AT4G11080.1|PACid:19643946	Potri.003G138000.2|PACid:27000047	sp|Q24537|HMG2_DROME	Q24537	High mobility group protein DSP1	GO:0005634	C:nucleus	GO:0005700	C:polytene chromosome	GO:0008301	F:DNA binding, bending	GO:0003697	F:single-stranded DNA binding	GO:0006338	P:chromatin remodeling	GO:0006268	P:DNA unwinding involved in replication	GO:0035218	P:leg disc development	GO:0008348	P:negative regulation of antimicrobial humoral response	GO:0017055	P:negative regulation of RNA polymerase II transcriptional preinitiation complex assembly	GO:0043388	P:positive regulation of DNA binding	GO:0007379	P:segment specification
Loc_135696_Tr_1/1_Conf_1.000_Len_563	sp|P80455|RS12_DROME	OCV3-91k	1182.8046006232	0	DESeq;EdgeR	2.44492337297	0.0563298873745506	1.57692339542351e-05	0	0	0	0	AT2G32060.3|PACid:19642975	Potri.002G056200.1|PACid:27022822	sp|P80455|RS12_DROME	P80455	40S ribosomal protein S12	GO:0005840	C:ribosome	GO:0003735	F:structural constituent of ribosome	GO:0006412	P:translation
Loc_1357_Tr_1/4_Conf_0.636_Len_1682	ppa011160m|PACid:17657097	OCV3-91k	4.94897322436484	56.6235558909718	DESeq;EdgeR	0.913163382158	0.174825872435738	9.2975125403393e-05	7.07759566443723	52.7725268271071	45.2235865815964	105.640027207288	AT5G56120.1|PACid:19667983	Potri.001G470800.1|PACid:27042447
Loc_135733_Tr_1/1_Conf_1.000_Len_575	sp|Q962Q6|RS24_SPOFR	OCV3-91k	1311.47790445668	0	DESeq;EdgeR	2.70595241635	0.0439785613916756	1.13499710921206e-05	0	0	0	0	AT3G04920.1|PACid:19659761	Potri.013G036100.1|PACid:26993701	sp|Q962Q6|RS24_SPOFR	Q962Q6	40S ribosomal protein S24	GO:0005840	C:ribosome	GO:0000166	F:nucleotide binding	GO:0003735	F:structural constituent of ribosome	GO:0006412	P:translation
Loc_135754_Tr_1/1_Conf_1.000_Len_443	sp|Q29361|RL35_PIG	OCV3-91k	1182.8046006232	0	DESeq;EdgeR	3.00871597975	0.0555840650845923	1.52484906733843e-05	0	0	0	0	AT2G39390.1|PACid:19638703	Potri.006G214200.2|PACid:27008476	sp|Q29361|RL35_PIG	Q29361	60S ribosomal protein L35	GO:0022625	C:cytosolic large ribosomal subunit	GO:0003735	F:structural constituent of ribosome	GO:0006412	P:translation
Loc_135793_Tr_1/1_Conf_1.000_Len_1878	sp|O17449|TBB1_MANSE	OCV3-91k	1553.97759245056	0.235931482879049	DESeq;EdgeR	1.1739254613	0.0616571194555328	2.65098657632078e-05	1.17959927740621	0	0	0	AT5G12250.1|PACid:19670892	Potri.011G162500.1|PACid:27003077	sp|O17449|TBB1_MANSE	O17449	Tubulin beta-1 chain	GO:0005737	C:cytoplasm	GO:0005874	C:microtubule	GO:0005525	F:GTP binding	GO:0003924	F:GTPase activity	GO:0005198	F:structural molecule activity	GO:0007018	P:microtubule-based movement	GO:0051258	P:protein polymerization
Loc_135820_Tr_1/2_Conf_0.667_Len_2515	POPTR_0005s10090.1|PACid:18208435	OCV3-91k	1088.77410936027	0.235931482879049	DESeq;EdgeR	0.63774592285	0.121720483141182	6.88505148986658e-05	271.307833803427	20.7144497826028	32.204675292955	0	AT1G56070.1|PACid:19650955	Potri.005G098100.1|PACid:27028258	sp|O23755|EF2_BETVU	O23755	Elongation factor 2	GO:0005737	C:cytoplasm	GO:0005525	F:GTP binding	GO:0003924	F:GTPase activity	GO:0003746	F:translation elongation factor activity	GO:0006184	P:GTP catabolic process
Loc_13595_Tr_3/4_Conf_0.667_Len_1667	POPTR_0010s18640.1|PACid:18241214	OCV3-91k	14.8469196730945	93.6647987029824	DESeq;EdgeR	1.59723122662	0.13346059293905	9.50889152567683e-05	142.731512566151	252.025805688334	154.856523749103	289.470310772726	AT5G16250.1|PACid:19670589	Potri.010G179300.1|PACid:26980920
Loc_136060_Tr_1/1_Conf_1.000_Len_1337	sp|P27393|CO4A2_ASCSU	OCV3-91k	549.336027904497	0	DESeq;EdgeR	0.562471474981	0.191868469781005	0.000117606724367594	1.17959927740621	0	0	0			sp|P27393|CO4A2_ASCSU	P27393	Collagen alpha-2(IV) chain	GO:0005604	C:basement membrane	GO:0005581	C:collagen	GO:0005201	F:extracellular matrix structural constituent
Loc_136171_Tr_1/2_Conf_0.667_Len_1603	ppa003460m|PACid:17662385	OCV3-91k	940.30491262932	0	DESeq;EdgeR	0.817007202489	0.0824124434466318	2.75932716392777e-05	253.613844642334	2.46600592650033	6.85205857296915	0	AT4G12400.1|PACid:19648030	Potri.003G113400.3|PACid:26998623	sp|Q43468|STIP_SOYBN	Q43468	Heat shock protein STI	GO:0009408	P:response to heat	GO:0006986	P:response to unfolded protein
Loc_136596_Tr_1/1_Conf_1.000_Len_545	sp|Q95ZE8|RL14_DROVI	OCV3-91k	925.457992956225	0	DESeq;EdgeR	1.99693591588	0.0852144974137364	2.91723956353797e-05	0	0	0	0	AT2G20450.1|PACid:19639021	Potri.005G227300.4|PACid:27031816	sp|Q95ZE8|RL14_DROVI	Q95ZE8	60S ribosomal protein L14	GO:0005840	C:ribosome	GO:0003735	F:structural constituent of ribosome	GO:0006412	P:translation
Loc_136726_Tr_1/1_Conf_1.000_Len_465	sp|P67985|RL22_PIG	OCV3-91k	1331.27379735414	0	DESeq;EdgeR	3.2775511089	0.0424116290575922	1.09078683766556e-05	0	0	0	0	AT3G05560.3|PACid:19665195	Potri.005G024400.2|PACid:27028531	sp|P52865|RL22_GADMO	P52865	60S ribosomal protein L22	GO:0005840	C:ribosome	GO:0003735	F:structural constituent of ribosome	GO:0006412	P:translation
Loc_136812_Tr_1/1_Conf_1.000_Len_861	sp|Q9VQ62|NPC2_DROME	OCV3-91k	1004.64156454606	0	DESeq;EdgeR	1.47022400008	0.0735964073879231	2.35002614105847e-05	0	0	0	0			sp|O97763|NPC2_PIG	O97763	Epididymal secretory protein E1	GO:0005783	C:endoplasmic reticulum	GO:0005576	C:extracellular region	GO:0005764	C:lysosome	GO:0015485	F:cholesterol binding	GO:0033344	P:cholesterol efflux	GO:0042632	P:cholesterol homeostasis	GO:0008203	P:cholesterol metabolic process	GO:0032367	P:intracellular cholesterol transport	GO:0009615	P:response to virus
Loc_136884_Tr_1/1_Conf_1.000_Len_485	sp|Q962R2|RS17_SPOFR	OCV3-91k	1697.49781595714	0.235931482879049	DESeq;EdgeR	4.08064541119	0.0499747512782128	2.05022756257439e-05	0	0	0	0	AT5G04800.4|PACid:19672589	Potri.010G241200.1|PACid:26979654	sp|Q962R2|RS17_SPOFR	Q962R2	40S ribosomal protein S17	GO:0005840	C:ribosome	GO:0003735	F:structural constituent of ribosome	GO:0006412	P:translation
Loc_136943_Tr_1/1_Conf_1.000_Len_448	sp|Q7ZV82|RL27_DANRE	OCV3-91k	1064.02924323844	0	DESeq;EdgeR	2.74947886589	0.065323841451647	1.89983510178577e-05	0	0	0	0	AT2G32220.1|PACid:19642832	Potri.006G021500.1|PACid:27006451	sp|Q7ZV82|RL27_DANRE	Q7ZV82	60S ribosomal protein L27	GO:0005840	C:ribosome	GO:0003735	F:structural constituent of ribosome	GO:0006412	P:translation
Loc_137017_Tr_1/1_Conf_1.000_Len_502	sp|P29873|COX2_EXERO	OCV3-91k	866.070314263847	0	DESeq;EdgeR	2.03387921844	0.0925108256100297	3.36978076636764e-05	0	0	0	0	ATMG00160.1|PACid:19643626		sp|P29873|COX2_EXERO	P29873	Cytochrome c oxidase subunit 2	GO:0016021	C:integral to membrane	GO:0005743	C:mitochondrial inner membrane	GO:0070469	C:respiratory chain	GO:0005507	F:copper ion binding	GO:0004129	F:cytochrome-c oxidase activity	GO:0009055	F:electron carrier activity	GO:0020037	F:heme binding	GO:0022904	P:respiratory electron transport chain
Loc_137066_Tr_2/2_Conf_0.857_Len_746	ppa020021m|PACid:17661193	OCV3-91k	1024.43745744352	0	DESeq;EdgeR	1.61243506482	0.0782467223053789	2.57784903548624e-05	370.394173105548	160.290385222522	6.85205857296915	0	AT3G07040.1|PACid:19658764	Potri.005G035400.1|PACid:27027872	sp|Q39214|RPM1_ARATH	Q39214	Disease resistance protein RPM1	GO:0012505	C:endomembrane system	GO:0005886	C:plasma membrane	GO:0043531	F:ADP binding	GO:0005524	F:ATP binding	GO:0000166	F:nucleotide binding	GO:0009626	P:plant-type hypersensitive response
Loc_137130_Tr_1/1_Conf_1.000_Len_1996	sp|P35415|MYSP1_DROME	OCV3-91k	935.355939404955	0	DESeq;EdgeR	0.675566530008	0.0824124434466318	2.75932716392777e-05	0	0	0	0	AT3G16000.1|PACid:19658420	Potri.005G044200.2|PACid:27027426	sp|P35415|MYSP1_DROME	P35415	Paramyosin, long form	GO:0030016	C:myofibril	GO:0032982	C:myosin filament	GO:0003774	F:motor activity	GO:0007498	P:mesoderm development	GO:0030239	P:myofibril assembly
Loc_137235_Tr_1/2_Conf_0.667_Len_717	ppa002432m|PACid:17662061	OCV3-91k	707.703171084172	0	DESeq;EdgeR	1.19057073065	0.139374544651242	6.43642831131146e-05	0	0	78.1134677318483	0	AT1G21245.1|PACid:19655930	Potri.002G075900.1|PACid:27022790	sp|Q9LMN8|WAK3_ARATH	Q9LMN8	Wall-associated receptor kinase 3	GO:0016021	C:integral to membrane	GO:0005524	F:ATP binding	GO:0005509	F:calcium ion binding	GO:0030247	F:polysaccharide binding	GO:0004674	F:protein serine/threonine kinase activity
Loc_137254_Tr_4/4_Conf_0.625_Len_1148	Eucgr.F02470.1|PACid:23583281	OCV3-91k	658.213438840524	0	DESeq;EdgeR	0.75775469315	0.151221640624509	7.3591832680015e-05	149.809108230588	0	0.685205857296915	0	AT4G19840.1|PACid:19646801	Potri.012G120400.1|PACid:27050475	sp|O81865|P2A01_ARATH	O81865	Protein PHLOEM PROTEIN 2-LIKE A1	GO:0030246	F:carbohydrate binding	GO:0043394	F:proteoglycan binding	GO:0009625	P:response to insect
Loc_137326_Tr_1/1_Conf_1.000_Len_1181	sp|P49024|PAXI_CHICK	OCV3-91k	643.366519167429	0	DESeq;EdgeR	0.701119929059	0.163689799188152	8.47156285588266e-05	2.35919855481241	0	0	0	AT2G39900.1|PACid:19641430	Potri.010G193800.3|PACid:26979086	sp|Q5R7I1|PAXI_PONAB	Q5R7I1	Paxillin	GO:0005938	C:cell cortex	GO:0005856	C:cytoskeleton	GO:0005925	C:focal adhesion	GO:0046872	F:metal ion binding	GO:0008270	F:zinc ion binding	GO:0007160	P:cell-matrix adhesion
Loc_137395_Tr_1/1_Conf_1.000_Len_562	sp|P18101|RL40_DROME	OCV3-91k	1088.77410936027	0.235931482879049	DESeq;EdgeR	2.32574025353	0.120740383756519	6.80402562675601e-05	0	0	0	0	AT3G52590.1|PACid:19658965	Potri.012G024300.1|PACid:27050192	sp|P18101|RL40_DROME	P18101	Ubiquitin-60S ribosomal protein L40	GO:0022625	C:cytosolic large ribosomal subunit	GO:0005811	C:lipid particle	GO:0005875	C:microtubule associated complex	GO:0005634	C:nucleus	GO:0003735	F:structural constituent of ribosome	GO:0006464	P:cellular protein modification process	GO:0006412	P:translation	GO:0006511	P:ubiquitin-dependent protein catabolic process
Loc_137496_Tr_1/1_Conf_1.000_Len_667	Eucgr.K02764.1|PACid:23604394	OCV3-91k	791.835715898375	0.235931482879049	DESeq;EdgeR	1.28847565427	0.135247544578178	6.08895611360557e-05	166.323498114275	23.1804557091031	21.2413815762044	0.831811237852662	AT1G16930.1|PACid:19652024	Potri.015G002100.1|PACid:27019604	sp|Q9FZ52|FDL3_ARATH	Q9FZ52	F-box/FBD/LRR-repeat protein At1g16930
Loc_137561_Tr_1/1_Conf_1.000_Len_630	sp|P35979|RL12_MOUSE	OCV3-91k	885.866207161307	0	DESeq;EdgeR	1.66630185392	0.0945708092043778	3.47158185233628e-05	0	0	0	0	AT5G60670.1|PACid:19669054	Potri.T161500.1|PACid:27019834	sp|P35979|RL12_MOUSE	P35979	60S ribosomal protein L12	GO:0005840	C:ribosome	GO:0003723	F:RNA binding	GO:0003735	F:structural constituent of ribosome	GO:0006412	P:translation
Loc_137662_Tr_1/1_Conf_1.000_Len_1170	sp|P00917|CAH1_HORSE	OCV3-91k	569.131920801957	0	DESeq;EdgeR	0.652532054535	0.183364368643636	0.000104966162160081	0	0	0	0	AT1G08065.1|PACid:19655965	Potri.006G047400.1|PACid:27006435	sp|Q1LZA1|CAH1_BOVIN	Q1LZA1	Carbonic anhydrase 1	GO:0005737	C:cytoplasm	GO:0004089	F:carbonate dehydratase activity	GO:0046872	F:metal ion binding	GO:0008270	F:zinc ion binding	GO:0006730	P:one-carbon metabolic process
Loc_137668_Tr_1/1_Conf_1.000_Len_1600	sp|P83917|CBX1_MOUSE	OCV3-91k	588.927813699416	0	DESeq;EdgeR	0.514348677627	0.174700914823804	9.6149895240993e-05	0	0	0	0			sp|P83917|CBX1_MOUSE	P83917	Chromobox protein homolog 1	GO:0005721	C:centromeric heterochromatin	GO:0010369	C:chromocenter	GO:0001939	C:female pronucleus	GO:0001940	C:male pronucleus	GO:0005819	C:spindle	GO:0045892	P:negative regulation of transcription, DNA-dependent
Loc_137857_Tr_1/1_Conf_1.000_Len_2104	sp|O75525|KHDR3_HUMAN	OCV3-91k	920.509019731861	0	DESeq;EdgeR	0.62958759338	0.0852144974137364	2.91723956353797e-05	0	0	0	0	AT2G38610.2|PACid:19640971	Potri.019G132100.3|PACid:27025904	sp|O75525|KHDR3_HUMAN	O75525	KH domain-containing, RNA-binding, signal transduction-associated protein 3	GO:0005634	C:nucleus	GO:0003723	F:RNA binding	GO:0003727	F:single-stranded RNA binding	GO:0006397	P:mRNA processing	GO:0033120	P:positive regulation of RNA splicing	GO:0006355	P:regulation of transcription, DNA-dependent	GO:0007283	P:spermatogenesis	GO:0006351	P:transcription, DNA-dependent
Loc_137901_Tr_1/1_Conf_1.000_Len_1359	ppa019563m|PACid:17656281	OCV3-91k	861.121341039482	0.235931482879049	DESeq;EdgeR	0.840041985809	0.186281259725017	0.000138314925519179	0	1.4796035559002	0.685205857296915	0	AT4G18180.1|PACid:19646088	Potri.009G169100.1|PACid:26986659	sp|Q6H9K0|PGLR2_PLAAC	Q6H9K0	Exopolygalacturonase	GO:0005618	C:cell wall	GO:0005576	C:extracellular region	GO:0047911	F:galacturan 1,4-alpha-galacturonidase activity	GO:0019863	F:IgE binding	GO:0004650	F:polygalacturonase activity	GO:0045490	P:pectin catabolic process
Loc_13809_Tr_4/7_Conf_0.381_Len_2196	GSVIVT01019004001|PACid:17828782	OCV3-91k	1662.85500338659	1.41558889727429	DESeq;EdgeR	1.12189762232	0.17477266114352	0.000254611814520749	511.946086394293	63.1297517184085	50.7052334399717	292.797555724137	AT4G16580.1|PACid:19644637	Potri.007G028900.1|PACid:27015483	sp|Q9SUK9|P2C55_ARATH	Q9SUK9	Probable protein phosphatase 2C 55	GO:0046872	F:metal ion binding	GO:0004721	F:phosphoprotein phosphatase activity	GO:0008152	P:metabolic process
Loc_138136_Tr_1/1_Conf_1.000_Len_597	Eucgr.H01694.1|PACid:23591152	OCV3-91k	1306.52893123232	0	DESeq;EdgeR	2.03341852931	0.0718084433569349	2.26074790361599e-05	62.5187617025289	5.42521303830073	2.74082342918766	0	AT1G65850.1|PACid:19656934	Potri.013G097300.2|PACid:26995903	sp|Q9SZ67|WRK19_ARATH	Q9SZ67	Probable WRKY transcription factor 19	GO:0009941	C:chloroplast envelope	GO:0005634	C:nucleus	GO:0043531	F:ADP binding	GO:0005524	F:ATP binding	GO:0017111	F:nucleoside-triphosphatase activity	GO:0004674	F:protein serine/threonine kinase activity	GO:0043565	F:sequence-specific DNA binding	GO:0003700	F:sequence-specific DNA binding transcription factor activity	GO:0006952	P:defense response	GO:0007165	P:signal transduction	GO:0006351	P:transcription, DNA-dependent
Loc_138756_Tr_1/1_Conf_1.000_Len_1796	POPTR_0001s40530.1|PACid:18238662	OCV3-91k	717.601117532902	0	DESeq;EdgeR	0.551036303065	0.136338840438721	6.20188185755226e-05	179.299090165743	9.37082252070127	14.3893230032352	0	AT5G41840.1|PACid:19666485	Potri.001G395000.1|PACid:27040243	sp|Q9FJ30|FBL88_ARATH	Q9FJ30	Putative F-box/LRR-repeat protein At5g41840
Loc_139129_Tr_1/1_Conf_1.000_Len_429	sp|P55833|RS27_HOMAM	OCV3-91k	593.876786923781	0.235931482879049	DESeq;EdgeR	1.55638916295	0.176094039475602	9.82565975907079e-05	0	0	0	0	AT5G47930.1|PACid:19673093	Potri.001G069100.1|PACid:27045029	sp|Q71TY3|RS27_RAT	Q71TY3	40S ribosomal protein S27	GO:0022627	C:cytosolic small ribosomal subunit	GO:0005634	C:nucleus	GO:0046872	F:metal ion binding	GO:0003735	F:structural constituent of ribosome	GO:0006412	P:translation
Loc_140215_Tr_1/1_Conf_1.000_Len_567	sp|A0EYN2|CYB_XENBC	OCV3-91k	1029.38643066789	0	DESeq;EdgeR	2.09359593528	0.0735964073879231	2.35002614105847e-05	0	0	0	0	ATMG00220.1|PACid:19643621	Potri.011G074700.1|PACid:27002538	sp|A0EYN2|CYB_XENBC	A0EYN2	Cytochrome b	GO:0016021	C:integral to membrane	GO:0005743	C:mitochondrial inner membrane	GO:0070469	C:respiratory chain	GO:0009055	F:electron carrier activity	GO:0046872	F:metal ion binding	GO:0016491	F:oxidoreductase activity	GO:0022904	P:respiratory electron transport chain
Loc_140359_Tr_1/1_Conf_1.000_Len_1248	sp|Q95029|CATL_DROME	OCV3-91k	752.243930103456	0	DESeq;EdgeR	0.787499717054	0.127655482371348	5.56432980046053e-05	0	0	0	0	AT5G60360.1|PACid:19672758	Potri.009G098100.2|PACid:26986424	sp|Q95029|CATL_DROME	Q95029	Cathepsin L	GO:0045169	C:fusome	GO:0005764	C:lysosome	GO:0008234	F:cysteine-type peptidase activity	GO:0007586	P:digestion	GO:0006508	P:proteolysis	GO:0035071	P:salivary gland cell autophagic cell death
Loc_142604_Tr_1/1_Conf_1.000_Len_1155	sp|Q91UZ5|IMPA2_MOUSE	OCV3-91k	613.67267982124	0	DESeq;EdgeR	0.698572862978	0.167790344003712	9.01867884169336e-05	0	0	0	0	AT3G02870.3|PACid:19664603	Potri.010G156300.3|PACid:26979397	sp|Q91UZ5|IMPA2_MOUSE	Q91UZ5	Inositol monophosphatase 2	GO:0005737	C:cytoplasm	GO:0008934	F:inositol monophosphate 1-phosphatase activity	GO:0052832	F:inositol monophosphate 3-phosphatase activity	GO:0052833	F:inositol monophosphate 4-phosphatase activity	GO:0046872	F:metal ion binding	GO:0042803	F:protein homodimerization activity	GO:0006021	P:inositol biosynthetic process	GO:0006020	P:inositol metabolic process	GO:0046855	P:inositol phosphate dephosphorylation	GO:0046854	P:phosphatidylinositol phosphorylation
Loc_143005_Tr_1/1_Conf_1.000_Len_1258	sp|Q24537|HMG2_DROME	OCV3-91k	1148.16178805264	0.235931482879049	DESeq;EdgeR	1.21118294402	0.113869548263536	6.20020623408695e-05	1.17959927740621	0	0	0	AT3G28730.1|PACid:19660995	Potri.017G078500.1|PACid:26985265	sp|Q24537|HMG2_DROME	Q24537	High mobility group protein DSP1	GO:0005634	C:nucleus	GO:0005700	C:polytene chromosome	GO:0008301	F:DNA binding, bending	GO:0003697	F:single-stranded DNA binding	GO:0006338	P:chromatin remodeling	GO:0006268	P:DNA unwinding involved in replication	GO:0035218	P:leg disc development	GO:0008348	P:negative regulation of antimicrobial humoral response	GO:0017055	P:negative regulation of RNA polymerase II transcriptional preinitiation complex assembly	GO:0043388	P:positive regulation of DNA binding	GO:0007379	P:segment specification
Loc_1433_Tr_10/11_Conf_0.306_Len_7093	ppa000022m|PACid:17668739	OCV3-91k	1039.28437711662	0	DESeq;EdgeR	0.239580672294	0.0701758736133291	2.14873794903889e-05	398.704555763297	64.6093552743087	49.3348217253779	118.117195775078	AT1G50030.2|PACid:19655975	Potri.001G289200.3|PACid:27045914	sp|Q9FR53|TOR_ARATH	Q9FR53	Serine/threonine-protein kinase TOR	GO:0005737	C:cytoplasm	GO:0005634	C:nucleus	GO:0016303	F:1-phosphatidylinositol-3-kinase activity	GO:0005524	F:ATP binding	GO:0008144	F:drug binding	GO:0004674	F:protein serine/threonine kinase activity	GO:0000975	F:regulatory region DNA binding	GO:0009793	P:embryo development ending in seed dormancy	GO:0010507	P:negative regulation of autophagy	GO:0030307	P:positive regulation of cell growth	GO:0040019	P:positive regulation of embryonic development	GO:2000234	P:positive regulation of rRNA processing	GO:0045893	P:positive regulation of transcription, DNA-dependent	GO:0009303	P:rRNA transcription
Loc_144355_Tr_1/1_Conf_1.000_Len_329	sp|Q4GXP2|RS21_BIPLU	OCV3-91k	653.264465616159	0	DESeq;EdgeR	2.13804548959	0.153348364866381	7.50543094820821e-05	0	0	0	0	AT3G53890.2|PACid:19659658	Potri.005G026000.1|PACid:27028635	sp|Q4GXP2|RS21_BIPLU	Q4GXP2	40S ribosomal protein S21	GO:0005840	C:ribosome	GO:0003735	F:structural constituent of ribosome	GO:0006412	P:translation
Loc_15273_Tr_1/1_Conf_1.000_Len_1762	ppa006707m|PACid:17641269	OCV3-91k	0	38.692763192164	DESeq;EdgeR	0.64108780035	0.156957207257473	5.8713533493995e-05	109.702732798777	353.625249860148	157.59734717829	65.7130877903603	AT2G04850.1|PACid:19641108	Potri.014G161700.1|PACid:27032846	sp|Q94BT2|AIR12_ARATH	Q94BT2	Auxin-induced in root cultures protein 12	GO:0031225	C:anchored to membrane	GO:0005886	C:plasma membrane	GO:0009734	P:auxin mediated signaling pathway
Loc_155770_Tr_1/4_Conf_0.500_Len_443	GSVIVT01007718001|PACid:17820466	OCV3-91k	24.7448661218242	162.556791703665	DESeq;EdgeR	6.47608089539	0.0973189830067426	7.54217815790819e-05	22.4123862707179	12.8232308178017	21.2413815762044	0		Potri.012G087400.1|PACid:27049064
Loc_158785_Tr_1/1_Conf_1.000_Len_1503	ppb017095m|PACid:17664745	OCV3-91k	9.89794644872968	75.9699374870538	DESeq;EdgeR	1.47582758988	0.135247544578178	7.84722673278128e-05	0	0.986402370600133	0.685205857296915	0		Potri.004G127000.2|PACid:26992841
Loc_1616_Tr_1/4_Conf_0.625_Len_1150	Eucgr.B00168.1|PACid:23565231	OCV3-91k	69.2856251411078	167.983215809883	DESeq;EdgeR	4.040972794	0.167790344003712	0.00040467651646212	868.185068170967	110.970266692515	173.357081896119	483.282329192397	AT4G24780.2|PACid:19644446	Potri.008G182200.1|PACid:27036524	sp|Q9C5M8|PLY18_ARATH	Q9C5M8	Probable pectate lyase 18	GO:0016020	C:membrane	GO:0046872	F:metal ion binding	GO:0030570	F:pectate lyase activity	GO:0045490	P:pectin catabolic process
Loc_16233_Tr_2/3_Conf_0.222_Len_1551	GSVIVT01024382001|PACid:17832596	OCV3-91k	875.968260712577	0	DESeq;EdgeR	0.694381285594	0.11585261478551	4.6083945371721e-05	24.7715848255303	159.797184037222	400.160220661398	448.346257202585	AT5G38240.1|PACid:19665549	Potri.018G091000.1|PACid:27010180	sp|O64477|Y2913_ARATH	O64477	G-type lectin S-receptor-like serine/threonine-protein kinase At2g19130	GO:0016021	C:integral to membrane	GO:0044459	C:plasma membrane part	GO:0005524	F:ATP binding	GO:0005516	F:calmodulin binding	GO:0004674	F:protein serine/threonine kinase activity	GO:0048544	P:recognition of pollen
Loc_168342_Tr_3/4_Conf_0.500_Len_4667	GSVIVT01017399001|PACid:17827624	OCV3-91k	0	38.692763192164	DESeq;EdgeR	0.275285995531	0.156957207257473	5.8713533493995e-05	1.17959927740621	0	0	0	AT1G74170.1|PACid:19651457	Potri.T040800.4|PACid:27051344	sp|O22476|BRI1_ARATH	O22476	Protein BRASSINOSTEROID INSENSITIVE 1	GO:0005768	C:endosome	GO:0010008	C:endosome membrane	GO:0016021	C:integral to membrane	GO:0005886	C:plasma membrane	GO:0043234	C:protein complex	GO:0005524	F:ATP binding	GO:0004903	F:growth hormone receptor activity	GO:0042803	F:protein homodimerization activity	GO:0004674	F:protein serine/threonine kinase activity	GO:0005496	F:steroid binding	GO:0004714	F:transmembrane receptor protein tyrosine kinase activity	GO:0010268	P:brassinosteroid homeostasis	GO:0009742	P:brassinosteroid mediated signaling pathway	GO:0009729	P:detection of brassinosteroid stimulus	GO:0048366	P:leaf development	GO:0001578	P:microtubule bundle formation
Loc_168634_Tr_1/1_Conf_1.000_Len_2742	sp|Q8UZB6|RDRP_GFKVM	OCV3-91k	0	44.3551187812612	DESeq;EdgeR	0.499518042858	0.127004049700636	4.04873224071598e-05	1.17959927740621	0	0	0			sp|P15402|RDRP_WCMVO	P15402	RNA replication protein	GO:0005524	F:ATP binding	GO:0004386	F:helicase activity	GO:0008174	F:mRNA methyltransferase activity	GO:0003723	F:RNA binding	GO:0003968	F:RNA-directed RNA polymerase activity	GO:0006396	P:RNA processing	GO:0006351	P:transcription, DNA-dependent	GO:0019079	P:viral genome replication
Loc_1721_Tr_2/11_Conf_0.217_Len_1327	sp|Q9ZWQ8|PAP_CITUN	OCV3-91k	35642.5051618756	128.346726686203	DESeq;R	39.72430473	0.184278054515779	0.00647495574630832	5709.26050264603	53.2657280124072	516.645216401874	143.903344148511	AT4G22240.1|PACid:19645579	Potri.004G003200.2|PACid:26990079	sp|Q9ZWQ8|PAP_CITUN	Q9ZWQ8	Plastid-lipid-associated protein, chloroplastic	GO:0009507	C:chloroplast	GO:0005198	F:structural molecule activity
Loc_18229_Tr_1/2_Conf_0.800_Len_1993	ppa008952m|PACid:17664995	OCV3-91k	3048.56750620874	1.65152038015334	DESeq;EdgeR	2.04125013906	0.0726922345312097	9.135556074168e-05	877.621862390217	107.024657210114	65.0945564432069	69.040332741771	AT1G51610.1|PACid:19656663	Potri.010G251300.1|PACid:26980928	sp|Q8H1G3|MTPC4_ARATH	Q8H1G3	Metal tolerance protein C4	GO:0016021	C:integral to membrane	GO:0005774	C:vacuolar membrane	GO:0008324	F:cation transmembrane transporter activity
Loc_18548_Tr_1/2_Conf_0.800_Len_1246	POPTR_0010s15010.1|PACid:18240075	OCV3-91k	0	50.4893373361165	DESeq;EdgeR	1.15253148633	0.0954895886590006	2.64843351832539e-05	63.6983609799351	170.647610113823	129.503907029117	30.7770158005485	AT5G17390.1|PACid:19666937	Potri.010G140200.1|PACid:26981640
Loc_19150_Tr_1/4_Conf_0.714_Len_2988	GSVIVT01033788001|PACid:17839436	OCV3-91k	1935.04853072665	1.41558889727429	DESeq;EdgeR	0.999317024314	0.15779852647838	0.000246594013718369	579.183245206447	27.1260651915037	21.2413815762044	92.3310474016455	AT2G44860.2|PACid:19638783	Potri.004G187800.1|PACid:26992272	sp|O22165|RLP24_ARATH	O22165	Probable ribosome biogenesis protein RLP24	GO:0022625	C:cytosolic large ribosomal subunit	GO:0005730	C:nucleolus	GO:0042254	P:ribosome biogenesis
Loc_19306_Tr_2/2_Conf_0.667_Len_1193	ppa025866m|PACid:17645366	OCV3-91k	0	82.104156041909	DESeq;EdgeR	1.89850270879	0.0395074436601988	7.54297681722739e-06	109.702732798777	202.212485973027	46.5939982961902	79.0220675960029	AT5G13140.1|PACid:19668343	Potri.001G060500.2|PACid:27046736
Loc_19417_Tr_5/10_Conf_0.280_Len_913	POPTR_0012s13870.1|PACid:18229555	OCV3-91k	3241.57746195897	1.41558889727429	DESeq;EdgeR	4.01064331496	0.0712210311144415	8.88468032130696e-05	0	61.6501481625083	22.6117932907982	0.831811237852662	AT4G25490.1|PACid:19647716	Potri.012G134100.1|PACid:27049585	sp|P93835|DRE1B_ARATH	P93835	Dehydration-responsive element-binding protein 1B	GO:0005634	C:nucleus	GO:0003677	F:DNA binding	GO:0003700	F:sequence-specific DNA binding transcription factor activity	GO:0009631	P:cold acclimation	GO:0045893	P:positive regulation of transcription, DNA-dependent	GO:0006351	P:transcription, DNA-dependent
Loc_19417_Tr_9/10_Conf_0.280_Len_1320	POPTR_0012s13870.1|PACid:18229555	OCV3-91k	6814.73612995039	5.42642410621813	DESeq;EdgeR	6.47722511388	0.0660068260779147	0.000220645204327002	1.17959927740621	118.861485657316	57.5572920129408	0	AT5G51990.1|PACid:19671763	Potri.012G134100.1|PACid:27049585	sp|Q9FJ93|DRE1D_ARATH	Q9FJ93	Dehydration-responsive element-binding protein 1D	GO:0005634	C:nucleus	GO:0003677	F:DNA binding	GO:0003700	F:sequence-specific DNA binding transcription factor activity	GO:0009738	P:abscisic acid mediated signaling pathway	GO:0006950	P:response to stress	GO:0006351	P:transcription, DNA-dependent
Loc_20137_Tr_1/1_Conf_1.000_Len_860	Eucgr.F00590.1|PACid:23581286	OCV3-91k	41393.2120485875	33.0304076030669	EdgeR;R	59.8053687543	0.0100607851040599	0.000143977396892629	1329.40838563679	941.027861552527	212.413815762044	1454.00604376645	AT2G18420.1|PACid:19640981	Potri.T155100.1|PACid:26978278	sp|Q93X17|SNAK2_SOLTU	Q93X17	Snakin-2	GO:0005618	C:cell wall	GO:0005576	C:extracellular region	GO:0006952	P:defense response
Loc_20546_Tr_1/4_Conf_0.700_Len_3564	Eucgr.I00559.1|PACid:23595097	OCV3-91k	4.94897322436484	106.64103026133	DESeq;EdgeR	0.970596540323	0.0439785613916756	1.33924129947088e-05	22.4123862707179	115.902278545516	84.2803204475205	138.912476721395	AT4G38070.1|PACid:19647460	Potri.011G131500.1|PACid:27003037	sp|P0CB23|Y4862_ARATH	P0CB23	Uncharacterized protein At4g38062
Loc_21155_Tr_3/3_Conf_0.700_Len_5709	ppa022115m|PACid:17654707	OCV3-91k	598.825760148146	0	DESeq;EdgeR	0.158623323097	0.185252127562929	0.000107340962208952	582.722043038665	38.9628936387053	23.2969991480951	1218.60346345415	AT4G29090.1|PACid:19647965	Potri.005G009500.1|PACid:27030465	sp|P0C2F6|RNHX1_ARATH	P0C2F6	Putative ribonuclease H protein At1g65750	GO:0046872	F:metal ion binding	GO:0003676	F:nucleic acid binding	GO:0004523	F:ribonuclease H activity	GO:0090305	P:nucleic acid phosphodiester bond hydrolysis
Loc_21508_Tr_1/1_Conf_1.000_Len_2334	GSVIVT01031316001|PACid:17837537	OCV3-91k	9.89794644872968	92.4851412885872	DESeq;EdgeR	1.20073225875	0.0925108256100297	4.76952194093622e-05	14.1551913288745	48.8269173447066	41.1123514378149	68.2085215039183	AT1G09450.1|PACid:19657087	Potri.005G003400.2|PACid:27030781	sp|Q2KIP2|HASP_BOVIN	Q2KIP2	Serine/threonine-protein kinase haspin	GO:0005813	C:centrosome	GO:0005694	C:chromosome	GO:0005634	C:nucleus	GO:0005819	C:spindle	GO:0005524	F:ATP binding	GO:0072354	F:histone kinase activity (H3-T3 specific)	GO:2000751	P:histone H3-T3 phosphorylation involved in chromosome passenger complex localization to kinetochore	GO:0007064	P:mitotic sister chromatid cohesion	GO:0071459	P:protein localization to chromosome, centromeric region	GO:0090231	P:regulation of spindle checkpoint
Loc_21781_Tr_1/1_Conf_1.000_Len_1209	POPTR_0008s14970.1|PACid:18248567	OCV3-91k	34.6428125705539	119.853193302557	DESeq;EdgeR	2.83346739802	0.168268195804897	0.000228296049643683	3.53879783221862	65.1025564596088	29.4638518637673	0	AT3G05980.1|PACid:19663056	Potri.008G150300.1|PACid:27039902
Loc_22004_Tr_1/2_Conf_0.600_Len_684	GSVIVT01013867001|PACid:17825013	OCV3-91k	1242.19227931558	0	DESeq;EdgeR	2.13414740283	0.0536505056533126	1.45898939799653e-05	217.046267042742	72.0073730538097	49.3348217253779	225.420845458071	AT5G07490.1|PACid:19667029	Potri.003G081900.1|PACid:26997455
Loc_22280_Tr_2/3_Conf_0.667_Len_878	Eucgr.H00727.1|PACid:23590106	OCV3-91k	321.683259583715	825.524258593792	DESeq;EdgeR;R	25.7388963123	0.040389330398312	0.000321563665198489	3187.27724755157	1523.49846139191	1285.44618828901	2408.09353358346	AT5G48485.1|PACid:19665934	Potri.002G251000.1|PACid:27024479	sp|Q8W453|DIR1_ARATH	Q8W453	Putative lipid-transfer protein DIR1	GO:0048046	C:apoplast	GO:0005504	F:fatty acid binding	GO:0046872	F:metal ion binding	GO:0008270	F:zinc ion binding	GO:0006869	P:lipid transport	GO:0009862	P:systemic acquired resistance, salicylic acid mediated signaling pathway
Loc_22489_Tr_1/1_Conf_1.000_Len_641	GSVIVT01030449001|PACid:17836949	OCV3-91k	19.7958928974594	105.933235812693	DESeq;EdgeR	3.96884162431	0.144088430376538	0.000125067873213091	7.07759566443723	282.111077991638	6.16685271567223	25.7861483734325	AT1G65870.1|PACid:19658168	Potri.016G060700.1|PACid:27013069	sp|P13240|DR206_PEA	P13240	Disease resistance response protein 206	GO:0006952	P:defense response	GO:0009607	P:response to biotic stimulus
Loc_22728_Tr_1/2_Conf_0.667_Len_1970	POPTR_0002s01430.1|PACid:18246591	OCV3-91k	9.89794644872968	89.6539634940386	DESeq;EdgeR	1.35946503231	0.0994340342328536	5.19190122919563e-05	139.192714733932	28.6056687474039	111.688554739397	4.99086742711597	AT1G47670.1|PACid:19653569	Potri.002G012900.1|PACid:27022475	sp|Q9SX98|LHTL8_ARATH	Q9SX98	Lysine histidine transporter-like 8	GO:0016021	C:integral to membrane	GO:0005886	C:plasma membrane	GO:0006865	P:amino acid transport
Loc_23012_Tr_1/1_Conf_1.000_Len_1802	POPTR_0007s12930.1|PACid:18243080	OCV3-91k	4.94897322436484	57.5672818224879	DESeq;EdgeR	0.958559844466	0.145421299121068	6.80402562675601e-05	23.5919855481241	47.8405149741065	28.0934401491735	4.15905618926331	AT3G50870.1|PACid:19658408	Potri.007G024500.1|PACid:27015772	sp|Q8LC79|GAT18_ARATH	Q8LC79	GATA transcription factor 18	GO:0005634	C:nucleus	GO:0046872	F:metal ion binding	GO:0043565	F:sequence-specific DNA binding	GO:0003700	F:sequence-specific DNA binding transcription factor activity	GO:0008270	F:zinc ion binding	GO:0009790	P:embryo development	GO:0009909	P:regulation of flower development	GO:0006351	P:transcription, DNA-dependent
Loc_2322_Tr_4/4_Conf_0.500_Len_1817	ppa007187m|PACid:17663078	OCV3-91k	4.94897322436484	55.9157614423346	DESeq;EdgeR	0.909441236344	0.157757689078793	7.7725217688849e-05	135.653916901714	390.122137572353	100.725261022646	106.471838445141	AT3G54260.1|PACid:19659955	Potri.008G020900.1|PACid:27039316
Loc_24078_Tr_4/10_Conf_0.357_Len_1023	Eucgr.J01979.1|PACid:23600020	OCV3-91k	108.877410936027	276.039834968487	DESeq;EdgeR	7.56385209945	0.119503006675449	0.000394989905741099	9.43679421924964	237.229770129332	321.361547072253	19.9634697084639	AT2G29500.1|PACid:19641110	Potri.009G039200.1|PACid:26986575	sp|P27880|HSP12_MEDSA	P27880	18.2 kDa class I heat shock protein	GO:0005737	C:cytoplasm	GO:0006950	P:response to stress
Loc_24078_Tr_8/10_Conf_0.321_Len_1024	Eucgr.J01979.1|PACid:23600020	OCV3-91k	0	44.3551187812612	DESeq;EdgeR	1.15845246634	0.127655482371348	4.11344982768395e-05	0	51.2929232712069	71.946615016176	0	AT2G29500.1|PACid:19641110	Potri.008G062300.1|PACid:27039401	sp|P05478|HSP16_SOYBN	P05478	18.5 kDa class I heat shock protein	GO:0005737	C:cytoplasm	GO:0006950	P:response to stress
Loc_24150_Tr_1/1_Conf_1.000_Len_2246	ppa004426m|PACid:17669298	OCV3-91k	24.7448661218242	164.680175049576	DESeq;EdgeR	2.24421783081	0.061775519608049	4.87492886913767e-05	23.5919855481241	41.4288995652056	47.964410010784	45.7496180818964	AT3G27640.1|PACid:19659498	Potri.001G345400.1|PACid:27043789	sp|Q5ZJW8|DTL_CHICK	Q5ZJW8	Denticleless protein homolog	GO:0005813	C:centrosome	GO:0031464	C:Cul4A-RING ubiquitin ligase complex	GO:0031465	C:Cul4B-RING ubiquitin ligase complex	GO:0005634	C:nucleus	GO:0004842	F:ubiquitin-protein ligase activity	GO:0006260	P:DNA replication	GO:0031572	P:G2/M transition DNA damage checkpoint	GO:0006513	P:protein monoubiquitination	GO:0000209	P:protein polyubiquitination	GO:0009411	P:response to UV	GO:0019985	P:translesion synthesis	GO:0006511	P:ubiquitin-dependent protein catabolic process
Loc_24293_Tr_1/1_Conf_1.000_Len_1052	POPTR_0001s15930.1|PACid:18239086	OCV3-91k	0	34.4459965003411	DESeq;EdgeR	0.892575868715	0.183364368643636	7.81000772904895e-05	90.8291443602778	21.7008521532029	10.2780878594537	25.7861483734325	AT5G05280.1|PACid:19672540	Potri.001G159300.1|PACid:27046615	sp|Q9FLC6|ATL73_ARATH	Q9FLC6	RING-H2 finger protein ATL73	GO:0016021	C:integral to membrane	GO:0046872	F:metal ion binding	GO:0008270	F:zinc ion binding	GO:0016567	P:protein ubiquitination
Loc_270_Tr_1/2_Conf_0.750_Len_1027	POPTR_0006s28040.1|PACid:18213816	OCV3-91k	19.7958928974594	97.6756339119263	DESeq;EdgeR	2.68397679109	0.140767705474472	0.000121621077650592	16.5143898836869	117.381882101416	95.2436141642711	116.453573299373	AT2G25060.1|PACid:19641366	Potri.006G264600.1|PACid:27006188	sp|Q9SK27|ENL1_ARATH	Q9SK27	Early nodulin-like protein 1	GO:0046658	C:anchored to plasma membrane	GO:0009506	C:plasmodesma	GO:0005507	F:copper ion binding	GO:0009055	F:electron carrier activity
Loc_27066_Tr_2/2_Conf_0.800_Len_1293	POPTR_0004s23230.1|PACid:18226161	OCV3-91k	0	33.974133534583	DESeq;EdgeR	0.716113001672	0.193796506368829	8.83110232668311e-05	3.53879783221862	8.38442015010113	4.7964410010784	17.4680359949059	AT1G40087.1|PACid:19649944	Potri.004G223600.3|PACid:26989825
Loc_27225_Tr_1/4_Conf_0.700_Len_1440	POPTR_0015s10390.1|PACid:18234123	OCV3-91k	78609.4906958112	207.619704933563	DESeq;R	76.6283350531	0.0600870843271203	0.00300852318786752	166.323498114275	544.000907385974	306.287018211721	7.48630114067396	AT5G63350.1|PACid:19667196	Potri.015G091900.1|PACid:27018799
Loc_2806_Tr_2/4_Conf_0.214_Len_775	GSVIVT01036407001|PACid:17841357	OCV3-91k	29.6938393461891	161.613065772149	DESeq;EdgeR	4.78716001957	0.0689480783839285	4.77243255692327e-05	153.347906062807	14.3028343737019	16.444940575126	289.470310772726	AT1G69550.1|PACid:19654981	Potri.019G069200.1|PACid:27026285	sp|Q40392|TMVRN_NICGU	Q40392	TMV resistance protein N	GO:0005737	C:cytoplasm	GO:0043531	F:ADP binding	GO:0005524	F:ATP binding	GO:0009626	P:plant-type hypersensitive response	GO:0007165	P:signal transduction
Loc_29127_Tr_1/1_Conf_1.000_Len_1766	ppa006757m|PACid:17656600	OCV3-91k	4.94897322436484	81.1604301103928	DESeq;EdgeR	1.36197810891	0.0762476126369619	2.76578061466581e-05	3.53879783221862	65.5957576449089	49.3348217253779	36.5996944655171	AT5G03870.1|PACid:19665953	Potri.006G212700.1|PACid:27004800	sp|Q9FLE8|Y5986_ARATH	Q9FLE8	Uncharacterized protein At5g39865	GO:0005886	C:plasma membrane	GO:0009055	F:electron carrier activity	GO:0015035	F:protein disulfide oxidoreductase activity	GO:0045454	P:cell redox homeostasis
Loc_2955_Tr_1/3_Conf_0.600_Len_2822	POPTR_0008s19640.1|PACid:18248602	OCV3-91k	34.6428125705539	111.59559140179	DESeq;EdgeR	1.27925996276	0.189692686712503	0.000271136710865428	25.9511841029365	56.7181363095077	13.0189112886414	211.280054414576	AT1G27210.1|PACid:19655710	Potri.008G192100.1|PACid:27038267	sp|Q9T041|MAPT_ARATH	Q9T041	Microtubule-associated protein TORTIFOLIA1	GO:0010005	C:cortical microtubule, transverse to long axis	GO:0008017	F:microtubule binding	GO:0010031	P:circumnutation	GO:0007275	P:multicellular organismal development	GO:0009826	P:unidimensional cell growth
Loc_2969_Tr_1/3_Conf_0.444_Len_1413	GSVIVT01023815001|PACid:17832131	OCV3-91k	1435.2022350658	1.65152038015334	DESeq;EdgeR	1.39514100448	0.190219443171682	0.00025386532635042	343.263389725206	72.5005742391098	103.466084451834	223.757222982366	AT2G21520.1|PACid:19643590	Potri.009G119500.6|PACid:26988311
Loc_30276_Tr_1/5_Conf_0.692_Len_3342	POPTR_0001s47120.1|PACid:18238247	OCV3-91k	0	40.1083520894383	DESeq;EdgeR	0.38123356144	0.145370519202758	5.09932106214828e-05	3.53879783221862	86.3102074275117	20.5561757189074	61.554031601097	AT1G30570.1|PACid:19652981	Potri.001G467000.1|PACid:27048135	sp|Q9SA72|Y1357_ARATH	Q9SA72	Probable receptor-like protein kinase At1g30570	GO:0016021	C:integral to membrane	GO:0005886	C:plasma membrane	GO:0005524	F:ATP binding	GO:0004674	F:protein serine/threonine kinase activity	GO:0009741	P:response to brassinosteroid stimulus	GO:0009826	P:unidimensional cell growth
Loc_304_Tr_3/5_Conf_0.643_Len_1783	ppa003712m|PACid:17657500	OCV3-91k	24.7448661218242	105.697304329814	DESeq;EdgeR	1.77480376768	0.155327501165386	0.000159340209585286	1.17959927740621	12879.4557529259	223.377109478794	10076.5613353472	AT1G23760.1|PACid:19653489	Potri.008G190000.1|PACid:27038248	sp|Q40161|GP1_SOLLC	Q40161	Polygalacturonase-1 non-catalytic subunit beta	GO:0048046	C:apoplast	GO:0005618	C:cell wall	GO:0009835	P:fruit ripening
Loc_30415_Tr_2/11_Conf_0.556_Len_2276	GSVIVT01020565001|PACid:17829892	OCV3-91k	14.8469196730945	112.775248816185	DESeq;EdgeR	1.51188166243	0.0856717862476695	5.31896960862002e-05	0	0.493201185300067	47.2792041534871	3.32724495141065	AT5G53390.1|PACid:19669370	Potri.017G010700.1|PACid:26984553	sp|Q93ZR6|WSD1_ARATH	Q93ZR6	O-acyltransferase WSD1	GO:0005783	C:endoplasmic reticulum	GO:0005789	C:endoplasmic reticulum membrane	GO:0016021	C:integral to membrane	GO:0004144	F:diacylglycerol O-acyltransferase activity	GO:0047196	F:long-chain-alcohol O-fatty-acyltransferase activity	GO:0019432	P:triglyceride biosynthetic process	GO:0010025	P:wax biosynthetic process
Loc_30931_Tr_13/14_Conf_0.561_Len_3975	POPTR_0018s03950.1|PACid:18215409	OCV3-91k	1672.75294983532	0.235931482879049	DESeq;EdgeR	0.636653761906	0.0559244740905572	2.34317588091531e-05	3.53879783221862	0	0.685205857296915	1.66362247570532	AT5G24810.2|PACid:19665405	Potri.018G003400.1|PACid:27011220	sp|P73627|Y1770_SYNY3	P73627	Uncharacterized protein sll1770	GO:0005524	F:ATP binding	GO:0004672	F:protein kinase activity
Loc_31250_Tr_1/1_Conf_1.000_Len_1924	POPTR_0002s17750.1|PACid:18246611	OCV3-91k	321.683259583715	523.060097542852	DESeq;R	8.52792294114	0.133924036398747	0.00110903036188563	181.658288720556	656.943978819689	586.536213846159	697.889628558384	AT4G00870.1|PACid:19647738	Potri.002G176900.1|PACid:27021006	sp|O23090|BH014_ARATH	O23090	Transcription factor bHLH14	GO:0005634	C:nucleus	GO:0003677	F:DNA binding	GO:0003700	F:sequence-specific DNA binding transcription factor activity	GO:0006351	P:transcription, DNA-dependent
Loc_31296_Tr_2/3_Conf_0.667_Len_893	POPTR_0011s07020.1|PACid:18230527	OCV3-91k	69.2856251411078	172.937776950343	DESeq;EdgeR	5.35589426585	0.146087083128543	0.000336925566793551	5.89799638703103	78.4189884627106	23.2969991480951	159.707757667711		Potri.011G069800.1|PACid:27000841
Loc_3219_Tr_7/8_Conf_0.389_Len_1576	ppa019092m|PACid:17652249	OCV3-91k	44.5407590192836	213.517992005539	DESeq;EdgeR	3.9897426319	0.056581740516485	8.32056763405349e-05	10.6163934966558	264.849036506136	176.783111182604	195.475640895376	AT1G28580.1|PACid:19654161	Potri.004G054300.1|PACid:26992308	sp|Q9FXJ2|GDL7_ARATH	Q9FXJ2	GDSL esterase/lipase At1g28580	GO:0005576	C:extracellular region	GO:0005773	C:vacuole	GO:0016788	F:hydrolase activity, acting on ester bonds	GO:0016042	P:lipid catabolic process
Loc_34074_Tr_1/1_Conf_1.000_Len_508	GSVIVT01032718001|PACid:17838612	OCV3-91k	272.193527340066	514.802495642085	DESeq;R	20.4964504933	0.115283837517971	0.000618282785909115	182.837887997962	675.685623861091	12.3337054313445	262.852351161441	AT3G05550.1|PACid:19663079	Potri.019G056000.1|PACid:27026947
Loc_3416_Tr_6/10_Conf_0.406_Len_1927	ppa008264m|PACid:17650793	OCV3-91k	12164.5761854888	19.110450113203	DESeq;R	9.48317223182	0.0857009986674833	0.000837476206700937	3431.45429797465	893.680547763721	502.941099255935	334.38811761677	AT1G60470.1|PACid:19657305	Potri.008G189400.1|PACid:27036606	sp|Q9XGN4|GOLS1_AJURE	Q9XGN4	Galactinol synthase 1	GO:0005737	C:cytoplasm	GO:0047216	F:inositol 3-alpha-galactosyltransferase activity	GO:0046872	F:metal ion binding	GO:0052576	P:carbohydrate storage	GO:0070417	P:cellular response to cold	GO:0006012	P:galactose metabolic process	GO:0010325	P:raffinose family oligosaccharide biosynthetic process
Loc_34352_Tr_6/12_Conf_0.390_Len_962	GSVIVT01018890001|PACid:17828690	OCV3-91k	1197.65152029629	0.235931482879049	DESeq;EdgeR	1.37799974679	0.136566342308874	8.27517099282692e-05	507.227689284668	0.493201185300067	13.7041171459383	0	AT2G18190.1|PACid:19639893	Potri.005G119900.2|PACid:27030651
Loc_34352_Tr_8/12_Conf_0.439_Len_2212	POPTR_0007s13320.1|PACid:18243348	OCV3-91k	4572.85125931311	2.12338334591144	DESeq;EdgeR	2.760326289	0.0471593396328773	5.8391449684173e-05	0	1.97280474120027	2.05561757189074	88.1719912123822	AT2G18193.1|PACid:19642968	Potri.005G119900.2|PACid:27030651	sp|Q9P6Q3|BCS1_SCHPO	Q9P6Q3	Probable mitochondrial chaperone bcs1	GO:0016021	C:integral to membrane	GO:0005743	C:mitochondrial inner membrane	GO:0005524	F:ATP binding	GO:0042623	F:ATPase activity, coupled	GO:0043623	P:cellular protein complex assembly	GO:0016226	P:iron-sulfur cluster assembly
Loc_34439_Tr_1/1_Conf_1.000_Len_697	POPTR_0001s19080.1|PACid:18238558	OCV3-91k	0	47.8940910244469	DESeq;EdgeR	1.64823006151	0.122297762308288	3.80326902699763e-05	116.780328463214	17.2620414855023	20.5561757189074	0.831811237852662	AT3G16360.2|PACid:19661865	Potri.001G189900.1|PACid:27043382	sp|Q9LU15|AHP4_ARATH	Q9LU15	Histidine-containing phosphotransfer protein 4	GO:0005737	C:cytoplasm	GO:0005829	C:cytosol	GO:0005634	C:nucleus	GO:0004871	F:signal transducer activity	GO:0009736	P:cytokinin mediated signaling pathway	GO:0000160	P:phosphorelay signal transduction system
Loc_3558_Tr_1/2_Conf_0.750_Len_2047	ppa006158m|PACid:17662577	OCV3-91k	1628.21219081603	2063.45674926016	DESeq;R	32.1632745809	0.0708934303612305	0.00189396567913647	699.50237150188	4234.62537698637	2786.73222162655	3108.4785958554	AT3G60900.1|PACid:19660175	Potri.014G071700.2|PACid:27032243	sp|Q9LZX4|FLA10_ARATH	Q9LZX4	Fasciclin-like arabinogalactan protein 10	GO:0046658	C:anchored to plasma membrane
Loc_37_Tr_7/7_Conf_0.500_Len_2144	ppa005626m|PACid:17657384	OCV3-91k	108.877410936027	1930.62732439926	EdgeR;R	27.5077495913	0.000356160160905131	1.8969950076105e-06	148.629508953182	1098.85224084855	1452.63641746946	1498.09203937264	AT4G14960.2|PACid:19643839	Potri.017G081000.1|PACid:26985165	sp|P33629|TBA_PRUDU	P33629	Tubulin alpha chain	GO:0005737	C:cytoplasm	GO:0005874	C:microtubule	GO:0005525	F:GTP binding	GO:0003924	F:GTPase activity	GO:0005198	F:structural molecule activity	GO:0007018	P:microtubule-based movement	GO:0051258	P:protein polymerization
Loc_37041_Tr_3/3_Conf_0.600_Len_2159	Eucgr.D01648.1|PACid:23575396	OCV3-91k	564.182947577592	0	DESeq;EdgeR	0.374968337927	0.187438196562843	0.000109789433062258	121.498725572839	9.37082252070127	4.11123514378149	67.3767102660656	AT1G32990.1|PACid:19651740	Potri.001G450800.1|PACid:27048005	sp|Q9MAP3|RK11_ARATH	Q9MAP3	50S ribosomal protein L11, chloroplastic	GO:0009941	C:chloroplast envelope	GO:0009570	C:chloroplast stroma	GO:0022626	C:cytosolic ribosome	GO:0016020	C:membrane	GO:0019843	F:rRNA binding	GO:0003735	F:structural constituent of ribosome	GO:0006412	P:translation
Loc_37470_Tr_8/10_Conf_0.526_Len_1692	POPTR_0012s01960.1|PACid:18229686	OCV3-91k	4.94897322436484	43.6473243326241	DESeq;EdgeR	0.744190514073	0.129747419596891	4.24716950008134e-05	1.17959927740621	0	8.90767614485989	7.48630114067396	AT4G31980.1|PACid:19647369	Potri.014G053700.3|PACid:27033407	sp|Q9SD53|Y3720_ARATH	Q9SD53	UPF0481 protein At3g47200	GO:0016021	C:integral to membrane	GO:0005886	C:plasma membrane
Loc_39116_Tr_1/1_Conf_1.000_Len_4592	ppa019733m|PACid:17656233	OCV3-91k	702.754197859808	0	DESeq;EdgeR	0.242751102493	0.138033268024783	6.31767502143486e-05	152.1683067854	23.1804557091031	19.8709698616105	197.139263371081	AT4G29090.1|PACid:19647965	Potri.019G047900.1|PACid:27026937	sp|P0C2F6|RNHX1_ARATH	P0C2F6	Putative ribonuclease H protein At1g65750	GO:0046872	F:metal ion binding	GO:0003676	F:nucleic acid binding	GO:0004523	F:ribonuclease H activity	GO:0090305	P:nucleic acid phosphodiester bond hydrolysis
Loc_39651_Tr_1/2_Conf_0.667_Len_4241	POPTR_0008s09730.1|PACid:18249288	OCV3-91k	19.7958928974594	97.9115653948053	DESeq;EdgeR	0.768567572928	0.0810042686298439	3.94094899115373e-05	9.43679421924964	46.3609114182063	33.5750870075488	43.2541843683384	AT1G26330.1|PACid:19657300	Potri.008G097700.2|PACid:27036799
Loc_40146_Tr_2/5_Conf_0.533_Len_705	POPTR_0006s04730.1|PACid:18211181	OCV3-91k	826.478528468929	0	DESeq;EdgeR	0.983005050292	0.187438196562843	0.000109789433062258	93.1883429150902	12.8232308178017	5.48164685837532	0.831811237852662		Potri.006G048700.1|PACid:27006194
Loc_42455_Tr_6/9_Conf_0.280_Len_1795	POPTR_0010s07470.1|PACid:18241056	OCV3-91k	14139.2165020104	11.7965741439524	EdgeR;R	11.0038012972	0.0255722783527898	0.000132641403795113	1594.81822305319	16.2756391149022	5.48164685837532	0.831811237852662	AT1G04560.1|PACid:19654544	Potri.010G064200.3|PACid:26979979
Loc_43249_Tr_1/1_Conf_1.000_Len_1359	POPTR_0006s11240.1|PACid:18212486	OCV3-91k	0	40.8161465380755	DESeq;EdgeR	0.844503593478	0.144273800948513	5.01271574519603e-05	5.89799638703103	43.8949054917059	57.5572920129408	37.4315057033698	AT3G08600.1|PACid:19663767	Potri.006G111700.2|PACid:27008094
Loc_45053_Tr_1/2_Conf_0.800_Len_1460	ppa010443m|PACid:17657655	OCV3-91k	14.8469196730945	107.584756192846	DESeq;EdgeR	2.16146462654	0.0909663286168715	5.73849319872568e-05	0	114.422674989615	11.6484995740475	107.303649682993	AT1G69530.2|PACid:19657671	Potri.010G167200.2|PACid:26978285	sp|Q9C554|EXPA1_ARATH	Q9C554	Expansin-A1	GO:0005618	C:cell wall	GO:0005576	C:extracellular region	GO:0016020	C:membrane	GO:0009664	P:plant-type cell wall organization
Loc_48757_Tr_1/1_Conf_1.000_Len_1039	ppa011508m|PACid:17651752	OCV3-91k	9.89794644872968	115.134563644976	DESeq;EdgeR	3.04720435075	0.0584723743856764	2.55689161929283e-05	0	0.986402370600133	22.6117932907982	0	AT4G24660.1|PACid:19644240	Potri.015G032700.1|PACid:27019202	sp|Q9SB61|Y4466_ARATH	Q9SB61	ZF-HD homeobox protein At4g24660	GO:0005634	C:nucleus	GO:0003677	F:DNA binding	GO:0046872	F:metal ion binding	GO:0009793	P:embryo development ending in seed dormancy	GO:0006355	P:regulation of transcription, DNA-dependent	GO:0006351	P:transcription, DNA-dependent
Loc_5131_Tr_3/10_Conf_0.531_Len_2228	GSVIVT01013695001|PACid:17824891	OCV3-91k	0	34.9178594660992	DESeq;EdgeR	0.48586961158	0.174436033571604	7.07810657431405e-05	4.71839710962482	24.1668580797033	25.3526167199858	29.1133933248432	AT5G09360.1|PACid:19669175	Potri.019G088800.1|PACid:27025082	sp|Q2QZ80|LAC21_ORYSJ	Q2QZ80	Laccase-21	GO:0048046	C:apoplast	GO:0005507	F:copper ion binding	GO:0052716	F:hydroquinone:oxygen oxidoreductase activity	GO:0046274	P:lignin catabolic process
Loc_5181_Tr_1/2_Conf_0.857_Len_1636	POPTR_0008s19430.1|PACid:18248051	OCV3-91k	9.89794644872968	136.36839710409	DESeq;EdgeR	1.58658881697	0.0657033395337398	2.18147623502251e-05	1.17959927740621	1097.86583847795	9.59288200215681	52.4041079847177	AT1G70370.2|PACid:19653331	Potri.008G190000.1|PACid:27038248	sp|Q40161|GP1_SOLLC	Q40161	Polygalacturonase-1 non-catalytic subunit beta	GO:0048046	C:apoplast	GO:0005618	C:cell wall	GO:0009835	P:fruit ripening
Loc_53785_Tr_1/3_Conf_0.600_Len_735	ppa018058m|PACid:17667371	OCV3-91k	19.7958928974594	182.375036265505	DESeq;EdgeR	5.67837390431	0.051757026822762	3.37993050418079e-05	3.53879783221862	3.94560948240053	31.5194694356581	5.82267866496864	AT1G33811.1|PACid:19654908	Potri.019G009000.1|PACid:27025915	sp|Q8L5Z1|GDL17_ARATH	Q8L5Z1	GDSL esterase/lipase At1g33811	GO:0005576	C:extracellular region	GO:0016788	F:hydrolase activity, acting on ester bonds	GO:0016042	P:lipid catabolic process
Loc_5447_Tr_2/2_Conf_0.800_Len_1258	POPTR_0006s14100.1|PACid:18212088	OCV3-91k	242.499687993877	411.936369106819	DESeq;R	9.6286515734	0.144721671096232	0.000954290949601891	20.0531877159055	2335.80081358112	1900.76104814164	12.4771685677899	AT1G19210.1|PACid:19651194	Potri.006G138800.1|PACid:27003936	sp|Q84QC2|ERF17_ARATH	Q84QC2	Ethylene-responsive transcription factor ERF017	GO:0005634	C:nucleus	GO:0003677	F:DNA binding	GO:0003700	F:sequence-specific DNA binding transcription factor activity	GO:0009873	P:ethylene mediated signaling pathway	GO:0006351	P:transcription, DNA-dependent
Loc_5499_Tr_1/10_Conf_0.296_Len_2327	ppa003600m|PACid:17652676	OCV3-91k	19.7958928974594	89.6539634940386	DESeq;EdgeR	1.2059779105	0.167790344003712	0.000156888394787133	9.43679421924964	61.6501481625083	50.7052334399717	96.4901035909088	AT5G04310.1|PACid:19669677	Potri.010G229000.1|PACid:26980068	sp|Q9SCP2|PLY12_ARATH	Q9SCP2	Probable pectate lyase 12	GO:0031225	C:anchored to membrane	GO:0046872	F:metal ion binding	GO:0030570	F:pectate lyase activity	GO:0045490	P:pectin catabolic process
Loc_56025_Tr_1/1_Conf_1.000_Len_1672	GSVIVT01009353001|PACid:17821783	OCV3-91k	0	44.3551187812612	DESeq;EdgeR	0.778137657997	0.123128743902881	3.86269510554447e-05	1.17959927740621	12.3300296325017	15.759734717829	3.32724495141065	AT4G37630.2|PACid:19646753	Potri.007G055300.1|PACid:27015939	sp|Q0DQA9|CCD51_ORYSJ	Q0DQA9	Cyclin-D5-1	GO:0005634	C:nucleus	GO:0007049	P:cell cycle	GO:0051301	P:cell division
Loc_56126_Tr_1/2_Conf_0.800_Len_1590	POPTR_0013s11330.1|PACid:18221586	OCV3-91k	291.989420237526	473.986349104009	DESeq;R	9.05305717218	0.142123051997934	0.00105882970775595	2.35919855481241	13.8096331884019	253.526167199858	10.8135460920846	AT4G24660.1|PACid:19644240	Potri.002G102900.1|PACid:27023940	sp|Q9SB61|Y4466_ARATH	Q9SB61	ZF-HD homeobox protein At4g24660	GO:0005634	C:nucleus	GO:0003677	F:DNA binding	GO:0046872	F:metal ion binding	GO:0009793	P:embryo development ending in seed dormancy	GO:0006355	P:regulation of transcription, DNA-dependent	GO:0006351	P:transcription, DNA-dependent
Loc_56477_Tr_1/2_Conf_0.667_Len_1771	POPTR_0006s15720.1|PACid:18213686	OCV3-91k	34.6428125705539	207.147841967805	DESeq;EdgeR	3.32774374816	0.0385673806125724	2.88833468638742e-05	1.17959927740621	16.7688403002023	23.982205005392	14.9726022813479	AT5G56970.1|PACid:19665445	Potri.006G152500.1|PACid:27005670	sp|Q9LTS3|CKX3_ARATH	Q9LTS3	Cytokinin dehydrogenase 3	GO:0005783	C:endoplasmic reticulum	GO:0005773	C:vacuole	GO:0019139	F:cytokinin dehydrogenase activity	GO:0050660	F:flavin adenine dinucleotide binding	GO:0008131	F:primary amine oxidase activity	GO:0008762	F:UDP-N-acetylmuramate dehydrogenase activity	GO:0009823	P:cytokinin catabolic process
Loc_5706_Tr_2/3_Conf_0.444_Len_1291	AT5G10390.1|PACid:19672502	OCV3-91k	574.080894026322	1833.18762197021	EdgeR;R	35.3549532866	0.0170435081254035	0.000186697719034268	150.988707507994	579.018191542278	1251.87110128146	629.681107054465	AT5G10390.1|PACid:19672502	Potri.001G016900.1|PACid:27043178	sp|P68428|H32_WHEAT	P68428	Histone H3.2	GO:0000786	C:nucleosome	GO:0005634	C:nucleus	GO:0003677	F:DNA binding	GO:0006334	P:nucleosome assembly
Loc_60348_Tr_2/2_Conf_0.667_Len_938	ppa020120m|PACid:17661510	OCV3-91k	1271.88611866176	0	DESeq;EdgeR	1.61280769145	0.0551677063054914	1.50801106968673e-05	221.764664152367	14.796035559002	7.53726443026606	0.831811237852662	AT4G29090.1|PACid:19647965	Potri.018G064100.5|PACid:27010733	sp|P93295|M310_ARATH	P93295	Uncharacterized mitochondrial protein AtMg00310	GO:0005739	C:mitochondrion
Loc_6372_Tr_2/9_Conf_0.385_Len_2660	POPTR_0010s21950.2|PACid:18241037	OCV3-91k	3964.12755271624	4.01083520894383	DESeq;EdgeR	2.25520101923	0.11507504640023	0.000293202765459538	661.755194624881	214.542515605529	131.559524601008	1206.95810612421	AT3G12360.1|PACid:19658583	Potri.010G212700.2|PACid:26979132	sp|Q9C7A2|Y3236_ARATH	Q9C7A2	Ankyrin repeat-containing protein At3g12360	GO:0016021	C:integral to membrane	GO:0005634	C:nucleus	GO:0005886	C:plasma membrane	GO:0034613	P:cellular protein localization	GO:0009651	P:response to salt stress
Loc_6380_Tr_5/7_Conf_0.273_Len_1063	ppa002230m|PACid:17646101	OCV3-91k	1430.25326184144	0.707794448637147	DESeq;EdgeR	1.71133680559	0.0752963778776709	3.58525428257833e-05	1039.22696339487	66.582160015509	28.7786460064704	9.14992361637928	AT2G46530.1|PACid:19640018	Potri.002G172800.2|PACid:27024108	sp|Q9ZPY6|ARFK_ARATH	Q9ZPY6	Auxin response factor 11	GO:0005634	C:nucleus	GO:0009506	C:plasmodesma	GO:0003677	F:DNA binding	GO:0003700	F:sequence-specific DNA binding transcription factor activity	GO:0009734	P:auxin mediated signaling pathway	GO:0006351	P:transcription, DNA-dependent
Loc_64928_Tr_1/2_Conf_0.750_Len_972	POPTR_0012s13870.1|PACid:18229555	OCV3-91k	30901.3888129341	1.41558889727429	EdgeR;R	40.6033840731	1.93747636263205e-05	3.24356555113542e-08	1106.46412220702	25.6464616356035	6.85205857296915	0.831811237852662	AT4G25480.1|PACid:19647345	Potri.012G134100.1|PACid:27049585	sp|Q9M0L0|DRE1A_ARATH	Q9M0L0	Dehydration-responsive element-binding protein 1A	GO:0005634	C:nucleus	GO:0003677	F:DNA binding	GO:0003700	F:sequence-specific DNA binding transcription factor activity	GO:0009631	P:cold acclimation	GO:0009414	P:response to water deprivation	GO:0006351	P:transcription, DNA-dependent
Loc_64953_Tr_1/2_Conf_0.667_Len_796	Eucgr.J01979.1|PACid:23600020	OCV3-91k	0	46.2425706442936	DESeq;EdgeR	1.52475920688	0.116871738732816	3.52405437126518e-05	0	51.2929232712069	10.9632937167506	4.15905618926331	AT2G29500.1|PACid:19641110	Potri.009G039200.1|PACid:26986575	sp|P04794|HSP14_SOYBN	P04794	17.5 kDa class I heat shock protein	GO:0005737	C:cytoplasm	GO:0006950	P:response to stress
Loc_6708_Tr_1/1_Conf_1.000_Len_2842	ppa001630m|PACid:17669282	OCV3-91k	9.89794644872968	139.671437864397	DESeq;EdgeR	1.5439465496	0.0369871332495456	1.50650665384901e-05	17.6939891610931	92.7218228364125	54.8164685837532	85.6765574988242	AT3G25690.3|PACid:19658948	Potri.011G156500.1|PACid:27002225	sp|Q9LI74|CHUP1_ARATH	Q9LI74	Protein CHUP1, chloroplastic	GO:0009707	C:chloroplast outer membrane	GO:0009902	P:chloroplast relocation
Loc_676_Tr_3/9_Conf_0.148_Len_965	ppa007081m|PACid:17668838	OCV3-91k	3949.28063304314	2.35931482879049	DESeq;EdgeR	5.39821936453	0.0525898910329648	6.53726450677156e-05	1250.37523405058	317.621563333243	369.325957083037	766.098150062302	AT3G17880.2|PACid:19661540	Potri.012G045000.3|PACid:27050209	sp|Q8VWG7|TDX_ARATH	Q8VWG7	TPR repeat-containing thioredoxin TDX	GO:0030544	F:Hsp70 protein binding	GO:0016671	F:oxidoreductase activity, acting on a sulfur group of donors, disulfide as acceptor	GO:0045454	P:cell redox homeostasis	GO:0022900	P:electron transport chain	GO:0010286	P:heat acclimation	GO:0006457	P:protein folding	GO:0051259	P:protein oligomerization
Loc_67833_Tr_1/1_Conf_1.000_Len_913	POPTR_0001s38530.1|PACid:18235920	OCV3-91k	960.100805526779	0	DESeq;EdgeR	1.30850251861	0.0841885450897488	2.83678955860849e-05	0	31.0716746739042	5.48164685837532	0		Potri.001G376200.1|PACid:27043194
Loc_6882_Tr_1/1_Conf_1.000_Len_2430	Eucgr.C01804.1|PACid:23571341	OCV3-91k	19.7958928974594	96.7319079804101	DESeq;EdgeR	1.23488501863	0.117649385519583	7.89541688141233e-05	0	57.7045386801078	96.614025878865	27.4497708491379	AT2G26640.1|PACid:19638388	Potri.006G249200.1|PACid:27007943	sp|O48780|KCS11_ARATH	O48780	3-ketoacyl-CoA synthase 11	GO:0016021	C:integral to membrane	GO:0033807	F:icosanoyl-CoA synthase activity	GO:0006633	P:fatty acid biosynthetic process	GO:0009409	P:response to cold	GO:0009416	P:response to light stimulus
Loc_726_Tr_3/7_Conf_0.389_Len_1387	POPTR_0019s12290.1|PACid:18219579	OCV3-91k	113.826384160391	478.940910244469	EdgeR;R	9.84843762619	0.0304181030522519	8.27701910801677e-05	1.17959927740621	538.082493162373	2.05561757189074	0.831811237852662	AT4G35160.1|PACid:19647990	Potri.019G093000.1|PACid:27026106	sp|B6VJS4|ROMT_VITVI	B6VJS4	Trans-resveratrol di-O-methyltransferase	GO:0008171	F:O-methyltransferase activity
Loc_73818_Tr_1/1_Conf_1.000_Len_754	ppa016485m|PACid:17665941	OCV3-91k	0	81.3963615932719	DESeq;EdgeR	2.78494969331	0.040045545608376	7.67479877768775e-06	2.35919855481241	8.38442015010113	25.3526167199858	6.6544899028213	AT3G28420.1|PACid:19658719
Loc_75495_Tr_2/2_Conf_0.889_Len_1375	ppa007212m|PACid:17653430	OCV3-91k	14.8469196730945	95.0803876002567	DESeq;EdgeR	1.99402461425	0.0852144974137364	4.23453173196759e-05	2.35919855481241	3.94560948240053	58.2424978702377	0.831811237852662	AT5G54160.1|PACid:19667404	Potri.012G006400.1|PACid:27049772	sp|Q00763|COMT1_POPTM	Q00763	Caffeic acid 3-O-methyltransferase 1	GO:0047763	F:caffeate O-methyltransferase activity	GO:0009809	P:lignin biosynthetic process
Loc_7636_Tr_3/3_Conf_0.667_Len_2725	ppa001738m|PACid:17643834	OCV3-91k	2128.05848647688	0.471862965758098	DESeq;EdgeR	1.17401823057	0.047219267591247	2.60403559698881e-05	925.985432763871	115.902278545516	250.100137913374	1221.93070840556	AT1G50380.1|PACid:19649162	Potri.007G001300.2|PACid:27016710	sp|P24555|PTRB_ECOLI	P24555	Protease 2	GO:0004252	F:serine-type endopeptidase activity	GO:0070008	F:serine-type exopeptidase activity	GO:0006508	P:proteolysis
Loc_78461_Tr_2/3_Conf_0.714_Len_1639	ppa010762m|PACid:17648738	OCV3-91k	232.601741545148	607.051705447793	DESeq;EdgeR;R	11.037558032	0.0552946915659252	0.000331153486853664	12.9755920514683	279.645072065138	1567.75100149534	232.075335360893	AT4G27670.1|PACid:19644237	Potri.010G053400.1|PACid:26979787	sp|P09887|HS22C_SOYBN	P09887	Small heat shock protein, chloroplastic	GO:0009507	C:chloroplast	GO:0006950	P:response to stress
Loc_78599_Tr_2/2_Conf_0.800_Len_1010	POPTR_0002s07920.1|PACid:18245642	OCV3-91k	1390.66147604652	0.707794448637147	DESeq;EdgeR	1.80298873513	0.117575417715048	8.44723291002345e-05	0	0	1.37041171459383	0.831811237852662	AT5G20240.1|PACid:19673101	Potri.002G079000.1|PACid:27020538	sp|Q07474|MADS2_PETHY	Q07474	Floral homeotic protein PMADS 2	GO:0005634	C:nucleus	GO:0003677	F:DNA binding	GO:0003700	F:sequence-specific DNA binding transcription factor activity	GO:0007275	P:multicellular organismal development	GO:0006351	P:transcription, DNA-dependent
Loc_79244_Tr_1/1_Conf_1.000_Len_1694	AT1G48120.1|PACid:19650805	OCV3-91k	2751.62911274685	3.77490372606478	DESeq;EdgeR	2.29896174813	0.107739257635696	0.000181089471210906	393.986158653673	9.86402370600134	19.1857640043136	4.15905618926331	AT1G48120.1|PACid:19650805	Potri.014G163800.1|PACid:27032005	sp|Q9LNG5|PPP7L_ARATH	Q9LNG5	Serine/threonine-protein phosphatase 7 long form homolog	GO:0046872	F:metal ion binding	GO:0004721	F:phosphoprotein phosphatase activity
Loc_7949_Tr_1/10_Conf_0.208_Len_739	Eucgr.J02556.2|PACid:23600700	OCV3-91k	2776.37397886868	0.707794448637147	DESeq;EdgeR	4.47194250607	0.0409817298228898	2.79531809488018e-05	418.757743479203	249.559799761834	269.285901917687	368.492378368729	AT3G55620.1|PACid:19664628	Potri.010G229800.3|PACid:26981490	sp|Q9M060|IF62_ARATH	Q9M060	Eukaryotic translation initiation factor 6-2	GO:0005829	C:cytosol	GO:0005730	C:nucleolus	GO:0043022	F:ribosome binding	GO:0003743	F:translation initiation factor activity	GO:0071215	P:cellular response to abscisic acid stimulus	GO:0009793	P:embryo development ending in seed dormancy	GO:0042256	P:mature ribosome assembly
Loc_8150_Tr_1/1_Conf_1.000_Len_1073	ppa025024m|PACid:17658612	OCV3-91k	222.703795096418	648.339714951627	DESeq;EdgeR;R	17.0068242296	0.0399885196116872	0.00023064014325938	4156.90785357947	3066.23176901051	670.131328436383	1534.69173383816	AT3G18280.1|PACid:19661031	Potri.015G044500.1|PACid:27017133	sp|Q43681|NLTP_VIGUN	Q43681	Probable non-specific lipid-transfer protein AKCS9	GO:0008289	F:lipid binding	GO:0006869	P:lipid transport
Loc_8447_Tr_1/1_Conf_1.000_Len_1367	Eucgr.H04787.1|PACid:23594143	OCV3-91k	98.9794644872968	266.602575653325	DESeq;EdgeR	5.59961923675	0.118415443420541	0.000362045771891592	130.935519792089	576.552185615778	409.067896806258	968.228280860499	AT5G65020.1|PACid:19668361	Potri.007G092500.2|PACid:27017002	sp|Q9XEE2|ANXD2_ARATH	Q9XEE2	Annexin D2	GO:0048046	C:apoplast	GO:0005829	C:cytosol	GO:0016020	C:membrane	GO:0005634	C:nucleus	GO:0009579	C:thylakoid	GO:0005509	F:calcium ion binding	GO:0005544	F:calcium-dependent phospholipid binding	GO:0015774	P:polysaccharide transport	GO:0009409	P:response to cold	GO:0009408	P:response to heat	GO:0009651	P:response to salt stress	GO:0009414	P:response to water deprivation
Loc_84875_Tr_4/4_Conf_0.500_Len_925	POPTR_0019s12060.1|PACid:18219498	OCV3-91k	1153.11076127701	0	DESeq;EdgeR	1.53184934091	0.0619650277498664	1.78996817588689e-05	1.17959927740621	451.279084549561	23.982205005392	0	AT2G31083.1|PACid:19642860	Potri.019G090800.1|PACid:27025137	sp|Q8S8N2|CLE5_ARATH	Q8S8N2	CLAVATA3/ESR (CLE)-related protein 5	GO:0005615	C:extracellular space	GO:0045168	P:cell-cell signaling involved in cell fate commitment	GO:0007275	P:multicellular organismal development
Loc_8839_Tr_1/2_Conf_0.857_Len_1940	POPTR_0001s25700.1|PACid:18237621	OCV3-91k	668.111385289254	737.993678445665	DESeq;R	12.1268293347	0.196843515176412	0.00291391492879679	1742.26813272897	1046.07971402144	386.45610351546	1834.97559070297	AT2G29660.1|PACid:19643012	Potri.001G249900.1|PACid:27047978
Loc_9142_Tr_2/3_Conf_0.800_Len_3353	ppa015996m|PACid:17665853	OCV3-91k	123.724330609121	316.855981506563	DESeq;EdgeR	3.13853181857	0.0890520778145089	0.000293524849215779	22.4123862707179	511.449629156169	337.806487647379	303.611101816222	AT5G09360.1|PACid:19669175	Potri.019G088700.2|PACid:27025779	sp|Q9FY79|LAC14_ARATH	Q9FY79	Laccase-14	GO:0048046	C:apoplast	GO:0005507	F:copper ion binding	GO:0052716	F:hydroquinone:oxygen oxidoreductase activity	GO:0046274	P:lignin catabolic process
Loc_92763_Tr_1/1_Conf_1.000_Len_1383	ppa015032m|PACid:17641846	OCV3-91k	0	66.0608152061337	DESeq;EdgeR	1.36203493644	0.0615218271930819	1.32431681012986e-05	2.35919855481241	6.90481659420093	0.685205857296915	1.66362247570532	AT3G13890.2|PACid:19664653	Potri.001G197000.1|PACid:27046006	sp|Q8LPH6|MYB86_ARATH	Q8LPH6	Transcription factor MYB86	GO:0005634	C:nucleus	GO:0003682	F:chromatin binding	GO:0003677	F:DNA binding	GO:0006355	P:regulation of transcription, DNA-dependent	GO:0006351	P:transcription, DNA-dependent
Loc_9401_Tr_2/2_Conf_0.667_Len_1554	ppa000768m|PACid:17654748	OCV3-91k	39.5917857949187	158.074093528963	DESeq;EdgeR	3.01438685271	0.112070234502501	0.000186634393363999	69.5963573669661	98.1470358747133	65.7797623005038	166.362247570532	AT2G36200.1|PACid:19638832	Potri.016G077800.1|PACid:27013685	sp|O23826|K125_TOBAC	O23826	125 kDa kinesin-related protein	GO:0005737	C:cytoplasm	GO:0005874	C:microtubule	GO:0005875	C:microtubule associated complex	GO:0005524	F:ATP binding	GO:0003777	F:microtubule motor activity	GO:0007018	P:microtubule-based movement
Loc_9438_Tr_5/8_Conf_0.188_Len_1132	POPTR_0001s23460.1|PACid:18237443	OCV3-91k	173.214062852769	800.515521408613	EdgeR;R	18.9187348243	0.019190719341562	7.90075807819701e-05	2.35919855481241	1.4796035559002	190.487228328542	0.831811237852662	AT2G44480.2|PACid:19642853	Potri.001G227400.5|PACid:27041939	sp|O64882|BGL17_ARATH	O64882	Beta-glucosidase 17	GO:0008422	F:beta-glucosidase activity	GO:0043169	F:cation binding	GO:0005975	P:carbohydrate metabolic process
Loc_9463_Tr_14/14_Conf_0.425_Len_1858	ppa002516m|PACid:17647336	OCV3-91k	861.121341039482	0.235931482879049	DESeq;EdgeR	0.66160447717	0.179718168767234	0.000130215802973968	371.573772382955	9.86402370600134	167.875435037744	199.634697084639	AT4G05200.1|PACid:19645887	Potri.004G025900.2|PACid:26990668	sp|Q9M0X5|CRK25_ARATH	Q9M0X5	Cysteine-rich receptor-like protein kinase 25	GO:0016021	C:integral to membrane	GO:0005524	F:ATP binding	GO:0004674	F:protein serine/threonine kinase activity
Loc_95638_Tr_1/1_Conf_1.000_Len_1130	ppa010886m|PACid:17657157	OCV3-91k	1351.0696902516	0	DESeq;EdgeR	1.57861909605	0.0412971754552373	1.03875392947398e-05	154.527505340213	0	1.37041171459383	0	AT5G45550.1|PACid:19672951	Potri.T139900.1|PACid:26993293	sp|Q6H6E6|DI194_ORYSJ	Q6H6E6	Protein DEHYDRATION-INDUCED 19 homolog 4	GO:0005622	C:intracellular	GO:0008270	F:zinc ion binding
Loc_96757_Tr_1/1_Conf_1.000_Len_731	ppa019009m|PACid:17657684	OCV3-91k	14.8469196730945	113.718974747702	DESeq;EdgeR	4.09391589768	0.0819900901307222	4.97022824573392e-05	1.17959927740621	0.986402370600133	0	0	AT5G42905.1|PACid:19670087	Potri.005G152100.2|PACid:27029870	sp|P0C2F6|RNHX1_ARATH	P0C2F6	Putative ribonuclease H protein At1g65750	GO:0046872	F:metal ion binding	GO:0003676	F:nucleic acid binding	GO:0004523	F:ribonuclease H activity	GO:0090305	P:nucleic acid phosphodiester bond hydrolysis
Loc_97464_Tr_1/1_Conf_1.000_Len_877	POPTR_0018s13060.1|PACid:18215019	OCV3-91k	4.94897322436484	57.3313503396089	DESeq;EdgeR	1.7158900211	0.156466702877027	7.67700537059685e-05	3.53879783221862	2.9592071118004	16.444940575126	73.1993889310343	AT1G80133.1|PACid:19653473	Potri.018G130700.1|PACid:27010022	sp|Q1G3V9|EPFL8_ARATH	Q1G3V9	EPIDERMAL PATTERNING FACTOR-like protein 8	GO:0005576	C:extracellular region	GO:0010052	P:guard cell differentiation
Loc_9899_Tr_10/11_Conf_0.267_Len_2197	GSVIVT01031673001|PACid:17837796	OCV3-91k	1276.83509188613	0	DESeq;EdgeR	0.81712077768	0.0488228771363294	1.31041176172446e-05	455.325321078795	173.113616040323	217.895462620419	417.569241402036	AT2G43110.1|PACid:19640057	Potri.014G150100.2|PACid:27031978
Loc_99589_Tr_1/1_Conf_1.000_Len_466	POPTR_0007s14060.1|PACid:18243133	OCV3-91k	4.94897322436484	51.4330632676327	DESeq;EdgeR	2.66980923129	0.0940403775567235	2.57784903548624e-05	4.71839710962482	0.986402370600133	50.7052334399717	8.31811237852662	AT4G34760.1|PACid:19645127	Potri.007G012800.1|PACid:27014804	sp|P33081|AX15A_SOYBN	P33081	Auxin-induced protein 15A	GO:0009734	P:auxin mediated signaling pathway
OCV3_prime_c10121	POPTR_0019s11070.1|PACid:18219410	OCV3-91k	118.775357384756	305.531270328368	DESeq;EdgeR;R	9.07141593514	0.11041869231863	0.000381293155758485	1.17959927740621	5.9184142236008	150.060082748024	3.32724495141065	AT4G24660.1|PACid:19644240	Potri.013G108900.1|PACid:26994130	sp|Q9SB61|Y4466_ARATH	Q9SB61	ZF-HD homeobox protein At4g24660	GO:0005634	C:nucleus	GO:0003677	F:DNA binding	GO:0046872	F:metal ion binding	GO:0009793	P:embryo development ending in seed dormancy	GO:0006355	P:regulation of transcription, DNA-dependent	GO:0006351	P:transcription, DNA-dependent
OCV3_prime_c10199	POPTR_0005s22240.1|PACid:18207130	OCV3-91k	4.94897322436484	58.039144788246	DESeq;EdgeR	0.879391825937	0.142514931624618	6.64582197389623e-05	1.17959927740621	114.915876174916	502.941099255935	0.831811237852662	AT5G09360.1|PACid:19669175	Potri.005G200600.1|PACid:27029052	sp|Q9FY79|LAC14_ARATH	Q9FY79	Laccase-14	GO:0048046	C:apoplast	GO:0005507	F:copper ion binding	GO:0052716	F:hydroquinone:oxygen oxidoreductase activity	GO:0046274	P:lignin catabolic process
OCV3_prime_c10707	GSVIVT01016476001|PACid:17826896	OCV3-91k	861.121341039482	0	DESeq;EdgeR	0.599126632085	0.0945708092043778	3.47158185233628e-05	141.551913288745	40.4424971946055	88.391555591302	4.99086742711597	AT3G55580.1|PACid:19659322	Potri.010G199100.1|PACid:26982975	sp|Q4R828|RCCD1_MACFA	Q4R828	RCC1 domain-containing protein 1
OCV3_prime_c12406	ppa023692m|PACid:17641366	OCV3-91k	9.89794644872968	67.2404726205289	DESeq;EdgeR	1.05900265804	0.167790344003712	0.000108890481052609	34.20837904478	365.462078307349	337.806487647379	10.8135460920846	AT2G26710.1|PACid:19642918	Potri.010G139300.1|PACid:26981596	sp|O48786|C734A_ARATH	O48786	Cytochrome P450 734A1	GO:0016021	C:integral to membrane	GO:0009055	F:electron carrier activity	GO:0020037	F:heme binding	GO:0005506	F:iron ion binding	GO:0016705	F:oxidoreductase activity, acting on paired donors, with incorporation or reduction of molecular oxygen	GO:0008395	F:steroid hydroxylase activity	GO:0010268	P:brassinosteroid homeostasis	GO:0016131	P:brassinosteroid metabolic process	GO:0040008	P:regulation of growth	GO:0009741	P:response to brassinosteroid stimulus	GO:0009416	P:response to light stimulus
OCV3_prime_c12784	GSVIVT01001829001|PACid:17817839	OCV3-91k	252.397634442607	404.150630171811	DESeq;R	11.6092575577	0.159509151088557	0.00108731953286528	67.2371588121537	918.833808214024	49.3348217253779	350.192531135971	AT1G51540.1|PACid:19651790	Potri.010G252100.2|PACid:26978627	sp|Q9LK31|Y3272_ARATH	Q9LK31	Kelch repeat-containing protein At3g27220	GO:0005768	C:endosome	GO:0005794	C:Golgi apparatus	GO:0000139	C:Golgi membrane	GO:0016021	C:integral to membrane	GO:0005802	C:trans-Golgi network	GO:0009061	P:anaerobic respiration
OCV3_prime_c13148	Eucgr.J02485.1|PACid:23600619	OCV3-91k	1504.48786020691	0.235931482879049	DESeq;EdgeR	1.70939968222	0.0735844660809918	3.45409774554519e-05	61.3391624251227	430.071433581658	499.515069969451	369.324189606582	AT2G17760.1|PACid:19640731	Potri.007G063800.1|PACid:27015175	sp|Q9LX20|ASPL1_ARATH	Q9LX20	Aspartic proteinase-like protein 1	GO:0046658	C:anchored to plasma membrane	GO:0004190	F:aspartic-type endopeptidase activity	GO:0006508	P:proteolysis
OCV3_prime_c14373	ppa000509m|PACid:17651639	OCV3-91k	559.233974353227	0	DESeq;EdgeR	0.91586367244	0.185252127562929	0.000107340962208952	127.39672195987	25.1532604503034	12.3337054313445	0		Potri.011G152600.2|PACid:27001097
OCV3_prime_c14437	GSVIVT01036853001|PACid:17841657	OCV3-91k	920.509019731861	0	DESeq;EdgeR	1.61596009031	0.0912042245535995	3.27199712944749e-05	195.81348004943	10.8504260766015	140.467200745868	259.525106210031	AT4G21230.1|PACid:19647625	Potri.004G026000.1|PACid:26992105	sp|O49564|CRK27_ARATH	O49564	Cysteine-rich receptor-like protein kinase 27	GO:0016021	C:integral to membrane	GO:0005524	F:ATP binding	GO:0004674	F:protein serine/threonine kinase activity
OCV3_prime_c15173	Eucgr.A01152.1|PACid:23562904	OCV3-91k	10961.9756919681	5.66235558909718	EdgeR;R	8.17719260314	0.0156557032158768	4.04206959592263e-05	3101.16650030091	348.693238007147	215.839845048528	1567.13237211442	AT5G60670.1|PACid:19669054	Potri.T161500.1|PACid:27019834	sp|O50003|RL12_PRUAR	O50003	60S ribosomal protein L12	GO:0005840	C:ribosome	GO:0019843	F:rRNA binding	GO:0003735	F:structural constituent of ribosome	GO:0006412	P:translation
OCV3_prime_c15761	POPTR_0014s15920.1|PACid:18222963	OCV3-91k	4.94897322436484	56.8594873738508	DESeq;EdgeR	1.7836955315	0.179017826708736	9.67637527264993e-05	15.3347906062807	47.3473137888064	67.8353798723946	7.48630114067396	AT5G35670.1|PACid:19671918	Potri.014G161000.2|PACid:27033039	sp|Q9SF32|IQD1_ARATH	Q9SF32	Protein IQ-DOMAIN 1	GO:0005634	C:nucleus
OCV3_prime_c15999	ppa021024m|PACid:17647791	OCV3-91k	14.8469196730945	103.102058018144	DESeq;EdgeR	2.39378098174	0.129995980859928	7.50135735801774e-05	519.02368205873	68.5549647567093	30.8342635783612	55.7313529361284		Potri.005G145700.1|PACid:27030652
OCV3_prime_c17773	AT5G44170.1|PACid:19665730	OCV3-91k	717.601117532902	0	DESeq;EdgeR	1.18634177561	0.144803642097418	6.81143176400329e-05	160.425501727244	31.5648758592043	27.4082342918766	0	AT5G44170.1|PACid:19665730	Potri.017G017000.1|PACid:26985666
OCV3_prime_c20178	Eucgr.L03005.1|PACid:23607555	OCV3-91k	44.5407590192836	353.897224318573	EdgeR;R	12.9129715549	0.0246845033663285	3.24928097602578e-05	21.2327869933117	105.545053654214	124.707466028038	252.870616307209	AT5G22880.1|PACid:19668380	Potri.010G230800.1|PACid:26981321	sp|Q1SU99|H2B3_MEDTR	Q1SU99	Probable histone H2B.3	GO:0000786	C:nucleosome	GO:0005634	C:nucleus	GO:0003677	F:DNA binding	GO:0006334	P:nucleosome assembly
OCV3_prime_c21503	AT5G47100.1|PACid:19665293	OCV3-91k	3320.76103354881	0.471862965758098	EdgeR;R	8.29025209784	0.00874868278623977	1.19894751587019e-06	621.64881919307	178.045627893324	233.655197338248	1.66362247570532	AT5G47100.1|PACid:19665293	Potri.003G084200.2|PACid:26998973	sp|Q9LTB8|CNBL9_ARATH	Q9LTB8	Calcineurin B-like protein 9	GO:0005737	C:cytoplasm	GO:0005886	C:plasma membrane	GO:0005509	F:calcium ion binding	GO:0009738	P:abscisic acid mediated signaling pathway	GO:0010107	P:potassium ion import	GO:0009414	P:response to water deprivation	GO:0010118	P:stomatal movement
OCV3_prime_c21602	GSVIVT01023248001|PACid:17831790	OCV3-91k	1875.66085203428	1.41558889727429	DESeq;EdgeR	2.59147481606	0.165675862542653	0.000262018508159937	402.243353595516	54.2521303830073	67.8353798723946	0	AT1G09810.1|PACid:19655953	Potri.004G223800.4|PACid:26992367	sp|Q5RFL8|YTHD3_PONAB	Q5RFL8	YTH domain family protein 3
OCV3_prime_c22915	POPTR_0010s21830.1|PACid:18239982	OCV3-91k	39.5917857949187	158.074093528963	DESeq;EdgeR	4.62498513317	0.130019235438795	0.000143219345041689	180.478689443149	77.4325860921105	106.206907881022	60.7222203632443	AT3G55240.1|PACid:19659600	Potri.010G211500.1|PACid:26979187
OCV3_prime_c23547	ppa001347m|PACid:17658177	OCV3-91k	1964.74237007284	0.943725931516196	DESeq;EdgeR	2.40511841845	0.108106545238755	0.000111272139758363	515.484884226512	32.0580770445043	43.8531748670025	227.916279171629	AT1G07990.1|PACid:19658263	Potri.009G014700.2|PACid:26987587
OCV3_prime_c24389	POPTR_0001s46570.1|PACid:18234425	OCV3-91k	4.94897322436484	82.104156041909	DESeq;EdgeR	3.6108193959	0.0756227715015257	2.74228850938787e-05	21.2327869933117	201.719284787727	44.5383807242995	0	AT1G30690.2|PACid:19654360	Potri.001G461400.1|PACid:27047695	sp|Q94C59|PATL4_ARATH	Q94C59	Patellin-4	GO:0005829	C:cytosol	GO:0016021	C:integral to membrane	GO:0005634	C:nucleus	GO:0005886	C:plasma membrane	GO:0008289	F:lipid binding	GO:0005215	F:transporter activity	GO:0007049	P:cell cycle	GO:0051301	P:cell division
OCV3_prime_c24927	ppa005443m|PACid:17643592	OCV3-91k	668.111385289254	0	DESeq;EdgeR	0.814661020453	0.183364368643636	0.000104966162160081	175.760292333525	26.1396628209035	91.1323790204897	111.462705872257	AT2G37035.1|PACid:19641582	Potri.016G091400.1|PACid:27012357
OCV3_prime_c30166	GSVIVT01007610001|PACid:17820382	OCV3-91k	851.223394590753	0	DESeq;EdgeR	0.951015367165	0.128891411860964	5.66419214433096e-05	235.919855481241	64.1161540890087	104.836496166428	361.837888465908	AT3G48290.2|PACid:19661722	Potri.015G085800.1|PACid:27018609	sp|Q9STK9|C71AO_ARATH	Q9STK9	Cytochrome P450 71A24	GO:0016021	C:integral to membrane	GO:0009055	F:electron carrier activity	GO:0020037	F:heme binding	GO:0005506	F:iron ion binding	GO:0004497	F:monooxygenase activity	GO:0016705	F:oxidoreductase activity, acting on paired donors, with incorporation or reduction of molecular oxygen
OCV3_prime_c33107	ppa004116m|PACid:17656459	OCV3-91k	3216.83259583715	1.65152038015334	DESeq;EdgeR	2.00909001516	0.0706253532014606	8.76274895356241e-05	639.342808354163	1724.72454499433	831.154704901157	333.556306378918	AT5G18670.1|PACid:19670523	Potri.008G204200.1|PACid:27037659	sp|Q8VYW2|BAM9_ARATH	Q8VYW2	Inactive beta-amylase 9	GO:0005737	C:cytoplasm	GO:0016161	F:beta-amylase activity	GO:0043169	F:cation binding	GO:0000272	P:polysaccharide catabolic process
OCV3_prime_c5558	POPTR_0010s18640.1|PACid:18241214	OCV3-91k	0	60.6343910999156	DESeq;EdgeR	1.62541760594	0.0729086729710188	1.74843882221874e-05	14.1551913288745	130.205112919218	115.114584025882	75.6948226445923	AT5G16250.1|PACid:19670589	Potri.010G179300.1|PACid:26980920
OCV3_prime_c5783	ppa003440m|PACid:17664666	OCV3-91k	1351.0696902516	0.471862965758098	DESeq;EdgeR	1.97367685003	0.138196722036677	0.000107784627774278	290.181422241926	182.484438561025	135.670759744789	347.697097422413	AT3G13860.1|PACid:19661424	Potri.002G252900.1|PACid:27020402	sp|Q93ZM7|CH60C_ARATH	Q93ZM7	Chaperonin CPN60-like 2, mitochondrial	GO:0005739	C:mitochondrion	GO:0005774	C:vacuolar membrane	GO:0005524	F:ATP binding	GO:0042026	P:protein refolding	GO:0046686	P:response to cadmium ion	GO:0006950	P:response to stress
OCV3_prime_c6154	POPTR_0010s11820.1|PACid:18241097	OCV3-91k	19296.0466017985	52.3767891991489	DESeq;R	22.3075818248	0.166246323815278	0.00338242186864223	1574.76503533728	386.669729275252	876.378291482754	210.448243176724	AT1G70670.1|PACid:19652340	Potri.008G133800.1|PACid:27038989	sp|Q9CAB7|PXG4_ARATH	Q9CAB7	Probable peroxygenase 4	GO:0005811	C:lipid particle	GO:0046872	F:metal ion binding	GO:0016491	F:oxidoreductase activity	GO:0009819	P:drought recovery	GO:0009737	P:response to abscisic acid stimulus
OCV3_prime_c65483	ppa022066m|PACid:17664913	OCV3-91k	74.2345983654726	280.28660166031	DESeq;EdgeR;R	8.75303499034	0.0752963778776709	0.000178804563221796	5.89799638703103	1283.80268533607	553.646332695907	14.1407910434953	AT2G37430.1|PACid:19639084	Potri.010G209400.1|PACid:26979267	sp|Q9SLD4|ZAT11_ARATH	Q9SLD4	Zinc finger protein ZAT11	GO:0005634	C:nucleus	GO:0046872	F:metal ion binding	GO:0003676	F:nucleic acid binding	GO:0003700	F:sequence-specific DNA binding transcription factor activity	GO:0008270	F:zinc ion binding	GO:0010200	P:response to chitin	GO:0006351	P:transcription, DNA-dependent
OCV3_prime_c68049	ppa010548m|PACid:17646206	OCV3-91k	1153.11076127701	0.235931482879049	DESeq;EdgeR	1.41753193406	0.118415443420541	6.56859297395278e-05	169.862295946494	35.5104853416048	43.1679690097056	9.14992361637928	AT5G15800.1|PACid:19670123	Potri.004G115500.4|PACid:26991504	sp|O65874|MTF1_PEA	O65874	MADS-box transcription factor 1	GO:0005634	C:nucleus	GO:0003677	F:DNA binding	GO:0003700	F:sequence-specific DNA binding transcription factor activity	GO:0009888	P:tissue development	GO:0006351	P:transcription, DNA-dependent
OCV3_prime_c6912	ppa004504m|PACid:17654210	OCV3-91k	9.89794644872968	108.528482124363	DESeq;EdgeR	1.87959433088	0.0692223339917605	3.16845039389775e-05	31.8491804899675	210.596906123128	259.693019915531	230.411712885187	AT2G26760.1|PACid:19642112	Potri.006G035200.1|PACid:27006122	sp|P25011|CCNB1_SOYBN	P25011	G2/mitotic-specific cyclin S13-6	GO:0005634	C:nucleus	GO:0051301	P:cell division	GO:0007067	P:mitosis	GO:0000079	P:regulation of cyclin-dependent protein kinase activity
OCV3_prime_c9361	POPTR_0019s13970.1|PACid:18219519	OCV3-91k	326.63223280808	493.096799217212	DESeq;R	17.0356996393	0.158668684131458	0.00136074336674422	47.1839710962482	1467.2735262677	111.688554739397	2967.9024966583	AT4G10270.1|PACid:19647728	Potri.T162300.1|PACid:27003316
OCV3_prime_c963	POPTR_0019s08570.1|PACid:18218648	OCV3-91k	19.7958928974594	86.82278569949	DESeq;EdgeR	3.05214399225	0.145722617948196	0.000107845536947357	36.5675775995924	82.3645979451111	274.767548776063	26.6179596112852	AT2G40610.1|PACid:19640164	Potri.019G057500.4|PACid:27025000	sp|O22874|EXPA8_ARATH	O22874	Expansin-A8	GO:0005618	C:cell wall	GO:0005576	C:extracellular region	GO:0016020	C:membrane	GO:0009664	P:plant-type cell wall organization	GO:0006949	P:syncytium formation
OCV3_prime_rep_c25819	Eucgr.A02734.1|PACid:23564694	OCV3-91k	232.601741545148	818.6822455903	EdgeR;R	12.3677287255	0.0255023520874298	0.000142367640524882	117.959927740621	489.748777002966	888.711996914098	1189.49007012931	AT5G52640.1|PACid:19671797	Potri.004G073600.1|PACid:26991581	sp|P51819|HSP83_IPONI	P51819	Heat shock protein 83	GO:0005737	C:cytoplasm	GO:0005524	F:ATP binding	GO:0006457	P:protein folding	GO:0006950	P:response to stress
OCV3_prime_rep_c25893	Eucgr.C02185.1|PACid:23571677	OCV3-91k	306.83633991062	1020.63959493477	EdgeR;R	17.5833630508	0.0211188277020235	0.00014140040572203	186.37668583018	1207.84970279986	638.611859000724	755.284603970217	AT2G23000.1|PACid:19641346	Potri.001G291300.2|PACid:27040836	sp|Q9C7Z9|SCP18_ARATH	Q9C7Z9	Serine carboxypeptidase-like 18	GO:0005576	C:extracellular region	GO:0004185	F:serine-type carboxypeptidase activity	GO:0006508	P:proteolysis
OCV3_prime_rep_c26346	Eucgr.C00934.2|PACid:23570494	OCV3-91k	18835.7920919326	33.974133534583	DESeq;R	15.5948528904	0.0890520778145089	0.00130325795203465	6615.192747694	311.703149109642	709.873268159604	0.831811237852662	AT4G29160.2|PACid:19647290	Potri.006G154000.6|PACid:27007955	sp|Q9SZE4|VP322_ARATH	Q9SZE4	Vacuolar protein sorting-associated protein 32 homolog 2	GO:0000815	C:ESCRT III complex	GO:0015031	P:protein transport
OCV3_prime_rep_c26548	POPTR_0002s25350.1|PACid:18244488	OCV3-91k	648.315492391794	669.573548410741	DESeq;R	22.5132110025	0.146969460484939	0.00149271956662454	1.17959927740621	0.493201185300067	250.100137913374	0		Potri.002G252200.1|PACid:27021856
OCV3_prime_rep_c27276	ppa013350m|PACid:17665483	OCV3-91k	5765.55380638504	3.77490372606478	EdgeR;R	10.2070671537	0.0341028306545355	6.01584724273481e-05	1152.46849402586	221.94053338503	100.725261022646	573.949754118337	AT3G10950.1|PACid:19660707	Potri.001G149300.1|PACid:27041578	sp|Q5QM99|RL37A_ORYSJ	Q5QM99	60S ribosomal protein L37a	GO:0022625	C:cytosolic large ribosomal subunit	GO:0046872	F:metal ion binding	GO:0003735	F:structural constituent of ribosome	GO:0006412	P:translation
OCV3_prime_rep_c27585	POPTR_0014s05560.1|PACid:18222472	OCV3-91k	44.5407590192836	191.340432614909	DESeq;EdgeR	7.08648581838	0.0819900901307222	0.000129288623058706	53.0819674832792	109.983864321915	303.546194782533	1433.21076282014	AT3G24100.1|PACid:19661262	Potri.014G056600.1|PACid:27034399
OCV3_prime_rep_c28892	GSVIVT01022249001|PACid:17831139	OCV3-91k	1004.64156454606	0.235931482879049	DESeq;EdgeR	1.20186708488	0.146794369576098	9.2975125403393e-05	311.414209235238	268.301444803236	229.543962194466	358.510643514497	AT2G21870.1|PACid:19643347	Potri.007G079500.1|PACid:27015019	sp|Q9SJ12|ATP7_ARATH	Q9SJ12	Probable ATP synthase 24 kDa subunit, mitochondrial	GO:0009507	C:chloroplast	GO:0005753	C:mitochondrial proton-transporting ATP synthase complex	GO:0005730	C:nucleolus	GO:0045263	C:proton-transporting ATP synthase complex, coupling factor F(o)	GO:0050897	F:cobalt ion binding	GO:0005507	F:copper ion binding	GO:0008270	F:zinc ion binding	GO:0009555	P:pollen development	GO:0015992	P:proton transport
OCV3_prime_rep_c29162	GSVIVT01030304001|PACid:17836853	OCV3-91k	2731.83321984939	1.88745186303239	DESeq;EdgeR	1.55920600324	0.0809356581050658	0.000103415689065218	1341.20437841086	632.777120739986	398.104603089507	9.98173485423195	AT2G30110.1|PACid:19642960	Potri.009G075700.1|PACid:26986879	sp|P93028|UBE11_ARATH	P93028	Ubiquitin-activating enzyme E1 1	GO:0005829	C:cytosol	GO:0005886	C:plasma membrane	GO:0009506	C:plasmodesma	GO:0005524	F:ATP binding	GO:0008641	F:small protein activating enzyme activity	GO:0004842	F:ubiquitin-protein ligase activity	GO:0046686	P:response to cadmium ion	GO:0051707	P:response to other organism
OCV3_prime_rep_c29647	Eucgr.J00120.1|PACid:23597798	OCV3-91k	34.6428125705539	143.446341590462	DESeq;EdgeR	3.65664377594	0.082590755239257	7.05094910224028e-05	18.8735884384993	84.3374026863114	284.36043077822	187.989339754702	AT2G40610.1|PACid:19640164	Potri.019G057500.3|PACid:27024999	sp|O22874|EXPA8_ARATH	O22874	Expansin-A8	GO:0005618	C:cell wall	GO:0005576	C:extracellular region	GO:0016020	C:membrane	GO:0009664	P:plant-type cell wall organization	GO:0006949	P:syncytium formation
OCV3_prime_rep_c30600	POPTR_0006s14010.1|PACid:18212518	OCV3-91k	193.009955750229	476.581595415679	DESeq;EdgeR;R	15.0197721629	0.0701758736133291	0.000337269817388307	9.43679421924964	35.0172841563047	141.837612460461	6.6544899028213	AT5G20740.1|PACid:19669681	Potri.006G137800.1|PACid:27004902	sp|P17407|21KD_DAUCA	P17407	21 kDa protein	GO:0004857	F:enzyme inhibitor activity	GO:0030599	F:pectinesterase activity	GO:0043086	P:negative regulation of catalytic activity
OCV3_prime_rep_c30969	POPTR_0002s16790.1|PACid:18244790	OCV3-91k	33222.4572551612	6.37015003773432	EdgeR;R	28.1349753561	0.000325895120053685	1.63403176593316e-06	41084.2632327807	1377.51091054309	1710.2738198131	3.32724495141065	AT2G46240.1|PACid:19639915		sp|O82345|BAG6_ARATH	O82345	BAG family molecular chaperone regulator 6	GO:0009506	C:plasmodesma	GO:0006915	P:apoptotic process	GO:0050832	P:defense response to fungus	GO:0012502	P:induction of programmed cell death	GO:0009408	P:response to heat	GO:0009644	P:response to high light intensity	GO:0042542	P:response to hydrogen peroxide	GO:0010228	P:vegetative to reproductive phase transition of meristem
OCV3_prime_rep_c31270	POPTR_0005s25530.1|PACid:18206250	OCV3-91k	915.560046507496	1221.88914983059	DESeq;R	45.1301160032	0.096694534149239	0.00168404219042572	107.343534243965	449.306279808361	1032.60522694645	432.541843683384	AT5G10390.1|PACid:19672502	Potri.001G016900.1|PACid:27043178	sp|P68428|H32_WHEAT	P68428	Histone H3.2	GO:0000786	C:nucleosome	GO:0005634	C:nucleus	GO:0003677	F:DNA binding	GO:0006334	P:nucleosome assembly
OCV3_prime_rep_c31330	ppa009211m|PACid:17652602	OCV3-91k	871.019287488212	0.235931482879049	DESeq;EdgeR	1.12667958969	0.17477266114352	0.000124559422700553	158.066303172432	26.1396628209035	51.3904392972686	0.831811237852662	AT4G22850.1|PACid:19644318	Potri.003G117400.1|PACid:26997567	sp|Q55909|Y305_SYNY3	Q55909	TVP38/TMEM64 family membrane protein slr0305	GO:0016021	C:integral to membrane	GO:0005886	C:plasma membrane
OCV3_prime_rep_c31642	ppa003427m|PACid:17659365	OCV3-91k	1237.24330609121	0.471862965758098	DESeq;EdgeR	2.5773904339	0.146969460484939	0.00011957441108916	242.997451145678	27.1260651915037	26.7230284345797	0	AT4G37190.2|PACid:19645949	Potri.001G361900.2|PACid:27041474
OCV3_prime_rep_c32421	POPTR_0012s13870.1|PACid:18229555	OCV3-91k	5443.87054680133	3.53897224318573	DESeq;EdgeR	4.69653687157	0.0616571194555328	0.000114892035789454	327.928599118925	125.273101066217	91.1323790204897	10.8135460920846	AT4G25480.1|PACid:19647345	Potri.012G134100.1|PACid:27049585	sp|Q9M0L0|DRE1A_ARATH	Q9M0L0	Dehydration-responsive element-binding protein 1A	GO:0005634	C:nucleus	GO:0003677	F:DNA binding	GO:0003700	F:sequence-specific DNA binding transcription factor activity	GO:0009631	P:cold acclimation	GO:0009414	P:response to water deprivation	GO:0006351	P:transcription, DNA-dependent
OCV3_prime_rep_c33485	POPTR_0009s12840.1|PACid:18228455	OCV3-91k	1113.51897548209	0.235931482879049	DESeq;EdgeR	1.89401895635	0.115878572760779	6.34410280684329e-05	127.39672195987	34.5240829710047	21.2413815762044	129.762553105015	AT4G38890.1|PACid:19646938	Potri.009G125500.1|PACid:26986648	sp|Q7XT07|DUS3L_ORYSJ	Q7XT07	tRNA-dihydrouridine(47) synthase [NAD(P)(+)]-like	GO:0005773	C:vacuole	GO:0050660	F:flavin adenine dinucleotide binding	GO:0046872	F:metal ion binding	GO:0003676	F:nucleic acid binding	GO:0017150	F:tRNA dihydrouridine synthase activity	GO:0008270	F:zinc ion binding	GO:0002943	P:tRNA dihydrouridine synthesis
OCV3_prime_rep_c36801	Eucgr.J00806.1|PACid:23598658	OCV3-91k	188.060982525864	400.375726445746	DESeq;R	12.4446929365	0.137511282319419	0.000621196866380131	25.9511841029365	73.98017779501	141.152406603164	0	AT5G10390.1|PACid:19672502	Potri.005G233900.1|PACid:27031661	sp|P68428|H32_WHEAT	P68428	Histone H3.2	GO:0000786	C:nucleosome	GO:0005634	C:nucleus	GO:0003677	F:DNA binding	GO:0006334	P:nucleosome assembly
OCV3_prime_rep_c36826	POPTR_0005s25530.1|PACid:18206250	OCV3-91k	19.7958928974594	108.056619158604	DESeq;EdgeR	4.23815200375	0.0916524346825721	5.81274950707883e-05	4.71839710962482	38.9628936387053	75.3726443026606	12.4771685677899	AT5G10390.1|PACid:19672502	Potri.005G233900.1|PACid:27031661	sp|P68428|H32_WHEAT	P68428	Histone H3.2	GO:0000786	C:nucleosome	GO:0005634	C:nucleus	GO:0003677	F:DNA binding	GO:0006334	P:nucleosome assembly
OCV3_prime_rep_c37034	POPTR_0011s13820.1|PACid:18231734	OCV3-91k	1806.37522689317	0.707794448637147	DESeq;EdgeR	2.52541962709	0.0687562929757922	4.11364245618218e-05	730.171952714441	4.93201185300067	269.971107774984	4.15905618926331	AT5G54770.1|PACid:19672833	Potri.011G134900.1|PACid:27002488	sp|Q38709|THI4_ALNGL	Q38709	Thiamine thiazole synthase, chloroplastic	GO:0009507	C:chloroplast	GO:0046872	F:metal ion binding	GO:0009228	P:thiamine biosynthetic process
OCV3_prime_rep_c37145	POPTR_0010s13060.1|PACid:18241853	OCV3-91k	1133.31486837955	0.235931482879049	DESeq;EdgeR	2.1338749909	0.0619650277498664	1.78996817588689e-05	261.871039584178	50.7997220859069	98.6696434507557	119.780818250783	AT1G15030.1|PACid:19653173	Potri.010G120700.1|PACid:26980826
OCV3_prime_rep_c39638	ppa021264m|PACid:17653966	OCV3-91k	8472.64216011261	15.8074093528963	DESeq;R	21.907946943	0.0999872044394233	0.000615211807314426	2381.61094108313	28.1124675621038	106.206907881022	0
OCV3_prime_rep_c40466	GSVIVT01009455001|PACid:17821864	OCV3-91k	8551.82573170245	1.17965741439524	EdgeR;R	19.4496532209	0.00226394711476028	1.10879304445031e-06	2460.64409266934	341.295220227646	348.76978136413	4.99086742711597	AT1G49760.2|PACid:19654866	Potri.014G025400.1|PACid:27032231	sp|P42731|PABP2_ARATH	P42731	Polyadenylate-binding protein 2	GO:0005829	C:cytosol	GO:0000166	F:nucleotide binding	GO:0003743	F:translation initiation factor activity	GO:0009651	P:response to salt stress
OCV3_prime_rep_c41080	POPTR_0006s00790.1|PACid:18211090	OCV3-91k	4.94897322436484	288.780135043956	EdgeR;R	10.5475846573	0.011136457607358	2.12389699980696e-06	74.3147544765909	56.7181363095077	651.630770289366	2.49543371355799	AT5G50740.3|PACid:19673305	Potri.006G006100.1|PACid:27007661	sp|Q9SZN7|HIP26_ARATH	Q9SZN7	Heavy metal-associated isoprenylated plant protein 26	GO:0031965	C:nuclear membrane	GO:0005886	C:plasma membrane	GO:0009506	C:plasmodesma	GO:0046872	F:metal ion binding	GO:0010286	P:heat acclimation	GO:0030001	P:metal ion transport
OCV3_prime_rep_c41240	GSVIVT01012539001|PACid:17824106	OCV3-91k	1796.47728044444	0.471862965758098	DESeq;EdgeR	3.02368313547	0.0692223339917605	4.17349187564638e-05	362.136978163705	49.3201185300067	125.392671885335	1.66362247570532	AT5G64400.1|PACid:19665919	Potri.009G078100.1|PACid:26987619
OCV3_prime_rep_c43135	ppa024207m|PACid:17669076	OCV3-91k	79.1835715898375	324.405788958692	DESeq;EdgeR;R	14.235262466	0.0431089777414027	7.64419946886539e-05	15.3347906062807	354.611652230748	389.196926944647	51.5722967468651	AT2G44480.2|PACid:19642853	Potri.T177800.1|PACid:27027183	sp|Q7F9K4|BGL10_ORYSJ	Q7F9K4	Beta-glucosidase 10	GO:0008422	F:beta-glucosidase activity	GO:0043169	F:cation binding	GO:0005975	P:carbohydrate metabolic process
OCV3_prime_rep_c43670	POPTR_0002s11300.1|PACid:18246499	OCV3-91k	4.94897322436484	97.4397024290472	DESeq;EdgeR	2.78072144777	0.0530876782297195	1.67901450891504e-05	0	0	422.086808094899	0	AT1G70440.1|PACid:19653844	Potri.002G112300.3|PACid:27021693	sp|O64592|SRO3_ARATH	O64592	Probable inactive poly [ADP-ribose] polymerase SRO3	GO:0005634	C:nucleus	GO:0003950	F:NAD+ ADP-ribosyltransferase activity	GO:0007275	P:multicellular organismal development	GO:0006950	P:response to stress
OCV3_prime_rep_c43940	POPTR_0001s27110.1|PACid:18239310	OCV3-91k	178.163036077134	349.88638910963	DESeq;R	9.53850050496	0.129629215941027	0.000590865144492788	37.7471768769986	227.858947608631	231.599579766357	197.971074608934	AT1G11910.1|PACid:19656744	Potri.001G263900.2|PACid:27044173	sp|O04057|ASPR_CUCPE	O04057	Aspartic proteinase	GO:0005773	C:vacuole	GO:0004190	F:aspartic-type endopeptidase activity	GO:0006629	P:lipid metabolic process	GO:0006508	P:proteolysis
OCV3_prime_rep_c44274	ppa009094m|PACid:17657145	OCV3-91k	8779.47850002323	5.89828707197622	EdgeR;R	25.4026548697	0.0291015892656201	8.24657089093646e-05	335.006194783362	633.270321925286	426.198043238681	87.3401799745295
OCV3_prime_rep_c45433	POPTR_0013s01220.1|PACid:18220856	OCV3-91k	1479.74299408509	0.235931482879049	DESeq;EdgeR	1.43101189224	0.0681506241877726	3.04324647989405e-05	393.986158653673	122.313893954417	77.4282618745514	98.1537260666141	AT3G06720.2|PACid:19663212	Potri.013G010900.2|PACid:26994554	sp|Q71VM4|IMA1A_ORYSJ	Q71VM4	Importin subunit alpha-1a	GO:0005618	C:cell wall	GO:0005829	C:cytosol	GO:0005635	C:nuclear envelope	GO:0005730	C:nucleolus	GO:0048471	C:perinuclear region of cytoplasm	GO:0008565	F:protein transporter activity	GO:0006606	P:protein import into nucleus	GO:0019048	P:virus-host interaction
OCV3_prime_rep_c45688	POPTR_0013s04790.2|PACid:18221570	OCV3-91k	34.6428125705539	192.756021512183	DESeq;EdgeR	4.36369328894	0.0664656507792313	6.8250401992395e-05	0	0	95.928820021568	0	AT5G33370.1|PACid:19672165	Potri.019G024800.2|PACid:27025746	sp|Q8LB81|GDL79_ARATH	Q8LB81	GDSL esterase/lipase At5g33370	GO:0005576	C:extracellular region	GO:0016788	F:hydrolase activity, acting on ester bonds	GO:0016042	P:lipid catabolic process
OCV3_prime_rep_c45876	ppa011551m|PACid:17647706	OCV3-91k	2756.57808597122	2.83117779454859	DESeq;EdgeR	3.80811504043	0.163749237803883	0.000351144996106293	635.804010521945	919.327009399324	1197.73983855501	590.58597887539	AT5G48760.2|PACid:19667745	Potri.001G314500.1|PACid:27042745	sp|Q9FKC0|R13A4_ARATH	Q9FKC0	60S ribosomal protein L13a-4	GO:0022625	C:cytosolic large ribosomal subunit	GO:0003735	F:structural constituent of ribosome	GO:0006412	P:translation
OCV3_prime_rep_c46774	GSVIVT01003418001|PACid:17818473	OCV3-91k	6428.71621844993	3.30304076030669	EdgeR;R	12.7005114679	0.017398577321975	2.0237274508246e-05	2928.94500579961	645.107150372487	311.083459212799	3.32724495141065	AT4G31700.2|PACid:19648864	Potri.005G162600.2|PACid:27028770	sp|O48549|RS61_ARATH	O48549	40S ribosomal protein S6-1	GO:0009507	C:chloroplast	GO:0022627	C:cytosolic small ribosomal subunit	GO:0005730	C:nucleolus	GO:0005886	C:plasma membrane	GO:0009506	C:plasmodesma	GO:0003735	F:structural constituent of ribosome	GO:0040007	P:growth	GO:0042274	P:ribosomal small subunit biogenesis	GO:0006364	P:rRNA processing	GO:0006412	P:translation
OCV3_prime_rep_c47015	POPTR_0015s09970.1|PACid:18232929	OCV3-91k	4206.62724071012	0.943725931516196	EdgeR;R	8.59903643042	0.0115326476806451	4.05958015171227e-06	706.579967166317	85.3238050569115	35.6307045794396	0.831811237852662	AT4G24800.3|PACid:19644820	Potri.015G088300.1|PACid:27018479
OCV3_prime_rep_c47485	POPTR_0010s15390.1|PACid:18240683	OCV3-91k	593.876786923781	0	DESeq;EdgeR	0.888675248932	0.176094039475602	9.82565975907079e-05	119.139527018027	12.8232308178017	16.444940575126	6.6544899028213	AT3G17000.1|PACid:19663479	Potri.010G143900.1|PACid:26978735	sp|Q9LSP7|UBC32_ARATH	Q9LSP7	Ubiquitin-conjugating enzyme E2 32	GO:0016021	C:integral to membrane	GO:0005524	F:ATP binding	GO:0004842	F:ubiquitin-protein ligase activity	GO:0006511	P:ubiquitin-dependent protein catabolic process
OCV3_prime_rep_c47655	GSVIVT01010274001|PACid:17822495	OCV3-91k	9858.35466293477	14.627751938501	DESeq;R	16.528732851	0.180471480400822	0.00126490251593495	3693.32533755883	878.884512204719	269.971107774984	2770.76323328722	AT2G02100.1|PACid:19643428	Potri.T011200.1|PACid:27051412	sp|A3FPF2|DEF_NELNU	A3FPF2	Defensin-like protein	GO:0005576	C:extracellular region	GO:0050832	P:defense response to fungus	GO:0031640	P:killing of cells of other organism
OCV3_prime_rep_c47914	ppa012585m|PACid:17654775	OCV3-91k	3197.03670293969	2.59524631166954	DESeq;EdgeR	4.15303119753	0.0942700257282268	0.000133392077973824	756.123136817378	187.909651599325	165.819817465853	1181.17195775078	AT3G53990.1|PACid:19659740	Potri.006G092700.1|PACid:27007836	sp|Q8LGG8|USPAL_ARATH	Q8LGG8	Universal stress protein A-like protein	GO:0005886	C:plasma membrane	GO:0006950	P:response to stress
OCV3_prime_rep_c47966	ppa003054m|PACid:17657188	OCV3-91k	603.774733372511	0	DESeq;EdgeR	0.673116155143	0.174700914823804	9.6149895240993e-05	106.163934966558	34.5240829710047	48.6496158680809	0	AT2G36985.1|PACid:19640087	Potri.017G111300.3|PACid:26984100
OCV3_prime_rep_c48737	GSVIVT01011382001|PACid:17823253	OCV3-91k	14.8469196730945	447.562023021556	EdgeR;R	14.0388976474	0.00218246719775852	6.13411825263102e-07	42.4655739866234	209.117302567228	387.141309372757	331.892683903212	AT4G14960.1|PACid:19643840	Potri.017G081000.1|PACid:26985165	sp|P33629|TBA_PRUDU	P33629	Tubulin alpha chain	GO:0005737	C:cytoplasm	GO:0005874	C:microtubule	GO:0005525	F:GTP binding	GO:0003924	F:GTPase activity	GO:0005198	F:structural molecule activity	GO:0007018	P:microtubule-based movement	GO:0051258	P:protein polymerization
OCV3_prime_rep_c49157	Eucgr.E00105.1|PACid:23576755	OCV3-91k	960.100805526779	1204.9020830633	DESeq;R	40.4046944775	0.130775743128806	0.0021758230842481	6267.21096085917	1469.7395321942	426.198043238681	1609.5547452449	AT3G61490.3|PACid:19663321	Potri.002G162400.5|PACid:27020407	sp|A7PZL3|PGLR_VITVI	A7PZL3	Probable polygalacturonase	GO:0016021	C:integral to membrane	GO:0004650	F:polygalacturonase activity	GO:0005975	P:carbohydrate metabolic process
OCV3_prime_rep_c49723	sp|Q40106|TBB2_LUPAL	OCV3-91k	544.387054680133	773.147469394643	DESeq;R	12.6561002391	0.129995980859928	0.00158352037106741	405.782151427735	780.244275144706	488.5517762527	402.596639120689	AT5G23860.2|PACid:19672106	Potri.006G095000.2|PACid:27006661	sp|P37392|TBB1_LUPAL	P37392	Tubulin beta-1 chain	GO:0005737	C:cytoplasm	GO:0005874	C:microtubule	GO:0005525	F:GTP binding	GO:0003924	F:GTPase activity	GO:0005198	F:structural molecule activity	GO:0007018	P:microtubule-based movement	GO:0051258	P:protein polymerization
OCV3_prime_rep_c50012	POPTR_0010s20660.1|PACid:18241984	OCV3-91k	653.264465616159	0	DESeq;EdgeR	0.663767740641	0.155539694471966	7.81000772904895e-05	99.0863393021212	37.4832900828051	76.0578501599575	0	AT3G55580.1|PACid:19659322	Potri.010G199100.1|PACid:26982975	sp|Q4R828|RCCD1_MACFA	Q4R828	RCC1 domain-containing protein 1
OCV3_prime_rep_c50647	Eucgr.J02422.1|PACid:23600534	OCV3-91k	10437.3845301855	8.49353338364576	EdgeR;R	17.2413199839	0.0354419682972315	0.000172175236386203	2899.45502386445	330.937995336345	374.807603941412	1274.33481639028	AT4G36130.1|PACid:19648023	Potri.007G013000.1|PACid:27015773	sp|Q42064|RL83_ARATH	Q42064	60S ribosomal protein L8-3	GO:0022625	C:cytosolic large ribosomal subunit	GO:0005886	C:plasma membrane	GO:0005773	C:vacuole	GO:0003723	F:RNA binding	GO:0003735	F:structural constituent of ribosome	GO:0006412	P:translation
OCV3_prime_rep_c51432	Eucgr.C02263.1|PACid:23571753	OCV3-91k	4488.71871449891	5.89828707197622	DESeq;R	11.6588265097	0.170852578595156	0.000686046446516195	923.626234209059	203.198888343627	240.507255911217	9.98173485423195	AT5G57290.2|PACid:19671883	Potri.009G032600.2|PACid:26986950	sp|P56724|RLA3_ORYSJ	P56724	60S acidic ribosomal protein P3	GO:0022626	C:cytosolic ribosome	GO:0005634	C:nucleus	GO:0005886	C:plasma membrane	GO:0003735	F:structural constituent of ribosome	GO:0006414	P:translational elongation
OCV3_prime_rep_c51772	GSVIVT01014999001|PACid:17825827	OCV3-91k	4.94897322436484	33.0304076030669	DESeq;EdgeR	1.0750085305	0.197953776688805	9.01867884169336e-05	1.17959927740621	6.90481659420093	15.759734717829	20.7952809463166	AT3G14310.1|PACid:19661177	Potri.001G162400.1|PACid:27045962	sp|P83948|PME3_CITSI	P83948	Pectinesterase 3	GO:0005618	C:cell wall	GO:0005576	C:extracellular region	GO:0045330	F:aspartyl esterase activity	GO:0004857	F:enzyme inhibitor activity	GO:0030599	F:pectinesterase activity	GO:0042545	P:cell wall modification	GO:0043086	P:negative regulation of catalytic activity	GO:0045490	P:pectin catabolic process
OCV3_prime_rep_c52576	Eucgr.F00590.1|PACid:23581286	OCV3-91k	10566.0578340189	6.37015003773432	DESeq;EdgeR;R	18.0706621795	0.0384264555527524	0.000137881472036538	175.760292333525	123.300296325017	25.3526167199858	0	AT4G09600.1|PACid:19644662	Potri.T155100.2|PACid:26978279	sp|Q93X17|SNAK2_SOLTU	Q93X17	Snakin-2	GO:0005618	C:cell wall	GO:0005576	C:extracellular region	GO:0006952	P:defense response
OCV3_prime_rep_c52716	ppa010420m|PACid:17663620	OCV3-91k	2632.8537553621	0.707794448637147	DESeq;EdgeR	4.73801434817	0.040389330398312	2.75421819635537e-05	579.183245206447	162.263189963722	60.9833212994254	19.9634697084639	AT5G43830.1|PACid:19668184	Potri.010G081600.1|PACid:26981449	sp|P24805|TSJT1_TOBAC	P24805	Stem-specific protein TSJT1
OCV3_prime_rep_c53008	Eucgr.F00590.1|PACid:23581286	OCV3-91k	588.927813699416	0	DESeq;EdgeR	1.09035221486	0.174700914823804	9.6149895240993e-05	10.6163934966558	24.1668580797033	6.16685271567223	7.48630114067396	AT2G18420.1|PACid:19640981	Potri.T155100.1|PACid:26978278	sp|Q93X17|SNAK2_SOLTU	Q93X17	Snakin-2	GO:0005618	C:cell wall	GO:0005576	C:extracellular region	GO:0006952	P:defense response
OCV3_prime_rep_c53379	POPTR_0006s28040.1|PACid:18213816	OCV3-91k	14.8469196730945	157.602230563205	DESeq;EdgeR	5.61898778147	0.0439785613916756	2.31934802834629e-05	23.5919855481241	163.742793519622	181.579552183682	113.958139585815	AT5G25090.1|PACid:19669110	Potri.006G264600.1|PACid:27006188	sp|Q8LC95|ENL3_ARATH	Q8LC95	Early nodulin-like protein 3	GO:0046658	C:anchored to plasma membrane	GO:0009506	C:plasmodesma	GO:0005507	F:copper ion binding	GO:0009055	F:electron carrier activity
OCV3_prime_rep_c53606	Eucgr.F00590.1|PACid:23581286	OCV3-91k	6087.23706596876	1.17965741439524	EdgeR;R	9.76319461318	0.00931389619384057	5.54407715891296e-06	60.1595631477165	51.2929232712069	11.6484995740475	61.554031601097	AT4G09600.1|PACid:19644662	Potri.005G239100.3|PACid:27030455	sp|Q93X17|SNAK2_SOLTU	Q93X17	Snakin-2	GO:0005618	C:cell wall	GO:0005576	C:extracellular region	GO:0006952	P:defense response
OCV3_prime_rep_c55603	ppa005720m|PACid:17659762	OCV3-91k	796.78468912274	0	DESeq;EdgeR	1.23055307646	0.153348364866381	7.50543094820821e-05	139.192714733932	32.5512782298044	20.5561757189074	0.831811237852662	AT2G24420.2|PACid:19638297	Potri.018G003700.4|PACid:27011354
OCV3_prime_rep_c56859	GSVIVT01003938001|PACid:17818824	OCV3-91k	1306.52893123232	0.235931482879049	DESeq;EdgeR	2.20009669629	0.0457824277239779	1.20600419777796e-05	145.090711120963	45.8677102329062	43.1679690097056	0.831811237852662	AT3G08960.1|PACid:19659585	Potri.016G119900.4|PACid:27011713	sp|Q9FNX8|LOX4_ARATH	Q9FNX8	Lipoxygenase 4, chloroplastic	GO:0009507	C:chloroplast	GO:0005506	F:iron ion binding	GO:0016165	F:lipoxygenase activity	GO:0009901	P:anther dehiscence	GO:0034440	P:lipid oxidation	GO:0031408	P:oxylipin biosynthetic process	GO:0009555	P:pollen development	GO:0009617	P:response to bacterium	GO:0010193	P:response to ozone	GO:0009611	P:response to wounding	GO:0080086	P:stamen filament development
OCV3_prime_rep_c59865	ppa006747m|PACid:17658895	OCV3-91k	999.692591321698	0	DESeq;EdgeR	1.87945494989	0.0745274908373077	2.38085019852252e-05	211.148270655711	14.3028343737019	32.204675292955	0.831811237852662	AT3G51370.1|PACid:19659727	Potri.009G137400.2|PACid:26986774	sp|Q5Z8P0|P2C60_ORYSJ	Q5Z8P0	Probable protein phosphatase 2C 60	GO:0016021	C:integral to membrane	GO:0046872	F:metal ion binding	GO:0004722	F:protein serine/threonine phosphatase activity	GO:0006470	P:protein dephosphorylation
OCV3_prime_rep_c61377	ppa002050m|PACid:17666335	OCV3-91k	16811.6620431674	18.1667241816868	EdgeR;R	19.0364290413	0.0180615300085134	0.000100972258612374	2258.93261623288	326.992385853944	365.214721939256	104.808215969435	AT1G30360.1|PACid:19650841	Potri.001G358300.5|PACid:27041851	sp|Q09809|YAB9_SCHPO	Q09809	Uncharacterized membrane protein C2G11.09	GO:0000329	C:fungal-type vacuole membrane	GO:0016021	C:integral to membrane	GO:0000166	F:nucleotide binding
OCV3_prime_rep_c62885	GSVIVT01021046001|PACid:17830248	OCV3-91k	0	51.6689947505117	DESeq;EdgeR	1.90807139992	0.0999872044394233	2.79769378189118e-05	9.43679421924964	78.4189884627106	88.391555591302	39.0951281790751	AT4G13930.1|PACid:19646645	Potri.017G059300.3|PACid:26983934	sp|Q54EW1|GLYC2_DICDI	Q54EW1	Serine hydroxymethyltransferase 2	GO:0005759	C:mitochondrial matrix	GO:0004372	F:glycine hydroxymethyltransferase activity	GO:0030170	F:pyridoxal phosphate binding	GO:0006544	P:glycine metabolic process	GO:0006563	P:L-serine metabolic process	GO:0006730	P:one-carbon metabolic process	GO:0035999	P:tetrahydrofolate interconversion
OCV3_prime_rep_c65389	POPTR_0014s07010.1|PACid:18223099	OCV3-91k	2137.95643292561	1.41558889727429	DESeq;EdgeR	4.15840531226	0.109284452941406	0.000131040829677849	540.256469052042	5.9184142236008	24.6674108626889	0	AT2G45660.1|PACid:19641052	Potri.014G074200.1|PACid:27034312	sp|O64645|SOC1_ARATH	O64645	MADS-box protein SOC1	GO:0005737	C:cytoplasm	GO:0005634	C:nucleus	GO:0003677	F:DNA binding	GO:0003700	F:sequence-specific DNA binding transcription factor activity	GO:0009908	P:flower development	GO:0010077	P:maintenance of inflorescence meristem identity	GO:0009911	P:positive regulation of flower development	GO:0045893	P:positive regulation of transcription, DNA-dependent	GO:0000060	P:protein import into nucleus, translocation	GO:0009409	P:response to cold	GO:0009739	P:response to gibberellin stimulus	GO:0006351	P:transcription, DNA-dependent
OCV3_prime_rep_c65486	Eucgr.J00806.1|PACid:23598658	OCV3-91k	9.89794644872968	185.442145542932	EdgeR;R	11.128351581	0.0246845033663285	8.11860912100557e-06	1.17959927740621	17.7552426708024	46.5939982961902	1.66362247570532	AT5G10390.1|PACid:19672502	Potri.T159500.1|PACid:27027022	sp|P68428|H32_WHEAT	P68428	Histone H3.2	GO:0000786	C:nucleosome	GO:0005634	C:nucleus	GO:0003677	F:DNA binding	GO:0006334	P:nucleosome assembly
OCV3_prime_rep_c65633	POPTR_0017s11940.1|PACid:18209504	OCV3-91k	272.193527340066	1227.55150541969	EdgeR;R	45.6376969249	0.0130643414755569	7.49673721896659e-05	189.915483662399	318.607965703843	450.86545410137	119.780818250783	AT5G15230.1|PACid:19667154	Potri.017G083000.1|PACid:26984806	sp|P46690|GASA4_ARATH	P46690	Gibberellin-regulated protein 4	GO:0005576	C:extracellular region	GO:0045454	P:cell redox homeostasis	GO:0009740	P:gibberellic acid mediated signaling pathway
OCV3_prime_rep_c65892	Eucgr.F03054.1|PACid:23584030	OCV3-91k	435.509643744106	648.339714951627	DESeq;R	16.2682579137	0.119503006675449	0.00115950912561324	207.609472823492	1236.94857273257	1414.95009531813	477.459650527428	AT3G16240.1|PACid:19658882	Potri.001G186700.1|PACid:27042651	sp|Q41951|TIP21_ARATH	Q41951	Aquaporin TIP2-1	GO:0042807	C:central vacuole	GO:0009941	C:chloroplast envelope	GO:0005794	C:Golgi apparatus	GO:0016021	C:integral to membrane	GO:0009505	C:plant-type cell wall	GO:0009705	C:plant-type vacuole membrane	GO:0005886	C:plasma membrane	GO:0009506	C:plasmodesma	GO:0000326	C:protein storage vacuole	GO:0051739	F:ammonia transmembrane transporter activity	GO:0015200	F:methylammonium transmembrane transporter activity	GO:0015250	F:water channel activity
OCV3_prime_rep_c65957	ppa017907m|PACid:17668054	OCV3-91k	623.57062626997	0.943725931516196	DESeq;EdgeR	1.14943717322	0.165515491529744	8.64879220433209e-05	148.629508953182	147.96035559002	130.189112886414	144.735155386363	AT1G15120.1|PACid:19657709	Potri.005G191000.3|PACid:27030233	sp|P48504|QCR6_SOLTU	P48504	Cytochrome b-c1 complex subunit 6	GO:0005743	C:mitochondrial inner membrane	GO:0070469	C:respiratory chain	GO:0008121	F:ubiquinol-cytochrome-c reductase activity	GO:0006122	P:mitochondrial electron transport, ubiquinol to cytochrome c
OCV3_prime_rep_c66396	GSVIVT01023461001|PACid:17831914	OCV3-91k	27115.424296295	70.3075818979566	DESeq;R	42.485716501	0.0704252482896849	0.00133911206472468	5531.1410117577	490.735179373566	1932.2805175773	817.670446809167	AT4G05050.3|PACid:19645211	Potri.001G418500.2|PACid:27041280	sp|P0CH33|UBQ11_ARATH	P0CH33
OCV3_prime_rep_c66532	Eucgr.C00147.1|PACid:23569643	OCV3-91k	0	52.6127206820279	DESeq;EdgeR	1.47329147458	0.105805672371206	3.00082440929067e-05	0	21.2076509679029	17.1301464324229	9.98173485423195	AT1G73300.1|PACid:19649859	Potri.001G312800.6|PACid:27047439	sp|Q9CAU3|SCP2_ARATH	Q9CAU3	Serine carboxypeptidase-like 2	GO:0005576	C:extracellular region	GO:0004185	F:serine-type carboxypeptidase activity	GO:0006508	P:proteolysis
OCV3_prime_rep_c66721	POPTR_0008s15770.1|PACid:18247671	OCV3-91k	7309.63345238687	3.06710927742764	EdgeR;R	11.1317279074	0.0166271495352519	1.80130864471135e-05	2.35919855481241	0.493201185300067	1260.77877742632	21.6270921841692	AT3G22840.1|PACid:19658357	Potri.008G157900.1|PACid:27036355	sp|P11432|ELI_PEA	P11432	Early light-induced protein, chloroplastic	GO:0031969	C:chloroplast membrane	GO:0016021	C:integral to membrane
OCV3_prime_rep_c67166	AT5G03240.3|PACid:19666609	OCV3-91k	5636.88050255155	3.53897224318573	DESeq;EdgeR	7.83855722965	0.0385673806125724	7.60006727889129e-05	1025.07177206599	307.264338441942	659.168034719632	13.3089798056426	AT4G05320.5|PACid:19645964	Potri.001G418500.5|PACid:27041271	sp|Q3E7T8|UBQ14_ARATH	Q3E7T8
OCV3_prime_rep_c67947	Eucgr.J02920.1|PACid:23601033	OCV3-91k	2845.65960400978	2.59524631166954	DESeq;EdgeR	2.37018971419	0.108932232524733	0.000184576768763935	340.904191170393	124.286698695617	103.466084451834	265.347784874999	AT2G44110.2|PACid:19638474	Potri.019G110300.1|PACid:27026259	sp|O80580|MLO15_ARATH	O80580	MLO-like protein 15	GO:0016021	C:integral to membrane	GO:0008219	P:cell death	GO:0006952	P:defense response	GO:0009607	P:response to biotic stimulus
OCV3_prime_rep_c68401	POPTR_0007s03890.1|PACid:18243780	OCV3-91k	217.754821872053	830.478819734252	EdgeR;R	26.1113393419	0.0193754001161357	8.5481952345774e-05	270.128234526021	4393.92935983829	65.7797623005038	1444.02430891222	AT1G77120.1|PACid:19649940	Potri.T107300.1|PACid:27035604	sp|Q2R8Z5|ADH1_ORYSJ	Q2R8Z5	Alcohol dehydrogenase 1	GO:0005829	C:cytosol	GO:0005886	C:plasma membrane	GO:0004022	F:alcohol dehydrogenase (NAD) activity	GO:0046872	F:metal ion binding	GO:0000166	F:nucleotide binding	GO:0008270	F:zinc ion binding	GO:0046686	P:response to cadmium ion	GO:0001666	P:response to hypoxia	GO:0009651	P:response to salt stress
OCV3_prime_rep_c68658	POPTR_0008s15770.1|PACid:18247671	OCV3-91k	18335.9457962717	12.2684371097105	EdgeR;R	28.852566447	0.0157716605998496	8.74268464916516e-05	2.35919855481241	1.4796035559002	1335.46621587169	0	AT3G22840.1|PACid:19658357	Potri.008G157900.1|PACid:27036355	sp|P11432|ELI_PEA	P11432	Early light-induced protein, chloroplastic	GO:0031969	C:chloroplast membrane	GO:0016021	C:integral to membrane
OCV3_prime_rep_c68729	Eucgr.J00806.1|PACid:23598658	OCV3-91k	49.4897322436484	330.775938996427	EdgeR;R	8.73761789568	0.0304181030522519	4.02056302415252e-05	21.2327869933117	85.8170062422116	153.486112034509	105.640027207288	AT5G10390.1|PACid:19672502	Potri.005G233900.1|PACid:27031661	sp|P68428|H32_WHEAT	P68428	Histone H3.2	GO:0000786	C:nucleosome	GO:0005634	C:nucleus	GO:0003677	F:DNA binding	GO:0006334	P:nucleosome assembly
OCV3_prime_rep_c68822	POPTR_0006s06430.1|PACid:18212180	OCV3-91k	0	53.5564466135441	DESeq;EdgeR	2.01171385354	0.096414354163387	2.68471342953533e-05	5.89799638703103	309.730344368442	189.116816613948	42.4223731304858	AT2G10940.2|PACid:19640904	Potri.006G065500.1|PACid:27006903	sp|Q00451|PRF1_SOLLC	Q00451	36.4 kDa proline-rich protein	GO:0006869	P:lipid transport
OCV3_prime_rep_c69552	Eucgr.J00806.1|PACid:23598658	OCV3-91k	316.73428635935	728.792350613382	DESeq;R	16.2328849145	0.0676447834631767	0.00052013420871545	94.3679421924964	121.327491583816	208.987786475559	93.1628586394982	AT5G10390.1|PACid:19672502	Potri.005G233900.1|PACid:27031661	sp|P68428|H32_WHEAT	P68428	Histone H3.2	GO:0000786	C:nucleosome	GO:0005634	C:nucleus	GO:0003677	F:DNA binding	GO:0006334	P:nucleosome assembly
OCV4_c10264	sp|P46519|LEA14_SOYBN	OCV3-91k	23042.4193326427	43.411392849745	DESeq;R	13.5109925195	0.0708672639750925	0.00122062916502994	997.94098868565	133.657521216318	58.9277037275347	28.2815820869905	AT2G46140.1|PACid:19639333	Potri.014G090800.1|PACid:27032275	sp|P46519|LEA14_SOYBN	P46519	Desiccation protectant protein Lea14 homolog	GO:0009269	P:response to desiccation
OCV4_c11368	POPTR_0005s05320.1|PACid:18206426	OCV3-91k	64.336651916743	215.641375351451	DESeq;EdgeR	2.63183146251	0.083492443792329	0.000161120139913347	36.5675775995924	114.915876174916	116.484995740475	163.035002619122	AT1G54510.3|PACid:19650839	Potri.005G051600.1|PACid:27028543	sp|Q9SLI2|NEK1_ARATH	Q9SLI2	Serine/threonine-protein kinase Nek1	GO:0005524	F:ATP binding	GO:0004674	F:protein serine/threonine kinase activity
OCV4_c13068	GSVIVT01036191001|PACid:17841201	OCV3-91k	618.621653045605	0	DESeq;EdgeR	0.181766120852	0.170340911963323	9.21171563196934e-05	333.826595505956	46.8541126035063	6.85205857296915	195.475640895376	AT4G27220.1|PACid:19648493	Potri.005G042400.2|PACid:27029946	sp|O81825|DRL28_ARATH	O81825	Probable disease resistance protein At4g27220	GO:0043531	F:ADP binding	GO:0005524	F:ATP binding	GO:0006952	P:defense response
OCV4_c16347	ppa000577m|PACid:17648314	OCV3-91k	6102.08398564185	4.24676669182288	DESeq;EdgeR	3.26136206225	0.0412971754552373	9.37062379395472e-05	520.203281336137	15.7824379296021	28.0934401491735	1.66362247570532	AT5G36930.1|PACid:19672444	Potri.003G084200.1|PACid:26998971	sp|Q40392|TMVRN_NICGU	Q40392	TMV resistance protein N	GO:0005737	C:cytoplasm	GO:0043531	F:ADP binding	GO:0005524	F:ATP binding	GO:0009626	P:plant-type hypersensitive response	GO:0007165	P:signal transduction
OCV4_c17387	ppa020959m|PACid:17657745	OCV3-91k	831.427501693293	0	DESeq;EdgeR	1.06701238576	0.135247544578178	6.08895611360557e-05	11.7959927740621	1.4796035559002	0.685205857296915	0
OCV4_c18061	ppa005391m|PACid:17654571	OCV3-91k	24.7448661218242	119.617261819678	DESeq;EdgeR	1.37198467005	0.119075013791736	0.000111052192277651	438.810931195108	116.888680916116	234.340403195545	306.10653552978	AT1G48100.1|PACid:19653928	Potri.008G100500.1|PACid:27036745	sp|Q949Z1|PGLR4_ARATH	Q949Z1	Polygalacturonase At1g48100	GO:0005618	C:cell wall	GO:0005576	C:extracellular region	GO:0004650	F:polygalacturonase activity	GO:0005975	P:carbohydrate metabolic process
OCV4_c18845	POPTR_0995s00200.1|PACid:18214066	OCV3-91k	0	52.848652164907	DESeq;EdgeR	0.876548916734	0.0917604420322745	2.47668781345221e-05	1.17959927740621	0	6.85205857296915	0	AT3G25810.1|PACid:19660715	Potri.007G119700.1|PACid:27016263	sp|Q6PWU2|ATESY_VITVI	Q6PWU2	(-)-alpha-terpineol synthase	GO:0005829	C:cytosol	GO:0050552	F:(4S)-limonene synthase activity	GO:0034768	F:(E)-beta-ocimene synthase activity	GO:0034002	F:(R)-limonene synthase activity	GO:0052578	F:alpha-farnesene synthase activity	GO:0000287	F:magnesium ion binding	GO:0050551	F:myrcene synthase activity	GO:0050550	F:pinene synthase activity	GO:0080015	F:sabinene synthase activity	GO:0043693	P:monoterpene biosynthetic process	GO:0016099	P:monoterpenoid biosynthetic process	GO:0009625	P:response to insect	GO:0009753	P:response to jasmonic acid stimulus	GO:0009611	P:response to wounding	GO:0016106	P:sesquiterpenoid biosynthetic process
OCV4_c19833	sp|P07602|SAP_HUMAN	OCV3-91k	574.080894026322	0	DESeq;EdgeR	0.361341051851	0.191868469781005	0.000117606724367594	0	0	0	0	AT1G62290.2|PACid:19653982	Potri.006G107300.3|PACid:27005838	sp|P07602|SAP_HUMAN	P07602
OCV4_c21544	POPTR_0005s01170.1|PACid:18207495	OCV3-91k	841.325448142023	0	DESeq;EdgeR	0.417739659157	0.116871738732816	4.6856129442963e-05	198.172678604242	6.41161540890087	4.7964410010784	14.9726022813479	AT2G01050.1|PACid:19643582	Potri.005G009500.1|PACid:27030465	sp|P0C2F6|RNHX1_ARATH	P0C2F6	Putative ribonuclease H protein At1g65750	GO:0046872	F:metal ion binding	GO:0003676	F:nucleic acid binding	GO:0004523	F:ribonuclease H activity	GO:0090305	P:nucleic acid phosphodiester bond hydrolysis
OCV4_c21983	Eucgr.H00778.1|PACid:23590157	OCV3-91k	34.6428125705539	200.541760447192	DESeq;EdgeR	2.85118233891	0.0564376266478625	5.7195439093887e-05	23.5919855481241	75.9529825362103	65.7797623005038	65.7130877903603	AT3G25100.1|PACid:19661338	Potri.015G090600.1|PACid:27017950	sp|Q55GA4|CDC45_DICDI	Q55GA4	Cell division control protein 45 homolog	GO:0005634	C:nucleus	GO:0007049	P:cell cycle	GO:0006270	P:DNA replication initiation
OCV4_c22902	Eucgr.D01954.1|PACid:23575763	OCV3-91k	905.662100058766	0	DESeq;EdgeR	1.7354526846	0.0909663286168715	3.22454937525017e-05	172.221494501306	40.9356983799055	22.6117932907982	124.771685677899	AT5G58840.1|PACid:19672078	Potri.003G118800.1|PACid:26997552	sp|Q39547|CUCM1_CUCME	Q39547	Cucumisin	GO:0005576	C:extracellular region	GO:0004252	F:serine-type endopeptidase activity	GO:0043086	P:negative regulation of catalytic activity	GO:0006508	P:proteolysis
OCV4_c23386	ppa013393m|PACid:17663836	OCV3-91k	84.1325448142023	349.88638910963	DESeq;EdgeR;R	9.78963471117	0.0454169344749856	0.000111406216349713	336.185794060769	284.577083918138	143.893230032352	513.227533755093	AT5G20820.1|PACid:19666057	Potri.006G137000.1|PACid:27004598
OCV4_c23462	AT5G54610.1|PACid:19665399	OCV3-91k	9.89794644872968	86.1149912508529	DESeq;EdgeR	1.80187773238	0.0706897349696374	2.48040948991318e-05	1449.72751193223	45.8677102329062	21.9265874335013	0	AT5G54610.1|PACid:19665399	Potri.015G111300.1|PACid:27019346	sp|Q6AWW5|Y5262_ARATH	Q6AWW5	Ankyrin repeat-containing protein At5g02620	GO:0005783	C:endoplasmic reticulum	GO:0016021	C:integral to membrane	GO:0005886	C:plasma membrane
OCV4_c23596	ppa027143m|PACid:17661497	OCV3-91k	0	80.6885671446347	DESeq;EdgeR	1.052985004	0.0398206490112744	7.60849954844028e-06	0	9.86402370600134	60.9833212994254	0	AT1G01900.1|PACid:19657151	Potri.014G074600.1|PACid:27035196	sp|O65351|SUBL_ARATH	O65351	Subtilisin-like protease	GO:0048046	C:apoplast	GO:0009505	C:plant-type cell wall	GO:0004252	F:serine-type endopeptidase activity	GO:0080001	P:mucilage extrusion from seed coat	GO:0048359	P:mucilage metabolic process involved seed coat development	GO:0043086	P:negative regulation of catalytic activity	GO:0006508	P:proteolysis
OCV4_c24292	GSVIVT01034173001|PACid:17839740	OCV3-91k	44.5407590192836	137.076191552727	DESeq;EdgeR	1.69190608912	0.12843907703928	0.000156761520091702	61.3391624251227	89.7626157246121	113.058966453991	88.1719912123822	AT5G02370.1|PACid:19668201	Potri.006G085300.1|PACid:27005788	sp|Q9I869|KF22A_XENLA	Q9I869	Kinesin-like protein KIF22-A	GO:0005737	C:cytoplasm	GO:0005874	C:microtubule	GO:0005875	C:microtubule associated complex	GO:0005634	C:nucleus	GO:0005524	F:ATP binding	GO:0003677	F:DNA binding	GO:0003777	F:microtubule motor activity	GO:0006281	P:DNA repair	GO:0007018	P:microtubule-based movement
OCV4_c24557	POPTR_0013s12900.1|PACid:18221667	OCV3-91k	4.94897322436484	95.0803876002567	DESeq;EdgeR	1.73545389373	0.0563896937893732	1.8182206260426e-05	4.71839710962482	0.493201185300067	63.7241447286131	17.4680359949059	AT3G25180.1|PACid:19663020	Potri.004G106600.1|PACid:26989577	sp|Q9LSF8|C82G1_ARATH	Q9LSF8	Cytochrome P450 82G1	GO:0016021	C:integral to membrane	GO:0097008	F:(3E)-4,8-dimethyl-1,3,7-nonatriene synthase activity	GO:0097007	F:4,8,12-trimethyltrideca-1,3,7,11-tetraene synthase activity	GO:0009055	F:electron carrier activity	GO:0020037	F:heme binding	GO:0005506	F:iron ion binding	GO:0006952	P:defense response	GO:0046246	P:terpene biosynthetic process	GO:0016114	P:terpenoid biosynthetic process
OCV4_c24572	Eucgr.D00426.1|PACid:23574204	OCV3-91k	9.89794644872968	66.7686096547709	DESeq;EdgeR	1.47966259709	0.167790344003712	0.000108890481052609	8.25719494184344	65.1025564596088	50.0200275826748	48.2450517954544	AT5G45700.1|PACid:19673189	Potri.004G062900.1|PACid:26991375	sp|Q9XYL0|CTDS_DICDI	Q9XYL0	Probable C-terminal domain small phosphatase	GO:0005634	C:nucleus	GO:0046872	F:metal ion binding	GO:0004721	F:phosphoprotein phosphatase activity	GO:0016311	P:dephosphorylation	GO:0006972	P:hyperosmotic response
OCV4_c25542	ppa009969m|PACid:17665088	OCV3-91k	39.5917857949187	190.160775200513	DESeq;EdgeR	4.12606767641	0.0715265001620328	0.000110213817463251	274.846631635646	318.114764518543	89.7619673058958	1221.09889716771	AT5G46700.1|PACid:19670960	Potri.001G141400.1|PACid:27041146
OCV4_c26001	ppa004964m|PACid:17660386	OCV3-91k	24.7448661218242	128.110795203324	DESeq;EdgeR	2.34839323982	0.108271559844876	9.76174856267209e-05	21.2327869933117	18.2484438561025	34.2602928648457	4.15905618926331	AT5G58090.1|PACid:19673028	Potri.018G150400.1|PACid:27009531	sp|Q93Z08|E136_ARATH	Q93Z08	Glucan endo-1,3-beta-glucosidase 6	GO:0046658	C:anchored to plasma membrane	GO:0009506	C:plasmodesma	GO:0043169	F:cation binding	GO:0042973	F:glucan endo-1,3-beta-D-glucosidase activity	GO:0005975	P:carbohydrate metabolic process	GO:0006952	P:defense response
OCV4_c26356	POPTR_0008s20030.1|PACid:18248130	OCV3-91k	0	75.9699374870538	DESeq;EdgeR	1.93500879056	0.0455770266895267	9.09891994669991e-06	40.106375431811	218.48812508793	44.5383807242995	266.179596112852		Potri.008G195700.1|PACid:27037382
OCV4_c27182	POPTR_0014s12960.1|PACid:18222219	OCV3-91k	0	64.4092948259804	DESeq;EdgeR	1.90404108279	0.0644512208944511	1.4275057545954e-05	73.1351551991847	90.7490180952123	280.249195634438	53.2359192225704	AT2G47930.1|PACid:19640209	Potri.002G207500.1|PACid:27022948	sp|Q94F57|AGP26_ARATH	Q94F57	Classical arabinogalactan protein 26	GO:0031225	C:anchored to membrane	GO:0005886	C:plasma membrane	GO:0080167	P:response to karrikin
OCV4_c27211	ppa013590m|PACid:17654442	OCV3-91k	19.7958928974594	112.775248816185	DESeq;EdgeR	4.26926701272	0.11041869231863	8.65816594871066e-05	20.0531877159055	76.9393849068104	92.5027907350835	250.375182593651
OCV4_c27525	ppa014674m|PACid:17669262	OCV3-91k	24.7448661218242	171.05032508731	DESeq;EdgeR	1.73763381746	0.0536505056533126	4.13083577141664e-05	15.3347906062807	97.6538346894132	130.874318743711	21.6270921841692	AT2G40980.1|PACid:19641269	Potri.004G137600.1|PACid:26990210
OCV4_c28084	GSVIVT01020012001|PACid:17829522	OCV3-91k	34.6428125705539	395.421165305286	EdgeR;R	9.95744076425	0.0087153263396254	4.49193022256674e-06	75.4943537539971	163.742793519622	117.170201597772	629.681107054465	AT1G74520.1|PACid:19657061	Potri.012G069300.1|PACid:27049383	sp|Q9S7V4|HA22A_ARATH	Q9S7V4	HVA22-like protein a	GO:0016021	C:integral to membrane	GO:0042538	P:hyperosmotic salinity response	GO:0009737	P:response to abscisic acid stimulus	GO:0009409	P:response to cold	GO:0009414	P:response to water deprivation
OCV4_c28956	GSVIVT01021426001|PACid:17830537	OCV3-91k	386.019911500458	1101.09223059652	EdgeR;R	12.3766440157	0.0272231371420093	0.000246056687452885	189.915483662399	522.793256418071	359.047869223583	691.235138655562	AT5G46280.1|PACid:19669148	Potri.004G131600.2|PACid:26990458	sp|Q9FL33|MCM3_ARATH	Q9FL33	DNA replication licensing factor MCM3 homolog	GO:0005634	C:nucleus	GO:0005524	F:ATP binding	GO:0003677	F:DNA binding	GO:0004386	F:helicase activity	GO:0007049	P:cell cycle	GO:0006270	P:DNA replication initiation	GO:0006268	P:DNA unwinding involved in replication
OCV4_c28958	GSVIVT01029549001|PACid:17836344	OCV3-91k	242.499687993877	718.647296849583	DESeq;EdgeR;R	14.7031625645	0.0418615363150841	0.000254584277355539	21.2327869933117	24.6600592650033	89.0767614485989	14.1407910434953	AT4G18970.1|PACid:19648551	Potri.011G076400.1|PACid:27002317	sp|Q93YW8|GDL65_ARATH	Q93YW8	GDSL esterase/lipase At4g18970	GO:0005576	C:extracellular region	GO:0016788	F:hydrolase activity, acting on ester bonds	GO:0016042	P:lipid catabolic process
OCV4_c29066	POPTR_0003s04890.1|PACid:18216092	OCV3-91k	14.8469196730945	76.91366341857	DESeq;EdgeR	1.97129938354	0.178390242637056	0.000146454544069837	121.498725572839	86.8034086128117	34.9454987221426	212.943676890282	AT3G16300.1|PACid:19661860	Potri.003G050400.1|PACid:26996402	sp|B9GXD6|CSPLO_POPTR	B9GXD6	CASP-like protein POPTRDRAFT_553757	GO:0016021	C:integral to membrane	GO:0005886	C:plasma membrane
OCV4_c29153	GSVIVT01034186001|PACid:17839750	OCV3-91k	9.89794644872968	89.8898949769176	DESeq;EdgeR	2.07862877518	0.0973189830067426	5.11142350490619e-05	67.2371588121537	88.776213354012	95.928820021568	38.2633169412225	AT5G02440.1|PACid:19669076	Potri.006G084400.2|PACid:27008314
OCV4_c29218	POPTR_0005s17250.1|PACid:18206790	OCV3-91k	9.89794644872968	73.8465541411423	DESeq;EdgeR	1.79067488345	0.0913123927878703	3.51884510543972e-05	0	1058.90294483924	161.708582322072	2.49543371355799	AT5G64260.1|PACid:19668748	Potri.005G163000.1|PACid:27030521
OCV4_c29293	ppa021177m|PACid:17659640	OCV3-91k	4.94897322436484	89.4180320111596	DESeq;EdgeR	2.81248815283	0.0449196660039159	8.9328842969686e-06	1.17959927740621	5.42521303830073	8.90767614485989	0.831811237852662	AT3G02000.1|PACid:19662115	Potri.001G060600.1|PACid:27045666	sp|Q6K609|GRXC3_ORYSJ	Q6K609	Glutaredoxin-C3	GO:0005737	C:cytoplasm	GO:0005634	C:nucleus	GO:0009055	F:electron carrier activity	GO:0015035	F:protein disulfide oxidoreductase activity	GO:0048653	P:anther development	GO:0045454	P:cell redox homeostasis	GO:0022900	P:electron transport chain	GO:0048451	P:petal formation	GO:0048448	P:stamen morphogenesis
OCV4_c31048	ppa026163m|PACid:17663883	OCV3-91k	19.7958928974594	140.379232313034	DESeq;EdgeR	1.48687800926	0.0681506241877726	4.70207439214752e-05	25.9511841029365	111.956669063115	93.1879965923804	103.14459349373	AT1G18550.1|PACid:19650575	Potri.012G058400.1|PACid:27049157	sp|Q7ZXX2|KIF19_XENLA	Q7ZXX2	Kinesin-like protein KIF19	GO:0005737	C:cytoplasm	GO:0005874	C:microtubule	GO:0005875	C:microtubule associated complex	GO:0005524	F:ATP binding	GO:0003777	F:microtubule motor activity	GO:0007018	P:microtubule-based movement
OCV4_c31145	ppa015371m|PACid:17668071	OCV3-91k	29.6938393461891	150.052423111075	DESeq;EdgeR	1.83527050388	0.0676872976701135	4.63311943325006e-05	12.9755920514683	45.3745090476061	7.53726443026606	1190.32188136716	AT5G45540.1|PACid:19665488	Potri.007G123100.1|PACid:27016079
OCV4_c33924	GSVIVT01029755001|PACid:17836458	OCV3-91k	3345.50589967063	1.88745186303239	DESeq;EdgeR	2.66666245817	0.0826577129765444	0.000133392077973824	493.072497955794	85.8170062422116	23.982205005392	29.1133933248432	AT3G25190.1|PACid:19659271	Potri.002G069400.1|PACid:27020583	sp|Q9LSF6|VTH21_ARATH	Q9LSF6	Vacuolar iron transporter homolog 2.1	GO:0016021	C:integral to membrane	GO:0005774	C:vacuolar membrane	GO:0071369	P:cellular response to ethylene stimulus	GO:0071281	P:cellular response to iron ion	GO:0071732	P:cellular response to nitric oxide	GO:0006811	P:ion transport	GO:0055072	P:iron ion homeostasis
OCV4_c35261	sp|P34714|SPRC_CAEEL	OCV3-91k	1133.31486837955	0.471862965758098	DESeq;EdgeR	1.04165379168	0.16712872636309	0.000144001900727235	0	0.493201185300067	0.685205857296915	0			sp|P34714|SPRC_CAEEL	P34714	SPARC	GO:0005604	C:basement membrane	GO:0005615	C:extracellular space	GO:0005509	F:calcium ion binding	GO:0009792	P:embryo development ending in birth or egg hatching	GO:0002119	P:nematode larval development	GO:0040010	P:positive regulation of growth rate	GO:0040018	P:positive regulation of multicellular organism growth	GO:0000003	P:reproduction	GO:0007165	P:signal transduction
OCV4_c3563	ppa006090m|PACid:17651864	OCV3-91k	143.52022350658	507.724551155713	EdgeR;R	9.02245976044	0.0348261492882422	0.000134463724793325	248.895447532709	182.977639746325	102.780878594537	254.534238782915	AT3G20260.1|PACid:19661806	Potri.008G004400.1|PACid:27036182
OCV4_c35841	ppa022091m|PACid:17654712	OCV3-91k	1207.54946674502	0.235931482879049	DESeq;EdgeR	0.311954131833	0.10063199535455	5.3072668650143e-05	277.205830190458	21.7008521532029	17.1301464324229	0.831811237852662	AT5G36930.1|PACid:19672444	Potri.019G069200.2|PACid:27026286	sp|Q40392|TMVRN_NICGU	Q40392	TMV resistance protein N	GO:0005737	C:cytoplasm	GO:0043531	F:ADP binding	GO:0005524	F:ATP binding	GO:0009626	P:plant-type hypersensitive response	GO:0007165	P:signal transduction
OCV4_c36091	POPTR_0015s00530.1|PACid:18233305	OCV3-91k	1850.91598591245	0.707794448637147	DESeq;EdgeR	0.669449848298	0.07502168447018	4.73347253563596e-05	710.118764998536	0.493201185300067	2.74082342918766	1.66362247570532		Potri.015G003000.4|PACid:27018760
OCV4_c36223	ppa021735m|PACid:17643232	OCV3-91k	14.8469196730945	88.2383745967643	DESeq;EdgeR	2.11129557693	0.146969460484939	0.000109600808192183	1.17959927740621	22.194053338503	20.5561757189074	0	AT4G14860.1|PACid:19645157	Potri.005G211300.1|PACid:27028499
OCV4_c39730	sp|P42891|ECE1_BOVIN	OCV3-91k	588.927813699416	0	DESeq;EdgeR	0.383135666445	0.178789689788455	0.000100426575452693	0	0	0	0.831811237852662			sp|Q4PZA2|ECE1_MOUSE	Q4PZA2	Endothelin-converting enzyme 1	GO:0009986	C:cell surface	GO:0005769	C:early endosome	GO:0009897	C:external side of plasma membrane	GO:0005794	C:Golgi apparatus	GO:0016021	C:integral to membrane	GO:0048471	C:perinuclear region of cytoplasm	GO:0033093	C:Weibel-Palade body	GO:0046872	F:metal ion binding	GO:0004222	F:metalloendopeptidase activity	GO:0006915	P:apoptotic process	GO:0010815	P:bradykinin catabolic process	GO:0010816	P:calcitonin catabolic process	GO:0043583	P:ear development	GO:0042733	P:embryonic digit morphogenesis	GO:0034959	P:endothelin maturation	GO:0007507	P:heart development
OCV4_c39787	GSVIVT01036707001|PACid:17841567	OCV3-91k	1618.3142443673	0.235931482879049	DESeq;EdgeR	1.02957462626	0.0616571194555328	2.65098657632078e-05	299.618216461176	37.4832900828051	33.5750870075488	0.831811237852662	AT5G63970.2|PACid:19672584	Potri.010G049600.2|PACid:26979843	sp|Q9SS90|RGLG1_ARATH	Q9SS90	E3 ubiquitin-protein ligase RGLG1	GO:0005886	C:plasma membrane	GO:0046872	F:metal ion binding	GO:0004842	F:ubiquitin-protein ligase activity	GO:0008270	F:zinc ion binding	GO:0009850	P:auxin metabolic process	GO:0009690	P:cytokinin metabolic process	GO:0080148	P:negative regulation of response to water deprivation
OCV4_c39802	sp|P08120|CO4A1_DROME	OCV3-91k	574.080894026322	0	DESeq;EdgeR	0.382685447182	0.180825508836386	0.000102662251664908	0	0	0	0	AT1G64450.1|PACid:19655316	Potri.018G114000.1|PACid:27010970	sp|P08120|CO4A1_DROME	P08120	Collagen alpha-1(IV) chain	GO:0005587	C:collagen type IV	GO:0005201	F:extracellular matrix structural constituent	GO:0007391	P:dorsal closure	GO:0035848	P:oviduct morphogenesis
OCV4_c39866	sp|P14199|REF2P_DROME	OCV3-91k	767.09084977655	0	DESeq;EdgeR	0.561550928097	0.125139311252906	5.27873638842337e-05	4.71839710962482	0	0	0			sp|O08623|SQSTM_RAT	O08623	Sequestosome-1	GO:0005776	C:autophagic vacuole	GO:0005783	C:endoplasmic reticulum	GO:0005770	C:late endosome	GO:0005634	C:nucleus	GO:0046872	F:metal ion binding	GO:0042803	F:protein homodimerization activity	GO:0005080	F:protein kinase C binding	GO:0042169	F:SH2 domain binding	GO:0043130	F:ubiquitin binding	GO:0008270	F:zinc ion binding	GO:0006915	P:apoptotic process	GO:0030154	P:cell differentiation	GO:0016236	P:macroautophagy	GO:0001934	P:positive regulation of protein phosphorylation	GO:0051291	P:protein heterooligomerization	GO:0043122	P:regulation of I-kappaB kinase/NF-kappaB cascade
OCV4_c39899	sp|Q6UXP7|F151B_HUMAN	OCV3-91k	598.825760148146	0.235931482879049	DESeq;EdgeR	0.458812029721	0.176094039475602	9.82565975907079e-05	0	0	0	0			sp|Q6UXP7|F151B_HUMAN	Q6UXP7	Protein FAM151B
OCV4_c39900	sp|Q9U943|APLP_LOCMI	OCV3-91k	697.805224635443	0	DESeq;EdgeR	0.501355003362	0.136338840438721	6.20188185755226e-05	0	0	0	0			sp|Q9U943|APLP_LOCMI	Q9U943	Apolipophorins	GO:0005576	C:extracellular region	GO:0008289	F:lipid binding	GO:0005319	F:lipid transporter activity	GO:0016055	P:Wnt receptor signaling pathway
OCV4_c39906	sp|Q9V895|AN32A_DROME	OCV3-91k	608.723706596876	0	DESeq;EdgeR	0.488276618833	0.180825508836386	0.000102662251664908	2.35919855481241	0	0	0	AT3G50690.1|PACid:19662432	Potri.005G124700.4|PACid:27031003	sp|Q9V895|AN32A_DROME	Q9V895	Acidic leucine-rich nuclear phosphoprotein 32 family member A	GO:0005783	C:endoplasmic reticulum	GO:0005875	C:microtubule associated complex	GO:0005634	C:nucleus	GO:0048471	C:perinuclear region of cytoplasm	GO:0008017	F:microtubule binding	GO:0007017	P:microtubule-based process	GO:0006913	P:nucleocytoplasmic transport
OCV4_c39973	sp|P02828|HSP83_DROME	OCV3-91k	613.67267982124	0	DESeq;EdgeR	0.471680681696	0.174700914823804	9.6149895240993e-05	0	0	0	0	AT5G52640.1|PACid:19671797	Potri.016G003400.2|PACid:27013355	sp|P34058|HS90B_RAT	P34058	Heat shock protein HSP 90-beta	GO:0016324	C:apical plasma membrane	GO:0016323	C:basolateral plasma membrane	GO:0031526	C:brush border membrane	GO:0009986	C:cell surface	GO:0005829	C:cytosol	GO:0016234	C:inclusion body	GO:0042470	C:melanosome	GO:0005739	C:mitochondrion	GO:0008180	C:signalosome	GO:0005524	F:ATP binding	GO:0002135	F:CTP binding	GO:0032564	F:dATP binding	GO:0005525	F:GTP binding	GO:0002134	F:UTP binding	GO:0071407	P:cellular response to organic cyclic compound	GO:0043524	P:negative regulation of neuron apoptotic process
OCV4_c39978	sp|P41562|IDHC_RAT	OCV3-91k	544.387054680133	0	DESeq;EdgeR	0.513834780268	0.197234121837443	0.000123243942364138	0	0	0	0	AT1G65930.1|PACid:19656778	Potri.017G144500.5|PACid:26985676	sp|P41562|IDHC_RAT	P41562	Isocitrate dehydrogenase [NADP] cytoplasmic	GO:0005777	C:peroxisome	GO:0004450	F:isocitrate dehydrogenase (NADP+) activity	GO:0000287	F:magnesium ion binding	GO:0051287	F:NAD binding	GO:0050661	F:NADP binding	GO:0006103	P:2-oxoglutarate metabolic process	GO:0008585	P:female gonad development	GO:0006097	P:glyoxylate cycle	GO:0006102	P:isocitrate metabolic process	GO:0048545	P:response to steroid hormone stimulus	GO:0006099	P:tricarboxylic acid cycle
OCV4_c40017	sp|Q2KIK3|SIM14_BOVIN	OCV3-91k	638.417545943065	0	DESeq;EdgeR	0.506886689143	0.158668684131458	8.13164288709416e-05	0	0	0	0			sp|Q2KIK3|CD034_BOVIN	Q2KIK3	Small integral membrane protein 14	GO:0016021	C:integral to membrane
OCV4_c40038	sp|P02750|A2GL_HUMAN	OCV3-91k	960.100805526779	0	DESeq;EdgeR	0.607718506086	0.0790436526285305	2.61281714502892e-05	1.17959927740621	0	0	0		Potri.006G163900.2|PACid:27007881	sp|Q8BHA1|LRC24_MOUSE	Q8BHA1	Leucine-rich repeat-containing protein 24	GO:0016021	C:integral to membrane
OCV4_c4158	POPTR_0011s14340.1|PACid:18231374	OCV3-91k	24.7448661218242	202.429212310224	DESeq;EdgeR	1.53417339087	0.0366217010878588	2.74058621480279e-05	51.902368205873	189.882456340526	156.912141320993	242.057070215125	AT1G72250.2|PACid:19654747	Potri.011G140000.1|PACid:27000794	sp|O81635|ATK4_ARATH	O81635	Kinesin-4	GO:0005737	C:cytoplasm	GO:0005874	C:microtubule	GO:0005875	C:microtubule associated complex	GO:0005524	F:ATP binding	GO:0016887	F:ATPase activity	GO:0008017	F:microtubule binding	GO:0003777	F:microtubule motor activity	GO:0007018	P:microtubule-based movement
OCV4_c42795	ppa005241m|PACid:17669321	OCV3-91k	32133.6831458009	121.268782199831	DESeq;R	29.0083938789	0.192176917202015	0.00628012362843518	2434.69290856641	624.392700589884	126.763083599929	126.435308153605	AT1G33590.1|PACid:19654599	Potri.013G098900.1|PACid:26993765	sp|O82318|Y2579_ARATH	O82318	Probably inactive leucine-rich repeat receptor-like protein kinase At2g25790	GO:0005783	C:endoplasmic reticulum	GO:0016021	C:integral to membrane	GO:0005886	C:plasma membrane	GO:0005524	F:ATP binding	GO:0004672	F:protein kinase activity
OCV4_c44859	ppa001457m|PACid:17667811	OCV3-91k	697.805224635443	0.235931482879049	DESeq;EdgeR	0.792363322889	0.139374544651242	6.43642831131146e-05	136.83351617912	13.3164320031018	22.6117932907982	79.0220675960029	AT4G13550.1|PACid:19643826	Potri.010G062700.7|PACid:26982846	sp|Q0CBM7|FAEA_ASPTN	Q0CBM7	Probable feruloyl esterase A	GO:0005576	C:extracellular region	GO:0004091	F:carboxylesterase activity	GO:0030600	F:feruloyl esterase activity	GO:0004806	F:triglyceride lipase activity	GO:0006629	P:lipid metabolic process	GO:0045493	P:xylan catabolic process
OCV4_c5	ppa023576m|PACid:17643646	OCV3-91k	84.1325448142023	466.672473134759	EdgeR;R	9.38550293847	0.0202136303225562	3.87115779041421e-05	2.35919855481241	4.4388106677006	12.3337054313445	0	AT4G13440.1|PACid:19647603	Potri.T121000.1|PACid:27003382
OCV4_c8045	GSVIVT01028271001|PACid:17835461	OCV3-91k	712.652144308537	0	DESeq;EdgeR	0.221515672862	0.136338840438721	6.20188185755226e-05	104.984335689152	45.3745090476061	30.1490577210642	253.702427545062	AT3G62010.2|PACid:19659119	Potri.002G184400.1|PACid:27021858	sp|Q99315|YG31B_YEAST	Q99315	Transposon Ty3-G Gag-Pol polyprotein	GO:0005737	C:cytoplasm	GO:0000943	C:retrotransposon nucleocapsid	GO:0004190	F:aspartic-type endopeptidase activity	GO:0005524	F:ATP binding	GO:0003677	F:DNA binding	GO:0003887	F:DNA-directed DNA polymerase activity	GO:0046872	F:metal ion binding	GO:0008233	F:peptidase activity	GO:0004540	F:ribonuclease activity	GO:0004523	F:ribonuclease H activity	GO:0003723	F:RNA binding	GO:0003964	F:RNA-directed DNA polymerase activity	GO:0008270	F:zinc ion binding	GO:0015074	P:DNA integration	GO:0006310	P:DNA recombination	GO:0006508	P:proteolysis
OCV4_rep_c10033	GSVIVT01035019001|PACid:17840295	OCV3-91k	92644.7787601098	263.771397858777	DESeq;R	64.7635961007	0.0676937308930411	0.00363379548990901	15949.3618298093	568.660966650977	389.882132801944	773.584451202976	AT4G16160.2|PACid:19645345	Potri.010G142300.3|PACid:26981839	sp|Q0WMZ5|OP162_ARATH	Q0WMZ5	Outer envelope pore protein 16-2, chloroplastic	GO:0031359	C:integral to chloroplast outer membrane	GO:0046930	C:pore complex	GO:0015171	F:amino acid transmembrane transporter activity	GO:0015288	F:porin activity	GO:0042803	F:protein homodimerization activity
OCV4_rep_c10214	POPTR_0001s11240.1|PACid:18237734	OCV3-91k	79.1835715898375	233.572168050258	DESeq;EdgeR	6.29862472491	0.113905068374582	0.000294770031140014	22.4123862707179	518.35444575037	157.59734717829	410.914751499215	AT1G64640.1|PACid:19649963	Potri.001G085100.1|PACid:27041300	sp|Q9SK27|ENL1_ARATH	Q9SK27	Early nodulin-like protein 1	GO:0046658	C:anchored to plasma membrane	GO:0009506	C:plasmodesma	GO:0005507	F:copper ion binding	GO:0009055	F:electron carrier activity
OCV4_rep_c10536	sp|Q40106|TBB2_LUPAL	OCV3-91k	277.142500564431	501.1184696351	DESeq;R	8.59917515615	0.113768598116725	0.000778641986848453	331.467396951144	474.952741443964	348.084575506833	71.535766455329	AT5G23860.2|PACid:19672106	Potri.006G095000.2|PACid:27006661	sp|Q40106|TBB2_LUPAL	Q40106	Tubulin beta-2 chain	GO:0005737	C:cytoplasm	GO:0005874	C:microtubule	GO:0005525	F:GTP binding	GO:0003924	F:GTPase activity	GO:0005198	F:structural molecule activity	GO:0007018	P:microtubule-based movement	GO:0051258	P:protein polymerization
OCV4_rep_c10540	POPTR_0016s14580.1|PACid:18250321	OCV3-91k	173.214062852769	596.434788718236	EdgeR;R	9.18292726384	0.0341118573696221	0.000132795330584888	130.935519792089	233.284160646932	376.178015656006	153.05326776489	AT1G64230.2|PACid:19655602	Potri.001G094900.1|PACid:27041319	sp|P35135|UBC4_SOLLC	P35135	Ubiquitin-conjugating enzyme E2-17 kDa	GO:0005524	F:ATP binding	GO:0004842	F:ubiquitin-protein ligase activity
OCV4_rep_c10555	ppa021281m|PACid:17643829	OCV3-91k	559.233974353227	668.157959513467	DESeq;R	12.0826355137	0.1907873849066	0.00193321597989677	5041.60731163412	2145.42515605529	471.421629820277	1416.57453806308	AT2G34700.1|PACid:19639849	Potri.011G053600.1|PACid:27001272	sp|Q03211|PEXLP_TOBAC	Q03211	Pistil-specific extensin-like protein	GO:0005199	F:structural constituent of cell wall
OCV4_rep_c10691	POPTR_0444s00210.1|PACid:18222020	OCV3-91k	1068.97821646281	0	DESeq;EdgeR	1.68484637741	0.0671928130001509	1.99443283776153e-05	264.23023813899	34.0308817857046	25.3526167199858	0		Potri.001G407400.1|PACid:27045262
OCV4_rep_c10718	GSVIVT01018666001|PACid:17828526	OCV3-91k	9.89794644872968	62.2859114800689	DESeq;EdgeR	1.97975583855	0.190857890370553	0.000134664929140165	15.3347906062807	62.1433493478084	12.3337054313445	108.135460920846	AT1G23220.1|PACid:19654987	Potri.001G124700.2|PACid:27043367	sp|Q86A88|DYL_DICDI	Q86A88	Dynein light chain, cytoplasmic	GO:0005737	C:cytoplasm	GO:0030286	C:dynein complex	GO:0005874	C:microtubule	GO:0003774	F:motor activity	GO:0007017	P:microtubule-based process
OCV4_rep_c10746	Eucgr.B02852.1|PACid:23568068	OCV3-91k	19.7958928974594	40.8161465380755	DESeq;EdgeR	1.1508393969	0.144273800948513	5.01271574519603e-05	16.5143898836869	203.198888343627	16.444940575126	77.3584451202976	AT1G48750.1|PACid:19656702	Potri.015G044500.1|PACid:27017133	sp|Q43681|NLTP_VIGUN	Q43681	Probable non-specific lipid-transfer protein AKCS9	GO:0008289	F:lipid binding	GO:0006869	P:lipid transport
OCV4_rep_c10779	ppa016161m|PACid:17664004	OCV3-91k	0	36.3334483633735	DESeq;EdgeR	0.624856932141	0.16764449531371	6.55823808253235e-05	7.07759566443723	80.3917932039109	78.7986735891452	12.4771685677899	AT4G12690.2|PACid:19644712	Potri.010G047700.1|PACid:26978660
OCV4_rep_c10872	Eucgr.I02722.1|PACid:23597512	OCV3-91k	29.6938393461891	128.110795203324	DESeq;EdgeR	2.30002825782	0.125267188567291	0.00013564955748461	10.6163934966558	88.776213354012	70.5762033015822	69.8721439796236	AT1G10780.1|PACid:19655543	Potri.003G019400.1|PACid:26996938	sp|Q9SAC4|FB2_ARATH	Q9SAC4	F-box protein At1g10780	GO:0009506	C:plasmodesma
OCV4_rep_c10948	ppa016458m|PACid:17651542	OCV3-91k	0	37.9849687435269	DESeq;EdgeR	0.358829240752	0.155539694471966	5.76650775387451e-05	2.35919855481241	351.159243933648	52.7608510118624	9.98173485423195	AT3G61510.1|PACid:19664757	Potri.003G132300.1|PACid:27000191	sp|P31531|1A1C_SOYBN	P31531	1-aminocyclopropane-1-carboxylate synthase	GO:0016847	F:1-aminocyclopropane-1-carboxylate synthase activity	GO:0030170	F:pyridoxal phosphate binding	GO:0042218	P:1-aminocyclopropane-1-carboxylate biosynthetic process	GO:0009693	P:ethylene biosynthetic process	GO:0009835	P:fruit ripening
OCV4_rep_c11115	ppa016811m|PACid:17641451	OCV3-91k	3964.12755271624	1.65152038015334	DESeq;EdgeR	2.37240396295	0.0473067541655644	6.20550266601548e-05	403.422952872922	98.6402370600133	25.3526167199858	0	AT5G66110.1|PACid:19667437	Potri.004G175400.1|PACid:26992938	sp|Q9SZN7|HIP26_ARATH	Q9SZN7	Heavy metal-associated isoprenylated plant protein 26	GO:0031965	C:nuclear membrane	GO:0005886	C:plasma membrane	GO:0009506	C:plasmodesma	GO:0046872	F:metal ion binding	GO:0010286	P:heat acclimation	GO:0030001	P:metal ion transport
OCV4_rep_c11173	POPTR_0007s13320.1|PACid:18243348	OCV3-91k	851.223394590753	0.235931482879049	DESeq;EdgeR	0.495388811666	0.185155374634551	0.000136227301138766	322.030602731894	21.2076509679029	12.3337054313445	2061.2282473989	AT2G18193.1|PACid:19642968	Potri.007G020600.1|PACid:27014499	sp|Q9P6Q3|BCS1_SCHPO	Q9P6Q3	Probable mitochondrial chaperone bcs1	GO:0016021	C:integral to membrane	GO:0005743	C:mitochondrial inner membrane	GO:0005524	F:ATP binding	GO:0042623	F:ATPase activity, coupled	GO:0043623	P:cellular protein complex assembly	GO:0016226	P:iron-sulfur cluster assembly
OCV4_rep_c11256	ppa018256m|PACid:17659005	OCV3-91k	54.4387054680133	263.299534893019	DESeq;EdgeR;R	8.10954134689	0.0437459519758644	7.24075592836998e-05	8.25719494184344	138.589533069319	38.3715280086272	46.5814293197491	AT2G20515.1|PACid:19640252	Potri.005G224600.1|PACid:27028957
OCV4_rep_c11332	POPTR_0009s12890.1|PACid:18227161	OCV3-91k	118.775357384756	325.113583407329	DESeq;EdgeR;R	9.89336804012	0.0918234412102561	0.000316174489445841	62.5187617025289	9.37082252070127	211.04340404745	157.212323954153	AT2G21220.1|PACid:19638427	Potri.009G126000.1|PACid:26988296	sp|P33081|AX15A_SOYBN	P33081	Auxin-induced protein 15A	GO:0009734	P:auxin mediated signaling pathway
OCV4_rep_c11432	Eucgr.F00411.1|PACid:23581098	OCV3-91k	44.5407590192836	2029.71854720846	EdgeR;R	30.7866133511	2.09349830864623e-05	6.83122194120282e-08	4555.61240934277	3629.46752262319	1277.90892385875	3499.42987764615	AT1G09750.1|PACid:19650637	Potri.002G104600.1|PACid:27022652	sp|Q9LHE3|ASPG2_ARATH	Q9LHE3	Protein ASPARTIC PROTEASE IN GUARD CELL 2	GO:0004190	F:aspartic-type endopeptidase activity	GO:0003677	F:DNA binding	GO:0006508	P:proteolysis
OCV4_rep_c11488	AT1G20440.1|PACid:19652843	OCV3-91k	77075.308996258	272.264931242423	DESeq;R	69.5957144541	0.142514931624618	0.00751924786977019	4911.85139111944	689.988458234793	996.974522367011	33.2724495141065	AT3G50970.1|PACid:19663799	Potri.013G062200.1|PACid:26995542	sp|P42758|XERO2_ARATH	P42758	Dehydrin Xero 2	GO:0016020	C:membrane	GO:0009631	P:cold acclimation	GO:0050832	P:defense response to fungus	GO:0009737	P:response to abscisic acid stimulus	GO:0009414	P:response to water deprivation
OCV4_rep_c11508	Eucgr.H02959.1|PACid:23592283	OCV3-91k	1445.10018151453	0.471862965758098	DESeq;EdgeR	2.27347718113	0.128696191235284	9.75212876924984e-05	449.427324691764	25.1532604503034	16.444940575126	0.831811237852662	AT3G04400.1|PACid:19661876	Potri.008G171200.2|PACid:27039233	sp|P49690|RL23_ARATH	P49690	60S ribosomal protein L23	GO:0022625	C:cytosolic large ribosomal subunit	GO:0005730	C:nucleolus	GO:0003735	F:structural constituent of ribosome	GO:0006412	P:translation
OCV4_rep_c12217	ppa007245m|PACid:17664474	OCV3-91k	583.978840475051	0	DESeq;EdgeR	0.181209129077	0.176094039475602	9.82565975907079e-05	250.075046810116	12.3300296325017	9.59288200215681	0	AT1G44750.2|PACid:19656820	Potri.014G043900.1|PACid:27033443	sp|Q9LPF6|PUP11_ARATH	Q9LPF6	Probable purine permease 11	GO:0016021	C:integral to membrane	GO:0016020	C:membrane	GO:0005345	F:purine nucleobase transmembrane transporter activity
OCV4_rep_c12415	ppa000968m|PACid:17658941	OCV3-91k	1153.11076127701	1873.29597405965	DESeq;R	20.3648177625	0.0482737779249984	0.00103602766279369	204.070674991274	566.688161909777	4518.24742301586	65.7130877903603	AT3G45140.1|PACid:19664994	Potri.017G046200.1|PACid:26984248	sp|O24370|LOX21_SOLTU	O24370	Linoleate 13S-lipoxygenase 2-1, chloroplastic	GO:0009570	C:chloroplast stroma	GO:0009534	C:chloroplast thylakoid	GO:0005506	F:iron ion binding	GO:0016165	F:lipoxygenase activity	GO:0031408	P:oxylipin biosynthetic process
OCV4_rep_c12476	ppa000031m|PACid:17642750	OCV3-91k	2093.41567390633	2.12338334591144	DESeq;EdgeR	1.0744373952	0.187432275210061	0.000387421021113114	314.953007067457	23.1804557091031	31.5194694356581	53.2359192225704	AT5G44800.1|PACid:19672345	Potri.001G123400.1|PACid:27047304	sp|P32657|CHD1_YEAST	P32657	Chromo domain-containing protein 1	GO:0005739	C:mitochondrion	GO:0030874	C:nucleolar chromatin	GO:0000124	C:SAGA complex	GO:0046695	C:SLIK (SAGA-like) complex	GO:0005524	F:ATP binding	GO:0031490	F:chromatin DNA binding	GO:0008094	F:DNA-dependent ATPase activity	GO:0004386	F:helicase activity	GO:0035064	F:methylated histone residue binding	GO:0000182	F:rDNA binding	GO:0043044	P:ATP-dependent chromatin remodeling	GO:2000104	P:negative regulation of DNA-dependent DNA replication	GO:0071441	P:negative regulation of histone H3-K14 acetylation	GO:2000616	P:negative regulation of histone H3-K9 acetylation	GO:0042766	P:nucleosome mobilization	GO:0016584	P:nucleosome positioning
OCV4_rep_c12996	POPTR_0008s04430.1|PACid:18248861	OCV3-91k	39.5917857949187	172.701845467464	DESeq;EdgeR	2.88307286127	0.0906166908675926	0.000145925378644385	2.35919855481241	458.183901143762	100.04005516535	98.9855373044668	AT3G54770.1|PACid:19660980	Potri.010G216800.1|PACid:26978933	sp|Q5ZJX4|RBM38_CHICK	Q5ZJX4	RNA-binding protein 38	GO:0005829	C:cytosol	GO:0005634	C:nucleus	GO:0000166	F:nucleotide binding	GO:0003723	F:RNA binding	GO:0030154	P:cell differentiation	GO:0006397	P:mRNA processing	GO:0008380	P:RNA splicing
OCV4_rep_c1319	POPTR_0005s25530.1|PACid:18206250	OCV3-91k	49.4897322436484	347.763005763718	EdgeR;R	11.0451241016	0.0272231371420093	3.75296825356434e-05	20.0531877159055	57.7045386801078	134.300348030195	30.7770158005485	AT5G10390.1|PACid:19672502	Potri.001G016900.1|PACid:27043178	sp|P68428|H32_WHEAT	P68428	Histone H3.2	GO:0000786	C:nucleosome	GO:0005634	C:nucleus	GO:0003677	F:DNA binding	GO:0006334	P:nucleosome assembly
OCV4_rep_c13203	POPTR_0014s02030.1|PACid:18223228	OCV3-91k	0	46.4785021271726	DESeq;EdgeR	1.05483184787	0.116871738732816	3.52405437126518e-05	12.9755920514683	30.0852723033041	0.685205857296915	38.2633169412225	AT5G59845.1|PACid:19672977	Potri.014G020100.1|PACid:27032154	sp|P86888|PMLN_PRUPE	P86888	Peamaclein
OCV4_rep_c13233	ppa018811m|PACid:17658697	OCV3-91k	14.8469196730945	172.465913984585	DESeq;EdgeR	1.74016811133	0.0434846724165465	2.28744176130027e-05	12.9755920514683	3.45240829710047	4.7964410010784	2.49543371355799	AT4G31980.1|PACid:19647369	Potri.003G209500.1|PACid:26996843	sp|Q9SD53|Y3720_ARATH	Q9SD53	UPF0481 protein At3g47200	GO:0016021	C:integral to membrane	GO:0005886	C:plasma membrane
OCV4_rep_c13342	POPTR_0011s17120.2|PACid:18230567	OCV3-91k	3394.99563191428	1.88745186303239	DESeq;EdgeR	4.12945167669	0.0516904507958421	5.20100982162892e-05	1086.41093449112	109.983864321915	200.765316187996	15.8044135192006	AT1G64230.2|PACid:19655602	Potri.001G471200.8|PACid:27041402	sp|P35135|UBC4_SOLLC	P35135	Ubiquitin-conjugating enzyme E2-17 kDa	GO:0005524	F:ATP binding	GO:0004842	F:ubiquitin-protein ligase activity
OCV4_rep_c13531	Eucgr.I02727.1|PACid:23597520	OCV3-91k	1751.93652142515	1.17965741439524	DESeq;EdgeR	0.407689860312	0.146087083128543	0.000169488797172316	520.203281336137	125.273101066217	124.022260170742	1073.03649682993	AT4G12010.1|PACid:19647535	Potri.019G069200.2|PACid:27026286	sp|Q40392|TMVRN_NICGU	Q40392	TMV resistance protein N	GO:0005737	C:cytoplasm	GO:0043531	F:ADP binding	GO:0005524	F:ATP binding	GO:0009626	P:plant-type hypersensitive response	GO:0007165	P:signal transduction
OCV4_rep_c13798	GSVIVT01022031001|PACid:17830965	OCV3-91k	4.94897322436484	61.5781170314318	DESeq;EdgeR	0.733685689422	0.139952329569905	6.49257941126309e-05	40.106375431811	8.8776213354012	26.0378225772828	14.9726022813479	AT1G54730.2|PACid:19649976	Potri.005G040000.2|PACid:27031203	sp|Q3ECP7|ERDL5_ARATH	Q3ECP7	Sugar transporter ERD6-like 5	GO:0016021	C:integral to membrane	GO:0022891	F:substrate-specific transmembrane transporter activity	GO:0008643	P:carbohydrate transport
OCV4_rep_c1399	ppa014957m|PACid:17650879	OCV3-91k	217.754821872053	374.895126294809	DESeq;R	10.0209723023	0.139951041053828	0.000771783217017666	7.07759566443723	1228.07095139717	475.532864964059	85.6765574988242		Potri.013G152300.1|PACid:26994703
OCV4_rep_c13991	POPTR_0015s00590.1|PACid:18234038	OCV3-91k	1360.96763670033	0.707794448637147	DESeq;EdgeR	0.701598208629	0.167289956133093	0.000174674861067828	253.613844642334	232.297758276331	126.077877742632	6.6544899028213	AT1G05260.1|PACid:19649599	Potri.015G003600.1|PACid:27019001	sp|A7QEU4|PER5_VITVI	A7QEU4	Peroxidase 5	GO:0005576	C:extracellular region	GO:0020037	F:heme binding	GO:0046872	F:metal ion binding	GO:0004601	F:peroxidase activity	GO:0042744	P:hydrogen peroxide catabolic process
OCV4_rep_c1418	ppa023077m|PACid:17649485	OCV3-91k	1187.75357384756	1260.58191302276	DESeq;R	22.8944506525	0.163170559137408	0.00342549620166809	769.098728868846	620.447091107484	306.287018211721	1720.18563987931	AT4G37750.1|PACid:19646612	Potri.002G114800.1|PACid:27022873	sp|Q38914|ANT_ARATH	Q38914	AP2-like ethylene-responsive transcription factor ANT	GO:0005634	C:nucleus	GO:0003677	F:DNA binding	GO:0003700	F:sequence-specific DNA binding transcription factor activity	GO:0009908	P:flower development	GO:0010492	P:maintenance of shoot apical meristem identity	GO:0042127	P:regulation of cell proliferation	GO:0006351	P:transcription, DNA-dependent
OCV4_rep_c1458	POPTR_0005s08940.1|PACid:18208350	OCV3-91k	18721.9657077722	31.1429557400345	DESeq;R	15.3156610463	0.0643492762112506	0.00086633590091437	281.924227300083	3007.54082795981	356.307045794396	113.958139585815	AT5G64750.1|PACid:19671031	Potri.005G087200.1|PACid:27027983	sp|Q9FGF8|ABR1_ARATH	Q9FGF8	Ethylene-responsive transcription factor ABR1	GO:0005634	C:nucleus	GO:0003677	F:DNA binding	GO:0003700	F:sequence-specific DNA binding transcription factor activity	GO:0009738	P:abscisic acid mediated signaling pathway	GO:0050832	P:defense response to fungus	GO:0009873	P:ethylene mediated signaling pathway	GO:0009788	P:negative regulation of abscisic acid mediated signaling pathway	GO:0009737	P:response to abscisic acid stimulus	GO:0009749	P:response to glucose stimulus	GO:0006970	P:response to osmotic stress	GO:0006351	P:transcription, DNA-dependent
OCV4_rep_c14908	ppa006861m|PACid:17656025	OCV3-91k	1187.75357384756	0	DESeq;EdgeR	0.819742645698	0.0590906627525537	1.66922771617767e-05	260.691440306771	87.2966097981118	133.615142172898	0.831811237852662	AT3G51370.1|PACid:19659727	Potri.009G137400.1|PACid:26986773	sp|Q9SD12|P2C46_ARATH	Q9SD12	Probable protein phosphatase 2C 46	GO:0005886	C:plasma membrane	GO:0046872	F:metal ion binding	GO:0004722	F:protein serine/threonine phosphatase activity	GO:0006470	P:protein dephosphorylation
OCV4_rep_c15319	POPTR_0012s08930.1|PACid:18230302	OCV3-91k	29.6938393461891	109.236276573	DESeq;EdgeR	1.23028628165	0.14799426045004	9.11138898706673e-05	108.523133521371	52.7725268271071	28.0934401491735	0	AT3G48200.1|PACid:19664236	Potri.012G087400.1|PACid:27049064
OCV4_rep_c15689	ppa008859m|PACid:17655059	OCV3-91k	145677.975832403	107.584756192846	EdgeR;R	172.323654027	0.00166812439565224	9.97094432757686e-05	7176.68200373935	1728.17695329143	367.270339511146	13140.9539355964	AT3G12500.1|PACid:19660095	Potri.004G182000.1|PACid:26992659	sp|Q9FRV0|CHIC_SECCE	Q9FRV0	Basic endochitinase C	GO:0005576	C:extracellular region	GO:0008061	F:chitin binding	GO:0004568	F:chitinase activity	GO:0016998	P:cell wall macromolecule catabolic process	GO:0006032	P:chitin catabolic process	GO:0050832	P:defense response to fungus	GO:0031640	P:killing of cells of other organism	GO:0000272	P:polysaccharide catabolic process
OCV4_rep_c15773	POPTR_0006s00790.1|PACid:18211090	OCV3-91k	9.89794644872968	65.8248837232547	DESeq;EdgeR	1.28651743373	0.117358452145506	4.87429312206296e-05	50.7227689284668	50.7997220859069	289.842077636595	238.729825263714	AT5G63530.2|PACid:19672813	Potri.006G006100.1|PACid:27007661
OCV4_rep_c15840	POPTR_0007s03890.1|PACid:18243780	OCV3-91k	84.1325448142023	305.295338845489	DESeq;EdgeR	4.88305171809	0.0706897349696374	0.000156599856706593	16.5143898836869	1572.81857992191	14.3893230032352	132.257986818573	AT1G77120.1|PACid:19649940	Potri.T107300.1|PACid:27035604	sp|P48977|ADH_MALDO	P48977	Alcohol dehydrogenase	GO:0005737	C:cytoplasm	GO:0004022	F:alcohol dehydrogenase (NAD) activity	GO:0046872	F:metal ion binding	GO:0000166	F:nucleotide binding	GO:0008270	F:zinc ion binding
OCV4_rep_c15869	ppa015949m|PACid:17644567	OCV3-91k	123.724330609121	755.688539661594	EdgeR;R	12.3539643886	0.0117354683129282	3.05499267545892e-05	30.6695812125613	446.84027388186	478.273688393246	1071.37287435423	AT4G34160.1|PACid:19643759	Potri.014G023000.1|PACid:27034405	sp|P42753|CCD31_ARATH	P42753	Cyclin-D3-1	GO:0005634	C:nucleus	GO:0051301	P:cell division	GO:0000082	P:G1/S transition of mitotic cell cycle	GO:0007067	P:mitosis	GO:0042127	P:regulation of cell proliferation	GO:0009741	P:response to brassinosteroid stimulus	GO:0009735	P:response to cytokinin stimulus	GO:0009744	P:response to sucrose stimulus	GO:0048316	P:seed development
OCV4_rep_c15929	AT5G33406.1|PACid:19669928	OCV3-91k	2296.32357610529	2.35931482879049	DESeq;EdgeR	1.1081483789	0.170742915405049	0.000338775355261244	1303.45720153386	23.6736568944032	279.563989777141	3.32724495141065	AT5G33406.1|PACid:19669928	Potri.006G212300.1|PACid:27005962
OCV4_rep_c16037	ppa010180m|PACid:17647263	OCV3-91k	168.265089628405	769.608497151458	EdgeR;R	10.8692637444	0.0177933552411516	7.02417174959439e-05	4040.12752511625	800.958724927308	803.746470609281	2881.39412792162	AT2G39700.1|PACid:19638592	Potri.009G031800.2|PACid:26987988	sp|O48818|EXPA4_ARATH	O48818	Expansin-A4	GO:0005829	C:cytosol	GO:0005576	C:extracellular region	GO:0016020	C:membrane	GO:0009505	C:plant-type cell wall	GO:0009506	C:plasmodesma	GO:0009664	P:plant-type cell wall organization	GO:0006949	P:syncytium formation
OCV4_rep_c16240	ppa000745m|PACid:17654619	OCV3-91k	2588.31299634281	0.707794448637147	DESeq;EdgeR	1.61404838819	0.0555840650845923	3.97956403677024e-05	338.544992615581	244.627787908833	346.714163792239	286.143065821316	AT4G37640.1|PACid:19644936	Potri.014G016600.1|PACid:27033511	sp|O81108|ACA2_ARATH	O81108	Calcium-transporting ATPase 2, plasma membrane-type	GO:0005789	C:endoplasmic reticulum membrane	GO:0016021	C:integral to membrane	GO:0005886	C:plasma membrane	GO:0005524	F:ATP binding	GO:0005388	F:calcium-transporting ATPase activity	GO:0005516	F:calmodulin binding	GO:0046872	F:metal ion binding	GO:0006754	P:ATP biosynthetic process
OCV4_rep_c16280	POPTR_0790s00210.1|PACid:18226933	OCV3-91k	0	80.4526356617557	DESeq;EdgeR	1.47939122407	0.0428158298419154	8.38317600857558e-06	0	161.276787593122	2.74082342918766	0	AT3G12500.1|PACid:19660095	Potri.009G142200.2|PACid:26988321	sp|Q9FRV0|CHIC_SECCE	Q9FRV0	Basic endochitinase C	GO:0005576	C:extracellular region	GO:0008061	F:chitin binding	GO:0004568	F:chitinase activity	GO:0016998	P:cell wall macromolecule catabolic process	GO:0006032	P:chitin catabolic process	GO:0050832	P:defense response to fungus	GO:0031640	P:killing of cells of other organism	GO:0000272	P:polysaccharide catabolic process
OCV4_rep_c16422	POPTR_0019s12550.1|PACid:18218618	OCV3-91k	5280.55443039729	4.48269817470193	DESeq;EdgeR	4.23171005407	0.0619650277498664	0.000153160975433297	774.996725255877	100.119840615914	149.374876890727	19.9634697084639	AT3G59690.1|PACid:19661461	Potri.013G127200.2|PACid:26995956	sp|Q8LPG9|IQD14_ARATH	Q8LPG9	Protein IQ-DOMAIN 14
OCV4_rep_c16632	POPTR_0014s02120.1|PACid:18223787	OCV3-91k	94.030491262932	248.907714437397	DESeq;EdgeR	4.60673284332	0.0947844896115789	0.000244076939563797	25.9511841029365	139.082734254619	117.170201597772	111.462705872257	AT1G47210.2|PACid:19655801	Potri.002G121500.1|PACid:27024504	sp|Q9C6A9|CCA32_ARATH	Q9C6A9	Cyclin-A3-2	GO:0005737	C:cytoplasm	GO:0005634	C:nucleus	GO:0007049	P:cell cycle	GO:0051301	P:cell division	GO:0000079	P:regulation of cyclin-dependent protein kinase activity
OCV4_rep_c16738	POPTR_0403s00200.1|PACid:18214191	OCV3-91k	9.89794644872968	70.0716504150775	DESeq;EdgeR	1.22566855464	0.156466702877027	9.75212876924984e-05	1.17959927740621	0	73.3170267307699	0.831811237852662	AT2G28580.1|PACid:19643441	Potri.014G053700.4|PACid:27033408	sp|Q9SD53|Y3720_ARATH	Q9SD53	UPF0481 protein At3g47200	GO:0016021	C:integral to membrane	GO:0005886	C:plasma membrane
OCV4_rep_c16943	AT5G23860.2|PACid:19672106	OCV3-91k	663.162412064889	890.405416385531	DESeq;R	12.6705534754	0.144460532164343	0.00200759921347349	560.309656767948	1248.78540117977	805.802088181172	2001.33783827351	AT5G23860.2|PACid:19672106	Potri.009G040200.1|PACid:26987117	sp|P29516|TBB8_ARATH	P29516	Tubulin beta-8 chain	GO:0005794	C:Golgi apparatus	GO:0016020	C:membrane	GO:0005874	C:microtubule	GO:0045298	C:tubulin complex	GO:0005525	F:GTP binding	GO:0003924	F:GTPase activity	GO:0005200	F:structural constituent of cytoskeleton	GO:0007018	P:microtubule-based movement	GO:0007017	P:microtubule-based process	GO:0051258	P:protein polymerization	GO:0009651	P:response to salt stress
OCV4_rep_c17124	ppa004055m|PACid:17654237	OCV3-91k	94.030491262932	325.113583407329	DESeq;EdgeR	4.61621802327	0.0558094650940959	0.000137094217953116	401.06375431811	266.328640062036	165.134611608556	227.084467933777	AT1G70280.2|PACid:19654917	Potri.016G092200.1|PACid:27011815
OCV4_rep_c17138	GSVIVT01009075001|PACid:17821569	OCV3-91k	4.94897322436484	57.803213305367	DESeq;EdgeR	1.27383135115	0.146969460484939	6.96739524658701e-05	0	1495.8791950151	1.37041171459383	275.329519729231	AT5G15120.1|PACid:19666553	Potri.004G129400.2|PACid:26991348	sp|Q96SZ5|AEDO_HUMAN	Q96SZ5	2-aminoethanethiol dioxygenase	GO:0005739	C:mitochondrion	GO:0047800	F:cysteamine dioxygenase activity	GO:0046872	F:metal ion binding
OCV4_rep_c17228	ppa022423m|PACid:17662700	OCV3-91k	14.8469196730945	114.662700679218	DESeq;EdgeR	1.74270638437	0.0917604420322745	5.85036816896553e-05	0	0	13.0189112886414	1.66362247570532			sp|P04929|HRPX_PLALO	P04929	Histidine-rich glycoprotein
OCV4_rep_c17230	POPTR_0016s14460.1|PACid:18250907	OCV3-91k	39.5917857949187	178.836064022319	DESeq;EdgeR	2.77603253624	0.0503547338863778	3.87636929443271e-05	0	3.45240829710047	206.932168903668	7.48630114067396	AT3G48270.1|PACid:19662416	Potri.016G137600.1|PACid:27011580	sp|P24465|C71A1_PERAE	P24465	Cytochrome P450 71A1	GO:0005789	C:endoplasmic reticulum membrane	GO:0016021	C:integral to membrane	GO:0009055	F:electron carrier activity	GO:0020037	F:heme binding	GO:0005506	F:iron ion binding	GO:0004497	F:monooxygenase activity	GO:0016705	F:oxidoreductase activity, acting on paired donors, with incorporation or reduction of molecular oxygen	GO:0009835	P:fruit ripening
OCV4_rep_c1764	GSVIVT01020728001|PACid:17830024	OCV3-91k	118.775357384756	338.325746448556	DESeq;EdgeR	6.22201621319	0.0772756889919503	0.00025085987154009	359.777779608893	115.902278545516	40.427145580518	205.457375749608	AT3G58690.1|PACid:19664108	Potri.014G143100.1|PACid:27033200	sp|Q9FE20|PBS1_ARATH	Q9FE20	Serine/threonine-protein kinase PBS1	GO:0005524	F:ATP binding	GO:0004674	F:protein serine/threonine kinase activity	GO:0009816	P:defense response to bacterium, incompatible interaction	GO:0046777	P:protein autophosphorylation
OCV4_rep_c17684	GSVIVT01026341001|PACid:17834083	OCV3-91k	84.1325448142023	665.090850236039	EdgeR;R	13.5635429956	0.00893830840535329	1.69851205180813e-05	4.71839710962482	1.4796035559002	1756.86781810929	1.66362247570532	AT5G33370.1|PACid:19672165	Potri.013G051000.1|PACid:26993426	sp|Q8LB81|GDL79_ARATH	Q8LB81	GDSL esterase/lipase At5g33370	GO:0005576	C:extracellular region	GO:0016788	F:hydrolase activity, acting on ester bonds	GO:0016042	P:lipid catabolic process
OCV4_rep_c17710	POPTR_0017s11940.1|PACid:18209504	OCV3-91k	64.336651916743	276.511697934245	DESeq;EdgeR;R	8.40708519787	0.0571417234648705	0.000116015695173174	68.4167580895599	130.205112919218	250.100137913374	537.35005965282	AT5G15230.1|PACid:19667154	Potri.017G083000.1|PACid:26984806	sp|P46690|GASA4_ARATH	P46690	Gibberellin-regulated protein 4	GO:0005576	C:extracellular region	GO:0045454	P:cell redox homeostasis	GO:0009740	P:gibberellic acid mediated signaling pathway
OCV4_rep_c1775	POPTR_0019s03530.1|PACid:18218814	OCV3-91k	1722.24268207896	0.707794448637147	DESeq;EdgeR	1.37459187556	0.139152882406546	0.000134058355298147	283.103826577489	1162.47519375226	363.159104367365	64.8812765525077	AT1G08630.4|PACid:19649904	Potri.019G018500.5|PACid:27025450	sp|O07051|LTAA_AERJA	O07051	L-allo-threonine aldolase	GO:0016829	F:lyase activity	GO:0030170	F:pyridoxal phosphate binding	GO:0006520	P:cellular amino acid metabolic process
OCV4_rep_c17786	Eucgr.F04288.1|PACid:23585554	OCV3-91k	1588.62040502111	2.12338334591144	DESeq;EdgeR	0.975911931421	0.0968400266822153	6.63678865481329e-05	37.7471768769986	0	113.058966453991	0	AT1G21270.1|PACid:19656642	Potri.002G076000.1|PACid:27022456	sp|Q9LMP1|WAK2_ARATH	Q9LMP1	Wall-associated receptor kinase 2	GO:0016021	C:integral to membrane	GO:0005524	F:ATP binding	GO:0005509	F:calcium ion binding	GO:0030247	F:polysaccharide binding	GO:0004674	F:protein serine/threonine kinase activity	GO:0009992	P:cellular water homeostasis	GO:0009311	P:oligosaccharide metabolic process	GO:0009751	P:response to salicylic acid stimulus	GO:0009826	P:unidimensional cell growth
OCV4_rep_c17792	Eucgr.F02464.1|PACid:23583276	OCV3-91k	1360.96763670033	0	DESeq;EdgeR	1.32101870843	0.0424116290575922	1.09078683766556e-05	20.0531877159055	13.8096331884019	17.8153522897198	0	AT4G19840.1|PACid:19646801	Potri.012G120400.1|PACid:27050475	sp|O81865|P2A01_ARATH	O81865	Protein PHLOEM PROTEIN 2-LIKE A1	GO:0030246	F:carbohydrate binding	GO:0043394	F:proteoglycan binding	GO:0009625	P:response to insect
OCV4_rep_c17891	Eucgr.C00184.1|PACid:23569691	OCV3-91k	13688.8599385932	33.0304076030669	DESeq;R	11.5183028684	0.166230611572569	0.0024525578686305	1882.6404467403	926.725027178825	79.4838794464421	461.655237008228	AT5G57550.1|PACid:19671077	Potri.013G005700.1|PACid:26995054	sp|Q38907|XTH25_ARATH	Q38907	Probable xyloglucan endotransglucosylase/hydrolase protein 25	GO:0048046	C:apoplast	GO:0005618	C:cell wall	GO:0004553	F:hydrolase activity, hydrolyzing O-glycosyl compounds	GO:0016762	F:xyloglucan:xyloglucosyl transferase activity	GO:0006073	P:cellular glucan metabolic process	GO:0009832	P:plant-type cell wall biogenesis
OCV4_rep_c17965	POPTR_0014s07990.1|PACid:18223183	OCV3-91k	9.89794644872968	83.5197449391833	DESeq;EdgeR	1.17791517159	0.116871738732816	6.30760309146408e-05	66.0575595347475	111.956669063115	168.560640895041	47.4132405576017	AT4G00460.2|PACid:19643926	Potri.002G159700.1|PACid:27021947	sp|Q9LQ89|ROGF2_ARATH	Q9LQ89	Rop guanine nucleotide exchange factor 2	GO:0005089	F:Rho guanyl-nucleotide exchange factor activity
OCV4_rep_c17971	POPTR_0012s15110.1|PACid:18229798	OCV3-91k	69.2856251411078	190.160775200513	DESeq;EdgeR	1.28999419028	0.156466702877027	0.00034859540375899	22.4123862707179	87.7898109834119	45.2235865815964	2848.95348964537	AT3G14470.1|PACid:19659945	Potri.015G121800.1|PACid:27017171	sp|Q7XA40|RGA3_SOLBU	Q7XA40	Putative disease resistance protein RGA3	GO:0043531	F:ADP binding	GO:0005524	F:ATP binding	GO:0006952	P:defense response
OCV4_rep_c1805	POPTR_0002s25960.4|PACid:18244317	OCV3-91k	1306.52893123232	0.235931482879049	DESeq;EdgeR	0.785403282988	0.0845477537359637	4.1421491584202e-05	345.622588280018	169.168006557923	199.394904473402	160.539568905564	AT4G28610.1|PACid:19646814	Potri.002G257800.6|PACid:27020595	sp|Q8GUN5|PHL1_ARATH	Q8GUN5	Protein PHR1-LIKE 1	GO:0005634	C:nucleus	GO:0003682	F:chromatin binding	GO:0003677	F:DNA binding	GO:0003700	F:sequence-specific DNA binding transcription factor activity	GO:0006351	P:transcription, DNA-dependent
OCV4_rep_c18083	Eucgr.F04163.1|PACid:23585423	OCV3-91k	19.7958928974594	137.312123035607	DESeq;EdgeR	1.68687591336	0.0706253532014606	4.96719420601952e-05	8.25719494184344	138.589533069319	101.410466879943	116.453573299373	AT5G48100.1|PACid:19672047	Potri.019G088900.1|PACid:27026567	sp|Q6Z8L2|LAC9_ORYSJ	Q6Z8L2	Putative laccase-9	GO:0048046	C:apoplast	GO:0005507	F:copper ion binding	GO:0052716	F:hydroquinone:oxygen oxidoreductase activity	GO:0046274	P:lignin catabolic process
OCV4_rep_c18208	GSVIVT01037358001|PACid:17842006	OCV3-91k	969.998751975509	0.235931482879049	DESeq;EdgeR	0.407966624584	0.15779852647838	0.000103559175206811	307.87541140302	1.97280474120027	10.9632937167506	0			sp|P0C2F6|RNHX1_ARATH	P0C2F6	Putative ribonuclease H protein At1g65750	GO:0046872	F:metal ion binding	GO:0003676	F:nucleic acid binding	GO:0004523	F:ribonuclease H activity	GO:0090305	P:nucleic acid phosphodiester bond hydrolysis
OCV4_rep_c18786	ppa013072m|PACid:17646312	OCV3-91k	569.131920801957	847.229955018665	DESeq;R	31.7604700972	0.10883185920537	0.00136430754244358	146.270310398369	119.354686842616	300.120165496049	239.561636501567	AT1G54690.1|PACid:19657339	Potri.005G040800.1|PACid:27027440	sp|O65759|H2AX_CICAR	O65759	Histone H2AX	GO:0000786	C:nucleosome	GO:0005634	C:nucleus	GO:0003677	F:DNA binding	GO:0006334	P:nucleosome assembly
OCV4_rep_c18937	Eucgr.D02042.1|PACid:23575855	OCV3-91k	296.938393461891	574.965023776242	DESeq;R	12.8566291921	0.0923462507433603	0.000715871256569111	3705.12133033289	5259.00423885461	255.581784771749	4267.19165018416	AT1G62510.1|PACid:19649338	Potri.001G158400.1|PACid:27048551	sp|P14009|14KD_DAUCA	P14009	14 kDa proline-rich protein DC2.15	GO:0016021	C:integral to membrane	GO:0006869	P:lipid transport
OCV4_rep_c19186	POPTR_0010s16270.1|PACid:18242265	OCV3-91k	4.94897322436484	67.2404726205289	DESeq;EdgeR	1.34406151936	0.112707670525338	4.62779565065922e-05	8.25719494184344	150.42636151652	34.2602928648457	521.545646133619	AT3G17350.1|PACid:19660181	Potri.010G152900.1|PACid:26982331
OCV4_rep_c19292	POPTR_0007s03890.1|PACid:18243780	OCV3-91k	430.560670519741	1403.32046016458	EdgeR;R	24.0820088618	0.01788141086404	0.000168399023000949	707.759566443723	13200.5297245563	106.892113738319	4727.18326471668	AT1G77120.1|PACid:19649940	Potri.T107300.1|PACid:27035604	sp|Q2R8Z5|ADH1_ORYSJ	Q2R8Z5	Alcohol dehydrogenase 1	GO:0005829	C:cytosol	GO:0005886	C:plasma membrane	GO:0004022	F:alcohol dehydrogenase (NAD) activity	GO:0046872	F:metal ion binding	GO:0000166	F:nucleotide binding	GO:0008270	F:zinc ion binding	GO:0046686	P:response to cadmium ion	GO:0001666	P:response to hypoxia	GO:0009651	P:response to salt stress
OCV4_rep_c19323	ppa026844m|PACid:17666958	OCV3-91k	831.427501693293	0.235931482879049	DESeq;EdgeR	0.270175401009	0.187853156126693	0.000140446299320096	178.119490888337	27.6192663768037	15.0745288605321	217.934544317397	AT3G14470.1|PACid:19659945	Potri.014G001900.1|PACid:27033527	sp|Q7XA40|RGA3_SOLBU	Q7XA40	Putative disease resistance protein RGA3	GO:0043531	F:ADP binding	GO:0005524	F:ATP binding	GO:0006952	P:defense response
OCV4_rep_c19390	Eucgr.I02509.1|PACid:23597291	OCV3-91k	29.6938393461891	510.319797467383	EdgeR;R	16.3672991898	0.0053555696744309	3.12848080897092e-06	189.915483662399	981.963559932433	644.778711716397	3079.36520253056	AT2G14580.1|PACid:19638797	Potri.009G082800.1|PACid:26988085	sp|P11670|PRB1_TOBAC	P11670	Basic form of pathogenesis-related protein 1	GO:0005576	C:extracellular region	GO:0006952	P:defense response	GO:0009607	P:response to biotic stimulus
OCV4_rep_c19424	ppa012864m|PACid:17646490	OCV3-91k	2058.77286133577	2298.91636917345	DESeq;R	76.2566279322	0.0917604420322745	0.00285232833644989	314.953007067457	823.645979451111	1672.58749766177	1462.32415614498	AT5G59870.1|PACid:19665863	Potri.013G018200.1|PACid:26993757	sp|P25469|H2A1_SOLLC	P25469	Histone H2A.1	GO:0000786	C:nucleosome	GO:0005634	C:nucleus	GO:0003677	F:DNA binding	GO:0006334	P:nucleosome assembly
OCV4_rep_c19719	sp|Q8N2E2|VWDE_HUMAN	OCV3-91k	638.417545943065	0	DESeq;EdgeR	0.497905969155	0.167790344003712	9.01867884169336e-05	0	0	0	0	AT5G42620.1|PACid:19668574	Potri.014G040800.2|PACid:27032416	sp|Q8N2E2|VWDE_HUMAN	Q8N2E2	von Willebrand factor D and EGF domain-containing protein	GO:0005576	C:extracellular region
OCV4_rep_c19866	Eucgr.B02226.1|PACid:23567331	OCV3-91k	3038.66955976001	2.35931482879049	DESeq;EdgeR	1.99201170153	0.0730931013958809	0.000103566991587909	802.12750863622	193.828065822926	252.155755485265	4.99086742711597	AT2G30110.1|PACid:19642960	Potri.009G075800.3|PACid:26987231	sp|P93028|UBE11_ARATH	P93028	Ubiquitin-activating enzyme E1 1	GO:0005829	C:cytosol	GO:0005886	C:plasma membrane	GO:0009506	C:plasmodesma	GO:0005524	F:ATP binding	GO:0008641	F:small protein activating enzyme activity	GO:0004842	F:ubiquitin-protein ligase activity	GO:0046686	P:response to cadmium ion	GO:0051707	P:response to other organism
OCV4_rep_c20309	GSVIVT01009471001|PACid:17821875	OCV3-91k	4.94897322436484	59.6906651683994	DESeq;EdgeR	0.659210558583	0.146969460484939	6.96739524658701e-05	263.050638861584	206.651296640728	195.968875186918	122.276251964341	AT5G67360.1|PACid:19665370	Potri.014G026600.1|PACid:27034250	sp|O65351|SUBL_ARATH	O65351	Subtilisin-like protease	GO:0048046	C:apoplast	GO:0009505	C:plant-type cell wall	GO:0004252	F:serine-type endopeptidase activity	GO:0080001	P:mucilage extrusion from seed coat	GO:0048359	P:mucilage metabolic process involved seed coat development	GO:0043086	P:negative regulation of catalytic activity	GO:0006508	P:proteolysis
OCV4_rep_c20392	GSVIVT01035819001|PACid:17840912	OCV3-91k	0	64.1733633431013	DESeq;EdgeR	1.65024670892	0.0671344282622604	1.49142493825595e-05	99.0863393021212	105.051852468914	100.04005516535	29.1133933248432	AT3G15680.1|PACid:19662784	Potri.006G251300.1|PACid:27004959
OCV4_rep_c20545	POPTR_0001s13130.1|PACid:18234276	OCV3-91k	257.346607666972	514.802495642085	DESeq;R	10.7802618738	0.0968400266822153	0.000628282228868439	63.6983609799351	351.159243933648	145.948847604243	1182.00376898863		Potri.001G066000.1|PACid:27048250
OCV4_rep_c2058	POPTR_0015s07570.1|PACid:18233718	OCV3-91k	648.315492391794	0.235931482879049	DESeq;EdgeR	0.211113108188	0.165515491529744	8.64879220433209e-05	291.361021519333	20.2212485973027	47.2792041534871	128.09893062931	AT1G74700.1|PACid:19653758	Potri.015G064400.1|PACid:27018258	sp|P60193|RNZN_WHEAT	P60193	Nuclear ribonuclease Z	GO:0005634	C:nucleus	GO:0004519	F:endonuclease activity	GO:0046872	F:metal ion binding	GO:0090305	P:nucleic acid phosphodiester bond hydrolysis	GO:0008033	P:tRNA processing
OCV4_rep_c20640	GSVIVT01021167001|PACid:17830339	OCV3-91k	14.8469196730945	67.2404726205289	DESeq;EdgeR	1.18265586514	0.167289956133093	0.000108890481052609	0	42.9085031211058	56.8720861556439	14.9726022813479	AT1G53230.1|PACid:19652456	Potri.001G375800.1|PACid:27043079	sp|Q9MAH8|TCP3_ARATH	Q9MAH8	Transcription factor TCP3	GO:0005634	C:nucleus	GO:0003677	F:DNA binding	GO:0003700	F:sequence-specific DNA binding transcription factor activity	GO:0030154	P:cell differentiation	GO:0009965	P:leaf morphogenesis	GO:0045962	P:positive regulation of development, heterochronic	GO:0009733	P:response to auxin stimulus	GO:0006351	P:transcription, DNA-dependent
OCV4_rep_c20676	ppa024623m|PACid:17643024	OCV3-91k	3583.05661444015	4.24676669182288	DESeq;EdgeR	1.48431231551	0.0909663286168715	0.000155811294136574	253.613844642334	17.2620414855023	31.5194694356581	155.548701478448	AT3G07040.1|PACid:19658764	Potri.002G216800.1|PACid:27020848	sp|Q39214|RPM1_ARATH	Q39214	Disease resistance protein RPM1	GO:0012505	C:endomembrane system	GO:0005886	C:plasma membrane	GO:0043531	F:ADP binding	GO:0005524	F:ATP binding	GO:0000166	F:nucleotide binding	GO:0009626	P:plant-type hypersensitive response
OCV4_rep_c20735	Eucgr.J00120.1|PACid:23597798	OCV3-91k	14.8469196730945	777.866099052224	EdgeR;R	15.6778028332	0.000451732073203764	2.53735650468438e-07	18.8735884384993	248.080196205934	400.160220661398	628.01748457876	AT2G40610.1|PACid:19640164	Potri.013G154700.1|PACid:26995726	sp|O22874|EXPA8_ARATH	O22874	Expansin-A8	GO:0005618	C:cell wall	GO:0005576	C:extracellular region	GO:0016020	C:membrane	GO:0009664	P:plant-type cell wall organization	GO:0006949	P:syncytium formation
OCV4_rep_c20860	ppa004606m|PACid:17644135	OCV3-91k	74.2345983654726	193.699747443699	DESeq;EdgeR	3.13473586938	0.142514931624618	0.000358859494523074	61.3391624251227	92.7218228364125	551.590715124016	61.554031601097	AT2G45550.1|PACid:19640882	Potri.001G113900.1|PACid:27048090	sp|Q8VWZ7|C76B6_CATRO	Q8VWZ7	Geraniol 8-hydroxylase	GO:0005789	C:endoplasmic reticulum membrane	GO:0016021	C:integral to membrane	GO:0009055	F:electron carrier activity	GO:0020037	F:heme binding	GO:0005506	F:iron ion binding	GO:0016709	F:oxidoreductase activity, acting on paired donors, with incorporation or reduction of molecular oxygen, NADH or NADPH as one donor, and incorporation of one atom of oxygen	GO:0016099	P:monoterpenoid biosynthetic process
OCV4_rep_c20894	ppa016403m|PACid:17654828	OCV3-91k	1499.53888698255	0.943725931516196	DESeq;EdgeR	0.575478969738	0.136338840438721	0.000130618788205166	498.970494342825	1.4796035559002	21.9265874335013	3.32724495141065
OCV4_rep_c2114	POPTR_0017s04330.1|PACid:18209699	OCV3-91k	14.8469196730945	138.96364341576	DESeq;EdgeR	2.05671949119	0.0634652785983952	3.54505050076894e-05	1.17959927740621	26.6328640062036	82.2247028756298	4.15905618926331	AT5G53390.1|PACid:19669370	Potri.017G010700.1|PACid:26984553	sp|Q93ZR6|WSD1_ARATH	Q93ZR6	O-acyltransferase WSD1	GO:0005783	C:endoplasmic reticulum	GO:0005789	C:endoplasmic reticulum membrane	GO:0016021	C:integral to membrane	GO:0004144	F:diacylglycerol O-acyltransferase activity	GO:0047196	F:long-chain-alcohol O-fatty-acyltransferase activity	GO:0019432	P:triglyceride biosynthetic process	GO:0010025	P:wax biosynthetic process
OCV4_rep_c21300	ppa008274m|PACid:17643152	OCV3-91k	79856.6319483511	218.472553145999	DESeq;R	19.6528263043	0.0703319826098795	0.00330648322822121	10411.1432223872	423.659818172757	284.36043077822	496.591308998039	AT1G58470.1|PACid:19654569	Potri.002G115000.1|PACid:27021610	sp|Q9VVE5|MSIR6_DROME	Q9VVE5	RNA-binding protein Musashi homolog Rbp6	GO:0005737	C:cytoplasm	GO:0005844	C:polysome	GO:0000166	F:nucleotide binding	GO:0008266	F:poly(U) RNA binding	GO:0048864	P:stem cell development
OCV4_rep_c21374	ppa004358m|PACid:17653938	OCV3-91k	19.7958928974594	1080.56619158604	EdgeR;R	18.1306075967	9.70897318524843e-05	1.00866632591458e-07	1.17959927740621	1.97280474120027	517.330422259171	0.831811237852662	AT2G44480.1|PACid:19642852	Potri.001G227200.1|PACid:27047066	sp|A2SY66|VICHY_VICSN	A2SY66	Vicianin hydrolase	GO:0043169	F:cation binding	GO:0004553	F:hydrolase activity, hydrolyzing O-glycosyl compounds	GO:0050392	F:vicianin beta-glucosidase activity	GO:0016052	P:carbohydrate catabolic process
OCV4_rep_c21767	GSVIVT01001119001|PACid:17817379	OCV3-91k	1311.47790445668	2018.62976751314	DESeq;R	21.3729388599	0.0488228771363294	0.00115882841919505	582.722043038665	750.652204026701	548.849891694829	565.63164173981	AT1G44900.2|PACid:19649325	Potri.001G070500.1|PACid:27044167	sp|P55861|MCM2_XENLA	P55861	DNA replication licensing factor mcm2	GO:0000785	C:chromatin	GO:0042555	C:MCM complex	GO:0005634	C:nucleus	GO:0005524	F:ATP binding	GO:0003677	F:DNA binding	GO:0004386	F:helicase activity	GO:0046872	F:metal ion binding	GO:0006200	P:ATP catabolic process	GO:0007049	P:cell cycle	GO:0006270	P:DNA replication initiation	GO:0006268	P:DNA unwinding involved in replication	GO:0030174	P:regulation of DNA-dependent DNA replication initiation
OCV4_rep_c2179	ppa002010m|PACid:17668191	OCV3-91k	9.89794644872968	80.2167041788766	DESeq;EdgeR	0.989253833393	0.120408229017669	6.6939107652329e-05	10.6163934966558	106.038254839514	87.0211438767082	165.53043633268	AT3G15550.1|PACid:19662657	Potri.003G058600.1|PACid:26996494
OCV4_rep_c22195	ppa020713m|PACid:17662978	OCV3-91k	1657.90603016222	0.707794448637147	DESeq;EdgeR	1.65313691619	0.098117265733042	6.81017708377318e-05	2654.09837416396	23.1804557091031	17.8153522897198	0	AT3G42170.1|PACid:19664915	Potri.001G383800.2|PACid:27046623	sp|P08770|TRA1_MAIZE	P08770	Putative AC transposase	GO:0003677	F:DNA binding	GO:0006310	P:DNA recombination	GO:0032196	P:transposition
OCV4_rep_c22203	ppa022115m|PACid:17654707	OCV3-91k	1751.93652142515	0.235931482879049	DESeq;EdgeR	0.49923763984	0.0471593396328773	1.91508333877667e-05	327.928599118925	9.86402370600134	14.3893230032352	0	AT4G29090.1|PACid:19647965	Potri.019G047900.1|PACid:27026937	sp|P11369|POL2_MOUSE	P11369	Retrovirus-related Pol polyprotein LINE-1	GO:0004519	F:endonuclease activity	GO:0046872	F:metal ion binding	GO:0003723	F:RNA binding	GO:0003964	F:RNA-directed DNA polymerase activity	GO:0090305	P:nucleic acid phosphodiester bond hydrolysis	GO:0006278	P:RNA-dependent DNA replication
OCV4_rep_c22267	ppa009422m|PACid:17661876	OCV3-91k	4.94897322436484	62.0499799971899	DESeq;EdgeR	1.26599931087	0.135035490465439	6.0607124666078e-05	0	109.983864321915	0	17.4680359949059	AT5G23660.1|PACid:19672618	Potri.015G101700.1|PACid:27019379	sp|O82587|SWT12_ARATH	O82587	Bidirectional sugar transporter SWEET12	GO:0005887	C:integral to plasma membrane	GO:0008515	F:sucrose transmembrane transporter activity
OCV4_rep_c22605	GSVIVT01026903001|PACid:17834453	OCV3-91k	1133.31486837955	0.471862965758098	DESeq;EdgeR	0.521950108208	0.16712872636309	0.000144001900727235	204.070674991274	108.504260766015	28.0934401491735	64.8812765525077	AT3G46730.1|PACid:19662572	Potri.003G149800.1|PACid:26996694	sp|Q6L3X3|R1B8_SOLDE	Q6L3X3	Putative late blight resistance protein homolog R1B-8	GO:0005737	C:cytoplasm	GO:0016020	C:membrane	GO:0043531	F:ADP binding	GO:0005524	F:ATP binding	GO:0009626	P:plant-type hypersensitive response
OCV4_rep_c22765	ppa000768m|PACid:17654748	OCV3-91k	173.214062852769	421.84549138774	DESeq;EdgeR	4.41953497614	0.0857009986674833	0.000416701975455462	160.425501727244	307.757539627242	214.469433333934	433.373654921237	AT2G36200.1|PACid:19638832	Potri.016G077800.1|PACid:27013685	sp|O23826|K125_TOBAC	O23826	125 kDa kinesin-related protein	GO:0005737	C:cytoplasm	GO:0005874	C:microtubule	GO:0005875	C:microtubule associated complex	GO:0005524	F:ATP binding	GO:0003777	F:microtubule motor activity	GO:0007018	P:microtubule-based movement
OCV4_rep_c22790	GSVIVT01021316001|PACid:17830456	OCV3-91k	49.4897322436484	201.721417861587	DESeq;EdgeR	2.21685273738	0.0646087061556908	9.60792839544608e-05	36.5675775995924	143.521544922319	248.72972619878	63.2176540768023	AT1G29630.2|PACid:19650133	Potri.011G077000.1|PACid:27001527	sp|Q8L6Z7|EXO1_ARATH	Q8L6Z7	Exonuclease 1	GO:0005634	C:nucleus	GO:0003677	F:DNA binding	GO:0004519	F:endonuclease activity	GO:0004527	F:exonuclease activity	GO:0046872	F:metal ion binding	GO:0006281	P:DNA repair	GO:0090305	P:nucleic acid phosphodiester bond hydrolysis
OCV4_rep_c22806	ppa025058m|PACid:17649544	OCV3-91k	108.877410936027	374.895126294809	DESeq;EdgeR;R	10.5712257817	0.0562165335133917	0.000168424231220065	2.35919855481241	968.153926744031	495.403834825669	10.8135460920846	AT2G35980.1|PACid:19641759	Potri.006G204300.1|PACid:27005290	sp|Q9C615|SYP24_ARATH	Q9C615	Putative syntaxin-24	GO:0016020	C:membrane	GO:0015031	P:protein transport	GO:0016192	P:vesicle-mediated transport
OCV4_rep_c22822	GSVIVT01015220001|PACid:17826014	OCV3-91k	69.2856251411078	222.955251320701	DESeq;EdgeR	4.64598408745	0.0830661739272461	0.000169918482447241	15.3347906062807	3704.9273039741	11.6484995740475	1154.5539981395	AT2G19590.1|PACid:19638878	Potri.006G151600.1|PACid:27004997	sp|Q9ZUN4|ACCO1_ARATH	Q9ZUN4	1-aminocyclopropane-1-carboxylate oxidase 1	GO:0009815	F:1-aminocyclopropane-1-carboxylate oxidase activity	GO:0031418	F:L-ascorbic acid binding	GO:0046872	F:metal ion binding	GO:0016706	F:oxidoreductase activity, acting on paired donors, with incorporation or reduction of molecular oxygen, 2-oxoglutarate as one donor, and incorporation of one atom each of oxygen into both donors	GO:0071398	P:cellular response to fatty acid	GO:0071281	P:cellular response to iron ion	GO:0071732	P:cellular response to nitric oxide	GO:0051365	P:cellular response to potassium ion starvation	GO:0006952	P:defense response	GO:0009693	P:ethylene biosynthetic process
OCV4_rep_c2287	POPTR_0007s11790.1|PACid:18243068	OCV3-91k	227.652768320783	618.848279591745	DESeq;EdgeR;R	12.0954312711	0.0528363004005355	0.000317168273428075	174.580693056118	520.82045167687	176.783111182604	1323.41167942359	AT3G50410.1|PACid:19665191	Potri.007G036400.1|PACid:27014761	sp|Q39088|DOF34_ARATH	Q39088	Dof zinc finger protein DOF3.4	GO:0005634	C:nucleus	GO:0003677	F:DNA binding	GO:0046872	F:metal ion binding	GO:0003700	F:sequence-specific DNA binding transcription factor activity	GO:0008270	F:zinc ion binding	GO:0042545	P:cell wall modification	GO:0045787	P:positive regulation of cell cycle	GO:0045893	P:positive regulation of transcription, DNA-dependent	GO:0009733	P:response to auxin stimulus	GO:0009751	P:response to salicylic acid stimulus	GO:0006351	P:transcription, DNA-dependent
OCV4_rep_c23002	ppa004032m|PACid:17649181	OCV3-91k	2682.34348760574	1.65152038015334	DESeq;EdgeR	3.64528348082	0.0852144974137364	0.00011081810945371	444.708927582139	108.504260766015	89.0767614485989	17.4680359949059	AT2G43680.3|PACid:19642187	Potri.013G127200.2|PACid:26995956	sp|Q8LPG9|IQD14_ARATH	Q8LPG9	Protein IQ-DOMAIN 14
OCV4_rep_c23229	ppa015102m|PACid:17666976	OCV3-91k	14.8469196730945	127.403000754686	DESeq;EdgeR	1.57792050042	0.0657033395337398	3.68238324959227e-05	36.5675775995924	171.634012484423	108.947731310209	228.748090409482	AT1G23790.1|PACid:19657026	Potri.008G192300.1|PACid:27039086
OCV4_rep_c23252	POPTR_0005s21000.1|PACid:18208232	OCV3-91k	2009.28312909213	1966.01704683111	DESeq;R	42.3113505256	0.13546536582996	0.00401983742063907	24.7715848255303	1122.03269655765	94.5584083069742	2380.64376273432	AT1G43800.1|PACid:19652547	Potri.005G187600.1|PACid:27031942	sp|Q84VY3|STAD6_ARATH	Q84VY3	Acyl-[acyl-carrier-protein] desaturase 6, chloroplastic	GO:0009507	C:chloroplast	GO:0016020	C:membrane	GO:0045300	F:acyl-[acyl-carrier-protein] desaturase activity	GO:0046914	F:transition metal ion binding	GO:0006633	P:fatty acid biosynthetic process
OCV4_rep_c23284	ppa020432m|PACid:17646903	OCV3-91k	697.805224635443	1145.68328086066	DESeq;R	19.915662781	0.06984160981012	0.00101228867525901	51.902368205873	169.661207743223	262.433843344718	143.903344148511	AT5G67460.1|PACid:19671190	Potri.012G017800.2|PACid:27048843	sp|Q94CD8|E134_ARATH	Q94CD8	Glucan endo-1,3-beta-glucosidase 4	GO:0046658	C:anchored to plasma membrane	GO:0043169	F:cation binding	GO:0042973	F:glucan endo-1,3-beta-D-glucosidase activity	GO:0005975	P:carbohydrate metabolic process	GO:0006952	P:defense response
OCV4_rep_c23479	ppa020194m|PACid:17656300	OCV3-91k	34.6428125705539	153.82732683714	DESeq;EdgeR	2.33464626212	0.104460739588142	0.000119916498570598	3.53879783221862	0.493201185300067	56.8720861556439	0	AT3G48200.1|PACid:19664236	Potri.001G330000.2|PACid:27048085
OCV4_rep_c23619	AT1G04560.1|PACid:19654544	OCV3-91k	7250.24577369449	9.67319079804101	DESeq;R	10.1404762696	0.125457628248857	0.000716429395173079	549.693263271292	9.86402370600134	1.37041171459383	0	AT1G04560.1|PACid:19654544	Potri.010G064200.3|PACid:26979979
OCV4_rep_c23645	POPTR_0012s13870.1|PACid:18229555	OCV3-91k	51885.035284241	102.866126535265	DESeq;R	53.2159649052	0.0404646147771278	0.00142594037566048	12527.3443260539	55.7317339389075	109.632937167506	47.4132405576017	AT4G25490.1|PACid:19647716	Potri.012G134100.1|PACid:27049585	sp|P93835|DRE1B_ARATH	P93835	Dehydration-responsive element-binding protein 1B	GO:0005634	C:nucleus	GO:0003677	F:DNA binding	GO:0003700	F:sequence-specific DNA binding transcription factor activity	GO:0009631	P:cold acclimation	GO:0045893	P:positive regulation of transcription, DNA-dependent	GO:0006351	P:transcription, DNA-dependent
OCV4_rep_c23868	GSVIVT01025161001|PACid:17833206	OCV3-91k	4.94897322436484	77.3855263843281	DESeq;EdgeR	1.8309244146	0.0876889910558435	3.32938146580924e-05	18.8735884384993	34.0308817857046	58.2424978702377	103.976404731583	AT5G62550.1|PACid:19669048	Potri.016G129200.1|PACid:27012385
OCV4_rep_c23941	POPTR_0019s12290.1|PACid:18219579	OCV3-91k	19.7958928974594	103.337989501023	DESeq;EdgeR	1.99027961699	0.131746823931202	9.36411680298503e-05	0	813.28875455981	0	0	AT4G35160.1|PACid:19647990	Potri.019G093000.1|PACid:27026106	sp|B6VJS4|ROMT_VITVI	B6VJS4	Trans-resveratrol di-O-methyltransferase	GO:0008171	F:O-methyltransferase activity
OCV4_rep_c23958	ppa012585m|PACid:17654775	OCV3-91k	3271.27130130516	4.95456114046003	DESeq;EdgeR	3.19921776859	0.127655482371348	0.00025538231005127	725.453555604816	132.671118845718	117.855407455069	104.808215969435	AT3G03270.2|PACid:19665140	Potri.014G192900.1|PACid:27033640	sp|Q8LGG8|USPAL_ARATH	Q8LGG8	Universal stress protein A-like protein	GO:0005886	C:plasma membrane	GO:0006950	P:response to stress
OCV4_rep_c24036	ppa005361m|PACid:17667653	OCV3-91k	113.826384160391	319.92309078399	DESeq;EdgeR	5.52770664695	0.0973189830067426	0.000316840467131708	16.5143898836869	4.93201185300067	71.946615016176	6.6544899028213	AT1G75430.1|PACid:19656192	Potri.005G232000.1|PACid:27031370	sp|Q1PFD1|BLH11_ARATH	Q1PFD1	BEL1-like homeodomain protein 11	GO:0005634	C:nucleus	GO:0043565	F:sequence-specific DNA binding	GO:0003700	F:sequence-specific DNA binding transcription factor activity	GO:0006351	P:transcription, DNA-dependent
OCV4_rep_c24202	ppa026844m|PACid:17666958	OCV3-91k	915.560046507496	1.17965741439524	DESeq;EdgeR	0.166715494837	0.178286513383036	0.000128292225088114	648.779602573413	72.0073730538097	49.3348217253779	677.92615884992	AT3G14470.1|PACid:19659945	Potri.014G001900.1|PACid:27033527	sp|Q7XA40|RGA3_SOLBU	Q7XA40	Putative disease resistance protein RGA3	GO:0043531	F:ADP binding	GO:0005524	F:ATP binding	GO:0006952	P:defense response
OCV4_rep_c24396	GSVIVT01010152001|PACid:17822415	OCV3-91k	14.8469196730945	73.6106226582633	DESeq;EdgeR	2.05881903248	0.190857890370553	0.00016348136196468	189.915483662399	126.752704622117	39.0567338659241	133.089798056426	AT1G13600.1|PACid:19651980	Potri.008G113400.1|PACid:27039563	sp|P24068|OCS1_MAIZE	P24068	Ocs element-binding factor 1	GO:0005634	C:nucleus	GO:0043565	F:sequence-specific DNA binding	GO:0003700	F:sequence-specific DNA binding transcription factor activity	GO:0006351	P:transcription, DNA-dependent
OCV4_rep_c24399	POPTR_0001s28450.1|PACid:18236800	OCV3-91k	965.049778751144	0	DESeq;EdgeR	1.13054416095	0.0890463841940437	3.13242354353101e-05	240.638252590866	0.986402370600133	1.37041171459383	0	AT5G48870.1|PACid:19667998	Potri.009G072500.2|PACid:26988282	sp|Q5R628|LSM5_PONAB	Q5R628	U6 snRNA-associated Sm-like protein LSm5	GO:0005634	C:nucleus	GO:0030529	C:ribonucleoprotein complex	GO:0003723	F:RNA binding	GO:0006397	P:mRNA processing	GO:0008380	P:RNA splicing
OCV4_rep_c24462	Eucgr.K03114.1|PACid:23604790	OCV3-91k	29.6938393461891	87.2946486652481	DESeq;EdgeR	3.39381126797	0.179718168767234	0.000173536450366217	2.35919855481241	87.2966097981118	53.4460568691593	7.48630114067396	AT5G02220.1|PACid:19669330	Potri.016G100000.1|PACid:27012651
OCV4_rep_c24652	ppa021024m|PACid:17647791	OCV3-91k	24.7448661218242	204.316664173256	DESeq;EdgeR	5.26927239455	0.040389330398312	3.0252816334002e-05	498.970494342825	22.6872545238031	4.7964410010784	0.831811237852662		Potri.005G145700.1|PACid:27030652
OCV4_rep_c24668	AT5G10390.1|PACid:19672502	OCV3-91k	489.948349212119	1243.83077773835	EdgeR;R	34.0449433461	0.0307307579882864	0.000339278080260196	265.409837416396	372.86009608685	808.542911610359	489.936819095218	AT5G10390.1|PACid:19672502	Potri.001G016900.1|PACid:27043178	sp|P68428|H32_WHEAT	P68428	Histone H3.2	GO:0000786	C:nucleosome	GO:0005634	C:nucleus	GO:0003677	F:DNA binding	GO:0006334	P:nucleosome assembly
OCV4_rep_c24807	POPTR_0011s16170.1|PACid:18231528	OCV3-91k	9.89794644872968	70.3075818979566	DESeq;EdgeR	1.17218585107	0.165353337351535	0.000105618310439937	0	11.3436272619015	182.264758040979	15.8044135192006	AT1G34575.1|PACid:19655681	Potri.011G158400.1|PACid:27002636	sp|Q9SVG4|RETOL_ARATH	Q9SVG4	Reticuline oxidase-like protein	GO:0031225	C:anchored to membrane	GO:0048046	C:apoplast	GO:0005829	C:cytosol	GO:0005739	C:mitochondrion	GO:0009505	C:plant-type cell wall	GO:0005886	C:plasma membrane	GO:0009506	C:plasmodesma	GO:0005773	C:vacuole	GO:0050660	F:flavin adenine dinucleotide binding	GO:0008762	F:UDP-N-acetylmuramate dehydrogenase activity	GO:0006979	P:response to oxidative stress
OCV4_rep_c24838	POPTR_0006s06430.1|PACid:18212180	OCV3-91k	9.89794644872968	1134.35856968247	EdgeR;R	28.7002299272	2.77887520281457e-05	1.92459012099222e-08	214.687068487929	2278.58947608631	2759.32398733468	1869.07985145493	AT2G10940.2|PACid:19640904	Potri.006G065500.1|PACid:27006903	sp|Q00451|PRF1_SOLLC	Q00451	36.4 kDa proline-rich protein	GO:0006869	P:lipid transport
OCV4_rep_c24906	ppa014138m|PACid:17651261	OCV3-91k	14.8469196730945	86.1149912508529	DESeq;EdgeR	2.40956264669	0.149937909245969	0.000112307336107887	25.9511841029365	92.2286216511125	481.014511822434	69.8721439796236	AT5G41761.1|PACid:19667222	Potri.014G095100.1|PACid:27035531
OCV4_rep_c25004	ppa010242m|PACid:17642663	OCV3-91k	14.8469196730945	140.379232313034	DESeq;EdgeR	2.56112770094	0.0520815415808672	2.79531809488018e-05	3.53879783221862	323.046776371544	109.632937167506	198.802885846786	AT1G20190.1|PACid:19653530	Potri.002G017900.1|PACid:27020961	sp|Q9LNU3|EXP11_ARATH	Q9LNU3	Expansin-A11	GO:0005618	C:cell wall	GO:0005576	C:extracellular region	GO:0016020	C:membrane	GO:0009664	P:plant-type cell wall organization
OCV4_rep_c25060	ppa016383m|PACid:17648185	OCV3-91k	707.703171084172	0	DESeq;EdgeR	0.54487346564	0.136338840438721	6.20188185755226e-05	43.6451732640296	0	112.373760596694	0	AT2G36430.1|PACid:19639181	Potri.T114600.1|PACid:27051266	sp|Q9SD53|Y3720_ARATH	Q9SD53	UPF0481 protein At3g47200	GO:0016021	C:integral to membrane	GO:0005886	C:plasma membrane
OCV4_rep_c25288	Eucgr.B02498.1|PACid:23567659	OCV3-91k	4.94897322436484	54.7361040279394	DESeq;EdgeR	2.12533277657	0.183364368643636	0.000100765455593132	99.0863393021212	173.113616040323	176.097905325307	38.2633169412225	AT2G28410.1|PACid:19638069	Potri.004G211000.1|PACid:26991224
OCV4_rep_c25292	POPTR_0017s12490.1|PACid:18210443	OCV3-91k	39.5917857949187	175.533023262012	DESeq;EdgeR	3.02761138911	0.0887775805630093	0.000142487094680197	158.066303172432	144.014746107619	245.988902769592	260.356917447883	AT1G01390.1|PACid:19657355	Potri.004G126000.1|PACid:26991818	sp|Q4R1I9|ANGLT_ROSHC	Q4R1I9	Anthocyanidin 5,3-O-glucosyltransferase	GO:0016758	F:transferase activity, transferring hexosyl groups	GO:0009718	P:anthocyanin-containing compound biosynthetic process
OCV4_rep_c25399	POPTR_0001s13450.1|PACid:18238271	OCV3-91k	4.94897322436484	61.5781170314318	DESeq;EdgeR	1.30628034095	0.13546536582996	6.1299197496461e-05	120.319126295433	211.583308493729	39.7419397232211	73.1993889310343	AT5G13140.1|PACid:19668343	Potri.001G060500.2|PACid:27046736	sp|P19963|ALL1_OLEEU	P19963
OCV4_rep_c25437	ppa003489m|PACid:17641056	OCV3-91k	64.336651916743	593.131747957929	EdgeR;R	17.97463329	0.0109021304238294	1.69884113951491e-05	5.89799638703103	261.889829394335	97.9844375934588	6.6544899028213	AT5G09360.1|PACid:19669175	Potri.019G088800.1|PACid:27025082	sp|Q9FY79|LAC14_ARATH	Q9FY79	Laccase-14	GO:0048046	C:apoplast	GO:0005507	F:copper ion binding	GO:0052716	F:hydroquinone:oxygen oxidoreductase activity	GO:0046274	P:lignin catabolic process
OCV4_rep_c25495	Eucgr.F02608.1|PACid:23583450	OCV3-91k	79.1835715898375	211.630540142507	DESeq;EdgeR	5.41756720098	0.118415443420541	0.000283730939856933	1134.77450486477	221.44733219973	169.245846752338	165.53043633268	AT1G71970.1|PACid:19653338	Potri.019G082900.1|PACid:27025319
OCV4_rep_c25548	Eucgr.H00412.1|PACid:23589762	OCV3-91k	1232.29433286685	0	DESeq;EdgeR	1.12998873792	0.106963431052842	4.11344982768395e-05	194.633880772024	48.3337161594065	151.430494462618	0	AT2G43370.1|PACid:19639497	Potri.017G033400.1|PACid:26983623
OCV4_rep_c25562	ppa001127m|PACid:17644965	OCV3-91k	44.5407590192836	131.177904480751	DESeq;EdgeR	1.4400226653	0.190857890370553	0.000415745926220399	2106.76430944748	239.695776055832	149.374876890727	1255.20315791967	AT3G06880.2|PACid:19660353	Potri.008G220800.2|PACid:27038196	sp|C6L7U1|LIN1_LOTJA	C6L7U1	Putative E3 ubiquitin-protein ligase LIN-1	GO:0000151	C:ubiquitin ligase complex	GO:0004842	F:ubiquitin-protein ligase activity	GO:0009877	P:nodulation
OCV4_rep_c25564	POPTR_0007s13320.1|PACid:18243348	OCV3-91k	12050.7498013284	4.48269817470193	EdgeR;R	8.7932630182	0.00649959980896383	9.56519457044153e-06	1570.04663822766	1272.45905807417	161.023376464775	12.4771685677899	AT2G18193.1|PACid:19642968	Potri.007G020800.1|PACid:27016487	sp|Q9P6Q3|BCS1_SCHPO	Q9P6Q3	Probable mitochondrial chaperone bcs1	GO:0016021	C:integral to membrane	GO:0005743	C:mitochondrial inner membrane	GO:0005524	F:ATP binding	GO:0042623	F:ATPase activity, coupled	GO:0043623	P:cellular protein complex assembly	GO:0016226	P:iron-sulfur cluster assembly
OCV4_rep_c25570	POPTR_0001s12380.1|PACid:18238628	OCV3-91k	534.489108231403	1307.53227811569	EdgeR;R	14.2831237486	0.0291015892656201	0.00034645542862881	312.593808512644	537.096090791773	406.32707337707	485.777762905955	AT5G44635.1|PACid:19669092	Potri.001G074000.1|PACid:27044223	sp|P49731|MCM6_SCHPO	P49731	DNA replication licensing factor mcm6	GO:0005829	C:cytosol	GO:0031261	C:DNA replication preinitiation complex	GO:0042555	C:MCM complex	GO:0097373	C:MCM core complex	GO:0000790	C:nuclear chromatin	GO:0043596	C:nuclear replication fork	GO:0005656	C:pre-replicative complex	GO:0005524	F:ATP binding	GO:0003677	F:DNA binding	GO:0004386	F:helicase activity	GO:0006200	P:ATP catabolic process	GO:0006270	P:DNA replication initiation	GO:0033260	P:DNA replication involved in S phase	GO:0000724	P:double-strand break repair via homologous recombination	GO:0006279	P:premeiotic DNA replication	GO:0000084	P:S phase of mitotic cell cycle
OCV4_rep_c25643	Eucgr.F02674.1|PACid:23583530	OCV3-91k	252.397634442607	600.917486892938	DESeq;EdgeR;R	8.54402137663	0.0587931093205749	0.000363589226341431	27.1307833803427	656.943978819689	633.815417999646	341.042607519592	AT5G09360.1|PACid:19669175	Potri.019G088800.1|PACid:27025082	sp|Q6Z8L2|LAC9_ORYSJ	Q6Z8L2	Putative laccase-9	GO:0048046	C:apoplast	GO:0005507	F:copper ion binding	GO:0052716	F:hydroquinone:oxygen oxidoreductase activity	GO:0046274	P:lignin catabolic process
OCV4_rep_c25656	POPTR_0001s15250.1|PACid:18237905	OCV3-91k	9.89794644872968	83.7556764220624	DESeq;EdgeR	1.7585887063	0.07502168447018	2.69611199930291e-05	0	0.493201185300067	796.209206179015	0.831811237852662	AT5G02890.1|PACid:19666510	Potri.001G152500.1|PACid:27045192	sp|A9ZPJ7|AGCT2_HORVU	A9ZPJ7	Agmatine coumaroyltransferase-2	GO:0047634	F:agmatine N4-coumaroyltransferase activity
OCV4_rep_c25664	POPTR_0014s09810.1|PACid:18222489	OCV3-91k	74.2345983654726	137.312123035607	DESeq;EdgeR	2.37091370444	0.172438904658881	0.000355921826077956	11869.1279292612	1221.16613480297	562.554008840767	293.62936696199	AT2G46630.1|PACid:19641812	Potri.014G102500.1|PACid:27033830
OCV4_rep_c25683	GSVIVT01017301001|PACid:17827549	OCV3-91k	3622.64840023506	3.30304076030669	DESeq;EdgeR	2.07158939126	0.0559643001119373	7.44532347599737e-05	1192.57486945767	165.715598260822	96.614025878865	594.745035064654	AT1G52580.1|PACid:19651474	Potri.001G241300.1|PACid:27046564
OCV4_rep_c25753	POPTR_0002s23410.1|PACid:18246159	OCV3-91k	29.6938393461891	123.156234062864	DESeq;EdgeR	2.52109746346	0.112887880779237	0.000103170736460004	1.17959927740621	5.9184142236008	58.2424978702377	0	AT1G05835.1|PACid:19656154	Potri.002G233000.1|PACid:27023348	sp|A8MS78|Y1583_ARATH	A8MS78	Uncharacterized protein At1g05835
OCV4_rep_c25830	Eucgr.A02687.1|PACid:23564646	OCV3-91k	29.6938393461891	141.32295824455	DESeq;EdgeR	4.23315749324	0.0845477537359637	7.26126296462443e-05	352.700183944455	76.4461837215103	83.5951145902236	190.48477346826	AT2G46150.1|PACid:19641537	Potri.001G098200.1|PACid:27044956
OCV4_rep_c2599	ppa004358m|PACid:17653938	OCV3-91k	1410.45736894398	1638.30821711212	DESeq;R	13.1971204476	0.0982085709955488	0.00228571158672578	332.64699622855	67.0753612008091	1489.63753376349	864.251876128916	AT2G44480.1|PACid:19642852	Potri.001G227300.1|PACid:27040623	sp|A2SY66|VICHY_VICSN	A2SY66	Vicianin hydrolase	GO:0043169	F:cation binding	GO:0004553	F:hydrolase activity, hydrolyzing O-glycosyl compounds	GO:0050392	F:vicianin beta-glucosidase activity	GO:0016052	P:carbohydrate catabolic process
OCV4_rep_c26134	Eucgr.A02734.1|PACid:23564694	OCV3-91k	212.805848647688	672.876589171048	EdgeR;R	8.05036607007	0.0344413277733904	0.000197386498321468	139.192714733932	480.377954482265	751.670825454715	807.688711954935	AT5G52640.1|PACid:19671797	Potri.017G146600.2|PACid:26984613	sp|P51819|HSP83_IPONI	P51819	Heat shock protein 83	GO:0005737	C:cytoplasm	GO:0005524	F:ATP binding	GO:0006457	P:protein folding	GO:0006950	P:response to stress
OCV4_rep_c26167	POPTR_0005s27730.1|PACid:18206706	OCV3-91k	4.94897322436484	68.1841985520451	DESeq;EdgeR	1.55178943006	0.109284452941406	4.44265426747857e-05	136.83351617912	548.439718053674	303.546194782533	498.254931473745	AT1G20850.1|PACid:19654992	Potri.005G256000.1|PACid:27027950	sp|Q9LM66|XCP2_ARATH	Q9LM66	Xylem cysteine proteinase 2	GO:0005618	C:cell wall	GO:0005886	C:plasma membrane	GO:0005773	C:vacuole	GO:0008234	F:cysteine-type peptidase activity	GO:0010623	P:developmental programmed cell death	GO:0006508	P:proteolysis
OCV4_rep_c26195	POPTR_0001s37630.1|PACid:18234611	OCV3-91k	212.805848647688	585.581940505799	DESeq;EdgeR;R	16.2334413721	0.0456415844445548	0.000237087055427968	290.181422241926	577.045386801078	602.295948563988	615.54031601097		Potri.001G367700.1|PACid:27041611
OCV4_rep_c26200	POPTR_0012s13870.1|PACid:18229555	OCV3-91k	7794.63282837463	3.77490372606478	EdgeR;R	10.0731128754	0.0191411532447368	2.9266692893974e-05	456.504920356201	0.986402370600133	306.972224069018	0	AT4G25480.1|PACid:19647345	Potri.012G134100.1|PACid:27049585	sp|Q9M0L0|DRE1A_ARATH	Q9M0L0	Dehydration-responsive element-binding protein 1A	GO:0005634	C:nucleus	GO:0003677	F:DNA binding	GO:0003700	F:sequence-specific DNA binding transcription factor activity	GO:0009631	P:cold acclimation	GO:0009414	P:response to water deprivation	GO:0006351	P:transcription, DNA-dependent
OCV4_rep_c26481	Eucgr.I01044.1|PACid:23595548	OCV3-91k	207.856875423323	627.57774445827	DESeq;EdgeR;R	10.0083524115	0.0379697129916908	0.000197171749022928	172.221494501306	621.926694663384	340.547311076567	553.15447317202	AT1G73300.1|PACid:19649859	Potri.001G291300.2|PACid:27040836	sp|Q9C7Z9|SCP18_ARATH	Q9C7Z9	Serine carboxypeptidase-like 18	GO:0005576	C:extracellular region	GO:0004185	F:serine-type carboxypeptidase activity	GO:0006508	P:proteolysis
OCV4_rep_c26491	POPTR_0004s17890.1|PACid:18226233	OCV3-91k	173.214062852769	1300.92619659508	EdgeR;R	16.4727696328	0.0045252752869874	1.78977990862607e-05	791.511115139564	1231.03015850897	645.463917573694	1886.54788744984	AT4G38660.2|PACid:19648523	Potri.004G173200.1|PACid:26991061	sp|P28493|PR5_ARATH	P28493	Pathogenesis-related protein 5	GO:0048046	C:apoplast	GO:0005618	C:cell wall	GO:0005773	C:vacuole	GO:0031540	P:regulation of anthocyanin biosynthetic process	GO:0046686	P:response to cadmium ion	GO:0010224	P:response to UV-B	GO:0009615	P:response to virus	GO:0009627	P:systemic acquired resistance
OCV4_rep_c26558	GSVIVT01005154001|PACid:17819372	OCV3-91k	197.958928974594	540.990890241659	DESeq;EdgeR	7.85896176292	0.054084469825561	0.000271433442001401	201.711476436461	441.90826202886	564.609626412658	1057.23208331073	AT1G26761.1|PACid:19657746	Potri.008G089800.1|PACid:27038769
OCV4_rep_c26581	ppa002954m|PACid:17655881	OCV3-91k	168.265089628405	434.585791463208	DESeq;EdgeR	7.5671996808	0.0712210311144415	0.000325368599413109	46.004371818842	150.91956270182	131.559524601008	168.85768128409	AT1G27210.1|PACid:19655710	Potri.008G192100.1|PACid:27038267
OCV4_rep_c26605	ppa005966m|PACid:17647117	OCV3-91k	346.428125705539	518.813330851029	DESeq;R	9.55238942456	0.165269364368005	0.00142739601267171	10107.9862080938	1239.90777984437	445.383807242995	365.996944655171	AT5G07030.1|PACid:19667499	Potri.001G028200.1|PACid:27041760	sp|Q9LHE3|ASPG2_ARATH	Q9LHE3	Protein ASPARTIC PROTEASE IN GUARD CELL 2	GO:0004190	F:aspartic-type endopeptidase activity	GO:0003677	F:DNA binding	GO:0006508	P:proteolysis
OCV4_rep_c26722	ppa002863m|PACid:17663283	OCV3-91k	42625.5063814544	95.7881820488939	DESeq;R	29.1532166153	0.063467800516768	0.00199335699304481	3930.42479231748	425.632622913958	916.120231205975	66.544899028213	AT1G68050.1|PACid:19652110	Potri.008G135200.1|PACid:27039360	sp|Q9C9W9|ADO3_ARATH	Q9C9W9	Adagio protein 3	GO:0005634	C:nucleus	GO:0001047	F:core promoter binding	GO:0009881	F:photoreceptor activity	GO:0007623	P:circadian rhythm	GO:0009911	P:positive regulation of flower development	GO:0016567	P:protein ubiquitination	GO:0018298	P:protein-chromophore linkage	GO:0006355	P:regulation of transcription, DNA-dependent	GO:0009637	P:response to blue light
OCV4_rep_c26993	POPTR_0001s06790.1|PACid:18235934	OCV3-91k	9.89794644872968	629.701127804182	EdgeR;R	9.88292142099	0.000325895120053685	9.74426858566376e-08	4.71839710962482	2.9592071118004	259.007814058234	0	AT2G22590.1|PACid:19639297	Potri.001G030600.1|PACid:27040387	sp|Q940V3|U91A1_ARATH	Q940V3	UDP-glycosyltransferase 91A1	GO:0016758	F:transferase activity, transferring hexosyl groups
OCV4_rep_c27062	GSVIVT01015527001|PACid:17826277	OCV3-91k	2405.20098704131	0.707794448637147	DESeq;EdgeR	2.2519263851	0.0542507968919212	3.86980486231282e-05	837.515486958406	94.2014263923127	157.59734717829	0	AT5G16970.1|PACid:19665244	Potri.006G070000.1|PACid:27007062	sp|Q39172|P1_ARATH	Q39172	NADP-dependent alkenal double bond reductase P1	GO:0005829	C:cytosol	GO:0005634	C:nucleus	GO:0032440	F:2-alkenal reductase [NAD(P)] activity	GO:0000166	F:nucleotide binding	GO:0008270	F:zinc ion binding	GO:0046686	P:response to cadmium ion	GO:0006979	P:response to oxidative stress
OCV4_rep_c2711	GSVIVT01008003001|PACid:17820686	OCV3-91k	287.040447013161	2530.60108536068	EdgeR;R	18.2547652699	0.000986523024828998	9.26810002959459e-06	87.2903465280592	728.951351873499	1723.97793695904	601.399524967475	AT1G74670.1|PACid:19657905	Potri.017G083000.1|PACid:26984806	sp|Q6NMQ7|GASA6_ARATH	Q6NMQ7	Gibberellin-regulated protein 6	GO:0005576	C:extracellular region	GO:0009740	P:gibberellic acid mediated signaling pathway	GO:0009750	P:response to fructose stimulus	GO:0009749	P:response to glucose stimulus	GO:0080167	P:response to karrikin	GO:0009744	P:response to sucrose stimulus
OCV4_rep_c27190	POPTR_0018s10430.1|PACid:18215671	OCV3-91k	103.928437711662	596.906651683994	EdgeR;R	17.1460417815	0.017535444298874	4.34967556054561e-05	1710.418952239	1557.03614199231	1118.25595910856	5374.33240776605	AT4G25780.1|PACid:19645352	Potri.T093600.1|PACid:27003442	sp|Q40374|PR1_MEDTR	Q40374	Pathogenesis-related protein PR-1	GO:0005576	C:extracellular region	GO:0006952	P:defense response	GO:0009607	P:response to biotic stimulus
OCV4_rep_c27198	ppa007642m|PACid:17665041	OCV3-91k	29.6938393461891	133.065356343784	DESeq;EdgeR	2.9122225983	0.117649385519583	0.000123981046567967	4.71839710962482	2.46600592650033	793.468382749827	3.32724495141065	AT5G45950.1|PACid:19669340	Potri.004G051900.1|PACid:26990744	sp|Q9FJ41|GDL85_ARATH	Q9FJ41	GDSL esterase/lipase At5g45950	GO:0005576	C:extracellular region	GO:0016788	F:hydrolase activity, acting on ester bonds	GO:0016042	P:lipid catabolic process
OCV4_rep_c27324	POPTR_0013s04790.2|PACid:18221570	OCV3-91k	34.6428125705539	179.779789953835	DESeq;EdgeR	3.76272044016	0.0718084433569349	7.64927269344691e-05	2.35919855481241	0	383.030074228975	0.831811237852662	AT5G33370.1|PACid:19672165	Potri.013G051100.3|PACid:26994826	sp|Q8LB81|GDL79_ARATH	Q8LB81	GDSL esterase/lipase At5g33370	GO:0005576	C:extracellular region	GO:0016788	F:hydrolase activity, acting on ester bonds	GO:0016042	P:lipid catabolic process
OCV4_rep_c27329	GSVIVT01010274001|PACid:17822495	OCV3-91k	19711.7603526452	8.02167041788766	EdgeR;R	29.5374659123	0.00519553438523624	1.14182369819094e-05	7637.90532120518	2052.21013203358	1027.80878594537	7125.2950634459	AT2G02100.1|PACid:19643428	Potri.T011200.1|PACid:27051412	sp|A3FPF2|DEF_NELNU	A3FPF2	Defensin-like protein	GO:0005576	C:extracellular region	GO:0050832	P:defense response to fungus	GO:0031640	P:killing of cells of other organism
OCV4_rep_c27474	ppa011552m|PACid:17657387	OCV3-91k	7136.4193895341	0.235931482879049	EdgeR;R	9.82740809974	0.00218246719775852	5.26769060922835e-07	943.679421924964	265.835438876736	134.300348030195	0.831811237852662	AT1G18300.1|PACid:19653429	Potri.012G044300.2|PACid:27048763	sp|Q9LE73|NUDT4_ARATH	Q9LE73	Nudix hydrolase 4	GO:0047631	F:ADP-ribose diphosphatase activity	GO:0046872	F:metal ion binding	GO:0000210	F:NAD+ diphosphatase activity
OCV4_rep_c27514	POPTR_0011s11790.1|PACid:18232254	OCV3-91k	4.94897322436484	47.6581595415679	DESeq;EdgeR	1.76985398865	0.198730373586778	0.000115851369890959	38.9267761544048	112.449870248415	76.0578501599575	279.488575918495	AT5G53880.1|PACid:19669749	Potri.011G117000.1|PACid:27002866
OCV4_rep_c27551	ppa006023m|PACid:17669266	OCV3-91k	94243.2971115797	403.206904240295	DESeq;R	79.2340785325	0.155539694471966	0.0101562812862964	7694.52608652068	147.96035559002	1262.83439499821	76.5266338824449	AT4G30960.1|PACid:19646172	Potri.006G186200.2|PACid:27006383	sp|O65554|CIPK6_ARATH	O65554	CBL-interacting serine/threonine-protein kinase 6	GO:0005524	F:ATP binding	GO:0004674	F:protein serine/threonine kinase activity	GO:0010540	P:basipetal auxin transport	GO:0042538	P:hyperosmotic salinity response	GO:0007275	P:multicellular organismal development	GO:0009414	P:response to water deprivation	GO:0007165	P:signal transduction
OCV4_rep_c2759	POPTR_0006s14010.1|PACid:18212518	OCV3-91k	49.4897322436484	213.989854971297	DESeq;EdgeR	3.84794289484	0.0831681283413286	0.000151182427557376	5.89799638703103	19.2348462267026	86.3359380194112	7.48630114067396	AT5G20740.1|PACid:19669681	Potri.006G137800.1|PACid:27004902	sp|P17407|21KD_DAUCA	P17407	21 kDa protein	GO:0004857	F:enzyme inhibitor activity	GO:0030599	F:pectinesterase activity	GO:0043086	P:negative regulation of catalytic activity
OCV4_rep_c27712	Eucgr.F04163.1|PACid:23585423	OCV3-91k	445.407590192836	1968.37636165991	EdgeR;R	22.5501527517	0.00696642769636185	6.56167268399551e-05	112.06193135359	1858.38206621065	719.46615016176	281.984009632053	AT5G09360.1|PACid:19669175	Potri.019G088900.1|PACid:27026567	sp|Q6Z8L2|LAC9_ORYSJ	Q6Z8L2	Putative laccase-9	GO:0048046	C:apoplast	GO:0005507	F:copper ion binding	GO:0052716	F:hydroquinone:oxygen oxidoreductase activity	GO:0046274	P:lignin catabolic process
OCV4_rep_c27724	POPTR_0009s15040.1|PACid:18228029	OCV3-91k	188.060982525864	466.43654165188	DESeq;EdgeR	6.12625683564	0.07502168447018	0.000383575708715783	1200.83206439952	730.430955429399	875.693085625457	2018.80587426841	AT5G22580.1|PACid:19671582	Potri.009G148200.1|PACid:26988539	sp|Q9FK81|Y5258_ARATH	Q9FK81	Uncharacterized protein At5g22580	GO:0009507	C:chloroplast	GO:0046872	F:metal ion binding
OCV4_rep_c27814	POPTR_0011s16800.1|PACid:18231556	OCV3-91k	14.8469196730945	91.3054838741919	DESeq;EdgeR	0.727443652922	0.0917604420322745	4.69779268154144e-05	455.325321078795	436.976250175859	143.893230032352	213.775488128134	AT3G44730.1|PACid:19662556	Potri.011G165200.1|PACid:27002140	sp|O81635|ATK4_ARATH	O81635	Kinesin-4	GO:0005737	C:cytoplasm	GO:0005874	C:microtubule	GO:0005875	C:microtubule associated complex	GO:0005524	F:ATP binding	GO:0016887	F:ATPase activity	GO:0008017	F:microtubule binding	GO:0003777	F:microtubule motor activity	GO:0007018	P:microtubule-based movement
OCV4_rep_c27882	POPTR_0013s13430.1|PACid:18221594	OCV3-91k	227.652768320783	903.381647943878	EdgeR;R	28.6900755742	0.0198498332179382	0.000110513390495197	127.39672195987	274.713060212137	291.897695208486	212.111865652429	AT4G28310.1|PACid:19648417	Potri.013G130700.1|PACid:26996075
OCV4_rep_c27905	POPTR_0010s13420.1|PACid:18240834	OCV3-91k	1994.43620941903	0.707794448637147	DESeq;EdgeR	1.84556770265	0.0735964073879231	5.81274950707883e-05	562.66885532276	74.4733789803101	210.358198190153	29.1133933248432	AT1G68490.1|PACid:19651292	Potri.010G124400.1|PACid:26981465
OCV4_rep_c27919	Eucgr.F03054.1|PACid:23584030	OCV3-91k	366.224018602998	661.315946509974	DESeq;R	14.7164648484	0.0890520778145089	0.000764614853876668	189.915483662399	800.958724927308	993.548493080526	692.066949893415	AT3G16240.1|PACid:19658882	Potri.001G186700.1|PACid:27042651	sp|Q41951|TIP21_ARATH	Q41951	Aquaporin TIP2-1	GO:0042807	C:central vacuole	GO:0009941	C:chloroplast envelope	GO:0005794	C:Golgi apparatus	GO:0016021	C:integral to membrane	GO:0009505	C:plant-type cell wall	GO:0009705	C:plant-type vacuole membrane	GO:0005886	C:plasma membrane	GO:0009506	C:plasmodesma	GO:0000326	C:protein storage vacuole	GO:0051739	F:ammonia transmembrane transporter activity	GO:0015200	F:methylammonium transmembrane transporter activity	GO:0015250	F:water channel activity
OCV4_rep_c27922	POPTR_0012s02450.1|PACid:18229715	OCV3-91k	0	47.6581595415679	DESeq;EdgeR	1.69908024561	0.10883185920537	3.13242354353101e-05	123.857924127652	86.3102074275117	639.297064858021	111.462705872257		Potri.012G017400.3|PACid:27049176
OCV4_rep_c27927	Eucgr.D02487.1|PACid:23576397	OCV3-91k	39.5917857949187	117.729809956645	DESeq;EdgeR	4.00981544886	0.198730373586778	0.000411982762283387	160.425501727244	14.796035559002	344.658546220348	6.6544899028213	AT4G00165.2|PACid:19647631	Potri.014G059800.1|PACid:27033584	sp|Q8RW93|LBP65_ARATH	Q8RW93	Putative lipid-binding protein At4g00165	GO:0005576	C:extracellular region	GO:0006869	P:lipid transport
OCV4_rep_c27942	ppa007427m|PACid:17651235	OCV3-91k	54.4387054680133	255.51379595801	DESeq;EdgeR	3.32945126949	0.0554059481813835	9.93555432112511e-05	444.708927582139	7.89121896480107	862.674174336816	1.66362247570532	AT5G33370.1|PACid:19672165	Potri.019G024700.1|PACid:27026718	sp|Q8LB81|GDL79_ARATH	Q8LB81	GDSL esterase/lipase At5g33370	GO:0005576	C:extracellular region	GO:0016788	F:hydrolase activity, acting on ester bonds	GO:0016042	P:lipid catabolic process
OCV4_rep_c27957	ppa016193m|PACid:17667176	OCV3-91k	14.8469196730945	116.314221059371	DESeq;EdgeR	4.41961648955	0.0887775805630093	5.52331820772598e-05	0	94.6946275776128	4.11123514378149	1.66362247570532	AT4G19980.1|PACid:19647860	Potri.001G123300.1|PACid:27046826
OCV4_rep_c27992	ppa011467m|PACid:17665301	OCV3-91k	4.94897322436484	51.1971317847536	DESeq;EdgeR	1.23771173438	0.183364368643636	0.000100765455593132	0	1.97280474120027	1824.01799212439	4.99086742711597	AT5G20630.1|PACid:19671045	Potri.006G142600.1|PACid:27008735	sp|Q9ZRA4|AB19A_PRUPE	Q9ZRA4	Auxin-binding protein ABP19a	GO:0048046	C:apoplast	GO:0005618	C:cell wall	GO:0030145	F:manganese ion binding	GO:0045735	F:nutrient reservoir activity	GO:0009734	P:auxin mediated signaling pathway
OCV4_rep_c2806	ppa005057m|PACid:17648694	OCV3-91k	34.6428125705539	182.375036265505	DESeq;EdgeR	1.45196432062	0.0703319826098795	7.41679370752215e-05	817.4622992425	638.695534963586	318.620723643065	566.463452977663	AT2G38120.1|PACid:19639314	Potri.010G191000.1|PACid:26978751	sp|Q9FEL8|LAX1_MEDTR	Q9FEL8	Auxin transporter-like protein 1	GO:0016021	C:integral to membrane	GO:0005886	C:plasma membrane	GO:0015293	F:symporter activity	GO:0006865	P:amino acid transport	GO:0009734	P:auxin mediated signaling pathway
OCV4_rep_c28089	ppa002148m|PACid:17666687	OCV3-91k	24.7448661218242	184.262488128537	DESeq;EdgeR	2.26261608009	0.0455770266895267	3.49313641411022e-05	21.2327869933117	197.280474120027	141.152406603164	144.735155386363	AT4G13370.1|PACid:19646319	Potri.018G072500.1|PACid:27010575
OCV4_rep_c28581	POPTR_0018s12780.1|PACid:18215208	OCV3-91k	29.6938393461891	96.9678394632891	DESeq;EdgeR	2.4065052499	0.193383293032594	0.000222266023815084	267.769035971209	104.065450098314	78.7986735891452	25.7861483734325	AT5G52600.1|PACid:19671212	Potri.018G127700.1|PACid:27010463	sp|Q9LTF7|MYB82_ARATH	Q9LTF7	Transcription factor MYB82	GO:0005634	C:nucleus	GO:0003682	F:chromatin binding	GO:0003677	F:DNA binding	GO:0007275	P:multicellular organismal development	GO:0006355	P:regulation of transcription, DNA-dependent	GO:0006351	P:transcription, DNA-dependent
OCV4_rep_c28627	POPTR_0001s28640.1|PACid:18238462	OCV3-91k	24.7448661218242	111.831522884669	DESeq;EdgeR	3.26866912056	0.137511282319419	0.000135951110993148	22.4123862707179	101.106242986514	50.0200275826748	47.4132405576017	AT3G51780.1|PACid:19658842	Potri.009G074300.1|PACid:26987803	sp|Q8RX71|BAG4_ARATH	Q8RX71	BAG family molecular chaperone regulator 4	GO:0005829	C:cytosol	GO:0009409	P:response to cold	GO:0009651	P:response to salt stress	GO:0010228	P:vegetative to reproductive phase transition of meristem
OCV4_rep_c28687	ppa021237m|PACid:17642716	OCV3-91k	9.89794644872968	829.535093802736	EdgeR;R	28.8358821771	9.70897318524843e-05	4.64236453389448e-08	0	1315.86076238058	29.4638518637673	194.643829657523	AT5G48485.1|PACid:19665934	Potri.014G149900.1|PACid:27034919	sp|Q8W453|DIR1_ARATH	Q8W453	Putative lipid-transfer protein DIR1	GO:0048046	C:apoplast	GO:0005504	F:fatty acid binding	GO:0046872	F:metal ion binding	GO:0008270	F:zinc ion binding	GO:0006869	P:lipid transport	GO:0009862	P:systemic acquired resistance, salicylic acid mediated signaling pathway
OCV4_rep_c28754	GSVIVT01024772001|PACid:17832898	OCV3-91k	9.89794644872968	124.807754443017	DESeq;EdgeR	1.9691611329	0.0494776328902996	2.09534375108495e-05	16.5143898836869	38.9628936387053	28.0934401491735	21.6270921841692	AT2G29680.2|PACid:19642972	Potri.001G250200.2|PACid:27046164	sp|O89033|CDC6_MOUSE	O89033	Cell division control protein 6 homolog	GO:0005737	C:cytoplasm	GO:0005634	C:nucleus	GO:0005819	C:spindle	GO:0051233	C:spindle midzone	GO:0000922	C:spindle pole	GO:0005524	F:ATP binding	GO:0003682	F:chromatin binding	GO:0017111	F:nucleoside-triphosphatase activity	GO:0051301	P:cell division	GO:0006260	P:DNA replication	GO:0007067	P:mitosis	GO:0071777	P:positive regulation of cell cycle cytokinesis	GO:0051984	P:positive regulation of chromosome segregation	GO:0090007	P:regulation of mitotic anaphase
OCV4_rep_c28778	GSVIVT01015395001|PACid:17826166	OCV3-91k	4.94897322436484	58.039144788246	DESeq;EdgeR	1.12543762574	0.149130119547753	7.13614603069991e-05	15.3347906062807	206.158095455428	40.427145580518	58.2267866496864		Potri.003G054000.1|PACid:27000140
OCV4_rep_c28833	POPTR_0014s09610.1|PACid:18224014	OCV3-91k	0	40.1083520894383	DESeq;EdgeR	0.51965212741	0.145370519202758	5.09932106214828e-05	0	275.699462582737	17.1301464324229	9.14992361637928	AT2G46570.1|PACid:19639550	Potri.014G100600.1|PACid:27034959	sp|Q9ZPY2|LAC6_ARATH	Q9ZPY2	Laccase-6	GO:0048046	C:apoplast	GO:0005507	F:copper ion binding	GO:0052716	F:hydroquinone:oxygen oxidoreductase activity	GO:0046274	P:lignin catabolic process
OCV4_rep_c28846	POPTR_0008s06270.1|PACid:18249079	OCV3-91k	98.9794644872968	241.829769951025	DESeq;EdgeR	4.19236523933	0.106550907602899	0.000273230895695254	3.53879783221862	18.7416450414025	265.174666773906	205.457375749608	AT1G22370.2|PACid:19650016	Potri.008G062400.1|PACid:27037068	sp|Q9LMF0|U85A5_ARATH	Q9LMF0	UDP-glycosyltransferase 85A5	GO:0015020	F:glucuronosyltransferase activity
OCV4_rep_c28998	ppa009584m|PACid:17654790	OCV3-91k	29233.5848363231	48.130022507326	DESeq;R	26.1237788858	0.0420063188754495	0.000839767347451183	66.0575595347475	675.192422675791	378.233633227897	4.15905618926331	AT3G63060.1|PACid:19662537	Potri.004G125000.10|PACid:26989740	sp|Q93ZT5|EDL3_ARATH	Q93ZT5	EID1-like F-box protein 3	GO:0009738	P:abscisic acid mediated signaling pathway	GO:0010029	P:regulation of seed germination	GO:0009651	P:response to salt stress	GO:0009414	P:response to water deprivation	GO:0010228	P:vegetative to reproductive phase transition of meristem
OCV4_rep_c29019	POPTR_0010s07470.1|PACid:18241056	OCV3-91k	11065.9041296798	12.0325056268315	DESeq;EdgeR;R	9.08204667002	0.0522583341877901	0.000325903845854651	982.606198079369	17.2620414855023	2.74082342918766	0	AT1G04560.1|PACid:19654544	Potri.010G064200.3|PACid:26979979
OCV4_rep_c2905	POPTR_0008s04610.1|PACid:18248508	OCV3-91k	18400.2824481885	10.8528482124363	EdgeR;R	10.3032716374	0.00966440318390638	4.00060587808283e-05	7386.65067511766	206.651296640728	697.539562728259	8.31811237852662	AT5G60100.3|PACid:19669708	Potri.010G215200.1|PACid:26982917	sp|A2YQ93|PRR37_ORYSI	A2YQ93	Two-component response regulator-like PRR37	GO:0005634	C:nucleus	GO:0000156	F:phosphorelay response regulator activity	GO:0035556	P:intracellular signal transduction	GO:0006355	P:regulation of transcription, DNA-dependent	GO:0048511	P:rhythmic process	GO:0006351	P:transcription, DNA-dependent
OCV4_rep_c29265	Eucgr.I02348.1|PACid:23597089	OCV3-91k	13396.8705183556	4.71862965758098	EdgeR;R	22.1588531969	0.00874868278623977	1.21632217734982e-05	93.1883429150902	97.1606335041132	25.3526167199858	158.044135192006	AT1G75750.2|PACid:19651014	Potri.002G022600.3|PACid:27021770
OCV4_rep_c2969	ppa003712m|PACid:17657500	OCV3-91k	4.94897322436484	123.156234062864	DESeq;EdgeR	1.55354546061	0.0825986557857439	3.04324647989405e-05	1.17959927740621	2018.17925024787	45.2235865815964	787.725242246471	AT1G70370.2|PACid:19653331	Potri.008G190000.1|PACid:27038248	sp|Q40161|GP1_SOLLC	Q40161	Polygalacturonase-1 non-catalytic subunit beta	GO:0048046	C:apoplast	GO:0005618	C:cell wall	GO:0009835	P:fruit ripening
OCV4_rep_c30131	POPTR_0001s41110.1|PACid:18236338	OCV3-91k	885.866207161307	0	DESeq;EdgeR	2.13804548959	0.153348364866381	7.50543094820821e-05	0	0	8.22247028756298	0	AT1G45616.1|PACid:19653135	Potri.001G400500.1|PACid:27041244	sp|C0LGQ9|Y4294_ARATH	C0LGQ9	Probable LRR receptor-like serine/threonine-protein kinase At4g20940	GO:0016021	C:integral to membrane	GO:0005886	C:plasma membrane	GO:0005524	F:ATP binding	GO:0004674	F:protein serine/threonine kinase activity
OCV4_rep_c306	ppa002323m|PACid:17656943	OCV3-91k	37691.3800767626	1.88745186303239	EdgeR;R	29.3005502292	1.86145624217613e-05	3.20118663416418e-08	12223.0077124831	26.6328640062036	180.209140469089	0	AT2G25970.1|PACid:19640896	Potri.006G231800.1|PACid:27005276	sp|Q32PX7|FUBP1_RAT	Q32PX7	Far upstream element-binding protein 1	GO:0005634	C:nucleus	GO:0003677	F:DNA binding	GO:0003723	F:RNA binding	GO:0006355	P:regulation of transcription, DNA-dependent	GO:0006351	P:transcription, DNA-dependent
OCV4_rep_c3237	POPTR_0009s08990.1|PACid:18227308	OCV3-91k	9.89794644872968	110.651865470274	DESeq;EdgeR	1.72711942988	0.0689480783839285	3.16845039389775e-05	0	24.1668580797033	77.4282618745514	34.1042607519592	AT1G70210.1|PACid:19654335	Potri.009G086700.1|PACid:26986723	sp|P42751|CCD11_ARATH	P42751	Cyclin-D1-1	GO:0005634	C:nucleus	GO:0007049	P:cell cycle	GO:0051301	P:cell division
OCV4_rep_c32376	POPTR_0012s13870.1|PACid:18229555	OCV3-91k	1499.53888698255	0.943725931516196	DESeq;EdgeR	1.49915093106	0.176094039475602	0.00019065461577021	77.8535523088096	103.079047727714	65.7797623005038	14.1407910434953	AT5G51990.1|PACid:19671763	Potri.012G134100.1|PACid:27049585	sp|Q9FJ93|DRE1D_ARATH	Q9FJ93	Dehydration-responsive element-binding protein 1D	GO:0005634	C:nucleus	GO:0003677	F:DNA binding	GO:0003700	F:sequence-specific DNA binding transcription factor activity	GO:0009738	P:abscisic acid mediated signaling pathway	GO:0006950	P:response to stress	GO:0006351	P:transcription, DNA-dependent
OCV4_rep_c32464	Eucgr.D00030.1|PACid:23573826	OCV3-91k	1073.92718968717	0	DESeq;EdgeR	0.851147456548	0.065323841451647	1.89983510178577e-05	16.5143898836869	18.7416450414025	21.9265874335013	0	AT4G10720.1|PACid:19644715	Potri.012G113800.1|PACid:27048959	sp|Q9ZU96|Y2168_ARATH	Q9ZU96	Ankyrin repeat-containing protein At2g01680	GO:0016021	C:integral to membrane	GO:0005886	C:plasma membrane
OCV4_rep_c33330	POPTR_0008s19430.1|PACid:18248051	OCV3-91k	59.3876786923781	788.718947264661	EdgeR;R	11.8835131748	0.00319312275398819	4.1800787493109e-06	12.9755920514683	4012.68484360134	165.134611608556	2710.87282416183	AT1G70370.2|PACid:19653331	Potri.008G190000.1|PACid:27038248	sp|Q40161|GP1_SOLLC	Q40161	Polygalacturonase-1 non-catalytic subunit beta	GO:0048046	C:apoplast	GO:0005618	C:cell wall	GO:0009835	P:fruit ripening
OCV4_rep_c3372	Eucgr.B00599.1|PACid:23565721	OCV3-91k	44.5407590192836	1145.91921234354	EdgeR;R	14.0610496084	0.000526459774486124	1.02620692558648e-06	73.1351551991847	640.175138519487	317.935517785768	459.991614532522	AT5G08020.1|PACid:19666251	Potri.015G057300.1|PACid:27018993	sp|Q5FW17|RFA1_XENTR	Q5FW17	Replication protein A 70 kDa DNA-binding subunit	GO:0005634	C:nucleus	GO:0003677	F:DNA binding	GO:0046872	F:metal ion binding	GO:0006310	P:DNA recombination	GO:0006281	P:DNA repair	GO:0006260	P:DNA replication
OCV4_rep_c3440	ppa008545m|PACid:17647652	OCV3-91k	1356.01866347597	0.943725931516196	DESeq;EdgeR	1.40703367552	0.167289956133093	0.000174674861067828	386.908562989235	314.169155036143	221.321491906903	200.466508322492	AT2G16760.1|PACid:19642411	Potri.014G120300.1|PACid:27034553
OCV4_rep_c36201	ppa010577m|PACid:17646207	OCV3-91k	658.213438840524	0	DESeq;EdgeR	0.228533992792	0.197234121837443	0.000123243942364138	212.327869933117	8.38442015010113	10.2780878594537	19.1316584706112	AT5G15800.1|PACid:19670123	Potri.004G115500.4|PACid:26991504	sp|O65874|MTF1_PEA	O65874	MADS-box transcription factor 1	GO:0005634	C:nucleus	GO:0003677	F:DNA binding	GO:0003700	F:sequence-specific DNA binding transcription factor activity	GO:0009888	P:tissue development	GO:0006351	P:transcription, DNA-dependent
OCV4_rep_c36505	ppa015879m|PACid:17644018	OCV3-91k	0	44.1191872983822	DESeq;EdgeR	1.10234167379	0.127655482371348	4.11344982768395e-05	1.17959927740621	0.493201185300067	32.8898811502519	0	AT5G53390.1|PACid:19669370	Potri.017G011700.1|PACid:26984668	sp|Q93ZR6|WSD1_ARATH	Q93ZR6	O-acyltransferase WSD1	GO:0005783	C:endoplasmic reticulum	GO:0005789	C:endoplasmic reticulum membrane	GO:0016021	C:integral to membrane	GO:0004144	F:diacylglycerol O-acyltransferase activity	GO:0047196	F:long-chain-alcohol O-fatty-acyltransferase activity	GO:0019432	P:triglyceride biosynthetic process	GO:0010025	P:wax biosynthetic process
OCV4_rep_c36595	AT5G35830.1|PACid:19672072	OCV3-91k	9.89794644872968	72.9028282096261	DESeq;EdgeR	1.36983700346	0.0821654205044032	2.06963092992186e-05	54.2615667606854	2.9592071118004	1.37041171459383	8.31811237852662	AT5G35830.1|PACid:19672072	Potri.006G062700.1|PACid:27008136
OCV4_rep_c36969	POPTR_0010s18600.1|PACid:18240467	OCV3-91k	227.652768320783	335.258637171129	DESeq;R	10.3069985044	0.164702454012028	0.000749819838820093	37.7471768769986	497.639995967767	535.830980406187	147.230589099921	AT3G62740.1|PACid:19663296	Potri.010G178800.2|PACid:26978552	sp|Q339X2|BGL34_ORYSJ	Q339X2	Beta-glucosidase 34	GO:0048046	C:apoplast	GO:0009507	C:chloroplast	GO:0008422	F:beta-glucosidase activity	GO:0043169	F:cation binding	GO:0005975	P:carbohydrate metabolic process
OCV4_rep_c37777	ppa023967m|PACid:17666890	OCV3-91k	1365.9166099247	0.471862965758098	DESeq;EdgeR	0.468926167847	0.0418615363150841	1.05915322931591e-05	579.183245206447	1.4796035559002	13.0189112886414	0	AT5G17680.1|PACid:19671833	Potri.014G063500.1|PACid:27032041	sp|Q40392|TMVRN_NICGU	Q40392	TMV resistance protein N	GO:0005737	C:cytoplasm	GO:0043531	F:ADP binding	GO:0005524	F:ATP binding	GO:0009626	P:plant-type hypersensitive response	GO:0007165	P:signal transduction
OCV4_rep_c37868	ppa011697m|PACid:17662784	OCV3-91k	846.274421366388	0	DESeq;EdgeR	1.21198029863	0.127655482371348	5.56432980046053e-05	104.984335689152	8.38442015010113	19.1857640043136	0	AT5G23230.1|PACid:19669417	Potri.003G003300.1|PACid:26996343	sp|P45743|DHBB_BACSU	P45743	Isochorismatase	GO:0008908	F:isochorismatase activity
OCV4_rep_c38985	ppa021299m|PACid:17649511	OCV3-91k	1004.64156454606	0	DESeq;EdgeR	0.526804340632	0.0718084433569349	2.26074790361599e-05	0	0	0	0	AT1G11330.2|PACid:19652248	Potri.T098100.2|PACid:26983174	sp|Q9SXB8|Y1133_ARATH	Q9SXB8	G-type lectin S-receptor-like serine/threonine-protein kinase At1g11330	GO:0016021	C:integral to membrane	GO:0044459	C:plasma membrane part	GO:0005524	F:ATP binding	GO:0005516	F:calmodulin binding	GO:0004674	F:protein serine/threonine kinase activity	GO:0048544	P:recognition of pollen
OCV4_rep_c39072	POPTR_0006s21980.1|PACid:18210996	OCV3-91k	6502.9508168154	6.13421855485527	DESeq;EdgeR	4.80170019449	0.0682073708875153	0.00025903151179212	464.762115298045	107.024657210114	106.206907881022	241.225258977272	AT5G06370.1|PACid:19668304	Potri.006G203300.1|PACid:27008369
OCV4_rep_c39615	GSVIVT01032195001|PACid:17838198	OCV3-91k	1301.57995800795	0.943725931516196	DESeq;EdgeR	0.487036342513	0.0909663286168715	4.58054091515279e-05	397.524956485891	14.3028343737019	34.9454987221426	0.831811237852662	AT3G27785.1|PACid:19661073	Potri.001G347200.1|PACid:27044836	sp|Q9S7L2|MYB98_ARATH	Q9S7L2	Transcription factor MYB98	GO:0005634	C:nucleus	GO:0003682	F:chromatin binding	GO:0003677	F:DNA binding	GO:0003700	F:sequence-specific DNA binding transcription factor activity	GO:0009553	P:embryo sac development	GO:0010183	P:pollen tube guidance	GO:0045697	P:regulation of synergid differentiation	GO:0006351	P:transcription, DNA-dependent
OCV4_rep_c39736	ppa016864m|PACid:17646768	OCV3-91k	1261.98817221303	0	DESeq;EdgeR	3.14376573294	0.0718084433569349	2.26074790361599e-05	498.970494342825	36.0036865269049	45.2235865815964	0	AT1G65810.2|PACid:19658219	Potri.004G077700.1|PACid:26991318	sp|Q00416|SEN1_YEAST	Q00416	Helicase SEN1	GO:0035649	C:Nrd1 complex	GO:0005634	C:nucleus	GO:0005524	F:ATP binding	GO:0043141	F:ATP-dependent 5'-3' DNA helicase activity	GO:0032575	F:ATP-dependent 5'-3' RNA helicase activity	GO:0019904	F:protein domain specific binding	GO:0006378	P:mRNA polyadenylation	GO:0006364	P:rRNA processing	GO:0031126	P:snoRNA 3'-end processing	GO:0016180	P:snRNA processing	GO:0006369	P:termination of RNA polymerase II transcription	GO:0008033	P:tRNA processing
OCV4_rep_c39851	POPTR_0003s11850.1|PACid:18216776	OCV3-91k	559.233974353227	0	DESeq;EdgeR	0.621311763823	0.189692686712503	0.000114919184962485	136.83351617912	8.38442015010113	0.685205857296915	0.831811237852662		Potri.003G118600.1|PACid:26997934
OCV4_rep_c40012	GSVIVT01017301001|PACid:17827549	OCV3-91k	583.978840475051	0	DESeq;EdgeR	0.585813095694	0.191868469781005	0.000117606724367594	220.58506487496	19.2348462267026	2.74082342918766	0	AT1G52580.1|PACid:19651474
OCV4_rep_c40270	POPTR_0542s00210.1|PACid:18210822	OCV3-91k	19.7958928974594	76.6777319356909	DESeq;EdgeR	1.22748510955	0.173345581404719	0.000114657652337019	18.8735884384993	291.481900512339	1.37041171459383	162.203191381269	AT1G77120.1|PACid:19649940	Potri.005G060300.1|PACid:27027353	sp|Q2R8Z5|ADH1_ORYSJ	Q2R8Z5	Alcohol dehydrogenase 1	GO:0005829	C:cytosol	GO:0005886	C:plasma membrane	GO:0004022	F:alcohol dehydrogenase (NAD) activity	GO:0046872	F:metal ion binding	GO:0000166	F:nucleotide binding	GO:0008270	F:zinc ion binding	GO:0046686	P:response to cadmium ion	GO:0001666	P:response to hypoxia	GO:0009651	P:response to salt stress
OCV4_rep_c40343	Eucgr.F03143.1|PACid:23584150	OCV3-91k	2029.07902198959	0.707794448637147	DESeq;EdgeR	0.650113588272	0.0381432972295719	1.48082956012438e-05	1697.44336018753	23.6736568944032	25.3526167199858	1.66362247570532	AT3G13890.2|PACid:19664653	Potri.001G197000.1|PACid:27046006	sp|Q8LPH6|MYB86_ARATH	Q8LPH6	Transcription factor MYB86	GO:0005634	C:nucleus	GO:0003682	F:chromatin binding	GO:0003677	F:DNA binding	GO:0006355	P:regulation of transcription, DNA-dependent	GO:0006351	P:transcription, DNA-dependent
OCV4_rep_c40398	sp|Q9ZWQ8|PAP_CITUN	OCV3-91k	55616.5610954121	164.680175049576	DESeq;R	43.9563052388	0.0964085232972839	0.00415410223788126	9081.73483675037	78.9121896480107	890.767614485989	244.552503928683	AT4G22240.1|PACid:19645579	Potri.004G003200.1|PACid:26990078	sp|Q9ZWQ8|PAP_CITUN	Q9ZWQ8	Plastid-lipid-associated protein, chloroplastic	GO:0009507	C:chloroplast	GO:0005198	F:structural molecule activity
OCV4_rep_c40418	ppa000489m|PACid:17667427	OCV3-91k	960.100805526779	0.235931482879049	DESeq;EdgeR	0.801185809323	0.166867117721365	0.00011259974159632	115.600729185808	5.42521303830073	4.7964410010784	0	AT4G12020.2|PACid:19644332	Potri.T129400.1|PACid:27040103	sp|Q9SZ67|WRK19_ARATH	Q9SZ67	Probable WRKY transcription factor 19	GO:0009941	C:chloroplast envelope	GO:0005634	C:nucleus	GO:0043531	F:ADP binding	GO:0005524	F:ATP binding	GO:0017111	F:nucleoside-triphosphatase activity	GO:0004674	F:protein serine/threonine kinase activity	GO:0043565	F:sequence-specific DNA binding	GO:0003700	F:sequence-specific DNA binding transcription factor activity	GO:0006952	P:defense response	GO:0007165	P:signal transduction	GO:0006351	P:transcription, DNA-dependent
OCV4_rep_c41302	Eucgr.K01454.1|PACid:23602969	OCV3-91k	2217.14000451545	0.471862965758098	DESeq;EdgeR	1.48660530897	0.0451211225789526	2.48086350451183e-05	333.826595505956	237.722971314632	374.807603941412	3.32724495141065	AT1G17910.1|PACid:19650542	Potri.009G154300.1|PACid:26986385	sp|Q9LMT9|WAKLL_ARATH	Q9LMT9	Putative wall-associated receptor kinase-like 13	GO:0016021	C:integral to membrane	GO:0005524	F:ATP binding	GO:0030247	F:polysaccharide binding	GO:0004674	F:protein serine/threonine kinase activity
OCV4_rep_c41688	GSVIVT01018186001|PACid:17828216	OCV3-91k	1227.34535964248	0.235931482879049	DESeq;EdgeR	1.14089120372	0.0845566836773102	2.87663210858895e-05	263.050638861584	43.4017043064059	17.1301464324229	0	AT1G45332.1|PACid:19651928	Potri.003G109900.1|PACid:26999649	sp|Q9FE64|EFGM_ORYSJ	Q9FE64	Elongation factor G, mitochondrial	GO:0005739	C:mitochondrion	GO:0005524	F:ATP binding	GO:0005525	F:GTP binding	GO:0003924	F:GTPase activity	GO:0003746	F:translation elongation factor activity	GO:0006184	P:GTP catabolic process	GO:0046686	P:response to cadmium ion
OCV4_rep_c42333	Eucgr.J02693.1|PACid:23600839	OCV3-91k	14.8469196730945	91.0695523913129	DESeq;EdgeR	2.31609811085	0.128619632359274	9.0150550269777e-05	2.35919855481241	15.2892367443021	4145.49543664633	3.32724495141065	AT4G25150.1|PACid:19646123	Potri.001G191000.1|PACid:27047178	sp|P27061|PPA1_SOLLC	P27061	Acid phosphatase 1	GO:0003993	F:acid phosphatase activity
OCV4_rep_c42348	POPTR_0007s08160.1|PACid:18242524	OCV3-91k	811.631608795834	0	DESeq;EdgeR	1.55880229933	0.153348364866381	7.50543094820821e-05	38.9267761544048	25.1532604503034	15.0745288605321	0	AT1G56120.1|PACid:19652498	Potri.007G067900.3|PACid:27015314	sp|C0LGH2|Y1561_ARATH	C0LGH2	Probable LRR receptor-like serine/threonine-protein kinase At1g56130	GO:0016021	C:integral to membrane	GO:0005886	C:plasma membrane	GO:0005524	F:ATP binding	GO:0004674	F:protein serine/threonine kinase activity
OCV4_rep_c42754	GSVIVT01030371001|PACid:17836894	OCV3-91k	59.3876786923781	187.801460371723	DESeq;EdgeR	3.76156432123	0.123051887586501	0.000226933459121992	86.110747250653	34.5240829710047	107.577319595616	14.1407910434953	AT4G03460.1|PACid:19645397	Potri.011G133300.1|PACid:27003166
OCV4_rep_c4283	POPTR_0001s24800.1|PACid:18235152	OCV3-91k	2271.57870998346	4.24676669182288	DESeq;EdgeR	1.24268938015	0.16825868956109	0.000303379361075014	909.471042880184	54.7453315683074	77.4282618745514	9.14992361637928	AT1G52580.1|PACid:19651474	Potri.003G122900.1|PACid:26998591
OCV4_rep_c42953	Eucgr.G01113.1|PACid:23586725	OCV3-91k	19.7958928974594	121.032850716952	DESeq;EdgeR	1.62730517213	0.0917604420322745	6.95703434416176e-05	2.35919855481241	113.929473804315	41.1123514378149	37.4315057033698	AT3G12203.1|PACid:19658859	Potri.001G312800.1|PACid:27047434	sp|Q9C7Z9|SCP18_ARATH	Q9C7Z9	Serine carboxypeptidase-like 18	GO:0005576	C:extracellular region	GO:0004185	F:serine-type carboxypeptidase activity	GO:0006508	P:proteolysis
OCV4_rep_c43094	Eucgr.B03178.1|PACid:23568447	OCV3-91k	107615.422763813	397.544548651197	DESeq;R	140.278652397	0.121590208068377	0.00789645615275405	15850.2754905072	378.778510310451	379.604044942491	379.305924460814	AT1G13930.3|PACid:19655705	Potri.010G161200.1|PACid:26979075
OCV4_rep_c43211	POPTR_0002s06160.1|PACid:18246789	OCV3-91k	1257.03919898867	2184.96146294287	DESeq;R	38.9848452749	0.0418615363150841	0.000918641660145004	4.71839710962482	1.4796035559002	798.950029608202	3.32724495141065	AT2G42840.1|PACid:19639913	Potri.002G060800.1|PACid:27024130	sp|Q9S728|PDF1_ARATH	Q9S728	Protodermal factor 1	GO:0005576	C:extracellular region
OCV4_rep_c43853	POPTR_0010s00450.1|PACid:18241290	OCV3-91k	1529.23272632874	0	DESeq;EdgeR	0.845503494817	0.0412971754552373	1.03875392947398e-05	289.00182296452	21.2076509679029	139.096789031274	174.680359949059	AT1G54770.1|PACid:19649984	Potri.010G002100.1|PACid:26981997	sp|O42877|FCF2_SCHPO	O42877	rRNA-processing protein fcf2	GO:0005730	C:nucleolus	GO:0006364	P:rRNA processing
OCV4_rep_c44052	ppa000694m|PACid:17653102	OCV3-91k	559.233974353227	0	DESeq;EdgeR	0.404972025049	0.194590607552085	0.00012038046786683	134.474317624307	7.89121896480107	10.2780878594537	4.99086742711597	AT3G59020.1|PACid:19662786	Potri.014G149600.1|PACid:27035011
OCV4_rep_c4430	GSVIVT01003295001|PACid:17818411	OCV3-91k	1093.72308258463	0.471862965758098	DESeq;EdgeR	1.09854231881	0.193796506368829	0.000184579080766149	347.981786834831	82.8577991304112	39.0567338659241	857.597386226095	AT3G26360.1|PACid:19659272	Potri.010G048600.3|PACid:26979996
OCV4_rep_c44356	Eucgr.K02827.1|PACid:23604467	OCV3-91k	4.94897322436484	104.989509881177	DESeq;EdgeR	1.95731183046	0.0584723743856764	1.9008227448689e-05	1.17959927740621	8.38442015010113	6.85205857296915	0	AT3G48200.1|PACid:19664236	Potri.015G079000.3|PACid:27017884
OCV4_rep_c4467	POPTR_0009s13470.1|PACid:18227820	OCV3-91k	267.244554115701	1188.38687926177	EdgeR;R	17.6570980919	0.0117354683129282	6.72710606307681e-05	204.070674991274	489.748777002966	274.767548776063	89.8356136880875	AT2G21050.1|PACid:19638857	Potri.009G132100.1|PACid:26986212	sp|Q8L883|LAX5_MEDTR	Q8L883	Auxin transporter-like protein 5	GO:0016021	C:integral to membrane	GO:0005886	C:plasma membrane	GO:0015293	F:symporter activity	GO:0006865	P:amino acid transport	GO:0009734	P:auxin mediated signaling pathway
OCV4_rep_c44749	Eucgr.H02695.1|PACid:23592016	OCV3-91k	64.336651916743	232.864373601621	DESeq;EdgeR	2.33175243334	0.0845477537359637	0.000182395379674552	14.1551913288745	16.7688403002023	73.3170267307699	0	AT1G03670.1|PACid:19649331	Potri.019G115900.2|PACid:27026493	sp|Q80SY4|MIB1_MOUSE	Q80SY4	E3 ubiquitin-protein ligase MIB1	GO:0005813	C:centrosome	GO:0031410	C:cytoplasmic vesicle	GO:0031965	C:nuclear membrane	GO:0005886	C:plasma membrane	GO:0014069	C:postsynaptic density	GO:0046872	F:metal ion binding	GO:0004842	F:ubiquitin-protein ligase activity	GO:0008270	F:zinc ion binding	GO:0001568	P:blood vessel development	GO:0001947	P:heart looping	GO:0001701	P:in utero embryonic development	GO:0045665	P:negative regulation of neuron differentiation	GO:0001841	P:neural tube formation	GO:0007219	P:Notch signaling pathway	GO:0045807	P:positive regulation of endocytosis	GO:0001756	P:somitogenesis
OCV4_rep_c44974	ppa000277m|PACid:17660760	OCV3-91k	1430.25326184144	0.235931482879049	DESeq;EdgeR	1.29156153019	0.119503006675449	6.72429109420626e-05	208.789072100898	69.5413671273094	61.6685271567223	1.66362247570532	AT1G15780.1|PACid:19649228	Potri.003G012400.2|PACid:26998772	sp|F4I171|MD15A_ARATH	F4I171	Mediator of RNA polymerase II transcription subunit 15a	GO:0016592	C:mediator complex	GO:0006355	P:regulation of transcription, DNA-dependent	GO:0009751	P:response to salicylic acid stimulus	GO:0006351	P:transcription, DNA-dependent
OCV4_rep_c45332	ppa010418m|PACid:17660154	OCV3-91k	49.4897322436484	1654.58748943077	EdgeR;R	20.6066116504	5.56290849067734e-05	1.2253393229153e-07	22.4123862707179	152.399166257721	93.1879965923804	76.5266338824449	AT1G18250.1|PACid:19653362	Potri.012G047800.1|PACid:27048979	sp|P50699|TLPH_ARATH	P50699	Thaumatin-like protein
OCV4_rep_c45625	Eucgr.E03981.1|PACid:23580267	OCV3-91k	10061.2625651337	20.9979019762354	DESeq;R	9.99950807859	0.146794369576098	0.00142575986991313	2941.92059785108	19.7280474120027	69.8909974442853	19.9634697084639	AT4G04020.1|PACid:19645635	Potri.004G003200.1|PACid:26990078	sp|P80471|LIPC_SOLTU	P80471	Light-induced protein, chloroplastic	GO:0009535	C:chloroplast thylakoid membrane	GO:0005198	F:structural molecule activity	GO:0006950	P:response to stress
OCV4_rep_c4578	POPTR_0001s11520.1|PACid:18234926	OCV3-91k	9.89794644872968	125.279617408775	DESeq;EdgeR	5.27435089523	0.0485358081251057	2.04870531763819e-05	66.0575595347475	201.719284787727	132.244730458305	198.802885846786	AT1G31335.1|PACid:19651697	Potri.003G148100.1|PACid:26999476
OCV4_rep_c45877	POPTR_0007s03890.1|PACid:18243780	OCV3-91k	54.4387054680133	126.695206306049	DESeq;EdgeR	3.04095609771	0.189692686712503	0.000386803677587838	86.110747250653	782.710281071206	15.759734717829	489.105007857365	AT1G77120.1|PACid:19649940	Potri.T107300.1|PACid:27035604	sp|Q2R8Z5|ADH1_ORYSJ	Q2R8Z5	Alcohol dehydrogenase 1	GO:0005829	C:cytosol	GO:0005886	C:plasma membrane	GO:0004022	F:alcohol dehydrogenase (NAD) activity	GO:0046872	F:metal ion binding	GO:0000166	F:nucleotide binding	GO:0008270	F:zinc ion binding	GO:0046686	P:response to cadmium ion	GO:0001666	P:response to hypoxia	GO:0009651	P:response to salt stress
OCV4_rep_c45915	ppa009726m|PACid:17655939	OCV3-91k	0	60.8703225827946	DESeq;EdgeR	1.11019639638	0.0749862500852991	1.81123680915551e-05	5.89799638703103	12.8232308178017	14.3893230032352	6.6544899028213	AT3G49290.2|PACid:19662711	Potri.018G082600.3|PACid:27010313	sp|Q5JMF2|ABIL5_ORYSJ	Q5JMF2	Probable protein ABIL5	GO:0005737	C:cytoplasm	GO:0005856	C:cytoskeleton
OCV4_rep_c46151	POPTR_0006s14010.1|PACid:18212518	OCV3-91k	153.41816995531	364.042278082373	DESeq;EdgeR	6.53007747706	0.0909663286168715	0.00037937740619507	9.43679421924964	44.388106677006	273.397137061469	15.8044135192006	AT5G20740.1|PACid:19669681	Potri.006G137800.1|PACid:27004902	sp|P17407|21KD_DAUCA	P17407	21 kDa protein	GO:0004857	F:enzyme inhibitor activity	GO:0030599	F:pectinesterase activity	GO:0043086	P:negative regulation of catalytic activity
OCV4_rep_c46321	ppa020321m|PACid:17655609	OCV3-91k	1311.47790445668	0	DESeq;EdgeR	1.68737130803	0.0446533798478174	1.15801885284212e-05	113.241530630996	33.0444794151045	18.5005581470167	37.4315057033698	AT1G44970.1|PACid:19653505	Potri.002G031200.1|PACid:27020919	sp|Q96512|PER9_ARATH	Q96512	Peroxidase 9	GO:0005576	C:extracellular region	GO:0020037	F:heme binding	GO:0046872	F:metal ion binding	GO:0004601	F:peroxidase activity	GO:0042744	P:hydrogen peroxide catabolic process
OCV4_rep_c47239	POPTR_0012s04520.1|PACid:18230352	OCV3-91k	193.009955750229	1815.2568292714	EdgeR;R	37.7084583475	0.00143044383877893	7.68254565828411e-06	25.9511841029365	835.482807898313	987.381640364854	1562.1415046873	AT1G18250.1|PACid:19653362	Potri.012G047800.1|PACid:27048979	sp|P50699|TLPH_ARATH	P50699	Thaumatin-like protein
OCV4_rep_c47252	Eucgr.L01297.1|PACid:23606293	OCV3-91k	39.5917857949187	144.154136039099	DESeq;EdgeR	4.88045292387	0.18894385776668	0.000382452038547184	7.07759566443723	13.8096331884019	0.685205857296915	7.48630114067396		Potri.006G035800.1|PACid:27005679
OCV4_rep_c47381	Eucgr.L01333.1|PACid:23606321	OCV3-91k	1172.90665417447	0	DESeq;EdgeR	1.56693639708	0.089995469748515	3.1780325060169e-05	50.7227689284668	15.7824379296021	11.6484995740475	0		Potri.019G002500.1|PACid:27025039
OCV4_rep_c4785	ppa002089m|PACid:17665165	OCV3-91k	821.529555244564	1230.61861469712	DESeq;R	14.2648739891	0.0779206956597328	0.00129509906225421	267.769035971209	490.241978188266	387.826515230054	486.609574143807	AT4G02060.2|PACid:19646641	Potri.014G121000.1|PACid:27035511	sp|P43299|PROL_ARATH	P43299	Protein PROLIFERA	GO:0005737	C:cytoplasm	GO:0005634	C:nucleus	GO:0005524	F:ATP binding	GO:0003677	F:DNA binding	GO:0017111	F:nucleoside-triphosphatase activity	GO:0007049	P:cell cycle	GO:0006270	P:DNA replication initiation	GO:0006268	P:DNA unwinding involved in replication	GO:0006355	P:regulation of transcription, DNA-dependent	GO:0010182	P:sugar mediated signaling pathway	GO:0006351	P:transcription, DNA-dependent
OCV4_rep_c48348	POPTR_0043s00230.1|PACid:18239495	OCV3-91k	747.294956879091	0	DESeq;EdgeR	0.992778707385	0.146969460484939	7.07810657431405e-05	113.241530630996	0.986402370600133	5.48164685837532	7.48630114067396	AT4G12010.1|PACid:19647535	Potri.014G064500.1|PACid:27033229	sp|Q40392|TMVRN_NICGU	Q40392	TMV resistance protein N	GO:0005737	C:cytoplasm	GO:0043531	F:ADP binding	GO:0005524	F:ATP binding	GO:0009626	P:plant-type hypersensitive response	GO:0007165	P:signal transduction
OCV4_rep_c5238	GSVIVT01032718001|PACid:17838612	OCV3-91k	361.275045378633	872.946486652481	DESeq;EdgeR;R	35.1297040532	0.0451190857956302	0.000342139812824677	224.123862707179	1335.58880979258	28.7786460064704	761.939093873039	AT3G05550.1|PACid:19663079	Potri.019G056000.1|PACid:27026947
OCV4_rep_c5377	POPTR_0002s04750.1|PACid:18244198	OCV3-91k	871.019287488212	1969.08415610854	EdgeR;R	23.9209719693	0.0225953882295949	0.000385882622040244	142.731512566151	449.799480993661	622.852124282895	145.566966624216	AT3G63430.1|PACid:19662327	Potri.002G046700.1|PACid:27022255
OCV4_rep_c5378	GSVIVT01033358001|PACid:17839087	OCV3-91k	0	63.7015003773432	DESeq;EdgeR	1.21295348734	0.0659949208152711	1.47508592710065e-05	3.53879783221862	29.0988699327039	28.0934401491735	33.2724495141065	AT2G42260.1|PACid:19642400	Potri.006G057800.1|PACid:27006646
OCV4_rep_c543	ppa026781m|PACid:17645381	OCV3-91k	816.580582020199	0	DESeq;EdgeR	1.28854046088	0.119503006675449	4.92809866644525e-05	460.04371818842	10.3572248913014	208.302580618262	0	AT4G05200.1|PACid:19645887	Potri.004G025900.4|PACid:26990672	sp|Q9M0X5|CRK25_ARATH	Q9M0X5	Cysteine-rich receptor-like protein kinase 25	GO:0016021	C:integral to membrane	GO:0005524	F:ATP binding	GO:0004674	F:protein serine/threonine kinase activity
OCV4_rep_c5460	ppa007492m|PACid:17642317	OCV3-91k	9.89794644872968	668.865753962104	EdgeR;R	12.630922789	0.000263531181879105	8.27978831123187e-08	1.17959927740621	0.493201185300067	417.975572951118	2.49543371355799	AT1G19640.1|PACid:19651720	Potri.014G168200.1|PACid:27032561	sp|Q9SPV4|SAMT_CLABR	Q9SPV4	Salicylate O-methyltransferase	GO:0046872	F:metal ion binding	GO:0008168	F:methyltransferase activity
OCV4_rep_c5463	ppa015996m|PACid:17665853	OCV3-91k	34.6428125705539	111.123728436032	DESeq;EdgeR	1.01235953703	0.189375139479239	0.000269484844784185	8.25719494184344	85.8170062422116	42.4827631524087	40.7587506547804	AT5G09360.1|PACid:19669175	Potri.019G088700.1|PACid:27025778	sp|Q9FY79|LAC14_ARATH	Q9FY79	Laccase-14	GO:0048046	C:apoplast	GO:0005507	F:copper ion binding	GO:0052716	F:hydroquinone:oxygen oxidoreductase activity	GO:0046274	P:lignin catabolic process
OCV4_rep_c5492	POPTR_0010s16980.1|PACid:18240602	OCV3-91k	296.938393461891	634.655688944642	DESeq;R	16.2557798702	0.0730931013958809	0.000556837572174045	257.152642474553	613.542274513283	761.948913314169	1933.12931676959	AT2G03350.1|PACid:19639772	Potri.010G162400.1|PACid:26980518	sp|Q9M015|Y5161_ARATH	Q9M015	Uncharacterized protein At5g01610
OCV4_rep_c5738	ppa012507m|PACid:17660359	OCV3-91k	1113.51897548209	1256.80700929669	DESeq;R	28.4381145074	0.133308273817687	0.0026748283359397	1007.3777829049	658.916783560889	65.7797623005038	729.498455596785	AT4G34590.1|PACid:19646710	Potri.002G031900.1|PACid:27024012	sp|P24068|OCS1_MAIZE	P24068	Ocs element-binding factor 1	GO:0005634	C:nucleus	GO:0043565	F:sequence-specific DNA binding	GO:0003700	F:sequence-specific DNA binding transcription factor activity	GO:0006351	P:transcription, DNA-dependent
OCV4_rep_c5748	POPTR_0003s22270.1|PACid:18218014	OCV3-91k	49.4897322436484	268.725958999237	DESeq;EdgeR	4.09250508588	0.0418964413930054	6.96381076705225e-05	16.5143898836869	159.797184037222	227.488344622576	360.174265990203	AT5G12930.1|PACid:19671386	Potri.003G207400.1|PACid:26996982
OCV4_rep_c5902	ppa011625m|PACid:17664689	OCV3-91k	1732.14062852769	0.235931482879049	DESeq;EdgeR	1.54278546927	0.0482285237014393	1.95874810054256e-05	261.871039584178	98.6402370600133	440.587366241916	130.594364342868	AT5G58800.2|PACid:19668406	Potri.009G044400.5|PACid:26988160	sp|B5YU47|WRBA_ECO5E	B5YU47	Flavoprotein WrbA	GO:0010181	F:FMN binding	GO:0016491	F:oxidoreductase activity	GO:0045892	P:negative regulation of transcription, DNA-dependent	GO:0055114	P:oxidation-reduction process
OCV4_rep_c6322	POPTR_0014s02030.1|PACid:18223228	OCV3-91k	29.6938393461891	134.480945241058	DESeq;EdgeR	3.14290464661	0.122030347592724	0.000114967073035829	149.809108230588	333.897202448145	45.2235865815964	266.179596112852	AT5G59845.1|PACid:19672977	Potri.014G020100.1|PACid:27032154	sp|P86888|PMLN_PRUPE	P86888	Peamaclein
OCV4_rep_c6470	Eucgr.A01835.1|PACid:23563633	OCV3-91k	108.877410936027	281.230327591826	DESeq;EdgeR	3.1418131945	0.0909663286168715	0.000260118659766731	43.6451732640296	283.097480362238	226.803138765279	324.406382762538	AT1G03780.2|PACid:19652235	Potri.007G138600.1|PACid:27014943	sp|F4I2H7|TPX2_ARATH	F4I2H7	Protein TPX2	GO:0005874	C:microtubule	GO:0005654	C:nucleoplasm	GO:0009524	C:phragmoplast	GO:0005819	C:spindle	GO:0051301	P:cell division	GO:0007067	P:mitosis
OCV4_rep_c6530	ppa020739m|PACid:17667996	OCV3-91k	4.94897322436484	74.5543485897795	DESeq;EdgeR	1.34912787086	0.0925108256100297	3.6190989415794e-05	94.3679421924964	146.48075203412	104.151290309131	117.285384537225	AT5G01420.1|PACid:19672202	Potri.010G243700.1|PACid:26982163	sp|Q9FLE8|Y5986_ARATH	Q9FLE8	Uncharacterized protein At5g39865	GO:0005886	C:plasma membrane	GO:0009055	F:electron carrier activity	GO:0015035	F:protein disulfide oxidoreductase activity	GO:0045454	P:cell redox homeostasis
OCV4_rep_c6548	POPTR_0007s10030.1|PACid:18242872	OCV3-91k	24.7448661218242	96.0241135317729	DESeq;EdgeR	1.30562772368	0.180825508836386	0.000200860849879137	1.17959927740621	30.5784734886041	175.41269946801	4.99086742711597	AT3G49950.1|PACid:19659160	Potri.007G053500.1|PACid:27014389	sp|Q9SN22|SCL32_ARATH	Q9SN22	Scarecrow-like protein 32	GO:0005634	C:nucleus	GO:0003700	F:sequence-specific DNA binding transcription factor activity	GO:0006351	P:transcription, DNA-dependent
OCV4_rep_c6568	POPTR_0168s00200.1|PACid:18210843	OCV3-91k	712.652144308537	1131.99925485368	DESeq;R	29.8293690663	0.0823164261172886	0.0010641281048867	220.58506487496	514.90203745327	830.469499043861	597.240468778211	AT5G59970.1|PACid:19669087	Potri.008G047500.1|PACid:27037218	sp|P0CG89|H4_SOYBN	P0CG89	Histone H4	GO:0000786	C:nucleosome	GO:0005634	C:nucleus	GO:0003677	F:DNA binding	GO:0006334	P:nucleosome assembly
OCV4_rep_c6749	Eucgr.B02922.1|PACid:23568152	OCV3-91k	593.876786923781	0	DESeq;EdgeR	0.349815704508	0.185252127562929	0.000107340962208952	2.35919855481241	20.7144497826028	162.393788179369	7.48630114067396	AT4G23000.1|PACid:19645733	Potri.014G034400.1|PACid:27032130
OCV4_rep_c6844	ppa000968m|PACid:17658941	OCV3-91k	0	61.5781170314318	DESeq;EdgeR	0.587381309852	0.0735964073879231	1.78996817588689e-05	0	1.4796035559002	1061.38387295292	4.99086742711597	AT3G45140.1|PACid:19664994	Potri.001G015400.1|PACid:27044198	sp|O24370|LOX21_SOLTU	O24370	Linoleate 13S-lipoxygenase 2-1, chloroplastic	GO:0009570	C:chloroplast stroma	GO:0009534	C:chloroplast thylakoid	GO:0005506	F:iron ion binding	GO:0016165	F:lipoxygenase activity	GO:0031408	P:oxylipin biosynthetic process
OCV4_rep_c6945	POPTR_0010s25830.1|PACid:18241745	OCV3-91k	26511.6495629225	78.5651837987233	DESeq;R	25.9472722044	0.150912739010933	0.00397751007537248	4568.58800139423	647.573156298988	2013.82001459563	1539.68260126528	AT3G21150.1|PACid:19665045	Potri.010G251800.1|PACid:26979264	sp|O23379|COL11_ARATH	O23379	Putative zinc finger protein CONSTANS-LIKE 11	GO:0005634	C:nucleus	GO:0046872	F:metal ion binding	GO:0003700	F:sequence-specific DNA binding transcription factor activity	GO:0008270	F:zinc ion binding
OCV4_rep_c6974	ppa010211m|PACid:17656961	OCV3-91k	14.8469196730945	123.628097028622	DESeq;EdgeR	2.67557456862	0.0703319826098795	4.07044103747208e-05	17.6939891610931	54.7453315683074	54.1312627264563	92.3310474016455	AT3G07800.1|PACid:19661077	Potri.002G222300.1|PACid:27020675	sp|O81263|KITH_ORYSJ	O81263	Thymidine kinase	GO:0005524	F:ATP binding	GO:0046872	F:metal ion binding	GO:0004797	F:thymidine kinase activity	GO:0006260	P:DNA replication
OCV4_rep_c7014	Eucgr.I01037.1|PACid:23595535	OCV3-91k	633.4685727187	821.985286350607	DESeq;R	11.3350276349	0.135247544578178	0.00179286561123459	75.4943537539971	765.941440771004	367.270339511146	626.353862103055	AT1G33540.1|PACid:19655880	Potri.001G291300.1|PACid:27040835	sp|Q9C7Z9|SCP18_ARATH	Q9C7Z9	Serine carboxypeptidase-like 18	GO:0005576	C:extracellular region	GO:0004185	F:serine-type carboxypeptidase activity	GO:0006508	P:proteolysis
OCV4_rep_c7072	GSVIVT01010912001|PACid:17822931	OCV3-91k	415.713750846647	631.824511150093	DESeq;R	8.93885516303	0.139374544651242	0.00140092858599065	53.0819674832792	67.0753612008091	446.754218957588	770.257206251565	AT2G19070.1|PACid:19638999	Potri.006G165200.1|PACid:27006998	sp|O64470|SHT_ARATH	O64470	Spermidine hydroxycinnamoyl transferase	GO:0050734	F:hydroxycinnamoyltransferase activity	GO:0080074	F:spermidine:caffeoyl CoA N-acyltransferase activity	GO:0080073	F:spermidine:coumaroyl CoA N-acyltransferase activity	GO:0080075	F:spermidine:feruloyl CoA N-acyltransferase activity	GO:0080072	F:spermidine:sinapoyl CoA N-acyltransferase activity	GO:0010584	P:pollen exine formation	GO:0080088	P:spermidine hydroxycinnamate conjugate biosynthetic process
OCV4_rep_c7089	ppa013543m|PACid:17656915	OCV3-91k	183.112009301499	307.182790708522	DESeq;R	9.54711564272	0.185252127562929	0.00103324661462619	51.902368205873	1087.50861358665	80.8542911610359	2313.26705246825	AT1G72430.1|PACid:19651308	Potri.003G071000.1|PACid:26999796
OCV4_rep_c7651	ppa008499m|PACid:17647951	OCV3-91k	2058.77286133577	2.12338334591144	DESeq;EdgeR	2.03936610233	0.167790344003712	0.000301455110942244	918.907837099434	82.8577991304112	84.9655263048174	888.374402026643	AT5G45100.2|PACid:19671871	Potri.015G118000.1|PACid:27018436
OCV4_rep_c7725	Eucgr.K01888.1|PACid:23603392	OCV3-91k	28991.0851483292	96.9678394632891	DESeq;R	30.9345691143	0.190857890370553	0.00582961311270938	1590.09982594356	23.6736568944032	124.022260170742	0.831811237852662	AT3G11930.1|PACid:19664002	Potri.016G064000.2|PACid:27013104	sp|Q8LGG8|USPAL_ARATH	Q8LGG8	Universal stress protein A-like protein	GO:0005886	C:plasma membrane	GO:0006950	P:response to stress
OCV4_rep_c7781	ppa015515m|PACid:17653027	OCV3-91k	3008.97572041382	3.53897224318573	DESeq;EdgeR	3.26097437222	0.167085560624554	0.000418620679350059	47.1839710962482	6.41161540890087	21.2413815762044	28.2815820869905
OCV4_rep_c8094	GSVIVT01013307001|PACid:17824606	OCV3-91k	2261.68076353473	0.471862965758098	DESeq;EdgeR	0.422256225439	0.0418964413930054	2.27043028743911e-05	2064.29873546086	132.177917660418	42.4827631524087	2152.72748356269	AT3G14470.1|PACid:19659945	Potri.001G029300.1|PACid:27042681	sp|Q9LRR4|R13L1_ARATH	Q9LRR4	Putative disease resistance RPP13-like protein 1	GO:0043531	F:ADP binding	GO:0005524	F:ATP binding	GO:0006952	P:defense response
OCV4_rep_c8198	ppa007215m|PACid:17651568	OCV3-91k	74.2345983654726	551.843738454096	EdgeR;R	8.69595251273	0.0124865033986748	2.06117872134774e-05	54.2615667606854	647.079955113688	400.845426518695	565.63164173981	AT5G66230.1|PACid:19669218	Potri.005G114100.1|PACid:27028136
OCV4_rep_c8260	POPTR_0005s04360.1|PACid:18206357	OCV3-91k	1242.19227931558	0.235931482879049	DESeq;EdgeR	0.669229132383	0.10897017168993	5.85935952738496e-05	383.369765157017	139.575935439919	104.151290309131	0.831811237852662		Potri.005G042000.1|PACid:27031812
OCV4_rep_c8441	GSVIVT01016456001|PACid:17826880	OCV3-91k	34.6428125705539	147.457176799406	DESeq;EdgeR	2.1311525372	0.117279008550544	0.00013732039026636	35.3879783221862	112.449870248415	83.5951145902236	60.7222203632443	AT5G59190.1|PACid:19667115	Potri.010G196900.1|PACid:26980728	sp|Q39547|CUCM1_CUCME	Q39547	Cucumisin	GO:0005576	C:extracellular region	GO:0004252	F:serine-type endopeptidase activity	GO:0043086	P:negative regulation of catalytic activity	GO:0006508	P:proteolysis
OCV4_rep_c9584	GSVIVT01009079001|PACid:17821573	OCV3-91k	4488.71871449891	5.19049262333908	DESeq;EdgeR	3.33674131333	0.0960485830367113	0.000197778587055002	356.238981776674	0.986402370600133	43.1679690097056	65.7130877903603	AT4G09010.1|PACid:19647518	Potri.005G161900.2|PACid:27030867	sp|P82281|TL29_ARATH	P82281	Thylakoid lumenal 29 kDa protein, chloroplastic	GO:0009543	C:chloroplast thylakoid lumen	GO:0009535	C:chloroplast thylakoid membrane	GO:0005634	C:nucleus	GO:0020037	F:heme binding	GO:0004601	F:peroxidase activity	GO:0006979	P:response to oxidative stress
OCV4_rep_c9680	POPTR_0010s02500.1|PACid:18242154	OCV3-91k	1019.48848421916	0	DESeq;EdgeR	1.39163686528	0.0718084433569349	2.26074790361599e-05	0	0	0	0	AT3G16510.1|PACid:19661408	Potri.010G024200.1|PACid:26978572
OCV4_rep_c9747	ppa009820m|PACid:17654841	OCV3-91k	1083.8251361359	0.471862965758098	DESeq;EdgeR	1.39103495681	0.18312689976747	0.000165497716633176	246.536248977897	120.341089213216	109.632937167506	1.66362247570532	AT5G47200.1|PACid:19668906	Potri.003G081800.1|PACid:26997158	sp|Q05737|YPTM2_MAIZE	Q05737	GTP-binding protein YPTM2	GO:0005886	C:plasma membrane	GO:0005525	F:GTP binding	GO:0015031	P:protein transport	GO:0007264	P:small GTPase mediated signal transduction
OCV4_rep_c9755	ppa017460m|PACid:17664757	OCV3-91k	89.0815180385672	442.843393363975	EdgeR;R	9.30779576151	0.0246845033663285	5.01825777710142e-05	31.8491804899675	172.620414855023	171.986670181526	23.2907146598745	AT4G32890.1|PACid:19647670	Potri.001G188500.1|PACid:27040848	sp|O82632|GATA9_ARATH	O82632	GATA transcription factor 9	GO:0005634	C:nucleus	GO:0046872	F:metal ion binding	GO:0043565	F:sequence-specific DNA binding	GO:0003700	F:sequence-specific DNA binding transcription factor activity	GO:0008270	F:zinc ion binding	GO:0007623	P:circadian rhythm	GO:0045893	P:positive regulation of transcription, DNA-dependent	GO:0009416	P:response to light stimulus	GO:0006351	P:transcription, DNA-dependent
OCV4_rep_c9786	GSVIVT01021186001|PACid:17830348	OCV3-91k	14.8469196730945	138.255848967123	DESeq;EdgeR	2.73790214061	0.054961197670988	2.98339270355715e-05	28.3103826577489	269.287847173836	166.50502332315	444.187201013322	AT1G28600.1|PACid:19656161	Potri.T143600.1|PACid:26993257	sp|Q94F40|GDL9_ARATH	Q94F40	GDSL esterase/lipase At1g28600	GO:0005618	C:cell wall	GO:0005576	C:extracellular region	GO:0016788	F:hydrolase activity, acting on ester bonds	GO:0016042	P:lipid catabolic process
OCV4_rep_c9933	GSVIVT01017017001|PACid:17827332	OCV3-91k	1118.46794870645	0.235931482879049	DESeq;EdgeR	0.479029092968	0.0615218271930819	1.74843882221874e-05	519.02368205873	186.430048043425	87.0211438767082	1091.33634406269	AT1G12280.1|PACid:19653148	Potri.001G313300.1|PACid:27040144	sp|P60838|DRL1_ARATH	P60838	Probable disease resistance protein At1g12280	GO:0043531	F:ADP binding	GO:0005524	F:ATP binding	GO:0006952	P:defense response
Loc_109824_Tr_1/2_Conf_0.667_Len_1709	None	OCV3-101k	1732.14062852769	0.235931482879049	DESeq;EdgeR	1.41432345203	0.0487298888846568	1.98861306250447e-05	258.332241751959	13.8096331884019	20.5561757189074	0.831811237852662
Loc_114410_Tr_1/1_Conf_1.000_Len_783	None	OCV3-101k	2830.81268433669	3.06710927742764	DESeq;EdgeR	3.79725072556	0.170340911963323	0.00028333700924788	188.735884384993	4.93201185300067	3.42602928648457	4.15905618926331
Loc_116657_Tr_1/1_Conf_1.000_Len_567	None	OCV3-101k	118.775357384756	229.325401358436	DESeq;R	10.4660172908	0.197234121837443	0.000791978518520806	0	0.493201185300067	207.617374760965	0.831811237852662
Loc_121644_Tr_1/1_Conf_1.000_Len_904	None	OCV3-101k	1227.34535964248	0	DESeq;EdgeR	1.68735417128	0.0536505056533126	1.45898939799653e-05	159.245902449838	0	3.42602928648457	0
Loc_13021_Tr_8/10_Conf_0.311_Len_2626	None	OCV3-101k	772.039823000915	0	DESeq;EdgeR	0.415181058297	0.125139311252906	5.27873638842337e-05	238.279054036053	0.493201185300067	8.90767614485989	0
Loc_131555_Tr_2/3_Conf_0.429_Len_2615	None	OCV3-101k	821.529555244564	0.235931482879049	DESeq;EdgeR	0.459706834439	0.108271559844876	4.17958246156955e-05	94.3679421924964	4.93201185300067	28.0934401491735	0
Loc_132174_Tr_1/1_Conf_1.000_Len_450	None	OCV3-101k	1167.9576809501	0.235931482879049	DESeq;EdgeR	2.94711934098	0.0563298873745506	1.57692339542351e-05	375.112570215173	4.4388106677006	4.11123514378149	0
Loc_132508_Tr_1/1_Conf_1.000_Len_409	None	OCV3-101k	1227.34535964248	0.235931482879049	DESeq;EdgeR	3.04791327971	0.119503006675449	6.72429109420626e-05	2.35919855481241	0.986402370600133	5.48164685837532	0
Loc_132874_Tr_1/3_Conf_0.429_Len_373	None	OCV3-101k	965.049778751144	0	DESeq;EdgeR	2.61694041934	0.0917604420322745	3.3203994538476e-05	3.53879783221862	0	0	0
Loc_132880_Tr_5/5_Conf_0.667_Len_3319	None	OCV3-101k	1029.38643066789	0	DESeq;EdgeR	0.466476447527	0.0718084433569349	2.26074790361599e-05	257.152642474553	51.786124456507	133.615142172898	0
Loc_132884_Tr_1/1_Conf_1.000_Len_601	None	OCV3-101k	613.67267982124	0	DESeq;EdgeR	1.14535862525	0.183364368643636	0.000104966162160081	7.07759566443723	7.89121896480107	0.685205857296915	0
Loc_132889_Tr_4/4_Conf_0.533_Len_615	None	OCV3-101k	9610.90600171652	0.707794448637147	EdgeR;R	16.5312784543	0.00231547221963837	1.14388389846786e-06	1939.2612120558	2.9592071118004	75.3726443026606	0
Loc_132890_Tr_3/4_Conf_0.333_Len_273	None	OCV3-101k	3350.454872895	0.235931482879049	DESeq;EdgeR	4.26082452877	0.119244139628259	6.64582197389623e-05	572.10564954201	11.8368284472016	33.5750870075488	0
Loc_132947_Tr_3/4_Conf_0.455_Len_979	None	OCV3-101k	16450.3869977887	2.35931482879049	EdgeR;R	21.7317992541	0.000938505550854778	1.31652315756161e-06	7054.00367888911	0	10.2780878594537	0
Loc_132980_Tr_1/1_Conf_1.000_Len_1645	None	OCV3-101k	12233.8618106299	0.235931482879049	EdgeR;R	10.3764171144	7.05709947703773e-05	2.36574085047248e-08	2.35919855481241	0	0	0	AT1G44191.1|PACid:19655741	Potri.008G111600.2|PACid:27038020	sp|P17437|XP2_XENLA	P17437	Skin secretory protein xP2	GO:0005576	C:extracellular region
Loc_133016_Tr_1/1_Conf_1.000_Len_1661	None	OCV3-101k	1845.96701268809	0.235931482879049	DESeq;EdgeR	1.49333565272	0.0454869010279636	1.8316439900255e-05	0	0	0.685205857296915	0
Loc_133021_Tr_1/1_Conf_1.000_Len_422	None	OCV3-101k	3875.04603467767	0.235931482879049	DESeq;EdgeR	4.76567407275	0.0454869010279636	1.8316439900255e-05	569.746450987197	0	40.427145580518	0
Loc_133055_Tr_1/1_Conf_1.000_Len_1506	None	OCV3-101k	8739.88671422831	0.471862965758098	EdgeR;R	8.00224761933	0.00137500475550643	5.4188309426176e-07	3.53879783221862	0	0	0	AT1G44191.1|PACid:19655741	Potri.010G132900.1|PACid:26982422	sp|P09593|SANT_PLAFV	P09593	S-antigen protein	GO:0020003	C:symbiont-containing vacuole
Loc_133065_Tr_1/1_Conf_1.000_Len_613	None	OCV3-101k	4107.64777622282	0.235931482879049	EdgeR;R	8.13953277112	0.00811666309983068	1.77876039199523e-06	0	0	0	0
Loc_133119_Tr_1/2_Conf_0.833_Len_980	None	OCV3-101k	608.723706596876	0	DESeq;EdgeR	0.746466019087	0.187438196562843	0.000109789433062258	0	0	0	0
Loc_133153_Tr_1/2_Conf_0.750_Len_882	None	OCV3-101k	1756.88549464952	3.53897224318573	DESeq;EdgeR	2.12650124765	0.0689480783839285	3.09771934903692e-05	33.0287797673737	0.493201185300067	0	0
Loc_133187_Tr_1/1_Conf_1.000_Len_683	None	OCV3-101k	1217.44741319375	0	DESeq;EdgeR	2.15927652119	0.0523017335219114	1.4121098771731e-05	92.008743637684	12.3300296325017	27.4082342918766	0
Loc_133188_Tr_1/1_Conf_1.000_Len_1474	None	OCV3-101k	727.499063981632	0	DESeq;EdgeR	0.6751926951	0.128891411860964	5.66419214433096e-05	0	0	0	0
Loc_133230_Tr_2/3_Conf_0.286_Len_1335	None	OCV3-101k	618.621653045605	0	DESeq;EdgeR	0.576426323157	0.185252127562929	0.000107340962208952	0	0	0	0	AT4G01985.1|PACid:19644803
Loc_133230_Tr_3/3_Conf_0.571_Len_1033	None	OCV3-101k	979.896698424239	0	DESeq;EdgeR	1.16802008538	0.0852144974137364	2.91723956353797e-05	0	0	0	0	AT4G22485.1|PACid:19645095
Loc_133234_Tr_1/1_Conf_1.000_Len_1354	None	OCV3-101k	757.192903327821	0	DESeq;EdgeR	0.7695552214	0.11903389966931	4.8454124472096e-05	0	0	0	0
Loc_133266_Tr_2/6_Conf_0.545_Len_875	None	OCV3-101k	722.550090757267	0	DESeq;EdgeR	1.04886287141	0.130019235438795	5.76650775387451e-05	38.9267761544048	0	1.37041171459383	0
Loc_133300_Tr_1/1_Conf_1.000_Len_889	None	OCV3-101k	1167.9576809501	0	DESeq;EdgeR	1.68946535844	0.0551677063054914	1.50801106968673e-05	0	0	0	0			sp|P13276|APL3_MANSE	P13276	Apolipophorin-3	GO:0005576	C:extracellular region	GO:0008289	F:lipid binding	GO:0006869	P:lipid transport
Loc_133421_Tr_1/1_Conf_1.000_Len_1526	None	OCV3-101k	811.631608795834	0	DESeq;EdgeR	0.713685850711	0.113081958072872	4.45907091518818e-05	1.17959927740621	0	0	0
Loc_133631_Tr_1/1_Conf_1.000_Len_1247	None	OCV3-101k	816.580582020199	0	DESeq;EdgeR	0.882942172229	0.105805672371206	3.98539162368351e-05	0	0	0	0
Loc_133684_Tr_1/1_Conf_1.000_Len_1154	None	OCV3-101k	945.253885853685	0.235931482879049	DESeq;EdgeR	1.04171144923	0.166867117721365	0.00011259974159632	0	0	0	0
Loc_133698_Tr_1/2_Conf_0.750_Len_906	None	OCV3-101k	806.682635571469	0	DESeq;EdgeR	1.13220893472	0.11041869231863	4.31625163248345e-05	0	0	0	0
Loc_133707_Tr_1/2_Conf_0.750_Len_1101	None	OCV3-101k	861.121341039482	0	DESeq;EdgeR	1.02633191393	0.096694534149239	3.57761142857925e-05	234.740256203835	0	0	0
Loc_133738_Tr_1/1_Conf_1.000_Len_417	None	OCV3-101k	1306.52893123232	0	DESeq;EdgeR	3.50594936033	0.0446533798478174	1.15801885284212e-05	0	0	0	0
Loc_133755_Tr_1/1_Conf_1.000_Len_2024	None	OCV3-101k	1469.84504763636	0.235931482879049	DESeq;EdgeR	1.04823555562	0.0677915887793311	3.01649794333476e-05	1.17959927740621	0	0	0
Loc_133756_Tr_1/1_Conf_1.000_Len_1243	None	OCV3-101k	915.560046507496	0	DESeq;EdgeR	0.990762888034	0.0857009986674833	2.9586305902624e-05	0	0	0	0
Loc_133810_Tr_1/1_Conf_1.000_Len_1475	None	OCV3-101k	732.448037205997	0	DESeq;EdgeR	0.682500053087	0.126734499173552	5.37167188821954e-05	0	0	0	0
Loc_134092_Tr_1/1_Conf_1.000_Len_786	None	OCV3-101k	692.856251411078	0	DESeq;EdgeR	1.08230317527	0.143342740995747	6.68320450940987e-05	0	0	0	0
Loc_134157_Tr_1/1_Conf_1.000_Len_847	None	OCV3-101k	895.764153610036	0.235931482879049	DESeq;EdgeR	1.33182510472	0.173561756533852	0.000122748294678681	0	0	0	0
Loc_134163_Tr_1/1_Conf_1.000_Len_3309	None	OCV3-101k	1509.43683343128	0.235931482879049	DESeq;EdgeR	0.683926325791	0.0677915887793311	3.01649794333476e-05	0	0	0	0			sp|Q54KX0|GTAN_DICDI	Q54KX0	GATA zinc finger domain-containing protein 14	GO:0046872	F:metal ion binding	GO:0043565	F:sequence-specific DNA binding	GO:0003700	F:sequence-specific DNA binding transcription factor activity	GO:0008270	F:zinc ion binding
Loc_134210_Tr_1/2_Conf_0.667_Len_486	None	OCV3-101k	796.78468912274	0	DESeq;EdgeR	1.85935262937	0.11585261478551	4.6083945371721e-05	0	0	0	0
Loc_134290_Tr_1/1_Conf_1.000_Len_2972	None	OCV3-101k	1108.57000225772	0	DESeq;EdgeR	0.566821109373	0.0615218271930819	1.74843882221874e-05	1.17959927740621	0	0	0
Loc_134298_Tr_1/1_Conf_1.000_Len_565	None	OCV3-101k	767.09084977655	0	DESeq;EdgeR	1.3368308664	0.158668684131458	8.13164288709416e-05	1.17959927740621	0	0	0
Loc_134330_Tr_1/1_Conf_1.000_Len_1249	None	OCV3-101k	1286.73303833486	0.707794448637147	DESeq;EdgeR	1.37633327408	0.187266289396922	0.000208689786107839	0	0	0	0
Loc_134413_Tr_1/2_Conf_0.667_Len_342	None	OCV3-101k	880.917233936942	0	DESeq;EdgeR	2.11565419498	0.146969460484939	7.07810657431405e-05	167.503097391681	19.2348462267026	47.2792041534871	0
Loc_134426_Tr_1/1_Conf_1.000_Len_336	None	OCV3-101k	1158.05973450137	0	DESeq;EdgeR	3.72902443785	0.0566966828753897	1.59481857694215e-05	0	0	0	0
Loc_134477_Tr_1/1_Conf_1.000_Len_345	None	OCV3-101k	682.958304962348	0.235931482879049	DESeq;EdgeR	1.79950544677	0.185252127562929	0.000107340962208952	0	0	0	0
Loc_134511_Tr_1/1_Conf_1.000_Len_1692	None	OCV3-101k	400.866831173552	751.441772969771	DESeq;R	13.5385471734	0.0735964073879231	0.000696921480883114	181.658288720556	177.059225522724	10.2780878594537	0
Loc_134843_Tr_2/2_Conf_0.667_Len_1495	None	OCV3-101k	732.448037205997	0	DESeq;EdgeR	0.655948862498	0.131746823931202	5.8713533493995e-05	180.478689443149	0.493201185300067	0	0
Loc_134941_Tr_1/1_Conf_1.000_Len_1760	None	OCV3-101k	1009.59053777043	0.235931482879049	DESeq;EdgeR	0.81426262937	0.136566342308874	8.27517099282692e-05	0	0	2.05561757189074	0
Loc_135037_Tr_1/1_Conf_1.000_Len_1604	None	OCV3-101k	588.927813699416	0	DESeq;EdgeR	0.493117778273	0.185252127562929	0.000107340962208952	0	0	0	0
Loc_135063_Tr_1/2_Conf_0.667_Len_1894	None	OCV3-101k	633.4685727187	0	DESeq;EdgeR	0.468750191563	0.163689799188152	8.47156285588266e-05	0	0	0	0
Loc_135123_Tr_1/1_Conf_1.000_Len_889	None	OCV3-101k	663.162412064889	0	DESeq;EdgeR	0.909896847263	0.158668684131458	8.13164288709416e-05	0	0	0	0
Loc_135277_Tr_1/1_Conf_1.000_Len_853	None	OCV3-101k	1390.66147604652	0	DESeq;EdgeR	2.02503128724	0.040389330398312	1.00914450178899e-05	0	0	0	0
Loc_135279_Tr_1/1_Conf_1.000_Len_1631	None	OCV3-101k	2083.5177274576	0.943725931516196	DESeq;EdgeR	1.79222513704	0.0501927605335195	2.80490202774419e-05	1.17959927740621	0.493201185300067	0.685205857296915	0.831811237852662
Loc_135400_Tr_1/1_Conf_1.000_Len_186	None	OCV3-101k	1885.558798483	0	DESeq;EdgeR	7.21851225526	0.0385673806125724	9.62293209996136e-06	64.8779602573413	0	0	0
Loc_135425_Tr_1/3_Conf_0.600_Len_359	None	OCV3-101k	712.652144308537	0	DESeq;EdgeR	1.89571309009	0.165515491529744	8.64879220433209e-05	0	0	0	0
Loc_135479_Tr_1/1_Conf_1.000_Len_256	None	OCV3-101k	1360.96763670033	0.235931482879049	DESeq;EdgeR	5.54252163278	0.0780505705471138	3.72327749430699e-05	0	0.493201185300067	0	0
Loc_135586_Tr_1/2_Conf_0.667_Len_927	None	OCV3-101k	1261.98817221303	0	DESeq;EdgeR	1.73988629175	0.0477731543745368	1.25673461688129e-05	1.17959927740621	0	0	0
Loc_135756_Tr_1/1_Conf_1.000_Len_450	None	OCV3-101k	618.621653045605	0	DESeq;EdgeR	1.53472491749	0.170340911963323	9.21171563196934e-05	0	0	0	0
Loc_135906_Tr_1/1_Conf_1.000_Len_1480	None	OCV3-101k	554.285001128862	0	DESeq;EdgeR	0.508557095444	0.194590607552085	0.00012038046786683	0	0	0	0
Loc_135934_Tr_1/1_Conf_1.000_Len_719	None	OCV3-101k	1073.92718968717	0	DESeq;EdgeR	1.80904912816	0.0681465213469816	2.04414286428243e-05	104.984335689152	44.388106677006	18.5005581470167	0
Loc_135946_Tr_1/1_Conf_1.000_Len_697	None	OCV3-101k	574.080894026322	0	DESeq;EdgeR	0.986797424814	0.189692686712503	0.000114919184962485	0	0	0	0
Loc_136168_Tr_1/1_Conf_1.000_Len_625	None	OCV3-101k	712.652144308537	0	DESeq;EdgeR	1.37211898525	0.133800096369235	5.97880857175307e-05	3.53879783221862	0	0	0
Loc_136237_Tr_1/1_Conf_1.000_Len_511	None	OCV3-101k	712.652144308537	0.471862965758098	DESeq;EdgeR	1.6032547625	0.136338840438721	6.20188185755226e-05	0	0	1.37041171459383	0
Loc_136249_Tr_1/1_Conf_1.000_Len_1702	None	OCV3-101k	920.509019731861	0	DESeq;EdgeR	0.766632777491	0.0845566836773102	2.87663210858895e-05	1.17959927740621	0	0.685205857296915	0
Loc_136288_Tr_1/2_Conf_0.833_Len_2217	None	OCV3-101k	1440.15120829017	0.235931482879049	DESeq;EdgeR	0.927883505955	0.0369443596690486	9.18351384728283e-06	7.07759566443723	1.4796035559002	2.05561757189074	0	AT3G28770.1|PACid:19660184	Potri.013G055800.1|PACid:26993515	sp|Q99PL5|RRBP1_MOUSE	Q99PL5
Loc_136479_Tr_1/1_Conf_1.000_Len_1415	None	OCV3-101k	781.937769449645	0	DESeq;EdgeR	0.705575620293	0.127655482371348	5.56432980046053e-05	0	0	0	0
Loc_136560_Tr_1/1_Conf_1.000_Len_480	None	OCV3-101k	791.835715898375	0	DESeq;EdgeR	1.60371143291	0.146969460484939	7.07810657431405e-05	67.2371588121537	0	0	0
Loc_136661_Tr_1/1_Conf_1.000_Len_976	None	OCV3-101k	643.366519167429	0	DESeq;EdgeR	0.85706488703	0.155539694471966	7.81000772904895e-05	0	0	0	0
Loc_136734_Tr_1/1_Conf_1.000_Len_732	None	OCV3-101k	989.794644872968	0	DESeq;EdgeR	1.64537619992	0.0774461097753636	2.54351433868968e-05	0	0	0	0
Loc_136846_Tr_1/1_Conf_1.000_Len_1732	None	OCV3-101k	974.947725199874	0.235931482879049	DESeq;EdgeR	0.734329761066	0.166867117721365	0.00011259974159632	2.35919855481241	0	0	0
Loc_137032_Tr_2/2_Conf_0.800_Len_510	None	OCV3-101k	712.652144308537	0.707794448637147	DESeq;EdgeR	1.44371214673	0.16145522145466	8.29923651625934e-05	24.7715848255303	11.3436272619015	2.74082342918766	0
Loc_137077_Tr_1/1_Conf_1.000_Len_1270	None	OCV3-101k	569.131920801957	0	DESeq;EdgeR	0.612969261388	0.180825508836386	0.000102662251664908	0	0	0	0
Loc_137159_Tr_1/1_Conf_1.000_Len_708	None	OCV3-101k	836.376474917658	0	DESeq;EdgeR	1.43753513679	0.104423227388159	3.92339113171581e-05	0	0	0	0
Loc_137490_Tr_1/1_Conf_1.000_Len_2871	None	OCV3-101k	673.060358513619	0	DESeq;EdgeR	0.351202893755	0.144803642097418	6.81143176400329e-05	175.760292333525	0	0	0
Loc_138112_Tr_1/1_Conf_1.000_Len_997	None	OCV3-101k	1306.52893123232	0	DESeq;EdgeR	1.69393695514	0.044456228916415	1.14642939274562e-05	0	0	0	0
Loc_138414_Tr_1/1_Conf_1.000_Len_1715	None	OCV3-101k	687.907278186713	0	DESeq;EdgeR	0.568869933075	0.138033268024783	6.31767502143486e-05	0	0	0	0
Loc_138484_Tr_1/1_Conf_1.000_Len_620	None	OCV3-101k	539.438081455768	0	DESeq;EdgeR	1.05943780911	0.197234121837443	0.000123243942364138	0	0	0	0
Loc_138958_Tr_1/1_Conf_1.000_Len_336	None	OCV3-101k	574.080894026322	0	DESeq;EdgeR	1.80710793773	0.189692686712503	0.000114919184962485	0	0	0	0
Loc_139151_Tr_3/4_Conf_0.667_Len_1064	None	OCV3-101k	44.5407590192836	206.204116036289	DESeq;EdgeR	4.66873523903	0.0616571194555328	5.55073788831012e-05	0	0	35.6307045794396	0
Loc_139151_Tr_4/4_Conf_0.667_Len_789	None	OCV3-101k	24.7448661218242	129.998247066356	DESeq;EdgeR	3.40056188924	0.07502168447018	3.5746002488658e-05	0	0.986402370600133	24.6674108626889	0
Loc_139165_Tr_1/1_Conf_1.000_Len_1155	None	OCV3-101k	623.57062626997	0	DESeq;EdgeR	0.731453344006	0.158668684131458	8.13164288709416e-05	0	0	0	0
Loc_140333_Tr_1/1_Conf_1.000_Len_1113	None	OCV3-101k	742.345983654726	0	DESeq;EdgeR	0.881767585265	0.123299572636477	5.18797407087825e-05	0	0.493201185300067	0	0
Loc_140593_Tr_1/1_Conf_1.000_Len_501	None	OCV3-101k	682.958304962348	0.471862965758098	DESeq;EdgeR	1.43976044816	0.165515491529744	8.64879220433209e-05	36.5675775995924	0.493201185300067	0.685205857296915	0
Loc_140863_Tr_1/1_Conf_1.000_Len_222	None	OCV3-101k	1346.12071702724	0	DESeq;EdgeR	2.45992288206	0.197234121837443	0.000123243942364138	392.806559376266	11.3436272619015	23.982205005392	0
Loc_140871_Tr_1/1_Conf_1.000_Len_333	None	OCV3-101k	925.457992956225	0	DESeq;EdgeR	1.90252811885	0.178789689788455	0.000100426575452693	201.711476436461	46.3609114182063	43.8531748670025	5.82267866496864
Loc_141538_Tr_1/1_Conf_1.000_Len_1510	None	OCV3-101k	752.243930103456	0	DESeq;EdgeR	0.683833406988	0.123299572636477	5.18797407087825e-05	0	0	0	0
Loc_141658_Tr_1/1_Conf_1.000_Len_1346	None	OCV3-101k	712.652144308537	0	DESeq;EdgeR	0.721088951141	0.131746823931202	5.8713533493995e-05	0	0	0	0
Loc_141795_Tr_1/1_Conf_1.000_Len_976	None	OCV3-101k	1450.0491547389	0.471862965758098	DESeq;EdgeR	1.94302457113	0.06984160981012	3.1535268595436e-05	0	0	0	0
Loc_142058_Tr_1/1_Conf_1.000_Len_824	None	OCV3-101k	767.09084977655	0	DESeq;EdgeR	1.17292490522	0.11903389966931	4.8454124472096e-05	0	0	0	0
Loc_152749_Tr_1/1_Conf_1.000_Len_862	None	OCV3-101k	14.8469196730945	131.41383596363	DESeq;EdgeR	4.01189099979	0.0446533798478174	1.85542347935578e-05	0	0	0	0
Loc_156279_Tr_1/1_Conf_1.000_Len_383	None	OCV3-101k	54.4387054680133	159.489682426237	DESeq;EdgeR;R	10.0254431574	0.156104749779011	0.00034710880786286	0	0	0	0
Loc_159705_Tr_3/3_Conf_0.600_Len_1662	None	OCV3-101k	34.6428125705539	114.19083771346	DESeq;EdgeR	2.04854543889	0.186281259725017	0.000263012525134594	1.17959927740621	0	9.59288200215681	0
Loc_162645_Tr_2/3_Conf_0.500_Len_653	None	OCV3-101k	9.89794644872968	66.5326781718918	DESeq;EdgeR	2.62297940667	0.172438904658881	0.000113471549525722	0	0	92.5027907350835	0
Loc_164792_Tr_1/1_Conf_1.000_Len_639	None	OCV3-101k	4.94897322436484	88.4743060796434	DESeq;EdgeR	3.48912392076	0.0676447834631767	2.26936394498172e-05	0	0	0	0
Loc_165936_Tr_1/1_Conf_1.000_Len_636	None	OCV3-101k	4.94897322436484	74.3184171069004	DESeq;EdgeR	2.93705736653	0.0940403775567235	3.68810334941521e-05	1.17959927740621	0	0	0
Loc_167541_Tr_1/1_Conf_1.000_Len_836	None	OCV3-101k	14.8469196730945	276.747629417124	EdgeR;R	8.81389766222	0.0122048691847593	4.36234020912281e-06	1.17959927740621	0	0.685205857296915	0
Loc_168295_Tr_1/1_Conf_1.000_Len_701	None	OCV3-101k	0	38.9286946750431	DESeq;EdgeR	1.4452829752	0.148972949742257	5.37167188821954e-05	0	0	0	0
Loc_168307_Tr_1/1_Conf_1.000_Len_792	None	OCV3-101k	0	282.645916489101	EdgeR;R	9.43122095113	0.00226394711476028	2.3597480684811e-07	2.35919855481241	0	0	0
Loc_168378_Tr_1/1_Conf_1.000_Len_895	None	OCV3-101k	0	46.7144336100517	DESeq;EdgeR	1.39904358369	0.113869548263536	3.36978076636764e-05	0	0	0	0
Loc_168463_Tr_1/1_Conf_1.000_Len_980	None	OCV3-101k	0	47.6581595415679	DESeq;EdgeR	1.31988872178	0.110434808752551	3.22454937525017e-05	1.17959927740621	0	2.74082342918766	0
Loc_168466_Tr_1/1_Conf_1.000_Len_385	None	OCV3-101k	0	51.1971317847536	DESeq;EdgeR	2.32441439608	0.155539694471966	5.76650775387451e-05	0	0	1.37041171459383	0
Loc_168640_Tr_1/1_Conf_1.000_Len_914	None	OCV3-101k	4.94897322436484	74.5543485897795	DESeq;EdgeR	2.1863309996	0.0921116489374529	3.58525428257833e-05	1.17959927740621	0	0.685205857296915	0
Loc_168674_Tr_1/1_Conf_1.000_Len_523	None	OCV3-101k	0	71.2513078294728	DESeq;EdgeR	3.38471100442	0.0503569738488733	1.03875392947398e-05	0	0	0	0
Loc_168921_Tr_1/2_Conf_0.750_Len_1154	None	OCV3-101k	0	33.738202051704	DESeq;EdgeR	0.784436351483	0.196453719533129	8.83110232668311e-05	0	0.493201185300067	2.05561757189074	0
Loc_169065_Tr_1/1_Conf_1.000_Len_1082	None	OCV3-101k	4.94897322436484	33.502270568825	DESeq;EdgeR	0.823247961363	0.197953776688805	9.01867884169336e-05	0	0	29.4638518637673	0
Loc_169348_Tr_1/1_Conf_1.000_Len_484	None	OCV3-101k	0	92.9570042543453	DESeq;EdgeR	3.765861481	0.0457824277239779	9.18351384728283e-06	1.17959927740621	0	0	0
Loc_19074_Tr_7/8_Conf_0.457_Len_1584	None	OCV3-101k	94.030491262932	280.522533143189	DESeq;EdgeR	5.02376714399	0.0954895886590006	0.000267173899385626	97.906740024715	12.3300296325017	10.9632937167506	69.040332741771
Loc_23372_Tr_2/2_Conf_0.833_Len_1682	None	OCV3-101k	841.325448142023	0.235931482879049	DESeq;EdgeR	0.673259683475	0.109284452941406	4.24716950008134e-05	153.347906062807	107.024657210114	73.3170267307699	62.3858428389497
Loc_2733_Tr_46/51_Conf_0.013_Len_626	None	OCV3-101k	583.978840475051	0.235931482879049	DESeq;EdgeR	1.04924882448	0.197234121837443	0.000123243942364138	0	0	0	0
Loc_27744_Tr_1/1_Conf_1.000_Len_284	None	OCV3-101k	1742.03857497642	0.235931482879049	DESeq;EdgeR	3.15571424176	0.186281259725017	0.000138314925519179	93.1883429150902	7.398017779501	10.2780878594537	63.2176540768023
Loc_41754_Tr_1/2_Conf_0.750_Len_1014	None	OCV3-101k	19345.5363340422	13.2121630412267	EdgeR;R	25.2439299667	0.01544361947234	9.55069820644934e-05	46.004371818842	20.2212485973027	8.22247028756298	20.7952809463166
Loc_42539_Tr_2/2_Conf_0.400_Len_1105	None	OCV3-101k	653.264465616159	0	DESeq;EdgeR	0.77393684184	0.153348364866381	7.50543094820821e-05	191.095082939805	4.4388106677006	4.11123514378149	0
Loc_46197_Tr_1/1_Conf_1.000_Len_1070	None	OCV3-101k	0	36.0975168804945	DESeq;EdgeR	0.92067701154	0.172438904658881	6.94302820457523e-05	1.17959927740621	10.8504260766015	7.53726443026606	54.8995416982757
Loc_57288_Tr_1/2_Conf_0.667_Len_505	None	OCV3-101k	4439.22898225526	6.37015003773432	DESeq;EdgeR	6.23901722365	0.0811541510010717	0.000103921742519039	1443.8295155452	5.9184142236008	3.42602928648457	0
Loc_57681_Tr_1/3_Conf_0.571_Len_593	None	OCV3-101k	9.89794644872968	81.3963615932719	DESeq;EdgeR	2.85350109624	0.170852578595156	0.000112302071486049	23.5919855481241	155.851574554821	10.2780878594537	260.356917447883
Loc_67297_Tr_2/3_Conf_0.400_Len_1040	None	OCV3-101k	742.345983654726	0	DESeq;EdgeR	0.938198590734	0.123299572636477	5.18797407087825e-05	15.3347906062807	17.2620414855023	1.37041171459383	4.15905618926331
Loc_83727_Tr_1/1_Conf_1.000_Len_793	None	OCV3-101k	0	43.175461366866	DESeq;EdgeR	1.2900102366	0.152310651338547	5.56432980046053e-05	0	5.9184142236008	0	0.831811237852662
Loc_94426_Tr_2/2_Conf_0.667_Len_508	None	OCV3-101k	920.509019731861	0	DESeq;EdgeR	2.03783354719	0.0912042245535995	3.27199712944749e-05	218.225866320148	1.4796035559002	5.48164685837532	31.6088270384012
Loc_95150_Tr_3/3_Conf_0.667_Len_715	None	OCV3-101k	0	37.2771742948897	DESeq;EdgeR	1.36907556202	0.158621595279608	5.97880857175307e-05	0	0	105.521702023725	0.831811237852662
Loc_9787_Tr_3/3_Conf_0.750_Len_1251	None	OCV3-101k	2885.2513898047	2.59524631166954	DESeq;EdgeR	3.09622876288	0.145370519202758	0.000277112805566984	1620.76940715613	143.028343737019	57.5572920129408	799.370599576408
OCV3_prime_c10307	None	OCV3-101k	2390.35406736822	1.88745186303239	DESeq;EdgeR	5.60347668079	0.167289956133093	0.000328890832541847	454.145721801389	313.675953850842	147.319259318837	111.462705872257
OCV3_prime_c11944	None	OCV3-101k	633.4685727187	0.235931482879049	DESeq;EdgeR	1.14700929076	0.180825508836386	0.000102662251664908	103.804736411746	17.2620414855023	23.2969991480951	0
OCV3_prime_c17188	None	OCV3-101k	10486.8742624291	24.5368742194211	DESeq;R	13.5681786871	0.190902223771993	0.00233523806104408	2266.01021189732	246.600592650033	361.103486795474	153.05326776489
OCV3_prime_c56596	None	OCV3-101k	2697.19040727884	0.471862965758098	DESeq;EdgeR	4.09453695838	0.0619650277498664	3.59919422729362e-05	254.79344391974	102.092645357114	235.710814910139	105.640027207288
OCV3_prime_c7057	None	OCV3-101k	608.723706596876	0	DESeq;EdgeR	1.89655826635	0.176094039475602	9.82565975907079e-05	25.9511841029365	3.94560948240053	229.543962194466	0
OCV3_prime_rep_c25549	None	OCV3-101k	84.1325448142023	291.847244321384	DESeq;EdgeR;R	8.52508262724	0.0671504077313594	0.000159240061523426	0	0	1260.09357156903	2.49543371355799
OCV3_prime_rep_c39469	None	OCV3-101k	150617.05111032	589.592775714743	DESeq;R	211.457558674	0.118415443420541	0.00940362232750076	23757.129446961	250.053000947134	399.475014804101	3.32724495141065	AT3G50970.1|PACid:19663799		sp|P12950|DHN1_MAIZE	P12950	Dehydrin DHN1	GO:0006950	P:response to stress	GO:0009415	P:response to water stimulus
OCV3_prime_rep_c45583	None	OCV3-101k	1737.08960175206	1.17965741439524	DESeq;EdgeR	3.97373122311	0.0706897349696374	3.23983206371047e-05	81.3923501410282	112.943071433715	78.1134677318483	246.216126404388
OCV3_prime_rep_c53917	None	OCV3-101k	12258.6066767517	26.4243260824535	DESeq;R	16.0372287675	0.150477244840266	0.00165265148616279	1606.61421582725	501.585605450168	1055.90222609455	1919.82033696394
OCV3_prime_rep_c63860	None	OCV3-101k	1370.86558314906	0	DESeq;EdgeR	2.08496873036	0.0528132842989761	1.4275057545954e-05	322.030602731894	0	0	0
OCV4_c18781	None	OCV3-101k	1187.75357384756	0	DESeq;EdgeR	1.82351262056	0.0764953766963627	2.50979861309729e-05	0	0	0	0
OCV4_c19467	None	OCV3-101k	24.7448661218242	119.617261819678	DESeq;EdgeR	2.37808999281	0.120521977307853	0.00011364155050511	0	0	177.468317039901	15.8044135192006
OCV4_c19662	None	OCV3-101k	945.253885853685	0	DESeq;EdgeR	0.729872225842	0.0845566836773102	2.87663210858895e-05	1.17959927740621	0	0	0
OCV4_c22626	None	OCV3-101k	18004.3645902393	0.235931482879049	EdgeR;R	36.158758775	7.05709947703773e-05	4.48320308034055e-08	907.111844325372	0	6.16685271567223	0
OCV4_c22750	None	OCV3-101k	19.7958928974594	610.590677690979	EdgeR;R	8.21881712697	0.00170052814976121	8.63089991980051e-07	1.17959927740621	0	182.264758040979	0
OCV4_c23904	None	OCV3-101k	14.8469196730945	103.573920983902	DESeq;EdgeR	5.28550647029	0.1095311598034	7.20154825098278e-05	0	0	114.429378168585	0
OCV4_c24430	None	OCV3-101k	287.040447013161	2787.76640169884	EdgeR;R	105.422805455	0.00066841848879053	7.31493740159224e-06	10.6163934966558	0	1.37041171459383	0
OCV4_c24489	None	OCV3-101k	41002.2431638627	41.5239409867126	EdgeR;R	25.878439675	0.0145183313207375	0.000237991527003185	289.00182296452	8.8776213354012	121.281436741554	38.2633169412225
OCV4_c29148	None	OCV3-101k	103.928437711662	251.738892231945	DESeq;EdgeR;R	9.55667743756	0.126346796182845	0.000393259611953725	1.17959927740621	1560.48855028941	6.85205857296915	1036.43680236442
OCV4_c31080	None	OCV3-101k	9.89794644872968	122.448439614226	DESeq;EdgeR	3.82778966748	0.101491916699194	5.31588204426107e-05	70.7759566443723	70.0345683126095	80.169085303739	24.1225258977272
OCV4_c35763	None	OCV3-101k	9.89794644872968	72.195033760989	DESeq;EdgeR	2.41952449745	0.146087083128543	8.85427712123448e-05	0	0	103.466084451834	0
OCV4_c38986	None	OCV3-101k	539.438081455768	0	DESeq;EdgeR	0.850891764376	0.197234121837443	0.000123243942364138	1.17959927740621	0	0	0
OCV4_c39830	None	OCV3-101k	821.529555244564	0	DESeq;EdgeR	1.08232873103	0.104423227388159	3.92339113171581e-05	0	0	0	0
OCV4_c39835	None	OCV3-101k	1356.01866347597	0.235931482879049	DESeq;EdgeR	1.00957546882	0.081348599463037	3.9061686977254e-05	0	0	0	0
OCV4_c40023	None	OCV3-101k	668.111385289254	0	DESeq;EdgeR	0.893358300914	0.149144390610771	7.21678421095813e-05	0	0	0	0
OCV4_c45995	None	OCV3-101k	64.336651916743	238.762660673598	DESeq;EdgeR	5.46250671688	0.0689480783839285	0.000128022014891471	175.760292333525	1032.27008083304	706.447238873119	183.830283565438
OCV4_c5112	None	OCV3-101k	910.611073283131	0.235931482879049	DESeq;EdgeR	0.978383641628	0.166867117721365	0.00011259974159632	0	0	0	0
OCV4_rep_c10304	None	OCV3-101k	2533.8742908748	3.53897224318573	DESeq;EdgeR	3.83006280968	0.189375139479239	0.000400629949904867	292.540620796739	6.90481659420093	2.05561757189074	4.15905618926331
OCV4_rep_c11558	None	OCV3-101k	4201.67826748575	3.77490372606478	DESeq;EdgeR	5.63114522325	0.0782467223053789	0.000166817581424068	2546.75483992	1458.8891061176	219.265874335013	502.413987663008
OCV4_rep_c1170	None	OCV3-101k	9.89794644872968	79.5089097302395	DESeq;EdgeR	1.08913338401	0.1252772244458	7.05108424669693e-05	2.35919855481241	28.6056687474039	17.8153522897198	86.5083687366769
OCV4_rep_c12670	None	OCV3-101k	2217.14000451545	1.65152038015334	DESeq;EdgeR	2.66284962668	0.174825872435738	0.000222321801092335	410.500548537359	65.5957576449089	81.5394970183328	201.298319560344	AT2G05642.1|PACid:19638854
OCV4_rep_c12854	None	OCV3-101k	1237.24330609121	0	DESeq;EdgeR	1.72950702184	0.119503006675449	4.92809866644525e-05	238.279054036053	126.259503436817	94.5584083069742	272.002274777821
OCV4_rep_c14129	None	OCV3-101k	27912.2089854177	2.35931482879049	EdgeR;R	17.626334072	2.09349830864623e-05	4.23828400891686e-08	6314.39493195542	0.493201185300067	37.0011162940334	5.82267866496864
OCV4_rep_c14477	None	OCV3-101k	717.601117532902	0	DESeq;EdgeR	0.660688116905	0.163689799188152	8.47156285588266e-05	204.070674991274	19.7280474120027	19.1857640043136	2.49543371355799
OCV4_rep_c14633	None	OCV3-101k	1088.77410936027	1313.66649667054	DESeq;R	28.8944801453	0.116871738732816	0.00230949467656604	4143.932261528	1198.47888027916	653.686387861257	1353.35688398628
OCV4_rep_c14902	None	OCV3-101k	846.274421366388	0.471862965758098	DESeq;EdgeR	1.09898032631	0.104423227388159	3.92339113171581e-05	0	9.37082252070127	8.22247028756298	0.831811237852662	AT5G45350.2|PACid:19671363		sp|Q62563|SRY_MUSSP	Q62563	Sex-determining region Y protein	GO:0005634	C:nucleus	GO:0003677	F:DNA binding	GO:0030154	P:cell differentiation	GO:0006355	P:regulation of transcription, DNA-dependent	GO:0007548	P:sex differentiation	GO:0006351	P:transcription, DNA-dependent
OCV4_rep_c15170	None	OCV3-101k	39.5917857949187	85.1712653193367	DESeq;EdgeR	1.87295687011	0.128887146359963	7.36881074649489e-05	60.1595631477165	166.702000631423	670.131328436383	10.8135460920846
OCV4_rep_c16511	None	OCV3-101k	9.89794644872968	90.3617579426758	DESeq;EdgeR	2.52116416569	0.0783478958599814	2.862535521989e-05	0	0	235.025609052842	0
OCV4_rep_c16974	None	OCV3-101k	1113.51897548209	0.471862965758098	DESeq;EdgeR	0.511583871388	0.122716922621518	6.96739524658701e-05	11.7959927740621	2.9592071118004	0.685205857296915	29.1133933248432
OCV4_rep_c17233	None	OCV3-101k	1064.02924323844	0	DESeq;EdgeR	1.253380163	0.07502168447018	2.4441682780865e-05	268.948635248615	87.7898109834119	30.8342635783612	0
OCV4_rep_c18671	None	OCV3-101k	6111.98193209058	0.235931482879049	EdgeR;R	11.6617153108	0.00255680703791132	6.07884575462832e-07	1198.4728658447	12.3300296325017	66.4649681578007	0
OCV4_rep_c19122	None	OCV3-101k	1746.98754820079	0	DESeq;EdgeR	2.46817981455	0.0615218271930819	1.74843882221874e-05	405.782151427735	100.613041801214	39.7419397232211	8.31811237852662
OCV4_rep_c19210	None	OCV3-101k	786.88674267401	0	DESeq;EdgeR	1.23312983689	0.122328361673924	5.09932106214828e-05	73.1351551991847	33.0444794151045	54.8164685837532	54.8995416982757
OCV4_rep_c19723	None	OCV3-101k	915.560046507496	0	DESeq;EdgeR	1.23929964829	0.0857009986674833	2.9586305902624e-05	125.037523405058	5.9184142236008	6.85205857296915	0
OCV4_rep_c20845	None	OCV3-101k	569.131920801957	0	DESeq;EdgeR	0.479170144602	0.191868469781005	0.000117606724367594	171.0418952239	12.3300296325017	35.6307045794396	0
OCV4_rep_c22653	None	OCV3-101k	0	41.7598724695917	DESeq;EdgeR	1.54503420218	0.138392420486978	4.6856129442963e-05	0	0	26.0378225772828	0
OCV4_rep_c23065	None	OCV3-101k	1435.2022350658	0	DESeq;EdgeR	0.836627418135	0.0485653417855248	1.29670452572316e-05	270.128234526021	40.4424971946055	51.3904392972686	0
OCV4_rep_c24917	None	OCV3-101k	1479.74299408509	0	DESeq;EdgeR	3.21140292543	0.0376860269949099	9.35593854442723e-06	431.733335530671	207.144497826028	158.967758892884	4.15905618926331
OCV4_rep_c25355	None	OCV3-101k	1697.49781595714	0.235931482879049	DESeq;EdgeR	2.82506518167	0.0612858689253138	2.60688216358744e-05	654.677598960444	99.1334382453134	187.746404899355	409.25112902351
OCV4_rep_c25965	None	OCV3-101k	668.111385289254	0	DESeq;EdgeR	0.820949795948	0.149144390610771	7.21678421095813e-05	109.702732798777	34.0308817857046	26.0378225772828	0
OCV4_rep_c27185	None	OCV3-101k	282.091473788796	505.129304844044	DESeq;R	12.119249695	0.11932310933883	0.000856202259913332	1907.41203156583	127.245905807417	232.284785623654	2932.13461343063
OCV4_rep_c27534	None	OCV3-101k	0	45.0629132298983	DESeq;EdgeR	1.13983791086	0.123128743902881	3.86269510554447e-05	0	0	10.2780878594537	1.66362247570532
OCV4_rep_c27782	None	OCV3-101k	9957.33412742206	1.88745186303239	EdgeR;R	13.2612478931	0.00413583985122356	2.21626724754318e-06	754.943537539971	39.9492960093054	75.3726443026606	49.0768630333071
OCV4_rep_c38992	None	OCV3-101k	20384.8207111588	1.41558889727429	EdgeR;R	37.4554737854	0.00082901404434591	9.07753111081364e-07	1328.22878635939	12.8232308178017	15.759734717829	0
OCV4_rep_c39519	None	OCV3-101k	539.438081455768	0	DESeq;EdgeR	0.607317180277	0.197234121837443	0.000123243942364138	0	0	1.37041171459383	0
OCV4_rep_c39814	None	OCV3-101k	930.40696618059	0	DESeq;EdgeR	0.399729236532	0.0857009986674833	2.9586305902624e-05	184.017487275368	18.7416450414025	56.186880298347	0
OCV4_rep_c39823	None	OCV3-101k	880.917233936942	0	DESeq;EdgeR	1.81957738829	0.0937638397471774	3.42016624433367e-05	215.866667765336	10.8504260766015	3.42602928648457	0
OCV4_rep_c39918	None	OCV3-101k	1024.43745744352	0.471862965758098	DESeq;EdgeR	0.472632762483	0.0733143123383127	2.31974229903453e-05	0	0	0	0
OCV4_rep_c39921	None	OCV3-101k	687.907278186713	0	DESeq;EdgeR	0.608789355099	0.144803642097418	6.81143176400329e-05	0	0	0	0
OCV4_rep_c39925	None	OCV3-101k	950.20285907805	0	DESeq;EdgeR	1.19059870988	0.0809356581050658	2.68471342953533e-05	0	0	0	0		Potri.009G036900.1|PACid:26988628	sp|Q68DN1|CB016_HUMAN	Q68DN1	Uncharacterized protein C2orf16
OCV4_rep_c39981	None	OCV3-101k	1163.00870772574	0.235931482879049	DESeq;EdgeR	1.90432169397	0.129747419596891	7.67700537059685e-05	82.5719494184344	2.46600592650033	8.22247028756298	0
OCV4_rep_c40044	None	OCV3-101k	1009.59053777043	0.235931482879049	DESeq;EdgeR	1.43425380922	0.160854630290529	0.000106459293547779	0	1.4796035559002	4.11123514378149	0
OCV4_rep_c40062	None	OCV3-101k	1158.05973450137	0.471862965758098	DESeq;EdgeR	1.98919471748	0.163170559137408	0.000137683288396629	198.172678604242	25.6464616356035	120.596230884257	2.49543371355799
OCV4_rep_c40405	None	OCV3-101k	8264.78528468929	0.235931482879049	EdgeR;R	8.10177530344	0.00111340796056183	2.9950362373973e-07	1927.46521928174	11.8368284472016	90.4471731631927	0
OCV4_rep_c44351	None	OCV3-101k	29.6938393461891	105.225441364056	DESeq;EdgeR	2.72815529857	0.194081106809726	0.000253292547938895	1.17959927740621	0	2.05561757189074	0.831811237852662
OCV4_rep_c44446	None	OCV3-101k	1138.26384160391	0.235931482879049	DESeq;EdgeR	2.09726871753	0.127812573987862	7.49070721765305e-05	209.968671378305	75.4597813509102	47.2792041534871	0
OCV4_rep_c45673	None	OCV3-101k	628.519599494335	0.235931482879049	DESeq;EdgeR	1.11761903325	0.172438904658881	9.41041527890569e-05	143.911111843557	1.97280474120027	17.8153522897198	6.6544899028213
OCV4_rep_c45812	None	OCV3-101k	5112.28934076888	2.59524631166954	DESeq;EdgeR	4.36748721783	0.0593721483957326	8.84543638626438e-05	1168.98288390955	1.4796035559002	3.42602928648457	3.32724495141065
OCV4_rep_c4625	None	OCV3-101k	1128.36589515518	0.707794448637147	DESeq;EdgeR	0.846088425748	0.122716922621518	6.96739524658701e-05	342.0837904478	59.6773434213081	70.5762033015822	834.30667156622
OCV4_rep_c47422	None	OCV3-101k	4.94897322436484	111.359659918911	DESeq;EdgeR	3.44919622076	0.049063407411731	1.5325403835812e-05	1.17959927740621	74.4733789803101	41.1123514378149	26.6179596112852
OCV4_rep_c629	None	OCV3-101k	638.417545943065	1173.28726435751	DESeq;R	27.5509356446	0.0704252482896849	0.0008908930881869	4171.06304490834	2538.50650073944	645.463917573694	1078.02736425705
OCV4_rep_c7811	None	OCV3-101k	1172.90665417447	0.471862965758098	DESeq;EdgeR	0.529621884044	0.164208763931518	0.000139227027300069	592.158837257915	117.381882101416	55.5016744410501	410.082940261362
OCV4_rep_c7928	None	OCV3-101k	831.427501693293	0	DESeq;EdgeR	0.52630529716	0.136338840438721	6.20188185755226e-05	188.735884384993	22.6872545238031	27.4082342918766	25.7861483734325
OCV4_rep_c8135	None	OCV3-101k	588.927813699416	0	DESeq;EdgeR	0.850374981851	0.187438196562843	0.000109789433062258	46.004371818842	2.46600592650033	7.53726443026606	1.66362247570532
OCV4_rep_c8250	None	OCV3-101k	608.723706596876	0	DESeq;EdgeR	0.90534806569	0.167085560624554	8.83110232668311e-05	255.973043197147	94.6946275776128	43.8531748670025	0
OCV4_rep_c9729	None	OCV3-101k	539.438081455768	1041.87342839388	DESeq;R	13.923270439	0.0568824173576139	0.000584471479738857	747.865941875534	483.337161594065	390.567338659241	1130.43147224177
OCV4_rep_c9894	None	OCV3-101k	1113.51897548209	0.235931482879049	DESeq;EdgeR	0.921396371639	0.17477266114352	0.000124559422700553	470.660111685076	57.2113374948077	42.4827631524087	213.775488128134
[truncated: 26 more columns]
