# Supplementary material for: The oak gene expression atlas: insights into Fagaceae genome evolution and the discovery of genes regulated during bud dormancy release
Source: BMC Genomics. 2015 Feb 21;16(1):112. doi: 10.1186/s12864-015-1331-9 (PMC4350297; doi:10.1186/s12864-015-1331-9)
Supplement: Additional file 16: — Result of the enrichment analysis for pathways and groups. [file 12864_2015_1331_MOESM16_ESM.xls]

## Sheet: ecodB_specific
TAIR ID	ContigID	PtriID	SWI_ID	Name	ecodB	swB	swB_ecodB_R	swB_ecodB_DESeq_padj_FDR0,2	swB_ecodB_EdgeR_Pvalue_FDR0,05	XY	RO	LE	CA
AT5G52640	OCV4_c39973	Potri.016G003400	P34058	HSP81-1	613.6727	0.0000	0.4717	0.1747	0.0001	0.0000	0.0000	0.0000	0.0000
AT3G17000	OCV3_prime_rep_c47485	Potri.010G143900	Q9LSP7	UBC32	593.8768	0.0000	0.8887	0.1761	0.0001	119.1395	12.8232	16.4449	6.6545
AT2G18420	OCV3_prime_rep_c53008	Potri.T155100	Q93X17	T30D6.7	588.9278	0.0000	1.0904	0.1747	0.0001	10.6164	24.1669	6.1669	7.4863
	Loc_137668_Tr_1/1_Conf_1.000_Len_1600		P83917		588.9278	0.0000	0.5143	0.1747	0.0001	0.0000	0.0000	0.0000	0.0000
	OCV4_c39730		Q4PZA2		588.9278	0.0000	0.3831	0.1788	0.0001	0.0000	0.0000	0.0000	0.8318
AT1G52580	OCV4_rep_c40012			ATRBL5	583.9788	0.0000	0.5858	0.1919	0.0001	220.5851	19.2348	2.7408	0.0000
AT1G44750	OCV4_rep_c12217	Potri.014G043900	Q9LPF6	PUP11	583.9788	0.0000	0.1812	0.1761	0.0001	250.0750	12.3300	9.5929	0.0000
AT4G23000	OCV4_rep_c6749	Potri.014G034400		F7H19.181	593.8768	0.0000	0.3498	0.1853	0.0001	2.3592	20.7144	162.3938	7.4863
AT1G62290	OCV4_c19833	Potri.006G107300	P07602	F19K23.21	574.0809	0.0000	0.3613	0.1919	0.0001	0.0000	0.0000	0.0000	0.0000
AT1G64450	OCV4_c39802	Potri.018G114000	P08120	F15H21.17	574.0809	0.0000	0.3827	0.1808	0.0001	0.0000	0.0000	0.0000	0.0000
AT1G08065	Loc_137662_Tr_1/1_Conf_1.000_Len_1170	Potri.006G047400	Q1LZA1	ACA5	569.1319	0.0000	0.6525	0.1834	0.0001	0.0000	0.0000	0.0000	0.0000
AT1G32990	Loc_37041_Tr_3/3_Conf_0.600_Len_2159	Potri.001G450800	Q9MAP3	PRPL11	564.1829	0.0000	0.3750	0.1874	0.0001	121.4987	9.3708	4.1112	67.3767
AT1G32810	OCV3_prime_c14373	Potri.011G152600		AT1G32810	559.2339	0.0000	0.9159	0.1853	0.0001	127.3967	25.1533	12.3337	0.0000
AT3G58630	OCV4_rep_c39851	Potri.003G118600		AT3G58630	559.2339	0.0000	0.6213	0.1897	0.0001	136.8335	8.3844	0.6852	0.8318
AT4G29090	Loc_21155_Tr_3/3_Conf_0.700_Len_5709	Potri.005G009500	P0C2F6	F19B15.120	598.8257	0.0000	0.1586	0.1853	0.0001	582.7220	38.9629	23.2970	1218.6035
AT3G59020	OCV4_rep_c44052	Potri.014G149600		AT3G59020	559.2339	0.0000	0.4050	0.1946	0.0001	134.4743	7.8912	10.2781	4.9909
	Loc_136060_Tr_1/1_Conf_1.000_Len_1337		P27393		549.3360	0.0000	0.5625	0.1919	0.0001	1.1796	0.0000	0.0000	0.0000
AT1G65930	OCV4_c39978	Potri.017G144500	P41562	Os05g0573200	544.3871	0.0000	0.5138	0.1972	0.0001	0.0000	0.0000	0.0000	0.0000
AT2G25240	Loc_134750_Tr_1/1_Conf_1.000_Len_1342	Potri.014G036000	P22922	T22F11.17	603.7747	0.0000	0.6175	0.1678	0.0001	0.0000	0.0000	0.0000	0.0000
AT2G36985	OCV3_prime_rep_c47966	Potri.017G111300		ROT4	603.7747	0.0000	0.6731	0.1747	0.0001	106.1639	34.5241	48.6496	0.0000
AT3G50690	OCV4_c39906	Potri.005G124700	Q9V895	AT3G50690	608.7237	0.0000	0.4883	0.1808	0.0001	2.3592	0.0000	0.0000	0.0000
AT3G02870	Loc_142604_Tr_1/1_Conf_1.000_Len_1155	Potri.010G156300	Q91UZ5	VTC4	613.6727	0.0000	0.6986	0.1678	0.0001	0.0000	0.0000	0.0000	0.0000
AT3G43810	Loc_133405_Tr_1/1_Conf_1.000_Len_1493	Potri.001G222200	P62154	CAM7	613.6727	0.0000	0.5716	0.1655	0.0001	0.0000	0.0000	0.0000	0.0000
AT4G27220	OCV4_c13068	Potri.005G042400	O81825	M4I22.30	618.6216	0.0000	0.1818	0.1703	0.0001	333.8266	46.8541	6.8521	195.4756
AT1G77940	Loc_134634_Tr_1/1_Conf_1.000_Len_427	Potri.004G196500	P58375	F28K19.15	628.5196	0.0000	1.6859	0.1587	0.0001	1.1796	0.0000	0.0000	0.0000
	Loc_132936_Tr_1/1_Conf_1.000_Len_1557		P30617		9452.5391	0.0000	8.3965	0.0002	0.0000	2.3592	0.0000	0.0000	0.0000
AT3G25230	Loc_133814_Tr_1/1_Conf_1.000_Len_794	Potri.014G149400	P48375	ROF1	638.4175	0.0000	0.9884	0.1637	0.0001	0.0000	0.0000	0.0000	0.0000
AT5G42620	OCV4_rep_c19719	Potri.014G040800	Q8N2E2	MFO20.3	638.4175	0.0000	0.4979	0.1678	0.0001	0.0000	0.0000	0.0000	0.0000
	OCV4_c40017		Q2KIK3		638.4175	0.0000	0.5069	0.1587	0.0001	0.0000	0.0000	0.0000	0.0000
AT2G39900	Loc_137326_Tr_1/1_Conf_1.000_Len_1181	Potri.010G193800	Q5R7I1	T28M21.6	643.3665	0.0000	0.7011	0.1637	0.0001	2.3592	0.0000	0.0000	0.0000
AT4G30800	Loc_135598_Tr_1/1_Conf_1.000_Len_487	Potri.002G140400	P62282	T10C21.1	643.3665	0.0000	1.4503	0.1678	0.0001	1.1796	0.0000	0.0000	0.0000
AT3G25230	Loc_10820_Tr_4/6_Conf_0.400_Len_1222	Potri.014G149400	Q43207	ROF1	643.3665	0.0000	0.6369	0.1788	0.0001	89.6495	12.8232	67.1502	68.2085
AT4G29090	Loc_135090_Tr_1/1_Conf_1.000_Len_1558	Potri.010G043000	P0C2F6	F19B15.120	653.2645	0.0000	0.5616	0.1587	0.0001	138.0131	1.9728	1.3704	0.0000
AT2G43370	Loc_129864_Tr_1/3_Conf_0.500_Len_1005	Potri.017G033400		T1O24.11	653.2645	0.0000	0.7757	0.1724	0.0001	117.9599	1.9728	6.8521	0.0000
AT3G53890	Loc_144355_Tr_1/1_Conf_1.000_Len_329	Potri.005G026000	Q4GXP2	AT3G53890	653.2645	0.0000	2.1380	0.1533	0.0001	0.0000	0.0000	0.0000	0.0000
AT3G55580	OCV3_prime_rep_c50012	Potri.010G199100	Q4R828	F1I16.1	653.2645	0.0000	0.6638	0.1555	0.0001	99.0863	37.4833	76.0579	0.0000
AT5G15800	OCV4_rep_c36201	Potri.004G115500	O65874	2001-09-01	658.2134	0.0000	0.2285	0.1972	0.0001	212.3279	8.3844	10.2781	19.1317
AT4G19840	Loc_137254_Tr_4/4_Conf_0.625_Len_1148	Potri.012G120400	O81865	ATPP2-A1	658.2134	0.0000	0.7578	0.1512	0.0001	149.8091	0.0000	0.6852	0.0000
AT1G22130	Loc_132965_Tr_4/5_Conf_0.545_Len_816	Potri.007G120000		AGL104	668.1114	0.0000	0.9617	0.1637	0.0001	4.7184	0.0000	2.7408	0.0000
AT2G37035	OCV3_prime_c24927	Potri.016G091400		AT2G37035	668.1114	0.0000	0.8147	0.1834	0.0001	175.7603	26.1397	91.1324	111.4627
	OCV4_c39900		Q9U943		697.8052	0.0000	0.5014	0.1363	0.0001	0.0000	0.0000	0.0000	0.0000
AT4G29090	Loc_39116_Tr_1/1_Conf_1.000_Len_4592	Potri.019G047900	P0C2F6	F19B15.120	702.7542	0.0000	0.2428	0.1380	0.0001	152.1683	23.1805	19.8710	197.1393
AT4G05040	Loc_134689_Tr_1/1_Conf_1.000_Len_1287	Potri.019G115900	Q02989	C17L7.12	707.7032	0.0000	0.6886	0.1512	0.0001	193.4543	0.0000	0.6852	0.0000
AT1G21245	Loc_137235_Tr_1/2_Conf_0.667_Len_717	Potri.002G075900	Q9LMN8	AT1G21245	707.7032	0.0000	1.1906	0.1394	0.0001	0.0000	0.0000	78.1135	0.0000
AT2G36430	OCV4_rep_c25060	Potri.T114600	Q9SD53	F1O11.6	707.7032	0.0000	0.5449	0.1363	0.0001	43.6452	0.0000	112.3738	0.0000
AT3G62010	OCV4_c8045	Potri.002G184400	Q99315	AT3G62010	712.6522	0.0000	0.2215	0.1363	0.0001	104.9843	45.3745	30.1491	253.7024
AT5G44170	OCV3_prime_c17773	Potri.017G017000		MLN1.9	717.6011	0.0000	1.1863	0.1448	0.0001	160.4255	31.5649	27.4082	0.0000
AT5G41840	Loc_138756_Tr_1/1_Conf_1.000_Len_1796	Potri.001G395000	Q9FJ30	K16L22.13	717.6011	0.0000	0.5510	0.1363	0.0001	179.2991	9.3708	14.3893	0.0000
AT3G16030	Loc_132867_Tr_3/7_Conf_0.647_Len_2669	Potri.001G441400	Q9LW83	CES101	722.5501	0.0000	0.3929	0.1352	0.0001	20.0532	0.0000	0.0000	0.0000
AT3G42170	Loc_134880_Tr_1/1_Conf_1.000_Len_669	Potri.016G026100		DAYSLEEPER	722.5501	0.0000	1.1658	0.1573	0.0001	161.6051	1.4796	0.6852	0.0000
AT5G37780	Loc_133410_Tr_1/1_Conf_1.000_Len_879	Potri.009G021500	P06742	CAM4	722.5501	0.0000	1.0500	0.1289	0.0001	0.0000	0.0000	0.0000	0.0000
AT2G46170	Loc_133490_Tr_1/1_Conf_1.000_Len_2171	Potri.001G097700	Q6IFY7	T3F17.18	732.4481	0.0000	0.4853	0.1277	0.0001	0.0000	0.0000	0.0000	0.0000
AT4G12010	OCV4_rep_c48348	Potri.014G064500	Q40392	F16J13.80	747.2950	0.0000	0.9928	0.1470	0.0001	113.2415	0.9864	5.4816	7.4863
AT5G60360	Loc_140359_Tr_1/1_Conf_1.000_Len_1248	Potri.009G098100	Q95029	AALP	752.2440	0.0000	0.7875	0.1277	0.0001	0.0000	0.0000	0.0000	0.0000
AT3G18670	Loc_116582_Tr_1/2_Conf_0.800_Len_1980	Potri.005G057900		AT3G18670	757.1929	0.0000	0.5366	0.1251	0.0001	50.7228	5.4252	11.6485	4.1591
AT4G25480	Loc_135240_Tr_2/3_Conf_0.600_Len_593	Potri.012G134100	Q9M0L0	DREB1A	757.1929	0.0000	1.3960	0.1394	0.0001	11.7960	0.0000	23.9822	0.0000
AT1G50010	Loc_135092_Tr_1/1_Conf_1.000_Len_1588	Potri.002G111900	P06603	TUA2	767.0908	0.0000	0.6611	0.1210	0.0001	2.3592	0.0000	0.0000	0.0000
	OCV4_c39866		O08623		767.0908	0.0000	0.5616	0.1251	0.0001	4.7184	0.0000	0.0000	0.0000
	Loc_133673_Tr_1/1_Conf_1.000_Len_1896		P41073		772.0398	0.0000	0.5693	0.1210	0.0001	0.0000	0.0000	0.0000	0.0000
AT1G52740	Loc_133598_Tr_1/1_Conf_1.000_Len_1815	Potri.018G032100	P08991	HTA9	786.8867	0.0000	0.6164	0.1131	0.0000	0.0000	0.0000	0.0000	0.0000
AT5G47120	Loc_133704_Tr_1/1_Conf_1.000_Len_1296	Potri.001G151800	Q9IA79	ATBI-1	786.8867	0.0000	0.8128	0.1159	0.0000	0.0000	0.0000	0.0000	0.0000
AT2G24420	OCV3_prime_rep_c55603	Potri.018G003700		T28I24.15	796.7847	0.0000	1.2306	0.1533	0.0001	139.1927	32.5513	20.5562	0.8318
AT3G60245	Loc_132926_Tr_1/1_Conf_1.000_Len_336	Potri.002G140100	Q9VMU4	AT3G60245	796.7847	0.0000	2.5735	0.1118	0.0000	0.0000	0.0000	0.0000	0.0000
AT1G56120	OCV4_rep_c42348	Potri.007G067900	C0LGH2	T6H22.9	811.6316	0.0000	1.5588	0.1533	0.0001	38.9268	25.1533	15.0745	0.0000
AT4G05200	OCV4_rep_c543	Potri.004G025900	Q9M0X5	C17L7.120	816.5806	0.0000	1.2885	0.1195	0.0000	460.0437	10.3572	208.3026	0.0000
AT5G48380	Loc_132539_Tr_1/1_Conf_1.000_Len_2018	Potri.T075600	Q9ASS4	K23F3.10	821.5295	0.0000	0.5817	0.1070	0.0000	123.8579	19.7280	23.9822	0.0000
AT3G57390	Loc_40146_Tr_2/5_Conf_0.533_Len_705	Potri.006G048700		AGL18	826.4785	0.0000	0.9830	0.1874	0.0001	93.1883	12.8232	5.4816	0.8318
	OCV4_c17387				831.4275	0.0000	1.0670	0.1352	0.0001	11.7960	1.4796	0.6852	0.0000
AT2G47500	Loc_133736_Tr_1/1_Conf_1.000_Len_745	Potri.002G201000	P14318	T30B22.20	836.3765	0.0000	1.4049	0.1000	0.0000	1.1796	0.0000	0.0000	0.0000
AT2G01050	OCV4_c21544	Potri.005G009500	P0C2F6	F23H14.2	841.3254	0.0000	0.4177	0.1169	0.0000	198.1727	6.4116	4.7964	14.9726
AT5G23230	OCV4_rep_c37868	Potri.003G003300	P45743	NIC2	846.2744	0.0000	1.2120	0.1277	0.0001	104.9843	8.3844	19.1858	0.0000
	Loc_133166_Tr_1/1_Conf_1.000_Len_1623		O76217		846.2744	0.0000	0.7054	0.1058	0.0000	0.0000	0.0000	0.0000	0.0000
AT3G48290	OCV3_prime_c30166	Potri.015G085800	Q9STK9	CYP71A24	851.2234	0.0000	0.9510	0.1289	0.0001	235.9199	64.1162	104.8365	361.8379
AT5G03850	Loc_133075_Tr_1/1_Conf_1.000_Len_461	Potri.008G013200	Q9W334	MED24.14	861.1213	0.0000	2.1603	0.0946	0.0000	0.0000	0.0000	0.0000	0.0000
AT3G55580	OCV3_prime_c10707	Potri.010G199100	Q4R828	F1I16.1	861.1213	0.0000	0.5991	0.0946	0.0000	141.5519	40.4425	88.3916	4.9909
ATMG00160	Loc_137017_Tr_1/1_Conf_1.000_Len_502		P29873	cox2	866.0703	0.0000	2.0339	0.0925	0.0000	0.0000	0.0000	0.0000	0.0000
AT1G09940	Loc_134570_Tr_1/2_Conf_0.750_Len_2770	Potri.001G286400	P49295	HEMA2	875.9683	0.0000	0.4784	0.0912	0.0000	167.5031	54.7453	84.9655	0.0000
AT5G38240	Loc_16233_Tr_2/3_Conf_0.222_Len_1551	Potri.018G091000	O64477	MXA21.130	875.9683	0.0000	0.6944	0.1159	0.0000	24.7716	159.7972	400.1602	448.3463
AT5G10390	Loc_133374_Tr_1/2_Conf_0.667_Len_1628	Potri.001G016900	Q6P823	F12B17.260	885.8662	0.0000	0.7485	0.0925	0.0000	0.0000	0.0000	0.0000	0.0000
AT5G60670	Loc_137561_Tr_1/1_Conf_1.000_Len_630	Potri.T161500	P35979	MUP24.13	885.8662	0.0000	1.6663	0.0946	0.0000	0.0000	0.0000	0.0000	0.0000
AT1G45616	OCV4_rep_c30131	Potri.001G400500	C0LGQ9	AtRLP6	885.8662	0.0000	2.1380	0.1533	0.0001	0.0000	0.0000	8.2225	0.0000
AT5G58840	OCV4_c22902	Potri.003G118800	Q39547	K19M22.3	905.6621	0.0000	1.7355	0.0910	0.0000	172.2215	40.9357	22.6118	124.7717
AT2G38610	Loc_137857_Tr_1/1_Conf_1.000_Len_2104	Potri.019G132100	O75525	T6A23.19	920.5090	0.0000	0.6296	0.0852	0.0000	0.0000	0.0000	0.0000	0.0000
AT4G21230	OCV3_prime_c14437	Potri.004G026000	O49564	F7J7.170	920.5090	0.0000	1.6160	0.0912	0.0000	195.8135	10.8504	140.4672	259.5251
AT5G08380	Loc_134581_Tr_1/1_Conf_1.000_Len_1392	Potri.010G255200	Q90744	AGAL1	925.4580	0.0000	0.8966	0.0868	0.0000	0.0000	0.0000	0.0000	0.0000
AT2G20450	Loc_136596_Tr_1/1_Conf_1.000_Len_545	Potri.005G227300	Q95ZE8	T13C7.4	925.4580	0.0000	1.9969	0.0852	0.0000	0.0000	0.0000	0.0000	0.0000
AT4G05050	Loc_134320_Tr_3/3_Conf_0.778_Len_750	Potri.001G418500	P0CG60	UBQ11	930.4070	0.0000	1.5384	0.0846	0.0000	0.0000	0.0000	0.0000	0.0000
AT3G16000	Loc_137130_Tr_1/1_Conf_1.000_Len_1996	Potri.005G044200	P35415	MFP1	935.3560	0.0000	0.6756	0.0824	0.0000	0.0000	0.0000	0.0000	0.0000
AT4G12400	Loc_136171_Tr_1/2_Conf_0.667_Len_1603	Potri.003G113400	Q43468	T1P17.2	940.3049	0.0000	0.8170	0.0824	0.0000	253.6138	2.4660	6.8521	0.0000
AT4G11080	Loc_135683_Tr_1/1_Conf_1.000_Len_2067	Potri.003G138000	Q24537	T22B4.60	950.2029	0.0000	0.6640	0.0809	0.0000	0.0000	0.0000	0.6852	0.0000
AT2G31085	Loc_67833_Tr_1/1_Conf_1.000_Len_913	Potri.001G376200		CLE6	960.1008	0.0000	1.3085	0.0842	0.0000	0.0000	31.0717	5.4816	0.0000
AT5G19680	OCV4_c40038	Potri.006G163900	Q8BHA1	T29J13.100	960.1008	0.0000	0.6077	0.0790	0.0000	1.1796	0.0000	0.0000	0.0000
AT5G48870	OCV4_rep_c24399	Potri.009G072500	Q5R628	SAD1	965.0498	0.0000	1.1305	0.0890	0.0000	240.6383	0.9864	1.3704	0.0000
AT1G65770	Loc_102319_Tr_1/1_Conf_1.000_Len_1142	Potri.005G105200	Q9SHX9	F1E22.13	994.7436	0.0000	1.0786	0.0846	0.0000	182.8379	3.9456	2.7408	0.0000
AT3G51370	OCV3_prime_rep_c59865	Potri.009G137400	Q5Z8P0	AT3G51370	999.6926	0.0000	1.8795	0.0745	0.0000	211.1483	14.3028	32.2047	0.8318
AT1G11330	OCV4_rep_c38985	Potri.T098100	Q9SXB8	T28P6.2	1004.6415	0.0000	0.5268	0.0718	0.0000	0.0000	0.0000	0.0000	0.0000
	Loc_136812_Tr_1/1_Conf_1.000_Len_861		O97763		1004.6415	0.0000	1.4702	0.0736	0.0000	0.0000	0.0000	0.0000	0.0000
AT2G34780	Loc_134966_Tr_1/1_Conf_1.000_Len_1144	Potri.006G021200	Q1HPU0	MEE22	1004.6415	0.0000	1.1395	0.0756	0.0000	0.0000	0.0000	0.0000	0.0000
AT3G44550	Loc_133355_Tr_1/1_Conf_1.000_Len_2238	Potri.019G075200	Q960W6	FAR5	1009.5905	0.0000	0.6491	0.0736	0.0000	1.1796	0.0000	0.0000	0.0000
AT3G16510	OCV4_rep_c9680	Potri.010G024200		AT3G16510	1019.4885	0.0000	1.3916	0.0718	0.0000	0.0000	0.0000	0.0000	0.0000
AT3G07040	Loc_137066_Tr_2/2_Conf_0.857_Len_746	Potri.005G035400	Q39214	RPM1	1024.4375	0.0000	1.6124	0.0782	0.0000	370.3942	160.2904	6.8521	0.0000
ATMG00220	Loc_140215_Tr_1/1_Conf_1.000_Len_567	Potri.011G074700	A0EYN2	cob	1029.3865	0.0000	2.0936	0.0736	0.0000	0.0000	0.0000	0.0000	0.0000
AT1G50030	Loc_1433_Tr_10/11_Conf_0.306_Len_7093	Potri.001G289200	Q9FR53	TOR	1039.2844	0.0000	0.2396	0.0702	0.0000	398.7046	64.6094	49.3348	118.1172
AT1G70530	Loc_1340_Tr_9/17_Conf_0.098_Len_1033	Potri.010G043900	Q9CAL2	F24J13.10	1044.2334	0.0000	1.3200	0.0689	0.0000	154.5275	26.6329	40.4271	57.3950
AT3G53020	Loc_135368_Tr_1/1_Conf_1.000_Len_550	Potri.004G085300	Q962T5	STV1	1064.0293	0.0000	2.2981	0.0666	0.0000	0.0000	0.0000	0.6852	0.0000
AT2G32220	Loc_136943_Tr_1/1_Conf_1.000_Len_448	Potri.006G021500	Q7ZV82	F22D22.3	1064.0293	0.0000	2.7495	0.0653	0.0000	0.0000	0.0000	0.0000	0.0000
	OCV4_rep_c10691	Potri.001G407400			1068.9783	0.0000	1.6848	0.0672	0.0000	264.2302	34.0309	25.3526	0.0000
AT4G10720	OCV4_rep_c32464	Potri.012G113800	Q9ZU96	T12H20.11	1073.9272	0.0000	0.8511	0.0653	0.0000	16.5144	18.7416	21.9266	0.0000
AT1G54770	OCV4_rep_c43853	Potri.010G002100	O42877	T22H22.18	1529.2327	0.0000	0.8455	0.0413	0.0000	289.0018	21.2077	139.0968	174.6804
AT5G15520	Loc_134271_Tr_1/1_Conf_1.000_Len_541	Potri.004G118800	P39018	T20K14.130	1083.8252	0.0000	2.3093	0.0677	0.0000	0.0000	0.0000	0.0000	0.0000
	Loc_133236_Tr_1/1_Conf_1.000_Len_1520		P82147		1088.7742	0.0000	0.9919	0.0641	0.0000	0.0000	0.0000	0.0000	0.0000
	Loc_133395_Tr_1/1_Conf_1.000_Len_790		Q9U505		1088.7742	0.0000	1.7219	0.0646	0.0000	0.0000	0.0000	0.0000	0.0000
AT1G56660	Loc_134051_Tr_3/4_Conf_0.500_Len_1399	Potri.007G008600	P82147	F25P12.91	1103.6210	0.0000	1.0015	0.0704	0.0000	1.1796	0.0000	0.6852	1.6636
AT5G24320	Loc_133363_Tr_1/1_Conf_1.000_Len_861	Potri.003G144400		Os03g0115400	1103.6210	0.0000	1.5403	0.0689	0.0000	188.7359	168.6748	100.0401	1.6636
AT1G52300	Loc_133822_Tr_1/1_Conf_1.000_Len_385	Potri.001G183200	Q962S7	F19K6.12	1113.5189	0.0000	3.2044	0.0618	0.0000	0.0000	0.0000	0.0000	0.0000
AT3G55770	Loc_133852_Tr_1/1_Conf_1.000_Len_1091	Potri.015G072400	P53777	AT3G55770	1123.4169	0.0000	1.3313	0.0620	0.0000	0.0000	0.0000	0.0000	0.0000
	Loc_134407_Tr_1/1_Conf_1.000_Len_903		Q9W1C9		1123.4169	0.0000	1.5647	0.0620	0.0000	14.1552	0.0000	0.0000	0.0000
AT1G26880	Loc_133779_Tr_1/1_Conf_1.000_Len_500	Potri.012G108400	P45842	T2P11.7	1143.2128	0.0000	2.6074	0.0613	0.0000	0.0000	0.0000	0.0000	0.0000
AT2G31083	Loc_84875_Tr_4/4_Conf_0.500_Len_925	Potri.019G090800	Q8S8N2	CLE5	1153.1107	0.0000	1.5318	0.0620	0.0000	1.1796	451.2791	23.9822	0.0000
AT5G37620	Loc_133888_Tr_1/1_Conf_1.000_Len_2690	Potri.004G172400		K12B20.70	1163.0087	0.0000	0.6427	0.0563	0.0000	232.3811	8.3844	11.6485	0.0000
AT5G17680	OCV4_rep_c47381	Potri.019G002500		MVA3.30	1172.9066	0.0000	1.5669	0.0900	0.0000	50.7228	15.7824	11.6485	0.0000
AT4G26230	Loc_133252_Tr_1/1_Conf_1.000_Len_321	Potri.009G064100	Q7KF90	T25K17.40	1177.8556	0.0000	3.9744	0.0542	0.0000	0.0000	0.0000	0.0000	0.0000
AT2G32060	Loc_135696_Tr_1/1_Conf_1.000_Len_563	Potri.002G056200	P80455	F22D22.19	1182.8046	0.0000	2.4449	0.0563	0.0000	0.0000	0.0000	0.0000	0.0000
	Loc_133832_Tr_1/2_Conf_0.750_Len_2035		Q6PCR6		1380.7635	0.0000	0.9606	0.0405	0.0000	0.0000	0.9864	3.4260	0.0000
AT2G39390	Loc_135754_Tr_1/1_Conf_1.000_Len_443	Potri.006G214200	Q29361	F12L6.5	1182.8046	0.0000	3.0087	0.0556	0.0000	0.0000	0.0000	0.0000	0.0000
AT3G51370	OCV4_rep_c14908	Potri.009G137400	Q9SD12	AT3G51370	1187.7535	0.0000	0.8197	0.0591	0.0000	260.6914	87.2966	133.6151	0.8318
AT4G19840	OCV4_rep_c17792	Potri.012G120400	O81865	ATPP2-A1	1360.9677	0.0000	1.3210	0.0424	0.0000	20.0532	13.8096	17.8154	0.0000
	Loc_135147_Tr_1/1_Conf_1.000_Len_1920		Q12983		593.8768	0.0000	0.4480	0.1703	0.0001	0.0000	0.0000	0.0000	0.0000
AT5G45550	Loc_95638_Tr_1/1_Conf_1.000_Len_1130	Potri.T139900	Q6H6E6	MFC19.22	1351.0697	0.0000	1.5786	0.0413	0.0000	154.5275	0.0000	1.3704	0.0000
	Loc_132925_Tr_1/1_Conf_1.000_Len_1058		P36188		1197.6515	0.0000	1.4768	0.0537	0.0000	1.1796	0.0000	0.0000	0.0000
	Loc_133574_Tr_1/1_Conf_1.000_Len_1268		P19351		1212.4984	0.0000	1.2523	0.0547	0.0000	0.0000	0.0000	0.0000	0.0000
AT3G05560	Loc_136726_Tr_1/1_Conf_1.000_Len_465	Potri.005G024400	P52865	F18C1.17	1331.2738	0.0000	3.2776	0.0424	0.0000	0.0000	0.0000	0.0000	0.0000
AT5G52640	Loc_134721_Tr_1/1_Conf_1.000_Len_2495	Potri.001G466000	P02828	HSP81-1	1222.3964	0.0000	0.7340	0.0486	0.0000	0.0000	0.0000	0.0000	0.0000
AT3G04920	Loc_135733_Tr_1/1_Conf_1.000_Len_575	Potri.013G036100	Q962Q6	T9J14.13	1311.4779	0.0000	2.7060	0.0440	0.0000	0.0000	0.0000	0.0000	0.0000
AT1G44970	OCV4_rep_c46321	Potri.002G031200	Q96512	F27F5.6	1311.4779	0.0000	1.6874	0.0447	0.0000	113.2415	33.0445	18.5006	37.4315
AT1G65850	Loc_138136_Tr_1/1_Conf_1.000_Len_597	Potri.013G097300	Q9SZ67	F12P19.1	1306.5289	0.0000	2.0334	0.0718	0.0000	62.5188	5.4252	2.7408	0.0000
AT2G43370	OCV4_rep_c25548	Potri.017G033400		T1O24.11	1232.2943	0.0000	1.1300	0.1070	0.0000	194.6339	48.3337	151.4305	0.0000
AT3G55280	Loc_133192_Tr_1/1_Conf_1.000_Len_861	Potri.008G050200	P62752	RPL23AB	1306.5289	0.0000	1.9125	0.0447	0.0000	0.0000	0.0000	0.0000	0.0000
AT1G57660	Loc_134280_Tr_1/1_Conf_1.000_Len_549	Potri.003G159500	P46778	F12K22.19	1306.5289	0.0000	2.7805	0.0450	0.0000	4.7184	0.0000	0.0000	0.0000
AT5G59850	Loc_135014_Tr_1/1_Conf_1.000_Len_581	Potri.008G051900	Q6XIM8	MMN10.16	1242.1923	0.0000	2.5480	0.0488	0.0000	0.0000	0.0000	0.0000	0.0000
AT5G07490	Loc_22004_Tr_1/2_Conf_0.600_Len_684	Potri.003G081900		T2I1.200	1242.1923	0.0000	2.1341	0.0537	0.0000	217.0463	72.0074	49.3348	225.4209
AT3G60770	Loc_135151_Tr_1/1_Conf_1.000_Len_515	Potri.002G146800	P62278	AT3G60770	1252.0902	0.0000	2.7925	0.0499	0.0000	0.0000	0.0000	0.0000	0.0000
	Loc_133022_Tr_1/1_Conf_1.000_Len_2260		Q9GPH3		1291.6820	0.0000	0.8343	0.0450	0.0000	0.0000	0.0000	0.0000	0.0000
AT1G65810	OCV4_rep_c39736	Potri.004G077700	Q00416	F1E22.16	1261.9882	0.0000	3.1438	0.0718	0.0000	498.9705	36.0037	45.2236	0.0000
AT2G43110	Loc_9899_Tr_10/11_Conf_0.267_Len_2197	Potri.014G150100		AT2G43110	1276.8351	0.0000	0.8171	0.0488	0.0000	455.3253	173.1136	217.8955	417.5692
AT4G29090	Loc_60348_Tr_2/2_Conf_0.667_Len_938	Potri.018G064100	P93295	F19B15.120	1271.8861	0.0000	1.6128	0.0552	0.0000	221.7647	14.7960	7.5373	0.8318

## Sheet: Overexpressed_in_ecodB
TAIR ID	ContigID	PtriID	SWI_ID	Name	ecodB	swB	swB_ecodB_R	swB_ecodB_DESeq_padj_FDR0,2	swB_ecodB_EdgeR_Pvalue_FDR0,05	XY	RO	LE	CA
AT1G18300	OCV4_rep_c27474	Potri.012G044300	Q9LE73	NUDT4	7136.4194	0.2359	9.8274	0.0022	0.0000	943.6794	265.8354	134.3004	0.8318
AT4G25480	Loc_64928_Tr_1/2_Conf_0.750_Len_972	Potri.012G134100	Q9M0L0	DREB1A	30901.3887	1.4156	40.6034	0.0000	0.0000	1106.4641	25.6465	6.8521	0.8318
AT2G25970	OCV4_rep_c306	Potri.006G231800	Q32PX7	F17H15.1	37691.3789	1.8875	29.3006	0.0000	0.0000	12223.0078	26.6329	180.2091	0.0000
AT1G60420	Loc_132868_Tr_1/1_Conf_1.000_Len_655	Potri.010G059900	O80763	T13D8.29	5325.0952	0.4719	8.7438	0.0057	0.0000	1859.0485	5.4252	13.0189	0.0000
AT1G23410	Loc_135181_Tr_1/1_Conf_1.000_Len_576	Potri.001G025300	P15357	RUB1	1845.9670	0.2359	3.8217	0.0419	0.0000	0.0000	0.0000	0.6852	0.0000
AT3G07110	Loc_134146_Tr_1/1_Conf_1.000_Len_652	Potri.001G314500	Q962U0	AT3G07110	1841.0181	0.2359	3.4577	0.0417	0.0000	0.0000	0.0000	0.0000	0.0000
AT4G29090	OCV4_rep_c22203	Potri.019G047900	P11369	F19B15.120	1751.9365	0.2359	0.4992	0.0472	0.0000	327.9286	9.8640	14.3893	0.0000
AT5G58800	OCV4_rep_c5902	Potri.009G044400	B5YU47	MZN1.27	1732.1406	0.2359	1.5428	0.0482	0.0000	261.8710	98.6402	440.5874	130.5944
AT2G21580	Loc_133371_Tr_1/1_Conf_1.000_Len_519	Potri.004G157200	Q962Q5	F2G1.15	1717.2937	0.2359	3.8501	0.0500	0.0000	0.0000	0.0000	0.6852	0.0000
AT1G49760	OCV3_prime_rep_c40466	Potri.014G025400	P42731	PAB8	8551.8262	1.1797	19.4497	0.0023	0.0000	2460.6440	341.2952	348.7698	4.9909
AT5G04800	Loc_136884_Tr_1/1_Conf_1.000_Len_485	Potri.010G241200	Q962R2	MUK11.13	1697.4978	0.2359	4.0806	0.0500	0.0000	0.0000	0.0000	0.0000	0.0000
AT5G24810	Loc_30931_Tr_13/14_Conf_0.561_Len_3975	Potri.018G003400	P73627	F6A4.20	1672.7529	0.2359	0.6367	0.0559	0.0000	3.5388	0.0000	0.6852	1.6636
AT5G47100	OCV3_prime_c21503	Potri.003G084200	Q9LTB8	CBL9	3320.7610	0.4719	8.2903	0.0087	0.0000	621.6488	178.0456	233.6552	1.6636
AT5G63970	OCV4_c39787	Potri.010G049600	Q9SS90	MBM17.7	1618.3142	0.2359	1.0296	0.0617	0.0000	299.6182	37.4833	33.5751	0.8318
AT5G12250	Loc_135793_Tr_1/1_Conf_1.000_Len_1878	Potri.011G162500	O17449	TUB6	1553.9775	0.2359	1.1739	0.0617	0.0000	1.1796	0.0000	0.0000	0.0000
AT4G12010	Loc_134112_Tr_3/3_Conf_0.714_Len_5156	Potri.019G069200	Q40392	F16J13.80	1549.0286	0.2359	0.4851	0.0615	0.0000	511.9461	16.2756	11.6485	0.0000
AT4G13440	Loc_134045_Tr_3/3_Conf_0.714_Len_1117	Potri.T056000		T9E8.180	1509.4369	0.2359	1.6294	0.0394	0.0000	4.7184	0.0000	4.1112	0.0000
AT2G17760	OCV3_prime_c13148	Potri.007G063800	Q9LX20	T17A5.8	1504.4879	0.2359	1.7094	0.0736	0.0000	61.3392	430.0714	499.5151	369.3242
AT3G06720	OCV3_prime_rep_c45433	Potri.013G010900	Q71VM4	IMPA-1	1479.7430	0.2359	1.4310	0.0682	0.0000	393.9861	122.3139	77.4283	98.1537
AT1G49760	Loc_101_Tr_2/3_Conf_0.222_Len_1325	Potri.002G124200	P42731	PAB8	10115.7012	1.6515	10.3611	0.0032	0.0000	2940.7410	575.0726	608.4628	1112.9634
AT1G15780	OCV4_rep_c44974	Potri.003G012400	F4I171	F7H2.12	1430.2533	0.2359	1.2916	0.1195	0.0001	208.7891	69.5414	61.6685	1.6636
AT3G55280	Loc_135178_Tr_1/1_Conf_1.000_Len_883	Potri.008G050200	P62752	RPL23AB	1415.4064	0.2359	2.0170	0.0753	0.0000	0.0000	0.0000	0.0000	0.0000
ATMG00860	Loc_10073_Tr_1/1_Conf_1.000_Len_4212	Potri.016G096100	Q99315	ArthMp075	1395.6105	0.2359	0.5289	0.0731	0.0000	412.8597	15.7824	17.1301	160.5396
AT2G25970	Loc_135408_Tr_1/2_Conf_0.750_Len_571	Potri.006G231800	Q92945	F17H15.1	1331.2738	0.2359	1.6951	0.1987	0.0002	391.6270	0.0000	2.7408	0.0000
AT3G08960	OCV3_prime_rep_c56859	Potri.016G119900	Q9FNX8	AT3G08960	1306.5289	0.2359	2.2001	0.0458	0.0000	145.0907	45.8677	43.1680	0.8318
AT4G28610	OCV4_rep_c1805	Potri.002G257800	Q8GUN5	PHR1	1306.5289	0.2359	0.7854	0.0845	0.0000	345.6226	169.1680	199.3949	160.5396
AT5G67510	Loc_134557_Tr_1/1_Conf_1.000_Len_592	Potri.007G055900	P61255	K9I9.7	1296.6310	0.2359	2.6359	0.0865	0.0000	0.0000	0.0000	0.0000	0.0000
AT3G18960	Loc_132366_Tr_1/1_Conf_1.000_Len_942	Potri.004G230100	Q84R27	AT3G18960	1281.7841	0.2359	1.7442	0.0910	0.0000	418.7578	1.9728	9.5929	0.0000
AT1G33560	Loc_133974_Tr_1/2_Conf_0.800_Len_724	Potri.011G005900	Q9FW44	ADR1	1257.0392	0.2359	1.8925	0.1195	0.0001	424.6557	0.9864	3.4260	0.8318
AT2G31570	Loc_135477_Tr_1/1_Conf_1.000_Len_993	Potri.007G126600	Q32QL6	GPX2	1252.0902	0.2359	1.6732	0.0906	0.0000	0.0000	0.0000	0.0000	0.0000
AT3G04220	OCV4_rep_c8260	Potri.005G042000		T6K12.16	1242.1923	0.2359	0.6692	0.1090	0.0001	383.3698	139.5759	104.1513	0.8318
AT2G46240	OCV3_prime_rep_c30969		O82345	BAG6	33222.4570	6.3702	28.1350	0.0003	0.0000	41084.2617	1377.5109	1710.2738	3.3272
AT1G45332	OCV4_rep_c41688	Potri.003G109900	Q9FE64	F2G19.2	1227.3453	0.2359	1.1409	0.0846	0.0000	263.0506	43.4017	17.1301	0.0000
	Loc_133554_Tr_1/1_Conf_1.000_Len_478		P45589		3657.2913	0.7078	8.8277	0.0158	0.0000	0.0000	0.0000	0.0000	0.0000
AT4G09600	OCV3_prime_rep_c53606	Potri.005G239100	Q93X17	GASA3	6087.2373	1.1797	9.7632	0.0093	0.0000	60.1596	51.2929	11.6485	61.5540
AT5G36930	OCV4_c35841	Potri.019G069200	Q40392	MLF18.50	1207.5494	0.2359	0.3120	0.1006	0.0001	277.2058	21.7009	17.1301	0.8318
AT2G18190	Loc_34352_Tr_6/12_Conf_0.390_Len_962	Potri.005G119900		F8D23.3	1197.6515	0.2359	1.3780	0.1366	0.0001	507.2277	0.4932	13.7041	0.0000
AT5G15800	OCV3_prime_c68049	Potri.004G115500	O65874	2001-09-01	1153.1107	0.2359	1.4175	0.1184	0.0001	169.8623	35.5105	43.1680	9.1499
AT3G28730	Loc_143005_Tr_1/1_Conf_1.000_Len_1258	Potri.017G078500	Q24537	ATHMG	1148.1617	0.2359	1.2112	0.1139	0.0001	1.1796	0.0000	0.0000	0.0000
AT1G15030	OCV3_prime_rep_c37145	Potri.010G120700		T15D22.8	1133.3148	0.2359	2.1339	0.0620	0.0000	261.8710	50.7997	98.6696	119.7808
AT3G14470	OCV4_rep_c8094	Potri.001G029300	Q9LRR4	AT3G14470	2261.6807	0.4719	0.4223	0.0419	0.0000	2064.2988	132.1779	42.4828	2152.7275
AT3G04400	Loc_133225_Tr_1/1_Conf_1.000_Len_480	Potri.008G171200	Q9GNE2	EMB2171	1123.4169	0.2359	2.7076	0.1176	0.0001	1.1796	0.0000	0.0000	0.8318
AT1G50180	Loc_135036_Tr_2/3_Conf_0.500_Len_3062	Potri.018G138500	Q9SX38	F14I3.19	1118.4679	0.2359	0.5078	0.0704	0.0000	747.8660	102.5858	41.1124	0.0000
AT4G18960	Loc_133306_Tr_1/1_Conf_1.000_Len_1227	Potri.004G064300	Q40872	AG	1118.4679	0.2359	1.2270	0.1159	0.0001	0.0000	0.0000	0.6852	0.0000
AT1G12280	OCV4_rep_c9933	Potri.001G313300	P60838	F5O11.34	1118.4679	0.2359	0.4790	0.0615	0.0000	519.0237	186.4301	87.0211	1091.3363
AT5G08690	Loc_135220_Tr_1/1_Conf_1.000_Len_2100	Potri.010G116600	Q05825	AT5G08690	1118.4679	0.2359	0.7540	0.1195	0.0001	0.0000	0.0000	0.6852	0.0000
AT4G38890	OCV3_prime_rep_c33485	Potri.009G125500	Q7XT07	F19H22.4	1113.5189	0.2359	1.8940	0.1159	0.0001	127.3967	34.5241	21.2414	129.7626
AT1G17910	OCV4_rep_c41302	Potri.009G154300	Q9LMT9	F2H15.13	2217.1399	0.4719	1.4866	0.0451	0.0000	333.8266	237.7230	374.8076	3.3272
ATMG01190	Loc_134479_Tr_1/1_Conf_1.000_Len_2029	Potri.013G138000	P35381	atp1	1093.7230	0.2359	0.7714	0.0641	0.0000	0.0000	0.0000	0.0000	0.0000
AT1G56070	Loc_135820_Tr_1/2_Conf_0.667_Len_2515	Potri.005G098100	O23755	LOS1	1088.7742	0.2359	0.6377	0.1217	0.0001	271.3078	20.7144	32.2047	0.0000
AT3G52590	Loc_137395_Tr_1/1_Conf_1.000_Len_562	Potri.012G024300	P18101	UBQ1	1088.7742	0.2359	2.3257	0.1207	0.0001	0.0000	0.0000	0.0000	0.0000
AT1G50380	Loc_7636_Tr_3/3_Conf_0.667_Len_2725	Potri.007G001300	P24555	F14I3.4	2128.0586	0.4719	1.1740	0.0472	0.0000	925.9854	115.9023	250.1001	1221.9307
AT4G24800	OCV3_prime_rep_c47015	Potri.015G088300		F6I7.10	4206.6274	0.9437	8.5990	0.0115	0.0000	706.5800	85.3238	35.6307	0.8318
AT5G62300	Loc_134040_Tr_1/1_Conf_1.000_Len_513	Potri.015G129800	P55828	AT5G62300	1049.1824	0.2359	2.4031	0.1297	0.0001	0.0000	0.0000	0.0000	0.0000
AT4G25480	Loc_116259_Tr_1/4_Conf_0.750_Len_1225	Potri.012G134100	Q9M0L0	DREB1A	12223.9639	2.8312	13.5008	0.0051	0.0000	565.0281	2.4660	546.1091	0.8318
AT2G21870	OCV3_prime_rep_c28892	Potri.007G079500	Q9SJ12	F7D8.19	1004.6415	0.2359	1.2019	0.1468	0.0001	311.4142	268.3015	229.5440	358.5107
	OCV4_rep_c18208		P0C2F6		969.9988	0.2359	0.4080	0.1578	0.0001	307.8754	1.9728	10.9633	0.0000
AT4G12020	OCV4_rep_c40418	Potri.T129400	Q9SZ67	WRKY19	960.1008	0.2359	0.8012	0.1669	0.0001	115.6007	5.4252	4.7964	0.0000
AT3G55620	Loc_7949_Tr_1/10_Conf_0.208_Len_739	Potri.010G229800	Q9M060	EMB1624	2776.3740	0.7078	4.4719	0.0410	0.0000	418.7578	249.5598	269.2859	368.4924
AT2G27710	Loc_134747_Tr_1/1_Conf_1.000_Len_508	Potri.009G146200	P05389	F15K20.19	1816.2732	0.4719	4.1488	0.0697	0.0000	0.0000	0.0000	0.6852	0.0000
AT5G64400	OCV3_prime_rep_c41240	Potri.009G078100		MSJ1.24	1796.4773	0.4719	3.0237	0.0692	0.0000	362.1370	49.3201	125.3927	1.6636
AT5G43830	OCV3_prime_rep_c52716	Potri.010G081600	P24805	MQD19.19	2632.8538	0.7078	4.7380	0.0404	0.0000	579.1832	162.2632	60.9833	19.9635
AT4G22850	OCV3_prime_rep_c31330	Potri.003G117400	Q55909	F7H19.30	871.0193	0.2359	1.1267	0.1748	0.0001	158.0663	26.1397	51.3904	0.8318
AT4G37640	OCV4_rep_c16240	Potri.014G016600	O81108	ACA2	2588.3130	0.7078	1.6140	0.0556	0.0000	338.5450	244.6278	346.7142	286.1431
AT4G05200	Loc_9463_Tr_14/14_Conf_0.425_Len_1858	Potri.004G025900	Q9M0X5	C17L7.120	861.1213	0.2359	0.6616	0.1797	0.0001	371.5738	9.8640	167.8754	199.6347
AT4G18180	Loc_137901_Tr_1/1_Conf_1.000_Len_1359	Potri.009G169100	Q6H9K0	T9A21.20	861.1213	0.2359	0.8400	0.1863	0.0001	0.0000	1.4796	0.6852	0.0000
AT2G18193	OCV4_rep_c11173	Potri.007G020600	Q9P6Q3	AT2G18193	851.2234	0.2359	0.4954	0.1852	0.0001	322.0306	21.2077	12.3337	2061.2283
AT3G14470	OCV4_rep_c19323	Potri.014G001900	Q7XA40	AT3G14470	831.4275	0.2359	0.2702	0.1879	0.0001	178.1195	27.6193	15.0745	217.9345
AT5G16970	OCV4_rep_c27062	Potri.006G070000	Q39172	AT-AER	2405.2009	0.7078	2.2519	0.0543	0.0000	837.5155	94.2014	157.5974	0.0000
AT1G16930	Loc_137496_Tr_1/1_Conf_1.000_Len_667	Potri.015G002100	Q9FZ52	F17F16.22	791.8357	0.2359	1.2885	0.1352	0.0001	166.3235	23.1805	21.2414	0.8318
AT1G70530	Loc_134758_Tr_2/3_Conf_0.714_Len_628	Potri.010G043900	Q9CAL2	F24J13.10	762.1419	0.2359	1.0441	0.1972	0.0001	119.1395	5.9184	2.7408	0.0000
AT4G27190	Loc_111909_Tr_1/5_Conf_0.636_Len_5284	Potri.017G103300	Q9T048	T24A18.140	1469.8451	0.4719	0.4531	0.0682	0.0000	372.7534	82.3646	71.9466	1.6636
AT3G04400	OCV4_rep_c11508	Potri.008G171200	P49690	EMB2171	1445.1002	0.4719	2.2735	0.1287	0.0001	449.4273	25.1533	16.4449	0.8318
AT2G44930	Loc_121475_Tr_1/2_Conf_0.750_Len_1995	Potri.017G019400	Q9SD53	T13E15.6	1395.6105	0.4719	1.0149	0.1169	0.0001	0.0000	0.9864	15.0745	0.8318
AT4G13550	OCV4_c44859	Potri.010G062700	Q0CBM7	T6G15.100	697.8052	0.2359	0.7924	0.1394	0.0001	136.8335	13.3164	22.6118	79.0221
AT5G17680	OCV4_rep_c37777	Potri.014G063500	Q40392	MVA3.30	1365.9166	0.4719	0.4689	0.0419	0.0000	579.1832	1.4796	13.0189	0.0000
AT3G13890	OCV4_rep_c40343	Potri.001G197000	Q8LPH6	MYB26	2029.0790	0.7078	0.6501	0.0381	0.0000	1697.4434	23.6737	25.3526	1.6636
AT1G07070	Loc_135253_Tr_1/1_Conf_1.000_Len_504	Potri.010G199400	Q5R8K6	F10K1.22	1351.0697	0.4719	3.1257	0.0809	0.0000	0.0000	0.0000	0.0000	0.0000
AT3G13860	OCV3_prime_c5783	Potri.002G252900	Q93ZM7	HSP60-3A	1351.0697	0.4719	1.9737	0.1382	0.0001	290.1814	182.4844	135.6708	347.6971
AT1G75750	OCV4_rep_c29265	Potri.002G022600		GASA1	13396.8701	4.7186	22.1589	0.0087	0.0000	93.1883	97.1606	25.3526	158.0441
AT1G68490	OCV4_rep_c27905	Potri.010G124400		T26J14.6	1994.4362	0.7078	1.8456	0.0736	0.0001	562.6689	74.4734	210.3582	29.1134
AT1G74700	OCV4_rep_c2058	Potri.015G064400	P60193	TRZ1	648.3155	0.2359	0.2111	0.1655	0.0001	291.3610	20.2212	47.2792	128.0989
AT2G18193	OCV4_rep_c25564	Potri.007G020800	Q9P6Q3	AT2G18193	12050.7500	4.4827	8.7933	0.0065	0.0000	1570.0466	1272.4591	161.0234	12.4772
AT4G37190	OCV3_prime_rep_c31642	Potri.001G361900		AP22.7	1237.2433	0.4719	2.5774	0.1470	0.0001	242.9975	27.1261	26.7230	0.0000
AT5G45140	OCV4_c36091	Potri.015G003000		NRPC2	1850.9160	0.7078	0.6694	0.0750	0.0000	710.1188	0.4932	2.7408	1.6636
AT5G39410	Loc_133475_Tr_1/1_Conf_1.000_Len_2002	Potri.004G126100	Q5R5C9	AT5G39410	1222.3964	0.4719	0.8725	0.0969	0.0001	1.1796	0.0000	0.0000	0.0000
AT5G54770	OCV3_prime_rep_c37034	Potri.011G134900	Q38709	THI1	1806.3752	0.7078	2.5254	0.0688	0.0000	730.1719	4.9320	269.9711	4.1591
	OCV4_c39899		Q6UXP7		598.8257	0.2359	0.4588	0.1761	0.0001	0.0000	0.0000	0.0000	0.0000
AT5G47930	Loc_139129_Tr_1/1_Conf_1.000_Len_429	Potri.001G069100	Q71TY3	K16F13.2	593.8768	0.2359	1.5564	0.1761	0.0001	0.0000	0.0000	0.0000	0.0000
AT2G02100	OCV4_rep_c27329	Potri.T011200	A3FPF2	LCR69	19711.7598	8.0217	29.5375	0.0052	0.0000	7637.9053	2052.2102	1027.8088	7125.2949
AT1G08630	OCV4_rep_c1775	Potri.019G018500	O07051	Os04g0516600	1722.2427	0.7078	1.3746	0.1392	0.0001	283.1038	1162.4752	363.1591	64.8813
	OCV4_c35261		P34714		1133.3148	0.4719	1.0417	0.1671	0.0001	0.0000	0.4932	0.6852	0.0000
AT3G46730	OCV4_rep_c22605	Potri.003G149800	Q6L3X3	AT3G46730	1133.3148	0.4719	0.5220	0.1671	0.0001	204.0707	108.5043	28.0934	64.8813
AT5G66110	OCV4_rep_c11115	Potri.004G175400	Q9SZN7	K2A18.19	3964.1274	1.6515	2.3724	0.0473	0.0001	403.4229	98.6402	25.3526	0.0000
AT3G22840	OCV3_prime_rep_c66721	Potri.008G157900	P11432	ELIP1	7309.6333	3.0671	11.1317	0.0166	0.0000	2.3592	0.4932	1260.7788	21.6271
	Loc_134837_Tr_2/2_Conf_0.750_Len_2240		P97616		1123.4169	0.4719	0.6795	0.1297	0.0001	0.0000	0.0000	0.0000	0.0000
AT1G01100	Loc_134153_Tr_1/1_Conf_1.000_Len_510	Potri.014G105400	P08570	T25K16.9	559.2339	0.2359	1.2558	0.1946	0.0001	0.0000	0.0000	0.0000	0.0000
AT3G42170	OCV4_rep_c22195	Potri.001G383800	P08770	DAYSLEEPER	1657.9060	0.7078	1.6531	0.0981	0.0001	2654.0984	23.1805	17.8154	0.0000
AT3G26360	OCV4_rep_c4430	Potri.010G048600		AT3G26360	1093.7230	0.4719	1.0985	0.1938	0.0002	347.9818	82.8578	39.0567	857.5974
AT5G47200	OCV4_rep_c9747	Potri.003G081800	Q05737	RABD2b	1083.8252	0.4719	1.3910	0.1831	0.0002	246.5363	120.3411	109.6329	1.6636
AT4G25490	Loc_19417_Tr_5/10_Conf_0.280_Len_913	Potri.012G134100	P93835	CBF1	3241.5774	1.4156	4.0106	0.0712	0.0001	0.0000	61.6501	22.6118	0.8318
AT2G18193	Loc_34352_Tr_8/12_Conf_0.439_Len_2212	Potri.005G119900	Q9P6Q3	AT2G18193	4572.8511	2.1234	2.7603	0.0472	0.0001	0.0000	1.9728	2.0556	88.1720
AT1G07990	OCV3_prime_c23547	Potri.009G014700		T6D22.8	1964.7423	0.9437	2.4051	0.1081	0.0001	515.4849	32.0581	43.8532	227.9163
AT4G25480	OCV4_rep_c26200	Potri.012G134100	Q9M0L0	DREB1A	7794.6328	3.7749	10.0731	0.0191	0.0000	456.5049	0.9864	306.9722	0.0000
AT2G46530	Loc_6380_Tr_5/7_Conf_0.273_Len_1063	Potri.002G172800	Q9ZPY6	ARF11	1430.2533	0.7078	1.7113	0.0753	0.0000	1039.2269	66.5822	28.7786	9.1499
AT5G20240	Loc_78599_Tr_2/2_Conf_0.800_Len_1010	Potri.002G079000	Q07474	PI	1390.6615	0.7078	1.8030	0.1176	0.0001	0.0000	0.0000	1.3704	0.8318
AT5G18670	OCV3_prime_c33107	Potri.008G204200	Q8VYW2	BMY3	3216.8325	1.6515	2.0091	0.0706	0.0001	639.3428	1724.7245	831.1547	333.5563
AT4G31700	OCV3_prime_rep_c46774	Potri.005G162600	O48549	RPS6	6428.7163	3.3030	12.7005	0.0174	0.0000	2928.9451	645.1072	311.0835	3.3272
AT5G60670	OCV3_prime_c15173	Potri.T161500	O50003	MUP24.13	10961.9756	5.6624	8.1772	0.0157	0.0000	3101.1665	348.6932	215.8398	1567.1323
AT1G05260	OCV4_rep_c13991	Potri.015G003600	A7QEU4	RCI3	1360.9677	0.7078	0.7016	0.1673	0.0002	253.6138	232.2978	126.0779	6.6545
AT3G22840	Loc_105742_Tr_1/3_Conf_0.500_Len_840	Potri.008G158200		ELIP1	15777.3262	8.4935	17.1679	0.0192	0.0001	12.9756	0.4932	1205.9623	24.1225
AT1G51610	Loc_18229_Tr_1/2_Conf_0.800_Len_1993	Potri.010G251300	Q8H1G3	F19C24.16	3048.5676	1.6515	2.0413	0.0727	0.0001	877.6219	107.0247	65.0946	69.0403
AT1G64230	OCV4_rep_c13342	Potri.001G471200	P35135	UBC28	3394.9956	1.8875	4.1295	0.0517	0.0001	1086.4109	109.9839	200.7653	15.8044
AT3G25190	OCV4_c33924	Potri.002G069400	Q9LSF6	MJL12.26	3345.5059	1.8875	2.6667	0.0827	0.0001	493.0725	85.8170	23.9822	29.1134
AT5G60100	OCV4_rep_c2905	Potri.010G215200	A2YQ93	APRR3	18400.2832	10.8528	10.3033	0.0097	0.0000	7386.6509	206.6513	697.5396	8.3181
AT3G17880	Loc_676_Tr_3/9_Conf_0.148_Len_965	Potri.012G045000	Q8VWG7	ATTDX	3949.2805	2.3593	5.3982	0.0526	0.0001	1250.3752	317.6216	369.3260	766.0981
AT4G09600	OCV3_prime_rep_c52576	Potri.T155100	Q93X17	GASA3	10566.0576	6.3702	18.0707	0.0384	0.0001	175.7603	123.3003	25.3526	0.0000
AT2G43680	OCV4_rep_c23002	Potri.013G127200	Q8LPG9	IQD14	2682.3435	1.6515	3.6453	0.0852	0.0001	444.7089	108.5043	89.0768	17.4680
AT4G05320	OCV3_prime_rep_c67166	Potri.001G418500	Q3E7T8	RUB1	5636.8804	3.5390	7.8386	0.0386	0.0001	1025.0718	307.2643	659.1680	13.3090
	OCV4_rep_c20894				1499.5389	0.9437	0.5755	0.1363	0.0001	498.9705	1.4796	21.9266	3.3272
AT5G51990	OCV4_rep_c32376	Potri.012G134100	Q9FJ93	CBF4	1499.5389	0.9437	1.4992	0.1761	0.0002	77.8536	103.0790	65.7798	14.1408
AT4G25480	OCV3_prime_rep_c32421	Potri.012G134100	Q9M0L0	DREB1A	5443.8706	3.5390	4.6965	0.0617	0.0001	327.9286	125.2731	91.1324	10.8135
AT3G10950	OCV3_prime_rep_c27276	Potri.001G149300	Q5QM99	AT3G10950	5765.5537	3.7749	10.2071	0.0341	0.0001	1152.4685	221.9405	100.7253	573.9498
AT2G45660	OCV3_prime_rep_c65389	Potri.014G074200	O64645	AGL20	2137.9565	1.4156	4.1584	0.1093	0.0001	540.2565	5.9184	24.6674	0.0000
AT3G22840	OCV3_prime_rep_c68658	Potri.008G157900	P11432	ELIP1	18335.9453	12.2684	28.8526	0.0158	0.0001	2.3592	1.4796	1335.4662	0.0000
	OCV3_prime_rep_c44274				8779.4785	5.8983	25.4027	0.0291	0.0001	335.0062	633.2703	426.1980	87.3402
AT4G12010	OCV4_rep_c13531	Potri.019G069200	Q40392	F16J13.80	1751.9365	1.1797	0.4077	0.1461	0.0002	520.2033	125.2731	124.0223	1073.0365
AT2G30110	OCV3_prime_rep_c29162	Potri.009G075700	P93028	ATUBA1	2731.8333	1.8875	1.5592	0.0809	0.0001	1341.2043	632.7771	398.1046	9.9817
AT5G36930	OCV4_c16347	Potri.003G084200	Q40392	MLF18.50	6102.0840	4.2468	3.2614	0.0413	0.0001	520.2033	15.7824	28.0934	1.6636
AT2G16760	OCV4_rep_c3440	Potri.014G120300		T24I21.17	1356.0187	0.9437	1.4070	0.1673	0.0002	386.9086	314.1692	221.3215	200.4665
AT3G27785	OCV4_rep_c39615	Potri.001G347200	Q9S7L2	MYB118	1301.5800	0.9437	0.4870	0.0910	0.0000	397.5250	14.3028	34.9455	0.8318
AT2G44860	Loc_19150_Tr_1/4_Conf_0.714_Len_2988	Potri.004G187800	O22165	T13E15.13	1935.0486	1.4156	0.9993	0.1578	0.0002	579.1832	27.1261	21.2414	92.3310
AT3G12500	OCV4_rep_c15689	Potri.004G182000	Q9FRV0	ATHCHIB	145677.9688	107.5848	172.3237	0.0017	0.0001	7176.6821	1728.1770	367.2703	13140.9541
AT5G65005	Loc_12818_Tr_8/10_Conf_0.143_Len_937			AT5G65005	1563.8755	1.1797	1.9723	0.1938	0.0003	254.7934	0.9864	6.1669	4.9909
AT1G09810	OCV3_prime_c21602	Potri.004G223800	Q5RFL8	ECT11	1875.6609	1.4156	2.5915	0.1657	0.0003	402.2433	54.2521	67.8354	0.0000
AT2G30110	OCV4_rep_c19866	Potri.009G075800	P93028	ATUBA1	3038.6697	2.3593	1.9920	0.0731	0.0001	802.1275	193.8281	252.1558	4.9909
AT5G51990	Loc_19417_Tr_9/10_Conf_0.280_Len_1320	Potri.012G134100	Q9FJ93	CBF4	6814.7363	5.4264	6.4772	0.0660	0.0002	1.1796	118.8615	57.5573	0.0000
AT2G18420	Loc_20137_Tr_1/1_Conf_1.000_Len_860	Potri.T155100	Q93X17	T30D6.7	41393.2109	33.0304	59.8054	0.0101	0.0001	1329.4083	941.0278	212.4138	1454.0061
AT3G53990	OCV3_prime_rep_c47914	Potri.006G092700	Q8LGG8	AT3G53990	3197.0366	2.5952	4.1530	0.0943	0.0001	756.1231	187.9097	165.8198	1181.1720
AT4G36130	OCV3_prime_rep_c50647	Potri.007G013000	Q42064	F23E13.20	10437.3848	8.4935	17.2413	0.0354	0.0002	2899.4551	330.9380	374.8076	1274.3348
AT1G04560	Loc_42455_Tr_6/9_Conf_0.280_Len_1795	Potri.010G064200		T1G11.19	14139.2168	11.7966	11.0038	0.0256	0.0001	1594.8182	16.2756	5.4816	0.8318
AT3G59690	OCV4_rep_c16422	Potri.013G127200	Q8LPG9	IQD13	5280.5542	4.4827	4.2317	0.0620	0.0002	774.9967	100.1198	149.3749	19.9635
AT4G16580	Loc_13809_Tr_4/7_Conf_0.381_Len_2196	Potri.007G028900	Q9SUK9	DL4315C	1662.8550	1.4156	1.1219	0.1748	0.0003	511.9461	63.1298	50.7052	292.7975
AT1G54330	Loc_117_Tr_2/4_Conf_0.556_Len_1454	Potri.014G041300	Q93VY3	ANAC020	1915.2527	1.6515	1.8470	0.1873	0.0004	217.0463	85.3238	88.3916	325.2382
AT1G52580	OCV4_rep_c25683	Potri.001G241300		ATRBL5	3622.6484	3.3030	2.0716	0.0560	0.0001	1192.5748	165.7156	96.6140	594.7451
AT2G44110	OCV3_prime_rep_c67947	Potri.019G110300	O80580	MLO15	2845.6597	2.5952	2.3702	0.1089	0.0002	340.9042	124.2867	103.4661	265.3478
AT5G06370	OCV4_rep_c39072	Potri.006G203300		MHF15.11	6502.9507	6.1342	4.8017	0.0682	0.0003	464.7621	107.0247	106.2069	241.2253
AT3G12360	Loc_6372_Tr_2/9_Conf_0.385_Len_2660	Potri.010G212700	Q9C7A2	ITN1	3964.1274	4.0108	2.2552	0.1151	0.0003	661.7552	214.5425	131.5595	1206.9581
AT5G44800	OCV4_rep_c12476	Potri.001G123400	P32657	CHR4	2093.4158	2.1234	1.0744	0.1874	0.0004	314.9530	23.1805	31.5195	53.2359
AT5G48760	OCV3_prime_rep_c45876	Potri.001G314500	Q9FKC0	K24G6.9	2756.5781	2.8312	3.8081	0.1637	0.0004	635.8040	919.3270	1197.7399	590.5860
AT5G33406	OCV4_rep_c15929	Potri.006G212300		AT5G33406	2296.3235	2.3593	1.1081	0.1707	0.0003	1303.4572	23.6737	279.5640	3.3272
AT5G45100	OCV4_rep_c7651	Potri.015G118000		K17O22.9	2058.7729	2.1234	2.0394	0.1678	0.0003	918.9078	82.8578	84.9655	888.3744
AT1G30360	OCV3_prime_rep_c61377	Potri.001G358300	Q09809	ERD4	16811.6621	18.1667	19.0364	0.0181	0.0001	2258.9326	326.9924	365.2147	104.8082
AT1G04560	OCV4_rep_c29019	Potri.010G064200		T1G11.19	11065.9043	12.0325	9.0820	0.0523	0.0003	982.6062	17.2620	2.7408	0.0000
AT2G21520	Loc_2969_Tr_1/3_Conf_0.444_Len_1413	Potri.009G119500		F3K23.28	1435.2023	1.6515	1.3951	0.1902	0.0003	343.2634	72.5006	103.4661	223.7572
AT4G09010	OCV4_rep_c9584	Potri.005G161900	P82281	APX4	4488.7188	5.1905	3.3367	0.0960	0.0002	356.2390	0.9864	43.1680	65.7131
	OCV4_rep_c7781				3008.9758	3.5390	3.2610	0.1671	0.0004	47.1840	6.4116	21.2414	28.2816
AT3G07040	OCV4_rep_c20676	Potri.002G216800	Q39214	RPM1	3583.0566	4.2468	1.4843	0.0910	0.0002	253.6138	17.2620	31.5195	155.5487
AT3G14470	OCV4_rep_c24202	Potri.014G001900	Q7XA40	AT3G14470	915.5601	1.1797	0.1667	0.1783	0.0001	648.7796	72.0074	49.3348	677.9261
AT5G57290	OCV3_prime_rep_c51432	Potri.009G032600	P56724	MJB24.10	4488.7188	5.8983	11.6588	0.1709	0.0007	923.6262	203.1989	240.5073	9.9817
AT1G04560	OCV4_rep_c23619	Potri.010G064200		T1G11.19	7250.2456	9.6732	10.1405	0.1255	0.0007	549.6932	9.8640	1.3704	0.0000
AT1G21270	OCV4_rep_c17786	Potri.002G076000	Q9LMP1	WAK2	1588.6204	2.1234	0.9759	0.0968	0.0001	37.7472	0.0000	113.0590	0.0000
AT1G48120	Loc_79244_Tr_1/1_Conf_1.000_Len_1694	Potri.014G163800	Q9LNG5	F21D18.16	2751.6292	3.7749	2.2990	0.1077	0.0002	393.9861	9.8640	19.1858	4.1591
AT2G02100	OCV3_prime_rep_c47655	Potri.T011200	A3FPF2	LCR69	9858.3545	14.6278	16.5287	0.1805	0.0013	3693.3254	878.8845	269.9711	2770.7632
AT1G15120	OCV3_prime_rep_c65957	Potri.005G191000	P48504	Os11g0162200	623.5706	0.9437	1.1494	0.1655	0.0001	148.6295	147.9604	130.1891	144.7352
AT3G03270	OCV4_rep_c23958	Potri.014G192900	Q8LGG8	T17B22.4	3271.2712	4.9546	3.1992	0.1277	0.0003	725.4536	132.6711	117.8554	104.8082
AT1G60470	Loc_3416_Tr_6/10_Conf_0.406_Len_1927	Potri.008G189400	Q9XGN4	GOLS4	12164.5762	19.1105	9.4832	0.0857	0.0008	3431.4543	893.6805	502.9411	334.3881
AT3G63060	OCV4_rep_c28998	Potri.004G125000	Q93ZT5	EDL3	29233.5840	48.1300	26.1238	0.0420	0.0008	66.0576	675.1924	378.2336	4.1591
AT5G64750	OCV4_rep_c1458	Potri.005G087200	Q9FGF8	ABR1	18721.9648	31.1430	15.3157	0.0643	0.0009	281.9242	3007.5408	356.3070	113.9581
AT5G42190	Loc_134717_Tr_1/1_Conf_1.000_Len_1359	Potri.002G018700	Q71U00	ASK2	836.3765	1.4156	0.8327	0.1897	0.0001	1.1796	0.0000	0.0000	0.0000
AT4G29160	OCV3_prime_rep_c26346	Potri.006G154000	Q9SZE4	SNF7.1	18835.7930	33.9741	15.5949	0.0891	0.0013	6615.1929	311.7032	709.8733	0.8318
	OCV3_prime_rep_c39638				8472.6426	15.8074	21.9079	0.1000	0.0006	2381.6108	28.1125	106.2069	0.0000
AT1G52580	OCV4_rep_c4283	Potri.003G122900		ATRBL5	2271.5786	4.2468	1.2427	0.1683	0.0003	909.4711	54.7453	77.4283	9.1499
AT2G46140	OCV4_c10264	Potri.014G090800	P46519	T3F17.21	23042.4199	43.4114	13.5110	0.0709	0.0012	997.9410	133.6575	58.9277	28.2816
AT4G25490	OCV4_rep_c23645	Potri.012G134100	P93835	CBF1	51885.0352	102.8661	53.2160	0.0405	0.0014	12527.3447	55.7317	109.6329	47.4132
AT4G04020	OCV4_rep_c45625	Potri.004G003200	P80471	FIB	10061.2627	20.9979	9.9995	0.1468	0.0014	2941.9207	19.7280	69.8910	19.9635
	Loc_134526_Tr_3/4_Conf_0.357_Len_754				851.2234	1.8875	1.4087	0.1852	0.0001	150.9887	4.4388	6.1669	0.0000
AT1G68050	OCV4_rep_c26722	Potri.008G135200	Q9C9W9	FKF1	42625.5078	95.7882	29.1532	0.0635	0.0020	3930.4248	425.6326	916.1202	66.5449
AT5G57550	OCV4_rep_c17891	Potri.013G005700	Q38907	XTR3	13688.8604	33.0304	11.5183	0.1662	0.0025	1882.6405	926.7250	79.4839	461.6552
AT4G05050	OCV3_prime_rep_c66396	Potri.001G418500	P0CH33	UBQ11	27115.4238	70.3076	42.4857	0.0704	0.0013	5531.1411	490.7352	1932.2805	817.6705
AT5G63350	Loc_27225_Tr_1/4_Conf_0.700_Len_1440	Potri.015G091900		K9H21.8	78609.4922	207.6197	76.6283	0.0601	0.0030	166.3235	544.0009	306.2870	7.4863
AT1G70670	OCV3_prime_c6154	Potri.008G133800	Q9CAB7	F5A18.15	19296.0469	52.3768	22.3076	0.1662	0.0034	1574.7650	386.6697	876.3783	210.4482
AT1G58470	OCV4_rep_c21300	Potri.002G115000	Q9VVE5	RBP1	79856.6328	218.4725	19.6528	0.0703	0.0033	10411.1436	423.6598	284.3604	496.5913
AT4G16160	OCV4_rep_c10033	Potri.010G142300	Q0WMZ5	OEP16-2	92644.7813	263.7714	64.7636	0.0677	0.0036	15949.3623	568.6609	389.8821	773.5845
AT3G50940	Loc_133913_Tr_3/3_Conf_0.778_Len_1184	Potri.008G177200	Q54DY9	AT3G50940	1984.5382	5.6624	2.1677	0.1671	0.0003	121.4987	12.3300	21.2414	0.8318
AT4G22240	OCV4_rep_c40398	Potri.004G003200	Q9ZWQ8	T10I14.70	55616.5625	164.6802	43.9563	0.0964	0.0042	9081.7344	78.9122	890.7676	244.5525
AT3G21150	OCV4_rep_c6945	Potri.010G251800	O23379	AT3G21150	26511.6504	78.5652	25.9473	0.1509	0.0040	4568.5879	647.5732	2013.8201	1539.6826
AT3G11930	OCV4_rep_c7725	Potri.016G064000	Q8LGG8	AT3G11930	28991.0859	96.9678	30.9346	0.1909	0.0058	1590.0999	23.6737	124.0223	0.8318
AT3G50970	OCV4_rep_c11488	Potri.013G062200	P42758	LTI30	77075.3125	272.2649	69.5957	0.1425	0.0075	4911.8516	689.9885	996.9745	33.2724
AT4G22240	Loc_1721_Tr_2/11_Conf_0.217_Len_1327	Potri.004G003200	Q9ZWQ8	T10I14.70	35642.5039	128.3467	39.7243	0.1843	0.0065	5709.2607	53.2657	516.6452	143.9034
AT1G13930	OCV4_rep_c43094	Potri.010G161200		F16A14.14	107615.4219	397.5446	140.2787	0.1216	0.0079	15850.2754	378.7785	379.6040	379.3059
AT1G33590	OCV4_c42795	Potri.013G098900	O82318	T1E4.3	32133.6836	121.2688	29.0084	0.1922	0.0063	2434.6929	624.3927	126.7631	126.4353
AT4G30960	OCV4_rep_c27551	Potri.006G186200	O65554	SIP3	94243.2969	403.2069	79.2341	0.1555	0.0102	7694.5259	147.9604	1262.8344	76.5266
AT1G43800	OCV4_rep_c23252	Potri.005G187600	Q84VY3	F28H19.7	2009.2831	1966.0171	42.3114	0.1355	0.0040	24.7716	1122.0327	94.5584	2380.6438

## Sheet: swB_specific
TAIR ID	ContigID	PtriID	SWI_ID	Name	ecodB	swB	swB_ecodB_R	swB_ecodB_DESeq_padj_FDR0,2	swB_ecodB_EdgeR_Pvalue_FDR0,05	XY	RO	LE	CA
AT1G40087	Loc_27066_Tr_2/2_Conf_0.800_Len_1293	Potri.004G223600		AT1G40087	0.0000	33.9741	0.7161	0.1938	0.0001	3.5388	8.3844	4.7964	17.4680
AT3G49290	OCV4_rep_c45915	Potri.018G082600	Q5JMF2	ABIL2	0.0000	60.8703	1.1102	0.0750	0.0000	5.8980	12.8232	14.3893	6.6545
	Loc_168634_Tr_1/1_Conf_1.000_Len_2742		P15402		0.0000	44.3551	0.4995	0.1270	0.0000	1.1796	0.0000	0.0000	0.0000
AT5G53390	OCV4_rep_c36505	Potri.017G011700	Q93ZR6	K19E1.19	0.0000	44.1192	1.1023	0.1277	0.0000	1.1796	0.4932	32.8899	0.0000
AT2G44480	Loc_116329_Tr_1/1_Conf_1.000_Len_625	Potri.001G227400	O64882	BGLU17	0.0000	39.6365	1.5827	0.1505	0.0001	0.0000	0.0000	18.5006	0.0000
AT4G37630	Loc_56025_Tr_1/1_Conf_1.000_Len_1672	Potri.007G055300	Q0DQA9	CYCD5;1	0.0000	44.3551	0.7781	0.1231	0.0000	1.1796	12.3300	15.7597	3.3272
AT3G61510	OCV4_rep_c10948	Potri.003G132300	P31531	ACS1	0.0000	37.9850	0.3588	0.1555	0.0001	2.3592	351.1592	52.7609	9.9817
AT3G25810	OCV4_c18845	Potri.007G119700	Q6PWU2	AT3G25810	0.0000	52.8487	0.8765	0.0918	0.0000	1.1796	0.0000	6.8521	0.0000
	OCV4_c26356	Potri.008G195700			0.0000	75.9699	1.9350	0.0456	0.0000	40.1064	218.4881	44.5384	266.1796
AT2G42260	OCV4_rep_c5378	Potri.006G057800		UVI4	0.0000	63.7015	1.2130	0.0660	0.0000	3.5388	29.0989	28.0934	33.2724
AT3G48160	Loc_11975_Tr_1/4_Conf_0.625_Len_1707	Potri.012G075300	Q8LSZ4	DEL1	0.0000	56.6236	0.9858	0.0785	0.0000	7.0776	13.8096	9.5929	14.1408
AT1G74170	Loc_168342_Tr_3/4_Conf_0.500_Len_4667	Potri.T040800	O22476	AtRLP13	0.0000	38.6928	0.2753	0.1570	0.0001	1.1796	0.0000	0.0000	0.0000
AT5G09360	Loc_5131_Tr_3/10_Conf_0.531_Len_2228	Potri.019G088800	Q2QZ80	LAC14	0.0000	34.9179	0.4859	0.1744	0.0001	4.7184	24.1669	25.3526	29.1134
AT2G46570	OCV4_rep_c28833	Potri.014G100600	Q9ZPY2	LAC6	0.0000	40.1084	0.5197	0.1454	0.0001	0.0000	275.6995	17.1301	9.1499
AT3G12500	OCV4_rep_c16280	Potri.009G142200	Q9FRV0	ATHCHIB	0.0000	80.4526	1.4794	0.0428	0.0000	0.0000	161.2768	2.7408	0.0000
AT1G30570	Loc_30276_Tr_1/5_Conf_0.692_Len_3342	Potri.001G467000	Q9SA72	T5I8.2	0.0000	40.1084	0.3812	0.1454	0.0001	3.5388	86.3102	20.5562	61.5540
AT5G05280	Loc_24293_Tr_1/1_Conf_1.000_Len_1052	Potri.001G159300	Q9FLC6	K18I23.8	0.0000	34.4460	0.8926	0.1834	0.0001	90.8291	21.7009	10.2781	25.7861
AT1G14430	Loc_120596_Tr_1/1_Conf_1.000_Len_1772	Potri.001G083600	I1S2N3	F14L17.20	0.0000	52.1409	0.8559	0.0946	0.0000	0.0000	0.0000	26.0378	0.0000
AT2G47930	OCV4_c27182	Potri.002G207500	Q94F57	AGP26	0.0000	64.4093	1.9040	0.0645	0.0000	73.1352	90.7490	280.2492	53.2359
AT3G16360	Loc_34439_Tr_1/1_Conf_1.000_Len_697	Potri.001G189900	Q9LU15	AHP4	0.0000	47.8941	1.6482	0.1223	0.0000	116.7803	17.2620	20.5562	0.8318
AT3G15680	OCV4_rep_c20392	Potri.006G251300		AT3G15680	0.0000	64.1734	1.6502	0.0671	0.0000	99.0863	105.0518	100.0401	29.1134
AT2G10940	OCV3_prime_rep_c68822	Potri.006G065500	Q00451	F15K19.1	0.0000	53.5564	2.0117	0.0964	0.0000	5.8980	309.7303	189.1168	42.4224
AT5G16250	OCV3_prime_c5558	Potri.010G179300		T21H19.170	0.0000	60.6344	1.6254	0.0729	0.0000	14.1552	130.2051	115.1146	75.6948
AT2G29500	Loc_64953_Tr_1/2_Conf_0.667_Len_796	Potri.009G039200	P04794	F16P2.12	0.0000	46.2426	1.5248	0.1169	0.0000	0.0000	51.2929	10.9633	4.1591
AT4G12690	OCV4_rep_c10779	Potri.010G047700		T20K18.40	0.0000	36.3334	0.6249	0.1676	0.0001	7.0776	80.3918	78.7987	12.4772
AT3G49190	Loc_116423_Tr_1/1_Conf_1.000_Len_573	Potri.017G010500		AT3G49190	0.0000	71.4872	2.0931	0.1088	0.0000	0.0000	0.0000	7.5373	0.0000
AT5G59845	OCV4_rep_c13203	Potri.014G020100	P86888	AT5G59845	0.0000	46.4785	1.0548	0.1169	0.0000	12.9756	30.0853	0.6852	38.2633
AT3G13890	Loc_92763_Tr_1/1_Conf_1.000_Len_1383	Potri.001G197000	Q8LPH6	MYB26	0.0000	66.0608	1.3620	0.0615	0.0000	2.3592	6.9048	0.6852	1.6636
AT3G45140	OCV4_rep_c6844	Potri.001G015400	O24370	Os02g0194700	0.0000	61.5781	0.5874	0.0736	0.0000	0.0000	1.4796	1061.3839	4.9909
AT5G13140	Loc_19306_Tr_2/2_Conf_0.667_Len_1193	Potri.001G060500		T19L5.100	0.0000	82.1042	1.8985	0.0395	0.0000	109.7027	202.2125	46.5940	79.0221
AT5G53486	OCV4_rep_c27922	Potri.012G017400		AT5G53486	0.0000	47.6582	1.6991	0.1088	0.0000	123.8579	86.3102	639.2971	111.4627
AT2G29500	Loc_24078_Tr_8/10_Conf_0.321_Len_1024	Potri.008G062300	P05478	F16P2.12	0.0000	44.3551	1.1585	0.1277	0.0000	0.0000	51.2929	71.9466	0.0000
AT3G08600	Loc_43249_Tr_1/1_Conf_1.000_Len_1359	Potri.006G111700		AT3G08600	0.0000	40.8161	0.8445	0.1443	0.0001	5.8980	43.8949	57.5573	37.4315
AT5G17390	Loc_18548_Tr_1/2_Conf_0.800_Len_1246	Potri.010G140200		T10B6.50	0.0000	50.4893	1.1525	0.0955	0.0000	63.6984	170.6476	129.5039	30.7770
AT4G13930	OCV3_prime_rep_c62885	Potri.017G059300	Q54EW1	Os11g0455800	0.0000	51.6690	1.9081	0.1000	0.0000	9.4368	78.4190	88.3916	39.0951
AT5G33370	Loc_116193_Tr_1/1_Conf_1.000_Len_658	Potri.013G051000	Q8LB81	F19N2.90	0.0000	38.9287	1.4727	0.1586	0.0001	0.0000	0.0000	102.0957	0.0000
AT1G73300	OCV3_prime_rep_c66532	Potri.001G312800	Q9CAU3	SCPL2	0.0000	52.6127	1.4733	0.1058	0.0000	0.0000	21.2077	17.1301	9.9817
AT4G10265	Loc_124192_Tr_1/1_Conf_1.000_Len_365	Potri.019G116900		AT4G10265	0.0000	68.1842	4.2541	0.0585	0.0000	0.0000	146.9740	2.7408	42.4224
AT5G17230	Loc_101697_Tr_3/4_Conf_0.250_Len_554	Potri.002G056800	Q9SSU8	PSY1	0.0000	45.7707	1.9448	0.1277	0.0000	21.2328	2.9592	2.0556	257.8615
AT3G28420	Loc_73818_Tr_1/1_Conf_1.000_Len_754			AT3G28420	0.0000	81.3964	2.7849	0.0400	0.0000	2.3592	8.3844	25.3526	6.6545
AT2G23060	Loc_102132_Tr_1/2_Conf_0.750_Len_1623	Potri.010G144700		F21P24.12	0.0000	34.4460	0.6268	0.1790	0.0001	0.0000	0.0000	0.0000	0.0000
AT2G04850	Loc_15273_Tr_1/1_Conf_1.000_Len_1762	Potri.014G161700	Q94BT2	F28I8.9	0.0000	38.6928	0.6411	0.1570	0.0001	109.7027	353.6252	157.5974	65.7131
AT2G33400	Loc_10183_Tr_1/3_Conf_0.714_Len_1620	Potri.010G067300		F4P9.17	0.0000	48.1300	0.8732	0.1070	0.0000	17.6940	201.2261	93.1880	118.9490
AT1G01900	OCV4_c23596	Potri.014G074600	O65351	SBTI1.1	0.0000	80.6886	1.0530	0.0398	0.0000	0.0000	9.8640	60.9833	0.0000

## Sheet: Overexpressed_in_swB
TAIR ID	ContigID	PtriID	SWI_ID	Name	ecodB	swB	swB_ecodB_R	swB_ecodB_DESeq_padj_FDR0,2	swB_ecodB_EdgeR_Pvalue_FDR0,05	XY	RO	LE	CA
AT4G29020	OCV3_prime_rep_c26548	Potri.002G252200		F19B15.50	648.3155	669.5735	22.5132	0.1470	0.0015	1.1796	0.4932	250.1001	0.0000
AT4G37750	OCV4_rep_c1418	Potri.002G114800	Q38914	ANT	1187.7535	1260.5819	22.8945	0.1632	0.0034	769.0988	620.4471	306.2870	1720.1857
AT2G29660	Loc_8839_Tr_1/2_Conf_0.857_Len_1940	Potri.001G249900		T27A16.24	668.1114	737.9937	12.1268	0.1968	0.0029	1742.2682	1046.0797	386.4561	1834.9756
AT5G59870	OCV4_rep_c19424	Potri.013G018200	P25469	HTA6	2058.7729	2298.9163	76.2566	0.0918	0.0029	314.9530	823.6460	1672.5875	1462.3241
AT4G34590	OCV4_rep_c5738	Potri.002G031900	P24068	GBF6	1113.5189	1256.8070	28.4381	0.1333	0.0027	1007.3778	658.9168	65.7798	729.4985
AT2G44480	OCV4_rep_c2599	Potri.001G227300	A2SY66	BGLU17	1410.4574	1638.3082	13.1971	0.0982	0.0023	332.6470	67.0754	1489.6376	864.2519
AT2G34700	OCV4_rep_c10555	Potri.011G053600	Q03211	T29F13.9	559.2339	668.1580	12.0826	0.1908	0.0019	5041.6074	2145.4250	471.4216	1416.5746
AT3G61490	OCV3_prime_rep_c49157	Potri.002G162400	A7PZL3	Os03g0124900	960.1008	1204.9021	40.4047	0.1308	0.0022	6267.2109	1469.7395	426.1980	1609.5547
AT3G60900	Loc_3558_Tr_1/2_Conf_0.750_Len_2047	Potri.014G071700	Q9LZX4	FLA10	1628.2122	2063.4568	32.1633	0.0709	0.0019	699.5024	4234.6255	2786.7322	3108.4785
AT1G33540	OCV4_rep_c7014	Potri.001G291300	Q9C7Z9	SCPL18	633.4686	821.9853	11.3350	0.1352	0.0018	75.4944	765.9415	367.2703	626.3539
AT5G10390	OCV3_prime_rep_c31270	Potri.001G016900	P68428	F12B17.260	915.5601	1221.8892	45.1301	0.0967	0.0017	107.3435	449.3063	1032.6052	432.5418
AT5G23860	OCV4_rep_c16943	Potri.009G040200	P29516	TUB8	663.1624	890.4054	12.6706	0.1445	0.0020	560.3096	1248.7854	805.8021	2001.3379
AT5G23860	OCV3_prime_rep_c49723	Potri.006G095000	P37392	TUB8	544.3871	773.1475	12.6561	0.1300	0.0016	405.7822	780.2443	488.5518	402.5966
AT3G62740	OCV4_rep_c36969	Potri.010G178800	Q339X2	BGLU7	227.6528	335.2586	10.3070	0.1647	0.0007	37.7472	497.6400	535.8310	147.2306
AT1G54690	OCV4_rep_c18786	Potri.005G040800	O65759	GAMMA-H2AX	569.1319	847.2300	31.7605	0.1088	0.0014	146.2703	119.3547	300.1202	239.5616
AT3G16240	OCV3_prime_rep_c65892	Potri.001G186700	Q41951	DELTA-TIP	435.5096	648.3397	16.2683	0.1195	0.0012	207.6095	1236.9486	1414.9501	477.4597
AT5G07030	OCV4_rep_c26605	Potri.001G028200	Q9LHE3	MOJ9.20	346.4281	518.8134	9.5524	0.1653	0.0014	10107.9863	1239.9078	445.3838	365.9969
AT4G02060	OCV4_rep_c4785	Potri.014G121000	P43299	PRL	821.5295	1230.6187	14.2649	0.0779	0.0013	267.7690	490.2420	387.8265	486.6096
AT4G10270	OCV3_prime_c9361	Potri.T162300		T9A4.6	326.6322	493.0968	17.0357	0.1587	0.0014	47.1840	1467.2736	111.6886	2967.9026
AT2G19070	OCV4_rep_c7072	Potri.006G165200	O64470	SHT	415.7137	631.8245	8.9389	0.1394	0.0014	53.0820	67.0754	446.7542	770.2572
AT1G44900	OCV4_rep_c21767	Potri.001G070500	P55861	T12C22.19	1311.4779	2018.6298	21.3729	0.0488	0.0012	582.7220	750.6522	548.8499	565.6317
AT5G59970	OCV4_rep_c6568	Potri.008G047500	P0CG89	HIS4	712.6522	1131.9993	29.8294	0.0823	0.0011	220.5851	514.9020	830.4695	597.2405
AT1G51540	OCV3_prime_c12784	Potri.010G252100	Q9LK31	F5D21.24	252.3976	404.1506	11.6093	0.1595	0.0011	67.2372	918.8338	49.3348	350.1925
AT4G24660	Loc_56126_Tr_1/2_Conf_0.800_Len_1590	Potri.002G102900	Q9SB61	ATHB22	291.9894	473.9864	9.0531	0.1421	0.0011	2.3592	13.8096	253.5262	10.8135
AT3G45140	OCV4_rep_c12415	Potri.017G046200	O24370	Os02g0194700	1153.1107	1873.2960	20.3648	0.0483	0.0010	204.0707	566.6882	4518.2476	65.7131
AT4G00870	Loc_31250_Tr_1/1_Conf_1.000_Len_1924	Potri.002G176900	O23090	T18A10.17	321.6833	523.0601	8.5279	0.1339	0.0011	181.6583	656.9440	586.5362	697.8896
AT5G67460	OCV4_rep_c23284	Potri.012G017800	Q94CD8	K9I9.2	697.8052	1145.6832	19.9157	0.0698	0.0010	51.9024	169.6612	262.4338	143.9034
AT1G72430	OCV4_rep_c7089	Potri.003G071000		T10D10.10	183.1120	307.1828	9.5471	0.1853	0.0010	51.9024	1087.5087	80.8543	2313.2671
AT1G19210	Loc_5447_Tr_2/2_Conf_0.800_Len_1258	Potri.006G138800	Q84QC2	T29M8.8	242.4997	411.9364	9.6287	0.1447	0.0010	20.0532	2335.8008	1900.7611	12.4772
AT3G09280	OCV4_rep_c1399	Potri.013G152300		AT3G09280	217.7548	374.8951	10.0210	0.1400	0.0008	7.0776	1228.0709	475.5329	85.6766
AT2G42840	OCV4_rep_c43211	Potri.002G060800	Q9S728	PDF1	1257.0392	2184.9614	38.9848	0.0419	0.0009	4.7184	1.4796	798.9500	3.3272
AT3G16240	OCV4_rep_c27919	Potri.001G186700	Q41951	DELTA-TIP	366.2240	661.3159	14.7165	0.0891	0.0008	189.9155	800.9587	993.5485	692.0670
AT5G23860	OCV4_rep_c10536	Potri.006G095000	Q40106	TUB8	277.1425	501.1185	8.5992	0.1138	0.0008	331.4674	474.9527	348.0846	71.5358
AT2G46630	OCV4_rep_c25664	Potri.014G102500		T3A4.1	74.2346	137.3121	2.3709	0.1724	0.0004	11869.1279	1221.1661	562.5540	293.6294
AT3G05550	Loc_34074_Tr_1/1_Conf_1.000_Len_508	Potri.019G056000		F18C1.18	272.1935	514.8025	20.4965	0.1153	0.0006	182.8379	675.6856	12.3337	262.8524
AT1G62510	OCV4_rep_c18937	Potri.001G158400	P14009	T3P18.7	296.9384	574.9650	12.8566	0.0923	0.0007	3705.1213	5259.0044	255.5818	4267.1914
AT1G11910	OCV3_prime_rep_c43940	Potri.001G263900	O04057	F12F1.24	178.1630	349.8864	9.5385	0.1296	0.0006	37.7472	227.8589	231.5996	197.9711
AT1G28100	OCV4_rep_c20545	Potri.001G066000		F13K9.27	257.3466	514.8025	10.7803	0.0968	0.0006	63.6984	351.1592	145.9489	1182.0038
AT1G48750	OCV4_rep_c10746	Potri.015G044500	Q43681	F11I4.8	19.7959	40.8161	1.1508	0.1443	0.0001	16.5144	203.1989	16.4449	77.3584
AT5G59845	Loc_13023_Tr_1/4_Conf_0.500_Len_1020	Potri.014G020100	Q948Z4	AT5G59845	326.6322	679.9545	18.6442	0.0736	0.0006	764.3803	721.0601	130.1891	1573.7869
AT5G10390	OCV3_prime_rep_c36801	Potri.005G233900	P68428	F12B17.260	188.0610	400.3757	12.4447	0.1375	0.0006	25.9512	73.9802	141.1524	0.0000
AT2G03350	OCV4_rep_c5492	Potri.010G162400	Q9M015	T4M8.22	296.9384	634.6557	16.2558	0.0731	0.0006	257.1526	613.5423	761.9489	1933.1293
AT3G63430	OCV4_rep_c5377	Potri.002G046700		AT3G63430	871.0193	1969.0841	23.9210	0.0226	0.0004	142.7315	449.7995	622.8521	145.5670
AT5G10390	OCV3_prime_rep_c69552	Potri.005G233900	P68428	F12B17.260	316.7343	728.7924	16.2329	0.0676	0.0005	94.3679	121.3275	208.9878	93.1629
AT1G77120	OCV4_rep_c45877	Potri.T107300	Q2R8Z5	ADH1	54.4387	126.6952	3.0410	0.1897	0.0004	86.1107	782.7103	15.7597	489.1050
AT5G20740	OCV4_rep_c46151	Potri.006G137800	P17407	T1M15.140	153.4182	364.0423	6.5301	0.0910	0.0004	9.4368	44.3881	273.3971	15.8044
AT5G09360	OCV4_rep_c25643	Potri.019G088800	Q6Z8L2	LAC14	252.3976	600.9175	8.5440	0.0588	0.0004	27.1308	656.9440	633.8154	341.0426
AT3G05550	OCV4_rep_c5238	Potri.019G056000		F18C1.18	361.2751	872.9465	35.1297	0.0451	0.0003	224.1239	1335.5889	28.7786	761.9391
AT4G24780	Loc_1616_Tr_1/4_Conf_0.625_Len_1150	Potri.008G182200	Q9C5M8	F6I7.12	69.2856	167.9832	4.0410	0.1678	0.0004	868.1851	110.9703	173.3571	483.2823
AT2G36200	OCV4_rep_c22765	Potri.016G077800	O23826	F2H17.19	173.2141	421.8455	4.4195	0.0857	0.0004	160.4255	307.7575	214.4694	433.3737
AT1G22370	OCV4_rep_c28846	Potri.008G062400	Q9LMF0	T16E15.2	98.9795	241.8298	4.1924	0.1066	0.0003	3.5388	18.7416	265.1747	205.4574
AT5G44635	OCV4_rep_c25570	Potri.001G074000	P49731	AT5G44635	534.4891	1307.5322	14.2831	0.0291	0.0003	312.5938	537.0961	406.3271	485.7778
AT5G20740	OCV3_prime_rep_c30600	Potri.006G137800	P17407	T1M15.140	193.0099	476.5816	15.0198	0.0702	0.0003	9.4368	35.0173	141.8376	6.6545
AT5G22580	OCV4_rep_c27724	Potri.009G148200	Q9FK81	MQJ16.12	188.0610	466.4366	6.1263	0.0750	0.0004	1200.8320	730.4310	875.6931	2018.8059
	Loc_31296_Tr_2/3_Conf_0.667_Len_893	Potri.011G069800			69.2856	172.9378	5.3559	0.1461	0.0003	5.8980	78.4190	23.2970	159.7078
AT2G29500	Loc_24078_Tr_4/10_Conf_0.357_Len_1023	Potri.009G039200	P27880	F16P2.12	108.8774	276.0398	7.5639	0.1195	0.0004	9.4368	237.2298	321.3615	19.9635
AT5G10390	OCV4_rep_c24668	Potri.001G016900	P68428	F12B17.260	489.9484	1243.8308	34.0449	0.0307	0.0003	265.4099	372.8601	808.5429	489.9368
AT5G09360	Loc_9142_Tr_2/3_Conf_0.800_Len_3353	Potri.019G088700	Q9FY79	LAC14	123.7243	316.8560	3.1385	0.0891	0.0003	22.4124	511.4496	337.8065	303.6111
AT5G48485	Loc_22280_Tr_2/3_Conf_0.667_Len_878	Potri.002G251000	Q8W453	DIR1	321.6833	825.5242	25.7389	0.0404	0.0003	3187.2773	1523.4984	1285.4462	2408.0935
AT4G24660	OCV3_prime_c10121	Potri.013G108900	Q9SB61	ATHB22	118.7754	305.5313	9.0714	0.1104	0.0004	1.1796	5.9184	150.0601	3.3272
AT1G27210	OCV4_rep_c26581	Potri.008G192100		T7N9.27	168.2651	434.5858	7.5672	0.0712	0.0003	46.0044	150.9196	131.5595	168.8577
AT1G03780	OCV4_rep_c6470	Potri.007G138600	F4I2H7	TPX2	108.8774	281.2303	3.1418	0.0910	0.0003	43.6452	283.0975	226.8031	324.4064
AT2G45550	OCV4_rep_c20860	Potri.001G113900	Q8VWZ7	CYP76C4	74.2346	193.6998	3.1347	0.1425	0.0004	61.3392	92.7218	551.5907	61.5540
AT4G27670	Loc_78461_Tr_2/3_Conf_0.714_Len_1639	Potri.010G053400	P09887	HSP21	232.6017	607.0517	11.0376	0.0553	0.0003	12.9756	279.6451	1567.7510	232.0753
AT1G47210	OCV4_rep_c16632	Potri.002G121500	Q9C6A9	CYCA3;2	94.0305	248.9077	4.6067	0.0948	0.0002	25.9512	139.0827	117.1702	111.4627
AT1G71970	OCV4_rep_c25495	Potri.019G082900		F17M19.12	79.1836	211.6305	5.4176	0.1184	0.0003	1134.7745	221.4473	169.2458	165.5304
AT5G65020	Loc_8447_Tr_1/1_Conf_1.000_Len_1367	Potri.007G092500	Q9XEE2	ANNAT2	98.9795	266.6026	5.5996	0.1184	0.0004	130.9355	576.5522	409.0679	968.2283
AT3G50410	OCV4_rep_c2287	Potri.007G036400	Q39088	OBP1	227.6528	618.8483	12.0954	0.0528	0.0003	174.5807	520.8204	176.7831	1323.4116
AT1G26761	OCV4_rep_c26558	Potri.008G089800		AT1G26761	197.9589	540.9909	7.8590	0.0541	0.0003	201.7115	441.9083	564.6096	1057.2321
AT2G21220	OCV4_rep_c11332	Potri.009G126000	P33081	F7O24.6	118.7754	325.1136	9.8934	0.0918	0.0003	62.5188	9.3708	211.0434	157.2123
AT3G14470	OCV4_rep_c17971	Potri.015G121800	Q7XA40	AT3G14470	69.2856	190.1608	1.2900	0.1565	0.0003	22.4124	87.7898	45.2236	2848.9534
	OCV4_rep_c26195	Potri.001G367700			212.8058	585.5820	16.2334	0.0456	0.0002	290.1814	577.0454	602.2960	615.5403
AT1G75430	OCV4_rep_c24036	Potri.005G232000	Q1PFD1	BLH11	113.8264	319.9231	5.5277	0.0973	0.0003	16.5144	4.9320	71.9466	6.6545
AT3G58690	OCV4_rep_c1764	Potri.014G143100	Q9FE20	AT3G58690	118.7754	338.3257	6.2220	0.0773	0.0003	359.7778	115.9023	40.4271	205.4574
AT5G46280	OCV4_c28956	Potri.004G131600	Q9FL33	MPL12.6	386.0199	1101.0923	12.3766	0.0272	0.0002	189.9155	522.7933	359.0479	691.2352
AT3G18280	Loc_8150_Tr_1/1_Conf_1.000_Len_1073	Potri.015G044500	Q43681	AT3G18280	222.7038	648.3397	17.0068	0.0400	0.0002	4156.9077	3066.2317	670.1313	1534.6918
AT5G02220	OCV4_rep_c24462	Potri.016G100000		T7H20.270	29.6938	87.2946	3.3938	0.1797	0.0002	2.3592	87.2966	53.4461	7.4863
AT3G06880	OCV4_rep_c25562	Potri.008G220800	C6L7U1	AT3G06880	44.5408	131.1779	1.4400	0.1909	0.0004	2106.7644	239.6958	149.3749	1255.2031
AT1G64640	OCV4_rep_c10214	Potri.001G085100	Q9SK27	F1N19.21	79.1836	233.5722	6.2986	0.1139	0.0003	22.4124	518.3544	157.5974	410.9148
AT4G18970	OCV4_c28958	Potri.011G076400	Q93YW8	F13C5.1	242.4997	718.6473	14.7032	0.0419	0.0003	21.2328	24.6601	89.0768	14.1408
AT4G00165	OCV4_rep_c27927	Potri.014G059800	Q8RW93	AT4G00165	39.5918	117.7298	4.0098	0.1987	0.0004	160.4255	14.7960	344.6585	6.6545
AT1G73300	OCV4_rep_c26481	Potri.001G291300	Q9C7Z9	SCPL2	207.8569	627.5778	10.0084	0.0380	0.0002	172.2215	621.9267	340.5473	553.1545
AT5G02370	OCV4_c24292	Potri.006G085300	Q9I869	T1E22.130	44.5408	137.0762	1.6919	0.1284	0.0002	61.3392	89.7626	113.0590	88.1720
AT5G52640	OCV4_rep_c26134	Potri.017G146600	P51819	HSP81-1	212.8058	672.8766	8.0504	0.0344	0.0002	139.1927	480.3780	751.6708	807.6887
AT4G03460	OCV4_rep_c42754	Potri.011G133300		F9H3.9	59.3877	187.8015	3.7616	0.1231	0.0002	86.1107	34.5241	107.5773	14.1408
AT5G10390	Loc_5706_Tr_2/3_Conf_0.444_Len_1291	Potri.001G016900	P68428	F12B17.260	574.0809	1833.1876	35.3550	0.0170	0.0002	150.9887	579.0182	1251.8711	629.6811
AT5G09360	OCV4_rep_c5463	Potri.019G088700	Q9FY79	LAC14	34.6428	111.1237	1.0124	0.1894	0.0003	8.2572	85.8170	42.4828	40.7588
AT2G19590	OCV4_rep_c22822	Potri.006G151600	Q9ZUN4	ACO1	69.2856	222.9552	4.6460	0.0831	0.0002	15.3348	3704.9272	11.6485	1154.5540
AT1G27210	Loc_2955_Tr_1/3_Conf_0.600_Len_2822	Potri.008G192100	Q9T041	T7N9.27	34.6428	111.5956	1.2793	0.1897	0.0003	25.9512	56.7181	13.0189	211.2801
AT1G77120	OCV4_rep_c19292	Potri.T107300	Q2R8Z5	ADH1	430.5607	1403.3204	24.0820	0.0179	0.0002	707.7596	13200.5293	106.8921	4727.1831
AT5G52600	OCV4_rep_c28581	Potri.018G127700	Q9LTF7	MYB82	29.6938	96.9678	2.4065	0.1934	0.0002	267.7690	104.0655	78.7987	25.7861
AT2G23000	OCV3_prime_rep_c25893	Potri.001G291300	Q9C7Z9	SCPL10	306.8363	1020.6396	17.5834	0.0211	0.0001	186.3767	1207.8497	638.6119	755.2846
AT1G54510	OCV4_c11368	Potri.005G051600	Q9SLI2	ATNEK1	64.3367	215.6414	2.6318	0.0835	0.0002	36.5676	114.9159	116.4850	163.0350
AT2G35980	OCV4_rep_c22806	Potri.006G204300	Q9C615	YLS9	108.8774	374.8951	10.5712	0.0562	0.0002	2.3592	968.1539	495.4038	10.8135
AT1G64230	OCV4_rep_c10540	Potri.001G094900	P35135	UBC28	173.2141	596.4348	9.1829	0.0341	0.0001	130.9355	233.2842	376.1780	153.0533
AT1G70280	OCV4_rep_c17124	Potri.016G092200		F17O7.19	94.0305	325.1136	4.6162	0.0558	0.0001	401.0638	266.3286	165.1346	227.0845
AT3G05980	Loc_21781_Tr_1/1_Conf_1.000_Len_1209	Potri.008G150300		F2O10.6	34.6428	119.8532	2.8335	0.1683	0.0002	3.5388	65.1026	29.4639	0.0000
AT5G52640	OCV3_prime_rep_c25819	Potri.004G073600	P51819	HSP81-1	232.6017	818.6823	12.3677	0.0255	0.0001	117.9599	489.7488	888.7120	1189.4901
AT3G20260	OCV4_c3563	Potri.008G004400		AT3G20260	143.5202	507.7245	9.0225	0.0348	0.0001	248.8954	182.9776	102.7809	254.5342
AT1G03670	OCV4_rep_c44749	Potri.019G115900	Q80SY4	F21B7.27	64.3367	232.8644	2.3318	0.0845	0.0002	14.1552	16.7688	73.3170	0.0000
AT1G77120	OCV4_rep_c15840	Potri.T107300	P48977	ADH1	84.1325	305.2953	4.8831	0.0707	0.0002	16.5144	1572.8186	14.3893	132.2580
AT4G02550	OCV4_rep_c47252	Potri.006G035800		T10P11.16	39.5918	144.1541	4.8805	0.1889	0.0004	7.0776	13.8096	0.6852	7.4863
AT3G48200	OCV4_rep_c15319	Potri.012G087400		AT3G48200	29.6938	109.2363	1.2303	0.1480	0.0001	108.5231	52.7725	28.0934	0.0000
AT2G37430	OCV3_prime_c65483	Potri.010G209400	Q9SLD4	F3G5.22	74.2346	280.2866	8.7530	0.0753	0.0002	5.8980	1283.8027	553.6464	14.1408
AT1G77120	OCV3_prime_rep_c68401	Potri.T107300	Q2R8Z5	ADH1	217.7548	830.4788	26.1113	0.0194	0.0001	270.1282	4393.9292	65.7798	1444.0243
AT1G77120	OCV4_rep_c40270	Potri.005G060300	Q2R8Z5	ADH1	19.7959	76.6777	1.2275	0.1733	0.0001	18.8736	291.4819	1.3704	162.2032
AT3G49950	OCV4_rep_c6548	Potri.007G053500	Q9SN22	AT3G49950	24.7449	96.0241	1.3056	0.1808	0.0002	1.1796	30.5785	175.4127	4.9909
AT4G28310	OCV4_rep_c27882	Potri.013G130700		F26K10.190	227.6528	903.3817	28.6901	0.0198	0.0001	127.3967	274.7131	291.8977	212.1119
AT2G36200	Loc_9401_Tr_2/2_Conf_0.667_Len_1554	Potri.016G077800	O23826	F2H17.19	39.5918	158.0741	3.0144	0.1121	0.0002	69.5964	98.1470	65.7798	166.3622
AT3G55240	OCV3_prime_c22915	Potri.010G211500		AT3G55240	39.5918	158.0741	4.6250	0.1300	0.0001	180.4787	77.4326	106.2069	60.7222
AT1G29630	OCV4_rep_c22790	Potri.011G077000	Q8L6Z7	F15D2.37	49.4897	201.7214	2.2169	0.0646	0.0001	36.5676	143.5215	248.7297	63.2177
AT2G44480	OCV3_prime_rep_c43135	Potri.T177800	Q7F9K4	BGLU17	79.1836	324.4058	14.2353	0.0431	0.0001	15.3348	354.6117	389.1969	51.5723
AT2G40610	OCV3_prime_rep_c29647	Potri.019G057500	O22874	EXPA8	34.6428	143.4463	3.6566	0.0826	0.0001	18.8736	84.3374	284.3604	187.9893
AT1G05835	OCV4_rep_c25753	Potri.002G233000	A8MS78	AT1G05835	29.6938	123.1562	2.5211	0.1129	0.0001	1.1796	5.9184	58.2425	0.0000
AT5G20820	OCV4_c23386	Potri.006G137000		T1M15.220	84.1325	349.8864	9.7896	0.0454	0.0001	336.1858	284.5771	143.8932	513.2275
AT4G35160	Loc_726_Tr_3/7_Conf_0.389_Len_1387	Potri.019G093000	B6VJS4	T12J5.30	113.8264	478.9409	9.8484	0.0304	0.0001	1.1796	538.0825	2.0556	0.8318
AT5G59190	OCV4_rep_c8441	Potri.010G196900	Q39547	MNC17.18	34.6428	147.4572	2.1312	0.1173	0.0001	35.3880	112.4499	83.5951	60.7222
AT1G23760	Loc_304_Tr_3/5_Conf_0.643_Len_1783	Potri.008G190000	Q40161	JP630	24.7449	105.6973	1.7748	0.1553	0.0002	1.1796	12879.4561	223.3771	10076.5615
AT3G24100	OCV3_prime_rep_c27585	Potri.014G056600		AT3G24100	44.5408	191.3404	7.0865	0.0820	0.0001	53.0820	109.9839	303.5462	1433.2108
AT5G15230	OCV4_rep_c17710	Potri.017G083000	P46690	GASA4	64.3367	276.5117	8.4071	0.0571	0.0001	68.4168	130.2051	250.1001	537.3500
AT1G10780	OCV4_rep_c10872	Potri.003G019400	Q9SAC4	T16B5.8	29.6938	128.1108	2.3000	0.1253	0.0001	10.6164	88.7762	70.5762	69.8721
AT5G20740	OCV4_rep_c2759	Potri.006G137800	P17407	T1M15.140	49.4897	213.9899	3.8479	0.0832	0.0002	5.8980	19.2348	86.3359	7.4863
AT3G54770	OCV4_rep_c12996	Potri.010G216800	Q5ZJX4	AT3G54770	39.5918	172.7018	2.8831	0.0906	0.0001	2.3592	458.1839	100.0401	98.9855
AT2G40610	OCV3_prime_c963	Potri.019G057500	O22874	EXPA8	19.7959	86.8228	3.0521	0.1457	0.0001	36.5676	82.3646	274.7675	26.6180
AT5G09360	OCV4_rep_c27712	Potri.019G088900	Q6Z8L2	LAC14	445.4076	1968.3763	22.5502	0.0070	0.0001	112.0619	1858.3821	719.4661	281.9840
AT1G01390	OCV4_rep_c25292	Potri.004G126000	Q4R1I9	F6F3.19	39.5918	175.5330	3.0276	0.0888	0.0001	158.0663	144.0147	245.9889	260.3569
AT3G48200	OCV4_rep_c23479	Potri.001G330000		AT3G48200	34.6428	153.8273	2.3346	0.1045	0.0001	3.5388	0.4932	56.8721	0.0000
AT2G21050	OCV4_rep_c4467	Potri.009G132100	Q8L883	F26H11.19	267.2446	1188.3868	17.6571	0.0117	0.0001	204.0707	489.7488	274.7675	89.8356
AT5G45950	OCV4_rep_c27198	Potri.004G051900	Q9FJ41	K15I22.15	29.6938	133.0654	2.9122	0.1176	0.0001	4.7184	2.4660	793.4684	3.3272
AT5G15230	OCV3_prime_rep_c65633	Potri.017G083000	P46690	GASA4	272.1935	1227.5515	45.6377	0.0131	0.0001	189.9155	318.6080	450.8654	119.7808
AT3G48270	OCV4_rep_c17230	Potri.016G137600	P24465	CYP71A26	39.5918	178.8361	2.7760	0.0504	0.0000	0.0000	3.4524	206.9322	7.4863
AT3G51780	OCV4_rep_c28627	Potri.009G074300	Q8RX71	BAG4	24.7449	111.8315	3.2687	0.1375	0.0001	22.4124	101.1062	50.0200	47.4132
AT5G59845	OCV4_rep_c6322	Potri.014G020100	P86888	AT5G59845	29.6938	134.4809	3.1429	0.1220	0.0001	149.8091	333.8972	45.2236	266.1796
AT1G53230	OCV4_rep_c20640	Potri.001G375800	Q9MAH8	TCP3	14.8469	67.2405	1.1827	0.1673	0.0001	0.0000	42.9085	56.8721	14.9726
AT5G04310	Loc_5499_Tr_1/10_Conf_0.296_Len_2327	Potri.010G229000	Q9SCP2	T19N18.40	19.7959	89.6540	1.2060	0.1678	0.0002	9.4368	61.6501	50.7052	96.4901
AT2G39700	OCV4_rep_c16037	Potri.009G031800	O48818	EXPA4	168.2651	769.6085	10.8693	0.0178	0.0001	4040.1274	800.9587	803.7465	2881.3940
AT2G44480	Loc_9438_Tr_5/8_Conf_0.188_Len_1132	Potri.001G227400	O64882	BGLU17	173.2141	800.5155	18.9187	0.0192	0.0001	2.3592	1.4796	190.4872	0.8318
AT5G33370	OCV4_rep_c27942	Potri.019G024700	Q8LB81	F19N2.90	54.4387	255.5138	3.3295	0.0554	0.0001	444.7089	7.8912	862.6742	1.6636
AT2G46150	OCV4_rep_c25830	Potri.001G098200		T3F17.20	29.6938	141.3230	4.2332	0.0845	0.0001	352.7002	76.4462	83.5951	190.4848
AT1G28580	Loc_3219_Tr_7/8_Conf_0.389_Len_1576	Potri.004G054300	Q9FXJ2	F1K23.18	44.5408	213.5180	3.9897	0.0566	0.0001	10.6164	264.8490	176.7831	195.4756
AT5G46700	OCV4_c25542	Potri.001G141400		TRN2	39.5918	190.1608	4.1261	0.0715	0.0001	274.8466	318.1148	89.7620	1221.0989
AT1G48100	OCV4_c18061	Potri.008G100500	Q949Z1	F21D18.18	24.7449	119.6173	1.3720	0.1191	0.0001	438.8109	116.8887	234.3404	306.1065
AT2G20515	OCV4_rep_c11256	Potri.005G224600		AT2G20515	54.4387	263.2995	8.1095	0.0437	0.0001	8.2572	138.5895	38.3715	46.5814
AT2G26640	Loc_6882_Tr_1/1_Conf_1.000_Len_2430	Potri.006G249200	O48780	KCS11	19.7959	96.7319	1.2349	0.1176	0.0001	0.0000	57.7045	96.6140	27.4498
AT3G14470	Loc_12523_Tr_25/31_Conf_0.446_Len_3150	Potri.019G074300	Q7XA39	AT3G14470	19.7959	96.9678	0.9000	0.1781	0.0002	5.8980	64.6094	32.2047	323.5746
AT2G25060	Loc_270_Tr_1/2_Conf_0.750_Len_1027	Potri.006G264600	Q9SK27	F13D4.2	19.7959	97.6756	2.6840	0.1408	0.0001	16.5144	117.3819	95.2436	116.4536
AT1G26330	Loc_39651_Tr_1/2_Conf_0.667_Len_4241	Potri.008G097700		F28B23.2	19.7959	97.9116	0.7686	0.0810	0.0000	9.4368	46.3609	33.5751	43.2542
AT1G13600	OCV4_rep_c24396	Potri.008G113400	P24068	F21F23.3	14.8469	73.6106	2.0588	0.1909	0.0002	189.9155	126.7527	39.0567	133.0898
AT4G32890	OCV4_rep_c9755	Potri.001G188500	O82632	F26P21.10	89.0815	442.8434	9.3078	0.0247	0.0001	31.8492	172.6204	171.9867	23.2907
AT5G45540	OCV4_c31145	Potri.007G123100		MFC19.21	29.6938	150.0524	1.8353	0.0677	0.0000	12.9756	45.3745	7.5373	1190.3219
AT5G58090	OCV4_c26001	Potri.018G150400	Q93Z08	K21L19.12	24.7449	128.1108	2.3484	0.1083	0.0001	21.2328	18.2484	34.2603	4.1591
AT3G16300	OCV4_c29066	Potri.003G050400	B9GXD6	AT3G16300	14.8469	76.9137	1.9713	0.1784	0.0001	121.4987	86.8034	34.9455	212.9437
AT5G33370	OCV4_rep_c27324	Potri.013G051100	Q8LB81	F19N2.90	34.6428	179.7798	3.7627	0.0718	0.0001	2.3592	0.0000	383.0301	0.8318
AT4G35160	OCV4_rep_c23941	Potri.019G093000	B6VJS4	T12J5.30	19.7959	103.3380	1.9903	0.1317	0.0001	0.0000	813.2888	0.0000	0.0000
AT5G36890	Loc_116255_Tr_2/3_Conf_0.333_Len_542	Potri.T177800	A2SY66	BGLU42	29.6938	155.7148	6.9013	0.0910	0.0001	0.0000	0.0000	11.6485	1.6636
AT2G38120	OCV4_rep_c2806	Potri.010G191000	Q9FEL8	AUX1	34.6428	182.3750	1.4520	0.0703	0.0001	817.4623	638.6956	318.6207	566.4634
AT1G65870	Loc_22489_Tr_1/1_Conf_1.000_Len_641	Potri.016G060700	P13240	F12P19.3	19.7959	105.9332	3.9688	0.1441	0.0001	7.0776	282.1111	6.1669	25.7861
AT5G12930	OCV4_rep_c5748	Potri.003G207400		T24H18.90	49.4897	268.7260	4.0925	0.0419	0.0001	16.5144	159.7972	227.4883	360.1743
AT1G69550	Loc_2806_Tr_2/4_Conf_0.214_Len_775	Potri.019G069200	Q40392	F10D13.24	29.6938	161.6131	4.7872	0.0689	0.0000	153.3479	14.3028	16.4449	289.4703
AT5G10390	OCV3_prime_rep_c36826	Potri.005G233900	P68428	F12B17.260	19.7959	108.0566	4.2382	0.0917	0.0001	4.7184	38.9629	75.3726	12.4772
AT4G13440	OCV4_c5	Potri.T121000		T9E8.180	84.1325	466.6725	9.3855	0.0202	0.0000	2.3592	4.4388	12.3337	0.0000
AT5G33370	OCV3_prime_rep_c45688	Potri.019G024800	Q8LB81	F19N2.90	34.6428	192.7560	4.3637	0.0665	0.0001	0.0000	0.0000	95.9288	0.0000
	OCV4_c27211				19.7959	112.7752	4.2693	0.1104	0.0001	20.0532	76.9394	92.5028	250.3752
AT4G25780	OCV4_rep_c27190	Potri.T093600	Q40374	F14M19.60	103.9284	596.9067	17.1460	0.0175	0.0000	1710.4189	1557.0361	1118.2560	5374.3325
AT3G25100	OCV4_c21983	Potri.015G090600	Q55GA4	CDC45	34.6428	200.5418	2.8512	0.0564	0.0001	23.5920	75.9530	65.7798	65.7131
AT5G41761	OCV4_rep_c24906	Potri.014G095100		AT5G41761	14.8469	86.1150	2.4096	0.1499	0.0001	25.9512	92.2286	481.0145	69.8721
AT4G14860	OCV4_c36223	Potri.005G211300		OFP11	14.8469	88.2384	2.1113	0.1470	0.0001	1.1796	22.1941	20.5562	0.0000
AT5G56970	Loc_56477_Tr_1/2_Conf_0.667_Len_1771	Potri.006G152500	Q9LTS3	CKX3	34.6428	207.1478	3.3277	0.0386	0.0000	1.1796	16.7688	23.9822	14.9726
AT4G34160	OCV4_rep_c15869	Potri.014G023000	P42753	CYCD3;1	123.7243	755.6885	12.3540	0.0117	0.0000	30.6696	446.8403	478.2737	1071.3729
AT3G12203	OCV4_rep_c42953	Potri.001G312800	Q9C7Z9	SCPL17	19.7959	121.0329	1.6273	0.0918	0.0001	2.3592	113.9295	41.1124	37.4315
AT4G25150	OCV4_rep_c42333	Potri.001G191000	P27061	F24A6.12	14.8469	91.0695	2.3161	0.1286	0.0001	2.3592	15.2892	4145.4956	3.3272
AT3G44730	OCV4_rep_c27814	Potri.011G165200	O81635	AT3G44730	14.8469	91.3055	0.7274	0.0918	0.0000	455.3253	436.9763	143.8932	213.7755
AT1G23220	OCV4_rep_c10718	Potri.001G124700	Q86A88	F26F24.7	9.8979	62.2859	1.9798	0.1909	0.0001	15.3348	62.1433	12.3337	108.1355
AT5G16250	Loc_13595_Tr_3/4_Conf_0.667_Len_1667	Potri.010G179300		T21H19.170	14.8469	93.6648	1.5972	0.1335	0.0001	142.7315	252.0258	154.8565	289.4703
AT5G54160	Loc_75495_Tr_2/2_Conf_0.889_Len_1375	Potri.012G006400	Q00763	ATOMT1	14.8469	95.0804	1.9940	0.0852	0.0000	2.3592	3.9456	58.2425	0.8318
AT3G48200	Loc_155770_Tr_1/4_Conf_0.500_Len_443	Potri.012G087400		AT3G48200	24.7449	162.5568	6.4761	0.0973	0.0001	22.4124	12.8232	21.2414	0.0000
AT5G63530	OCV4_rep_c15773	Potri.006G006100		ATFP3	9.8979	65.8249	1.2865	0.1174	0.0000	50.7228	50.7997	289.8421	238.7298
AT3G27640	Loc_24150_Tr_1/1_Conf_1.000_Len_2246	Potri.001G345400	Q5ZJW8	AT3G27640	24.7449	164.6802	2.2442	0.0618	0.0000	23.5920	41.4289	47.9644	45.7496
AT3G14310	OCV3_prime_rep_c51772	Potri.001G162400	P83948	PME3	4.9490	33.0304	1.0750	0.1980	0.0001	1.1796	6.9048	15.7597	20.7953
AT5G10390	OCV3_prime_rep_c68729	Potri.005G233900	P68428	F12B17.260	49.4897	330.7759	8.7376	0.0304	0.0000	21.2328	85.8170	153.4861	105.6400
AT5G45700	OCV4_c24572	Potri.004G062900	Q9XYL0	MRA19.9	9.8979	66.7686	1.4797	0.1678	0.0001	8.2572	65.1026	50.0200	48.2451
AT2G26710	OCV3_prime_c12406	Potri.010G139300	O48786	BAS1	9.8979	67.2405	1.0590	0.1678	0.0001	34.2084	365.4621	337.8065	10.8135
AT2G40980	OCV4_c27525	Potri.004G137600		T3K9.25	24.7449	171.0503	1.7376	0.0537	0.0000	15.3348	97.6538	130.8743	21.6271
AT5G48100	OCV4_rep_c18083	Potri.019G088900	Q6Z8L2	TT10	19.7959	137.3121	1.6869	0.0706	0.0000	8.2572	138.5895	101.4105	116.4536
	OCV3_prime_c15999	Potri.005G145700			14.8469	103.1021	2.3938	0.1300	0.0001	519.0237	68.5550	30.8343	55.7314
AT5G10390	OCV4_rep_c1319	Potri.001G016900	P68428	F12B17.260	49.4897	347.7630	11.0451	0.0272	0.0000	20.0532	57.7045	134.3004	30.7770
AT2G28580	OCV4_rep_c16738	Potri.014G053700	Q9SD53	T8O18.13	9.8979	70.0716	1.2257	0.1565	0.0001	1.1796	0.0000	73.3170	0.8318
AT1G18550	OCV4_c31048	Potri.012G058400	Q7ZXX2	F25I16.11	19.7959	140.3792	1.4869	0.0682	0.0000	25.9512	111.9567	93.1880	103.1446
AT1G34575	OCV4_rep_c24807	Potri.011G158400	Q9SVG4	AT1G34575	9.8979	70.3076	1.1722	0.1654	0.0001	0.0000	11.3436	182.2648	15.8044
AT1G69530	Loc_45053_Tr_1/2_Conf_0.800_Len_1460	Potri.010G167200	Q9C554	EXPA1	14.8469	107.5848	2.1615	0.0910	0.0001	0.0000	114.4227	11.6485	107.3036
AT5G35830	OCV4_rep_c36595	Potri.006G062700		MIK22.14	9.8979	72.9028	1.3698	0.0822	0.0000	54.2616	2.9592	1.3704	8.3181
AT5G66230	OCV4_rep_c8198	Potri.005G114100		K2A18.31	74.2346	551.8438	8.6960	0.0125	0.0000	54.2616	647.0800	400.8454	565.6317
AT4G13370	OCV4_rep_c28089	Potri.018G072500		T9E8.110	24.7449	184.2625	2.2626	0.0456	0.0000	21.2328	197.2805	141.1524	144.7352
AT5G64260	OCV4_c29218	Potri.005G163000		EXL2	9.8979	73.8466	1.7907	0.0913	0.0000	0.0000	1058.9030	161.7086	2.4954
AT4G38660	OCV4_rep_c26491	Potri.004G173200	P28493	T9A14.6	173.2141	1300.9261	16.4728	0.0045	0.0000	791.5111	1231.0302	645.4639	1886.5479
AT5G53390	Loc_30415_Tr_2/11_Conf_0.556_Len_2276	Potri.017G010700	Q93ZR6	K19E1.19	14.8469	112.7752	1.5119	0.0857	0.0001	0.0000	0.4932	47.2792	3.3272
AT5G42905	Loc_96757_Tr_1/1_Conf_1.000_Len_731	Potri.005G152100	P0C2F6	AT5G42905	14.8469	113.7190	4.0939	0.0820	0.0000	1.1796	0.9864	0.0000	0.0000
AT1G40390	Loc_158785_Tr_1/1_Conf_1.000_Len_1503	Potri.004G127000		F9D18.22	9.8979	75.9699	1.4758	0.1352	0.0001	0.0000	0.9864	0.6852	0.0000
	OCV4_rep_c17228		P04929		14.8469	114.6627	1.7427	0.0918	0.0001	0.0000	0.0000	13.0189	1.6636
AT4G19980	OCV4_rep_c27957	Potri.001G123300		F18F4.80	14.8469	116.3142	4.4196	0.0888	0.0001	0.0000	94.6946	4.1112	1.6636
AT5G33370	OCV4_rep_c17684	Potri.013G051000	Q8LB81	F19N2.90	84.1325	665.0908	13.5635	0.0089	0.0000	4.7184	1.4796	1756.8678	1.6636
AT5G22880	OCV3_prime_c20178	Potri.010G230800	Q1SU99	HTB2	44.5408	353.8972	12.9130	0.0247	0.0000	21.2328	105.5451	124.7075	252.8706
AT3G15550	OCV4_rep_c2179	Potri.003G058600		AT3G15550	9.8979	80.2167	0.9893	0.1204	0.0001	10.6164	106.0383	87.0211	165.5304
AT1G72250	OCV4_c4158	Potri.011G140000	O81635	T9N14.6	24.7449	202.4292	1.5342	0.0366	0.0000	51.9024	189.8825	156.9121	242.0571
	OCV4_rep_c24652	Potri.005G145700			24.7449	204.3167	5.2693	0.0404	0.0000	498.9705	22.6873	4.7964	0.8318
AT3G07800	OCV4_rep_c6974	Potri.002G222300	O81263	AT3G07800	14.8469	123.6281	2.6756	0.0703	0.0000	17.6940	54.7453	54.1313	92.3310
AT4G00460	OCV4_rep_c17965	Potri.002G159700	Q9LQ89	ROPGEF3	9.8979	83.5197	1.1779	0.1169	0.0001	66.0576	111.9567	168.5606	47.4132
AT5G02890	OCV4_rep_c25656	Potri.001G152500	A9ZPJ7	F9G14.200	9.8979	83.7557	1.7586	0.0750	0.0000	0.0000	0.4932	796.2092	0.8318
AT1G23790	OCV4_rep_c23229	Potri.008G192300		F5O8.34	14.8469	127.4030	1.5779	0.0657	0.0000	36.5676	171.6340	108.9477	228.7481
AT5G54610	OCV4_c23462	Potri.015G111300	Q6AWW5	ANK	9.8979	86.1150	1.8019	0.0707	0.0000	1449.7275	45.8677	21.9266	0.0000
AT1G74670	OCV4_rep_c2711	Potri.017G083000	Q6NMQ7	F1M20.35	287.0404	2530.6011	18.2548	0.0010	0.0000	87.2903	728.9514	1723.9779	601.3995
AT4G31980	Loc_37470_Tr_8/10_Conf_0.526_Len_1692	Potri.014G053700	Q9SD53	F11C18.13	4.9490	43.6473	0.7442	0.1297	0.0000	1.1796	0.0000	8.9077	7.4863
AT1G47670	Loc_22728_Tr_1/2_Conf_0.667_Len_1970	Potri.002G012900	Q9SX98	F16N3.4	9.8979	89.6540	1.3595	0.0994	0.0001	139.1927	28.6057	111.6886	4.9909
AT5G02440	OCV4_c29153	Potri.006G084400		T22P11.30	9.8979	89.8899	2.0786	0.0973	0.0001	67.2372	88.7762	95.9288	38.2633
AT1G33811	Loc_53785_Tr_1/3_Conf_0.600_Len_735	Potri.019G009000	Q8L5Z1	AT1G33811	19.7959	182.3750	5.6784	0.0518	0.0000	3.5388	3.9456	31.5195	5.8227
AT5G09360	OCV4_rep_c25437	Potri.019G088800	Q9FY79	LAC14	64.3367	593.1318	17.9746	0.0109	0.0000	5.8980	261.8898	97.9844	6.6545
AT1G28600	OCV4_rep_c9786	Potri.T143600	Q94F40	F1K23.28	14.8469	138.2558	2.7379	0.0550	0.0000	28.3104	269.2878	166.5050	444.1872
AT1G09450	Loc_21508_Tr_1/1_Conf_1.000_Len_2334	Potri.005G003400	Q2KIP2	F14J9.11	9.8979	92.4851	1.2007	0.0925	0.0000	14.1552	48.8269	41.1124	68.2085
AT5G53390	OCV4_rep_c2114	Potri.017G010700	Q93ZR6	K19E1.19	14.8469	138.9636	2.0567	0.0635	0.0000	1.1796	26.6329	82.2247	4.1591
AT1G18250	OCV4_rep_c47239	Potri.012G047800	P50699	ATLP-1	193.0099	1815.2568	37.7085	0.0014	0.0000	25.9512	835.4828	987.3817	1562.1415
AT1G20190	OCV4_rep_c25004	Potri.002G017900	Q9LNU3	EXPA11	14.8469	140.3792	2.5611	0.0521	0.0000	3.5388	323.0468	109.6329	198.8029
AT1G29510	Loc_101548_Tr_1/1_Conf_1.000_Len_772	Potri.017G043500	P33083	SAUR68	9.8979	94.8445	3.2505	0.0857	0.0000	0.0000	14.7960	12.3337	82.3493
AT5G53880	OCV4_rep_c27514	Potri.011G117000		K19P17.4	4.9490	47.6582	1.7699	0.1987	0.0001	38.9268	112.4499	76.0579	279.4886
AT5G15230	Loc_12366_Tr_2/2_Conf_0.714_Len_1095	Potri.017G083000	P46690	GASA4	9.8979	100.0350	2.4204	0.0852	0.0000	5.8980	6.9048	27.4082	24.1225
AT5G20630	OCV4_rep_c27992	Potri.006G142600	Q9ZRA4	GER3	4.9490	51.1971	1.2377	0.1834	0.0001	0.0000	1.9728	1824.0179	4.9909
AT4G34760	Loc_99589_Tr_1/1_Conf_1.000_Len_466	Potri.007G012800	P33081	F11I11.11	4.9490	51.4331	2.6698	0.0940	0.0000	4.7184	0.9864	50.7052	8.3181
AT5G25090	OCV3_prime_rep_c53379	Potri.006G264600	Q8LC95	T11H3.100	14.8469	157.6022	5.6190	0.0440	0.0000	23.5920	163.7428	181.5796	113.9581
AT2G26760	OCV3_prime_c6912	Potri.006G035200	P25011	CYCB1;4	9.8979	108.5285	1.8796	0.0692	0.0000	31.8492	210.5969	259.6930	230.4117
AT2G28410	OCV4_rep_c25288	Potri.004G211000		T1B3.7	4.9490	54.7361	2.1253	0.1834	0.0001	99.0863	173.1136	176.0979	38.2633
AT1G70210	OCV4_rep_c3237	Potri.009G086700	P42751	CYCD1;1	9.8979	110.6519	1.7271	0.0689	0.0000	0.0000	24.1669	77.4283	34.1043
AT3G54260	Loc_2322_Tr_4/4_Conf_0.500_Len_1817	Potri.008G020900		AT3G54260	4.9490	55.9158	0.9094	0.1578	0.0001	135.6539	390.1221	100.7253	106.4718
AT1G74520	OCV4_c28084	Potri.012G069300	Q9S7V4	HVA22A	34.6428	395.4212	9.9574	0.0087	0.0000	75.4944	163.7428	117.1702	629.6811
AT5G56120	Loc_1357_Tr_1/4_Conf_0.636_Len_1682	Potri.001G470800		MDA7.18	4.9490	56.6236	0.9132	0.1748	0.0001	7.0776	52.7725	45.2236	105.6400
AT5G35670	OCV3_prime_c15761	Potri.014G161000	Q9SF32	IQD33	4.9490	56.8595	1.7837	0.1790	0.0001	15.3348	47.3473	67.8354	7.4863
AT1G80133	Loc_97464_Tr_1/1_Conf_1.000_Len_877	Potri.018G130700	Q1G3V9	AT1G80133	4.9490	57.3314	1.7159	0.1565	0.0001	3.5388	2.9592	16.4449	73.1994
AT4G31980	OCV4_rep_c13233	Potri.003G209500	Q9SD53	F11C18.13	14.8469	172.4659	1.7402	0.0435	0.0000	12.9756	3.4524	4.7964	2.4954
AT4G24660	Loc_48757_Tr_1/1_Conf_1.000_Len_1039	Potri.015G032700	Q9SB61	ATHB22	9.8979	115.1346	3.0472	0.0585	0.0000	0.0000	0.9864	22.6118	0.0000
AT3G50870	Loc_23012_Tr_1/1_Conf_1.000_Len_1802	Potri.007G024500	Q8LC79	MNP	4.9490	57.5673	0.9586	0.1454	0.0001	23.5920	47.8405	28.0934	4.1591
AT5G15120	OCV4_rep_c17138	Potri.004G129400	Q96SZ5	F2G14.1	4.9490	57.8032	1.2738	0.1470	0.0001	0.0000	1495.8792	1.3704	275.3295
AT5G09360	OCV3_prime_c10199	Potri.005G200600	Q9FY79	LAC14	4.9490	58.0391	0.8794	0.1425	0.0001	1.1796	114.9159	502.9411	0.8318
	OCV4_rep_c28778	Potri.003G054000			4.9490	58.0391	1.1254	0.1491	0.0001	15.3348	206.1581	40.4271	58.2268
AT5G67360	OCV4_rep_c20309	Potri.014G026600	O65351	ARA12	4.9490	59.6907	0.6592	0.1470	0.0001	263.0506	206.6513	195.9689	122.2763
AT5G13140	OCV4_rep_c25399	Potri.001G060500	P19963	T19L5.100	4.9490	61.5781	1.3063	0.1355	0.0001	120.3191	211.5833	39.7419	73.1994
AT1G54730	OCV4_rep_c13798	Potri.005G040000	Q3ECP7	T22H22.15	4.9490	61.5781	0.7337	0.1400	0.0001	40.1064	8.8776	26.0378	14.9726
AT5G23660	OCV4_rep_c22267	Potri.015G101700	O82587	MTN3	4.9490	62.0500	1.2660	0.1350	0.0001	0.0000	109.9839	0.0000	17.4680
AT2G29680	OCV4_rep_c28754	Potri.001G250200	O89033	CDC6	9.8979	124.8078	1.9692	0.0495	0.0000	16.5144	38.9629	28.0934	21.6271
AT1G31335	OCV4_rep_c4578	Potri.003G148100		AT1G31335	9.8979	125.2796	5.2744	0.0485	0.0000	66.0576	201.7193	132.2447	198.8029
AT1G14220	Loc_117055_Tr_1/2_Conf_0.750_Len_1263	Potri.010G168700	P80022	F7A19.32	4.9490	64.1734	1.3792	0.1315	0.0001	1.1796	0.0000	4.7964	0.0000
AT1G19640	Loc_113016_Tr_2/2_Conf_0.667_Len_746	Potri.014G168200	A4GE69	JMT	4.9490	64.6452	2.2681	0.1213	0.0001	0.0000	0.4932	35.6307	0.8318
AT3G20395	Loc_122805_Tr_3/3_Conf_0.600_Len_1202	Potri.001G430400	Q8GT75	AT3G20395	4.9490	65.1171	1.5174	0.1195	0.0001	0.0000	0.4932	0.6852	0.0000
AT1G70370	OCV4_rep_c33330	Potri.008G190000	Q40161	AT1G70370	59.3877	788.7189	11.8835	0.0032	0.0000	12.9756	4012.6848	165.1346	2710.8728
AT3G17350	OCV4_rep_c19186	Potri.010G152900		AT3G17350	4.9490	67.2405	1.3441	0.1127	0.0000	8.2572	150.4264	34.2603	521.5457
AT1G70370	Loc_5181_Tr_1/2_Conf_0.857_Len_1636	Potri.008G190000	Q40161	AT1G70370	9.8979	136.3684	1.5866	0.0657	0.0000	1.1796	1097.8658	9.5929	52.4041
AT1G20850	OCV4_rep_c26167	Potri.005G256000	Q9LM66	PtrXCP2	4.9490	68.1842	1.5518	0.1093	0.0000	136.8335	548.4397	303.5462	498.2549
AT3G25690	Loc_6708_Tr_1/1_Conf_1.000_Len_2842	Potri.011G156500	Q9LI74	CHUP1	9.8979	139.6714	1.5439	0.0370	0.0000	17.6940	92.7218	54.8165	85.6766
AT5G01420	OCV4_rep_c6530	Potri.010G243700	Q9FLE8	T10O8.130	4.9490	74.5544	1.3491	0.0925	0.0000	94.3679	146.4808	104.1513	117.2854
AT5G62550	OCV4_rep_c23868	Potri.016G129200		K19B1.16	4.9490	77.3855	1.8309	0.0877	0.0000	18.8736	34.0309	58.2425	103.9764
AT5G03870	Loc_29127_Tr_1/1_Conf_1.000_Len_1766	Potri.006G212700	Q9FLE8	MED24.17	4.9490	81.1604	1.3620	0.0762	0.0000	3.5388	65.5958	49.3348	36.5997
AT1G30690	OCV3_prime_c24389	Potri.001G461400	Q94C59	T5I8.14	4.9490	82.1042	3.6108	0.0756	0.0000	21.2328	201.7193	44.5384	0.0000
AT2G14580	OCV4_rep_c19390	Potri.009G082800	P11670	ATPRB1	29.6938	510.3198	16.3673	0.0054	0.0000	189.9155	981.9636	644.7787	3079.3652
AT4G14960	Loc_37_Tr_7/7_Conf_0.500_Len_2144	Potri.017G081000	P33629	TUA6	108.8774	1930.6273	27.5077	0.0004	0.0000	148.6295	1098.8523	1452.6365	1498.0920
AT3G02000	OCV4_c29293	Potri.001G060600	Q6K609	ROXY1	4.9490	89.4180	2.8125	0.0449	0.0000	1.1796	5.4252	8.9077	0.8318
AT5G10390	OCV3_prime_rep_c65486	Potri.T159500	P68428	F12B17.260	9.8979	185.4421	11.1284	0.0247	0.0000	1.1796	17.7552	46.5940	1.6636
AT3G25180	OCV4_c24557	Potri.004G106600	Q9LSF8	CYP82G1	4.9490	95.0804	1.7355	0.0564	0.0000	4.7184	0.4932	63.7241	17.4680
AT1G70440	OCV3_prime_rep_c43670	Potri.002G112300	O64592	SRO3	4.9490	97.4397	2.7807	0.0531	0.0000	0.0000	0.0000	422.0868	0.0000
AT3G48200	OCV4_rep_c44356	Potri.015G079000		AT3G48200	4.9490	104.9895	1.9573	0.0585	0.0000	1.1796	8.3844	6.8521	0.0000
AT4G38070	Loc_20546_Tr_1/4_Conf_0.700_Len_3564	Potri.011G131500	P0CB23	F20D10.190	4.9490	106.6410	0.9706	0.0440	0.0000	22.4124	115.9023	84.2803	138.9125
AT1G70370	OCV4_rep_c2969	Potri.008G190000	Q40161	AT1G70370	4.9490	123.1562	1.5535	0.0826	0.0000	1.1796	2018.1792	45.2236	787.7252
AT5G08020	OCV4_rep_c3372	Potri.015G057300	Q5FW17	RPA70B	44.5408	1145.9192	14.0610	0.0005	0.0000	73.1352	640.1751	317.9355	459.9916
AT4G14960	OCV3_prime_rep_c48737	Potri.017G081000	P33629	TUA6	14.8469	447.5620	14.0389	0.0022	0.0000	42.4656	209.1173	387.1413	331.8927
AT1G18250	OCV4_rep_c45332	Potri.012G047800	P50699	ATLP-1	49.4897	1654.5875	20.6066	0.0001	0.0000	22.4124	152.3992	93.1880	76.5266
AT1G09750	OCV4_rep_c11432	Potri.002G104600	Q9LHE3	F21M12.13	44.5408	2029.7185	30.7866	0.0000	0.0000	4555.6123	3629.4675	1277.9089	3499.4299
AT2G40610	OCV4_rep_c20735	Potri.013G154700	O22874	EXPA8	14.8469	777.8661	15.6778	0.0005	0.0000	18.8736	248.0802	400.1602	628.0175
AT2G44480	OCV4_rep_c21374	Potri.001G227200	A2SY66	BGLU17	19.7959	1080.5662	18.1306	0.0001	0.0000	1.1796	1.9728	517.3304	0.8318
AT5G50740	OCV3_prime_rep_c41080	Potri.006G006100	Q9SZN7	MFB16.14	4.9490	288.7801	10.5476	0.0111	0.0000	74.3148	56.7181	651.6308	2.4954
AT2G22590	OCV4_rep_c26993	Potri.001G030600	Q940V3	T9I22.3	9.8979	629.7011	9.8829	0.0003	0.0000	4.7184	2.9592	259.0078	0.0000
AT1G19640	OCV4_rep_c5460	Potri.014G168200	Q9SPV4	JMT	9.8979	668.8658	12.6309	0.0003	0.0000	1.1796	0.4932	417.9756	2.4954
AT5G48485	OCV4_rep_c28687	Potri.014G149900	Q8W453	DIR1	9.8979	829.5351	28.8359	0.0001	0.0000	0.0000	1315.8607	29.4639	194.6438
AT2G10940	OCV4_rep_c24838	Potri.006G065500	Q00451	F15K19.1	9.8979	1134.3585	28.7002	0.0000	0.0000	214.6871	2278.5894	2759.3240	1869.0798

## Sheet: entities_in both_EcoDB&swB
TAIR ID	ContigID	PtriID	SWI_ID	Name	ecodB	swB	swB_ecodB_R	swB_ecodB_DESeq_padj_FDR0,2	swB_ecodB_EdgeR_Pvalue_FDR0,05	XY	RO	LE	CA
AT5G10390	Loc_5706_Tr_2/3_Conf_0.444_Len_1291	Potri.001G016900	P68428	F12B17.260	574.0809	1833.1876	35.3550	0.0170	0.0002	150.9887	579.0182	1251.8711	629.6811
AT5G10390	OCV3_prime_rep_c36826	Potri.005G233900	P68428	F12B17.260	19.7959	108.0566	4.2382	0.0917	0.0001	4.7184	38.9629	75.3726	12.4772
AT5G10390	OCV3_prime_rep_c68729	Potri.005G233900	P68428	F12B17.260	49.4897	330.7759	8.7376	0.0304	0.0000	21.2328	85.8170	153.4861	105.6400
AT5G10390	OCV3_prime_rep_c65486	Potri.T159500	P68428	F12B17.260	9.8979	185.4421	11.1284	0.0247	0.0000	1.1796	17.7552	46.5940	1.6636
AT5G10390	Loc_133374_Tr_1/2_Conf_0.667_Len_1628	Potri.001G016900	Q6P823	F12B17.260	885.8662	0.0000	0.7485	0.0925	0.0000	0.0000	0.0000	0.0000	0.0000
AT5G10390	OCV3_prime_rep_c69552	Potri.005G233900	P68428	F12B17.260	316.7343	728.7924	16.2329	0.0676	0.0005	94.3679	121.3275	208.9878	93.1629
AT5G10390	OCV4_rep_c24668	Potri.001G016900	P68428	F12B17.260	489.9484	1243.8308	34.0449	0.0307	0.0003	265.4099	372.8601	808.5429	489.9368
AT5G10390	OCV4_rep_c1319	Potri.001G016900	P68428	F12B17.260	49.4897	347.7630	11.0451	0.0272	0.0000	20.0532	57.7045	134.3004	30.7770
AT5G10390	OCV3_prime_rep_c36801	Potri.005G233900	P68428	F12B17.260	188.0610	400.3757	12.4447	0.1375	0.0006	25.9512	73.9802	141.1524	0.0000
AT5G10390	OCV3_prime_rep_c31270	Potri.001G016900	P68428	F12B17.260	915.5601	1221.8892	45.1301	0.0967	0.0017	107.3435	449.3063	1032.6052	432.5418
AT5G52640	OCV3_prime_rep_c25819	Potri.004G073600	P51819	HSP81-1	232.6017	818.6823	12.3677	0.0255	0.0001	117.9599	489.7488	888.7120	1189.4901
AT5G52640	Loc_134721_Tr_1/1_Conf_1.000_Len_2495	Potri.001G466000	P02828	HSP81-1	1222.3964	0.0000	0.7340	0.0486	0.0000	0.0000	0.0000	0.0000	0.0000
AT5G52640	OCV4_rep_c26134	Potri.017G146600	P51819	HSP81-1	212.8058	672.8766	8.0504	0.0344	0.0002	139.1927	480.3780	751.6708	807.6887
AT5G52640	OCV4_c39973	Potri.016G003400	P34058	HSP81-1	613.6727	0.0000	0.4717	0.1747	0.0001	0.0000	0.0000	0.0000	0.0000
AT3G14470	OCV4_rep_c8094	Potri.001G029300	Q9LRR4	AT3G14470	2261.6807	0.4719	0.4223	0.0419	0.0000	2064.2988	132.1779	42.4828	2152.7275
AT3G14470	OCV4_rep_c19323	Potri.014G001900	Q7XA40	AT3G14470	831.4275	0.2359	0.2702	0.1879	0.0001	178.1195	27.6193	15.0745	217.9345
AT3G14470	Loc_12523_Tr_25/31_Conf_0.446_Len_3150	Potri.019G074300	Q7XA39	AT3G14470	19.7959	96.9678	0.9000	0.1781	0.0002	5.8980	64.6094	32.2047	323.5746
AT3G14470	OCV4_rep_c24202	Potri.014G001900	Q7XA40	AT3G14470	915.5601	1.1797	0.1667	0.1783	0.0001	648.7796	72.0074	49.3348	677.9261
AT3G14470	OCV4_rep_c17971	Potri.015G121800	Q7XA40	AT3G14470	69.2856	190.1608	1.2900	0.1565	0.0003	22.4124	87.7898	45.2236	2848.9534
AT3G12500	OCV4_rep_c15689	Potri.004G182000	Q9FRV0	ATHCHIB	145677.9688	107.5848	172.3237	0.0017	0.0001	7176.6821	1728.1770	367.2703	13140.9541
AT3G12500	OCV4_rep_c16280	Potri.009G142200	Q9FRV0	ATHCHIB	0.0000	80.4526	1.4794	0.0428	0.0000	0.0000	161.2768	2.7408	0.0000
AT4G13440	Loc_134045_Tr_3/3_Conf_0.714_Len_1117	Potri.T056000		T9E8.180	1509.4369	0.2359	1.6294	0.0394	0.0000	4.7184	0.0000	4.1112	0.0000
AT4G13440	OCV4_c5	Potri.T121000		T9E8.180	84.1325	466.6725	9.3855	0.0202	0.0000	2.3592	4.4388	12.3337	0.0000
AT1G64230	OCV4_rep_c10540	Potri.001G094900	P35135	UBC28	173.2141	596.4348	9.1829	0.0341	0.0001	130.9355	233.2842	376.1780	153.0533
AT1G64230	OCV4_rep_c13342	Potri.001G471200	P35135	UBC28	3394.9956	1.8875	4.1295	0.0517	0.0001	1086.4109	109.9839	200.7653	15.8044
AT3G13890	Loc_92763_Tr_1/1_Conf_1.000_Len_1383	Potri.001G197000	Q8LPH6	MYB26	0.0000	66.0608	1.3620	0.0615	0.0000	2.3592	6.9048	0.6852	1.6636
AT3G13890	OCV4_rep_c40343	Potri.001G197000	Q8LPH6	MYB26	2029.0790	0.7078	0.6501	0.0381	0.0000	1697.4434	23.6737	25.3526	1.6636

## Sheet: EAPG_ecodB
Additional file 16: Result of the enrichment analysis for pathways and groups.
Name	Type	Total Entities	Expanded # of Entities	Overlap	Percent Overlap	Overlapping Entities	p-value	Data Source	GO Biological Process	GO Cellular Component	GO Molecular Function	GO ID	#
structural constituent of ribosome	Group	1344	1344	40	2	T13C7.4,F2G1.15,F15K20.19,F22D22.19,F22D22.3,F12L6.5,T13E15.13,EMB2171,T9J14.13,F18C1.17,AT3G07110,AT3G10950,AT3G26360,AT3G53890,RPL23AB,AT3G60245,AT3G60770,T25K17.40,T10C21.1,F23E13.20,MUK11.13,T20K14.130,MED24.14,K16F13.2,K24G6.9,MJB24.10,MMN10.16,MUP24.13,AT5G62300,K9I9.7,F10K1.22,T2P11.7,F19K6.12,F12K22.19,F28K19.15,T25K16.9,STV1,RPS6,PRPL11,UBQ1	2.42792e-23	molecular_function			structural molecule activity	0003735, 0003736, 0003737, 0003738, 0003739, 0003740, 0003741, 0003742	1
cytosolic large ribosomal subunit	Group	126	126	20	15	T13C7.4,F22D22.3,F12L6.5,T13E15.13,EMB2171,F18C1.17,AT3G07110,AT3G10950,RPL23AB,AT3G60245,T25K17.40,F23E13.20,K24G6.9,MUP24.13,K9I9.7,F10K1.22,F12K22.19,F28K19.15,STV1,PRPL11	2.65583e-23	cellular_component		large ribosomal subunit		0005842, 0009282, 0022625, 0030498, 0030872	2
cytosolic ribosome	Group	192	192	20	10	F2G1.15,F15K20.19,F22D22.19,F12L6.5,T9J14.13,F18C1.17,AT3G07110,AT3G53890,RPL23AB,AT3G60770,F23E13.20,K16F13.2,K24G6.9,MJB24.10,K9I9.7,F19K6.12,F28K19.15,T25K16.9,RPS6,PRPL11	1.54304e-19	cellular_component		cytosolic part, ribosome		0005830, 0009281, 0022626, 0030871	3
ribosome biogenesis	Group	155	155	17	10	T13C7.4,F12L6.5,T13E15.13,T9J14.13,AT3G10950,AT3G53890,RPL23AB,AT3G60245,T25K17.40,MED24.14,K16F13.2,MUP24.13,F10K1.22,T2P11.7,F19K6.12,STV1,PRPL11	2.90086e-18	biological_process	ribonucleoprotein complex biogenesis			0007046, 0042254	4
translation	Group	1435	1435	36	2	T13C7.4,F2G1.15,F22D22.19,F22D22.3,F12L6.5,T13E15.13,EMB2171,T9J14.13,F18C1.17,AT3G07110,AT3G10950,AT3G26360,AT3G53890,RPL23AB,AT3G60245,AT3G60770,T25K17.40,T10C21.1,F23E13.20,MUK11.13,T20K14.130,MED24.14,K16F13.2,K24G6.9,MMN10.16,MUP24.13,AT5G62300,K9I9.7,F10K1.22,T2P11.7,F19K6.12,F12K22.19,F28K19.15,STV1,RPS6,PRPL11	7.20771e-16	biological_process	cellular macromolecule biosynthetic process, cellular protein metabolic process			0006412, 0006416, 0006453, 0043037	5
ribosome	Group	1104	1104	33	2	T13C7.4,F2G1.15,F15K20.19,F22D22.3,F12L6.5,T13E15.13,EMB2171,T9J14.13,F18C1.17,AT3G10950,AT3G26360,AT3G53890,RPL23AB,AT3G60245,T25K17.40,F23E13.20,MUK11.13,T20K14.130,MED24.14,K16F13.2,MJB24.10,MMN10.16,MUP24.13,F10K1.22,T2P11.7,F19K6.12,F12K22.19,F28K19.15,T25K16.9,STV1,RPS6,PRPL11,UBQ1	7.06895e-15	cellular_component		cytoplasmic part, intracellular non-membrane-bounded organelle, ribonucleoprotein complex		0005840, 0033279	6
plasma membrane	Group	2348	2348	46	1	F2G1.15,T28I24.15,F15K20.19,IQD14,T3F17.18,T3F17.21,T9J14.13,F18C1.17,HSP60-3A,T17B22.4,AT3G51370,IQD13,F23E13.20,AP22.7,TUB6,MED24.14,F6A4.20,AT5G39410,K16F13.2,K23F3.10,MZN1.27,MMN10.16,K2A18.19,T28P6.2,F16A14.14,ERD4,UBC28,Os05g0573200,ACA2,ROT4,RUB1,ATHCHIB,VTC4,F24J13.10,CAM4,RPM1,LOS1,CBL9,T25K16.9,HSP81-1,ATUBA1,LCR69,RPS6,WAK2,ITN1,RABD2b	1.09364e-13	cellular_component		membrane		0005886, 0005904	7
cytosolic small ribosomal subunit	Group	107	107	12	11	F2G1.15,F22D22.19,T9J14.13,AT3G53890,AT3G60770,T10C21.1,T20K14.130,MED24.14,K16F13.2,MMN10.16,AT5G62300,RPS6	1.36592e-12	cellular_component		small ribosomal subunit		0005843, 0009283, 0022627, 0030499, 0030873	8
response to cold	Group	249	249	15	6	F15K20.19,RPL23AB,TUB6,ELIP1,RCI3,CBF1,DREB1A,AGL20,VTC4,LTI30,FIB,LOS1,BAG6,AT3G53990,THI1	2.10962e-12	biological_process	response to stress, response to temperature stimulus			9409	9
nucleolus	Group	311	311	15	4	F7D8.19,F15K20.19,T13E15.13,T9J14.13,F18C1.17,AT3G07110,EMB1624,AT3G60770,AT5G08690,T20K14.130,T2P11.7,IMPA-1,LOS1,STV1,RPS6	4.13722e-10	cellular_component		intracellular non-membrane-bounded organelle, nuclear part		5730	10
guard cell	Group	1785	1785	45	2	T28I24.15,F17H15.1,T9J14.13,AT3G07110,HSP60-3A,AT3G53890,AT3G59020,AT3G60245,AT3G60770,APX4,T10I14.70,F6I7.10,T10C21.1,F23E13.20,AT5G08690,TUB6,T20K14.130,AT5G39410,MQD19.19,K16F13.2,MJB24.10,MSJ1.24,K9I9.7,F16A14.14,T2P11.7,ERD4,F14I3.4,Os05g0573200,F28K19.15,DAYSLEEPER,GPX2,TOR,VTC4,ROF1,FIB,LOS1,CBL9,STV1,ATUBA1,AALP,PAB8,ATHMG,RPS6,TUA2,UBQ1	5.32506e-08	PO					11
stamen	Group	13856	13856	180	1	T17A5.8,F8D23.3,T13C7.4,F2G1.15,F3K23.28,F7D8.19,T28I24.15,F17H15.1,F15K20.19,F22D22.19,F22D22.3,MEE22,F1O11.6,T6A23.19,F12L6.5,T28M21.6,IQD14,T13E15.13,T3F17.18,T3F17.21,ARF11,T30B22.20,T6K12.16,EMB2171,T9J14.13,F18C1.17,AT3G07110,AT3G08960,AT3G11930,HSP60-3A,AT3G14470,CES101,T17B22.4,AT3G26360,FAR5,AT3G50690,AT3G51370,AT3G53890,RPL23AB,EMB1624,AT3G55770,AT3G58630,AT3G59020,IQD13,AT3G60245,AT3G6…	1.54683e-06	PO					12
LP.08 eight leaves visible	Group	12076	12076	163	1	T17A5.8,T13C7.4,F2G1.15,F3K23.28,F7D8.19,T28I24.15,F17H15.1,F15K20.19,F22D22.19,F22D22.3,MEE22,F1O11.6,T6A23.19,F12L6.5,T28M21.6,IQD14,T13E15.13,T3F17.18,T3F17.21,ARF11,T30B22.20,T6K12.16,EMB2171,T9J14.13,F18C1.17,AT3G07110,AT3G08960,AT3G11930,HSP60-3A,AT3G14470,CES101,T17B22.4,AT3G26360,AT3G50690,AT3G51370,AT3G53890,RPL23AB,EMB1624,AT3G55770,AT3G59020,AT3G60245,AT3G60770,AT3G62010,C17L7.12,APX4,…	1.76297e-06	PO					13
LP.06 six leaves visible	Group	12451	12451	165	1	T17A5.8,T13C7.4,F2G1.15,F3K23.28,F7D8.19,T28I24.15,F17H15.1,F15K20.19,F22D22.19,F22D22.3,MEE22,F1O11.6,T6A23.19,F12L6.5,T28M21.6,IQD14,T13E15.13,T3F17.18,T3F17.21,ARF11,T6K12.16,EMB2171,T9J14.13,F18C1.17,AT3G07110,AT3G08960,AT3G11930,HSP60-3A,AT3G14470,CES101,T17B22.4,AT3G26360,AT3G50690,AT3G51370,AT3G53890,RPL23AB,EMB1624,AT3G55770,AT3G59020,AT3G60245,AT3G60770,AT3G62010,C17L7.12,APX4,T22B4.60,F…	5.64108e-06	PO					14
response to water deprivation	Group	196	196	8	4	CBF1,DREB1A,ATBI-1,ADR1,LTI30,CBL9,SAD1,SIP3	6.13049e-06	biological_process	response to stress, response to water			9414	15
male gametophyte	Group	12571	12571	166	1	T17A5.8,T13C7.4,F3K23.28,F7D8.19,T28I24.15,F17H15.1,F15K20.19,F22D22.19,F1O11.6,T6A23.19,F12L6.5,T28M21.6,IQD14,MLO15,T13E15.13,T3F17.18,T3F17.21,T30B22.20,T6K12.16,EMB2171,T9J14.13,F18C1.17,AT3G07110,AT3G11930,HSP60-3A,AT3G14470,T17B22.4,AT3G26360,FAR5,AT3G50690,AT3G51370,AT3G53890,RPL23AB,EMB1624,AT3G55770,AT3G59020,IQD13,AT3G60245,AT3G60770,AT3G62010,C17L7.12,APX4,F16J13.80,T1P17.2,T6G15.100,O…	6.3208e-06	PO					16
response to cadmium ion	Group	334	334	10	2	HSP60-3A,F16A14.14,T13D8.29,Os05g0573200,ATHCHIB,ROF1,ATUBA1,PAB8,AT-AER,F2G19.2	6.68018e-06	biological_process	response to metal ion			46686	17
cytosol	Group	502	502	13	2	F15K20.19,EMB1624,AP22.7,MQD19.19,NUDT4,Os05g0573200,GPX2,IMPA-1,LOS1,T25K16.9,HSP81-1,TUA2,AT-AER	7.36487e-06	cellular_component		cytoplasmic part		5829	18
apoptosis	Group	874	874	16	1	T6K12.16,AT3G14470,AT3G46730,F16J13.80,T24A18.140,M4I22.30,MVA3.30,MLF18.50,F14I3.19,F12P19.1,ATBI-1,ADR1,WRKY19,RPM1,BAG6,F5O11.34	7.39733e-06	biological_process	programmed cell death			0006915, 0008632	19
cauline leaf	Group	12839	12839	168	1	T17A5.8,T13C7.4,F2G1.15,F3K23.28,F7D8.19,T28I24.15,F17H15.1,F15K20.19,F22D22.19,F22D22.3,MEE22,F1O11.6,T6A23.19,F12L6.5,T28M21.6,IQD14,T13E15.13,T3F17.18,T3F17.21,ARF11,T30B22.20,T6K12.16,EMB2171,T9J14.13,F18C1.17,AT3G07110,AT3G08960,AT3G11930,HSP60-3A,AT3G14470,CES101,T17B22.4,AT3G26360,AT3G50690,AT3G51370,AT3G53890,RPL23AB,EMB1624,AT3G55770,AT3G58630,AT3G59020,IQD13,AT3G60245,AT3G60770,AT3G6201…	9.46953e-06	PO					20
LP.02 two leaves visible	Group	12225	12225	162	1	T17A5.8,T13C7.4,F2G1.15,F3K23.28,F7D8.19,T28I24.15,F17H15.1,F15K20.19,F22D22.19,F22D22.3,MEE22,F1O11.6,T6A23.19,F12L6.5,T28M21.6,IQD14,T13E15.13,T3F17.18,T3F17.21,ARF11,T30B22.20,T6K12.16,EMB2171,T9J14.13,F18C1.17,AT3G07110,AT3G11930,HSP60-3A,AT3G14470,CES101,T17B22.4,AT3G26360,AT3G50690,AT3G51370,AT3G53890,RPL23AB,EMB1624,AT3G55770,AT3G59020,AT3G60245,AT3G60770,AT3G62010,C17L7.12,APX4,T22B4.60,F…	9.60764e-06	PO					21
LP.12 twelve leaves visible	Group	12055	12055	160	1	T17A5.8,T13C7.4,F2G1.15,F3K23.28,F7D8.19,T28I24.15,F17H15.1,F15K20.19,F22D22.19,F22D22.3,MEE22,F1O11.6,T6A23.19,F12L6.5,T28M21.6,IQD14,T13E15.13,T3F17.18,T3F17.21,ARF11,T30B22.20,T6K12.16,EMB2171,T9J14.13,F18C1.17,AT3G07110,AT3G11930,HSP60-3A,AT3G14470,CES101,T17B22.4,AT3G26360,AT3G50690,AT3G51370,AT3G53890,RPL23AB,EMB1624,AT3G55770,AT3G59020,AT3G60245,AT3G60770,AT3G62010,C17L7.12,APX4,T22B4.60,F…	1.18666e-05	PO					22
stem	Group	14013	14013	178	1	T17A5.8,T13C7.4,F2G1.15,F3K23.28,F7D8.19,T28I24.15,F17H15.1,F15K20.19,F22D22.19,F22D22.3,MEE22,F1O11.6,T6A23.19,F12L6.5,IQD14,T13E15.13,T3F17.18,T3F17.21,ARF11,T30B22.20,T6K12.16,EMB2171,T9J14.13,F18C1.17,AT3G07110,AT3G08960,AT3G11930,HSP60-3A,AT3G14470,CES101,T17B22.4,AT3G26360,AT3G50690,AT3G51370,AT3G53890,RPL23AB,EMB1624,AT3G55770,AT3G58630,AT3G59020,IQD13,AT3G60245,AT3G60770,AT3G62010,C17L7.1…	2.0356e-05	PO					23
defense response	Group	1176	1176	18	1	MLO15,T6K12.16,AT3G14470,AT3G46730,F16J13.80,T24A18.140,M4I22.30,MVA3.30,MLF18.50,T1E4.3,AtRLP6,F14I3.19,F12P19.1,ADR1,WRKY19,RPM1,LCR69,F5O11.34	2.20497e-05	biological_process	response to stress			0002217, 0006952, 0042829	24
4 leaf senescence stage	Group	12788	12788	166	1	T17A5.8,T13C7.4,F2G1.15,F3K23.28,F7D8.19,T28I24.15,F17H15.1,F15K20.19,F22D22.19,F22D22.3,MEE22,F1O11.6,T6A23.19,F12L6.5,T28M21.6,IQD14,T13E15.13,T3F17.18,T3F17.21,ARF11,T30B22.20,T6K12.16,EMB2171,T9J14.13,F18C1.17,AT3G07110,AT3G08960,AT3G11930,HSP60-3A,AT3G14470,CES101,T17B22.4,AT3G26360,AT3G50690,AT3G51370,AT3G53890,RPL23AB,EMB1624,AT3G55770,AT3G59020,IQD13,AT3G60245,AT3G60770,AT3G62010,C17L7.12…	2.57126e-05	PO					25
cotyledon	Group	12180	12180	160	1	T17A5.8,T13C7.4,F2G1.15,F3K23.28,F7D8.19,T28I24.15,F17H15.1,F15K20.19,F22D22.19,MEE22,F1O11.6,T6A23.19,F12L6.5,T28M21.6,IQD14,T13E15.13,T3F17.18,ARF11,T6K12.16,EMB2171,T9J14.13,F18C1.17,AT3G07110,AT3G11930,HSP60-3A,AT3G14470,CES101,T17B22.4,AT3G26360,AT3G50690,AT3G51370,AT3G53890,RPL23AB,EMB1624,AT3G55770,AT3G59020,AT3G60245,AT3G60770,AT3G62010,C17L7.12,APX4,F16J13.80,T6G15.100,F7H19.30,F7H19.181…	2.61703e-05	PO					26
C globular stage	Group	13644	13644	174	1	T24I21.17,T17A5.8,T30D6.7,T13C7.4,F2G1.15,F3K23.28,F7D8.19,T28I24.15,F17H15.1,F15K20.19,F22D22.19,F22D22.3,MEE22,F1O11.6,T6A23.19,F12L6.5,T28M21.6,IQD14,T13E15.13,T3F17.18,T3F17.21,ARF11,T30B22.20,T6K12.16,EMB2171,T9J14.13,F18C1.17,AT3G07110,AT3G08960,HSP60-3A,AT3G14470,CES101,T17B22.4,AT3G26360,AT3G50690,AT3G51370,AT3G53890,RPL23AB,EMB1624,AT3G55770,AT3G58630,AT3G59020,IQD13,AT3G60245,AT3G60770,…	2.95202e-05	PO					27
transmembrane receptor activity	Group	149	149	6	4	T6K12.16,F16J13.80,MVA3.30,MLF18.50,F12P19.1,WRKY19	3.16403e-05	molecular_function			receptor activity	0004888, 0004926	28
signal transduction	Group	583	583	12	2	CLE5,T6K12.16,F16J13.80,MVA3.30,Os03g0115400,MLF18.50,T1E4.3,AtRLP6,F12P19.1,WRKY19,CLE6,SIP3	3.45305e-05	biological_process	cellular response to stimulus, regulation of cellular process			0007165, 0023033	29
vacuolar membrane	Group	423	423	11	2	F2G1.15,T28I24.15,T9J14.13,HSP60-3A,AP22.7,AT5G39410,MMN10.16,ERD4,F19C24.16,ATHCHIB,LOS1	3.62148e-05	cellular_component		organelle membrane, vacuolar part		5774	30
calmodulin binding	Group	225	225	7	3	IQD14,MLO15,CES101,IQD13,ACA2,ROF1,BAG6	3.62415e-05	molecular_function			protein binding	5516	31
petiole	Group	12370	12370	161	1	T17A5.8,T13C7.4,F2G1.15,F3K23.28,F7D8.19,T28I24.15,F17H15.1,F15K20.19,F22D22.19,F22D22.3,MEE22,F1O11.6,T6A23.19,F12L6.5,T28M21.6,IQD14,T13E15.13,T3F17.18,T3F17.21,ARF11,T30B22.20,T6K12.16,EMB2171,T9J14.13,F18C1.17,AT3G07110,AT3G11930,HSP60-3A,AT3G14470,CES101,T17B22.4,AT3G26360,AT3G50690,AT3G51370,AT3G53890,RPL23AB,EMB1624,AT3G55770,AT3G59020,AT3G60245,AT3G60770,AT3G62010,C17L7.12,APX4,T22B4.60,F…	4.51715e-05	PO					32
inflorescence meristem	Group	12921	12921	166	1	T17A5.8,T13C7.4,F2G1.15,F3K23.28,F7D8.19,T28I24.15,F17H15.1,F15K20.19,F22D22.19,MEE22,F1O11.6,T6A23.19,F12L6.5,T28M21.6,IQD14,T13E15.13,T3F17.18,T3F17.21,ARF11,T30B22.20,T6K12.16,EMB2171,T9J14.13,F18C1.17,AT3G07110,AT3G11930,HSP60-3A,AT3G14470,CES101,T17B22.4,AT3G26360,AT3G50690,AT3G51370,AT3G53890,RPL23AB,EMB1624,AT3G55770,AT3G58630,AT3G59020,IQD13,AT3G60245,AT3G60770,AT3G62010,C17L7.12,APX4,T22…	5.81872e-05	PO					33
hypocotyl	Group	14099	14099	177	1	T17A5.8,T13C7.4,F2G1.15,F3K23.28,F7D8.19,T28I24.15,F17H15.1,F15K20.19,F22D22.19,F22D22.3,MEE22,F1O11.6,T6A23.19,F12L6.5,T28M21.6,IQD14,T13E15.13,T3F17.18,T3F17.21,ARF11,T30B22.20,T6K12.16,EMB2171,T9J14.13,F18C1.17,AT3G07110,AT3G08960,HSP60-3A,AT3G14470,CES101,T17B22.4,MJL12.26,AT3G26360,FAR5,AT3G50690,AT3G51370,AT3G53890,RPL23AB,EMB1624,AT3G55770,AT3G58630,AT3G59020,IQD13,AT3G60245,AT3G60770,AT3G…	6.91169e-05	PO					34
LP.04 four leaves visible	Group	13584	13584	172	1	T17A5.8,T13C7.4,F2G1.15,F3K23.28,F7D8.19,T28I24.15,F17H15.1,F15K20.19,F22D22.19,F22D22.3,MEE22,F1O11.6,T6A23.19,F12L6.5,T28M21.6,IQD14,T13E15.13,T3F17.18,T3F17.21,ARF11,T30B22.20,T6K12.16,EMB2171,T9J14.13,F18C1.17,AT3G07110,AT3G08960,AT3G11930,HSP60-3A,AT3G14470,CES101,T17B22.4,AT3G26360,FAR5,AT3G50690,AT3G51370,AT3G53890,RPL23AB,EMB1624,AT3G55770,AT3G58630,AT3G59020,IQD13,AT3G60245,AT3G60770,AT3…	7.47335e-05	PO					35
petal	Group	14570	14570	181	1	T24I21.17,T17A5.8,T30D6.7,T13C7.4,F2G1.15,F3K23.28,F7D8.19,T28I24.15,F17H15.1,F15K20.19,F22D22.19,F22D22.3,MEE22,F1O11.6,T6A23.19,F12L6.5,T28M21.6,IQD14,T13E15.13,T3F17.18,T3F17.21,ARF11,T30B22.20,T6K12.16,EMB2171,T9J14.13,F18C1.17,AT3G07110,AT3G08960,AT3G11930,HSP60-3A,AT3G14470,CES101,T17B22.4,AT3G26360,AT3G50690,AT3G51370,AT3G53890,RPL23AB,EMB1624,AT3G55770,AT3G58630,AT3G59020,IQD13,AT3G60245,…	8.91741e-05	PO					36
innate immune response	Group	149	149	6	4	T6K12.16,F16J13.80,MVA3.30,MLF18.50,F12P19.1,WRKY19	9.83121e-05	biological_process	defense response, immune response			0002226, 0045087	37
response to gibberellin stimulus	Group	95	95	5	5	T30D6.7,AGL20,MYB26,GASA3,GASA1	0.000108653	biological_process	response to hormone stimulus			9739	38
leaf lamina base	Group	12533	12533	161	1	T17A5.8,T13C7.4,F2G1.15,F3K23.28,F7D8.19,T28I24.15,F17H15.1,F15K20.19,F22D22.19,F22D22.3,MEE22,F1O11.6,T6A23.19,F12L6.5,T28M21.6,IQD14,T13E15.13,T3F17.18,T3F17.21,ARF11,T30B22.20,T6K12.16,EMB2171,T9J14.13,F18C1.17,AT3G07110,AT3G08960,AT3G11930,HSP60-3A,AT3G14470,CES101,T17B22.4,AT3G26360,AT3G50690,AT3G51370,AT3G53890,RPL23AB,EMB1624,AT3G55770,AT3G59020,IQD13,AT3G60245,AT3G60770,AT3G62010,C17L7.12…	0.000118088	PO					39
leaf apex	Group	12758	12758	163	1	T17A5.8,T13C7.4,F2G1.15,F3K23.28,F7D8.19,T28I24.15,F17H15.1,F15K20.19,F22D22.19,F22D22.3,MEE22,F1O11.6,T6A23.19,F12L6.5,T28M21.6,IQD14,T13E15.13,T13E15.6,T3F17.18,T3F17.21,T30B22.20,T6K12.16,EMB2171,T9J14.13,F18C1.17,AT3G07110,AT3G08960,AT3G11930,HSP60-3A,AT3G14470,CES101,T17B22.4,AT3G26360,AT3G50690,AT3G51370,AT3G53890,RPL23AB,EMB1624,AT3G55770,AT3G58630,AT3G59020,IQD13,AT3G60245,AT3G60770,AT3G6…	0.000134571	PO					40
intrinsic to membrane	Group	136	136	6	4	T6K12.16,F16J13.80,MVA3.30,MLF18.50,F12P19.1,WRKY19	0.000138752	cellular_component		membrane part		31224	41
F mature embryo stage	Group	13227	13227	167	1	T24I21.17,T17A5.8,T13C7.4,F2G1.15,F3K23.28,F7D8.19,T28I24.15,F17H15.1,F15K20.19,F22D22.19,F22D22.3,MEE22,T6A23.19,F12L6.5,T28M21.6,IQD14,T13E15.13,T3F17.18,T3F17.21,ARF11,T30B22.20,T6K12.16,EMB2171,T9J14.13,F18C1.17,AT3G07110,AT3G08960,HSP60-3A,AT3G14470,CES101,T17B22.4,AT3G26360,AT3G50690,AT3G51370,AT3G53890,RPL23AB,EMB1624,AT3G55770,AT3G58630,AT3G59020,IQD13,AT3G60245,AT3G60770,AT3G62010,C17L7.…	0.000190645	PO					42
cold acclimation	Group	23	23	3	13	CBF1,DREB1A,LTI30	0.000190683	biological_process	response to cold			9631	43
LP.10 ten leaves visible	Group	12549	12549	160	1	T17A5.8,T13C7.4,F2G1.15,F3K23.28,F7D8.19,T28I24.15,F17H15.1,F15K20.19,F22D22.19,F22D22.3,MEE22,F1O11.6,T6A23.19,F12L6.5,T28M21.6,IQD14,T13E15.13,T3F17.18,T3F17.21,ARF11,T30B22.20,T6K12.16,EMB2171,T9J14.13,F18C1.17,AT3G07110,AT3G08960,AT3G11930,HSP60-3A,AT3G14470,CES101,T17B22.4,AT3G26360,AT3G50690,AT3G51370,AT3G53890,RPL23AB,EMB1624,AT3G55770,AT3G59020,AT3G60245,AT3G60770,AT3G62010,C17L7.12,APX4,…	0.000227623	PO					44
leaf	Group	14787	14787	181	1	T17A5.8,T13C7.4,F2G1.15,F3K23.28,F7D8.19,T28I24.15,F17H15.1,F15K20.19,F22D22.19,F22D22.3,MEE22,F1O11.6,T6A23.19,F12L6.5,T28M21.6,IQD14,T13E15.13,T3F17.18,T3F17.21,ARF11,T30B22.20,T6K12.16,EMB2171,T9J14.13,F18C1.17,AT3G07110,AT3G08960,AT3G11930,HSP60-3A,AT3G14470,CES101,T17B22.4,MJL12.26,AT3G26360,FAR5,AT3G50690,AT3G51370,AT3G53890,RPL23AB,EMB1624,AT3G55770,AT3G58630,AT3G59020,IQD13,AT3G60245,AT3G…	0.000324456	PO					45
shoot	Group	12721	12721	161	1	T17A5.8,T13C7.4,F2G1.15,F3K23.28,F7D8.19,T28I24.15,F17H15.1,F15K20.19,F22D22.19,F22D22.3,MEE22,F1O11.6,T6A23.19,F12L6.5,T28M21.6,IQD14,T13E15.13,T3F17.18,T3F17.21,ARF11,T30B22.20,EMB2171,T9J14.13,F18C1.17,AT3G07110,AT3G08960,AT3G11930,HSP60-3A,AT3G14470,CES101,T17B22.4,AT3G26360,AT3G50690,AT3G51370,AT3G53890,RPL23AB,EMB1624,AT3G55770,AT3G59020,IQD13,AT3G60245,AT3G60770,AT3G62010,C17L7.12,APX4,T22…	0.000336237	PO					46
shoot apex	Group	14277	14277	176	1	T17A5.8,T13C7.4,F2G1.15,F3K23.28,F7D8.19,T28I24.15,F17H15.1,F15K20.19,F22D22.19,F22D22.3,MEE22,F1O11.6,T6A23.19,F12L6.5,T28M21.6,IQD14,T13E15.13,T3F17.18,T3F17.21,ARF11,T30B22.20,T6K12.16,EMB2171,T9J14.13,F18C1.17,AT3G07110,AT3G08960,AT3G11930,HSP60-3A,AT3G14470,CES101,T17B22.4,MJL12.26,AT3G26360,AT3G50690,AT3G51370,AT3G53890,RPL23AB,EMB1624,AT3G55770,AT3G58630,AT3G59020,IQD13,AT3G60245,AT3G60770…	0.000365113	PO					47
response to karrikin	Group	127	127	5	3	T3F17.18,T1E4.3,ELIP1,VTC4,ADR1	0.000420191	biological_process	response to abiotic stimulus			80167	48
E expanded cotyledon stage	Group	13802	13802	171	1	T24I21.17,T17A5.8,T13C7.4,F2G1.15,F3K23.28,F7D8.19,T28I24.15,F17H15.1,F15K20.19,F22D22.19,F22D22.3,MEE22,T6A23.19,F12L6.5,T28M21.6,IQD14,T13E15.13,T3F17.18,T3F17.21,ARF11,T30B22.20,T6K12.16,EMB2171,T9J14.13,F18C1.17,AT3G07110,AT3G08960,HSP60-3A,AT3G14470,CES101,T17B22.4,AT3G26360,AT3G50690,AT3G51370,AT3G53890,RPL23AB,EMB1624,AT3G55770,AT3G58630,AT3G59020,IQD13,AT3G60245,AT3G60770,AT3G62010,C17L7.…	0.00047019	PO					49
carpel	Group	13835	13835	171	1	T24I21.17,T17A5.8,T13C7.4,F2G1.15,F3K23.28,F7D8.19,T28I24.15,F17H15.1,F15K20.19,F22D22.19,F22D22.3,MEE22,F1O11.6,T6A23.19,F12L6.5,T28M21.6,IQD14,T13E15.13,T3F17.18,T3F17.21,ARF11,T30B22.20,T6K12.16,EMB2171,T9J14.13,F18C1.17,AT3G07110,AT3G08960,AT3G11930,HSP60-3A,AT3G14470,CES101,T17B22.4,AT3G26360,AT3G50690,AT3G51370,AT3G53890,RPL23AB,F1I16.1,EMB1624,AT3G55770,AT3G58630,AT3G59020,IQD13,AT3G60245,…	0.00056137	PO					50
response to stress	Group	476	476	9	1	AT3G11930,HSP60-3A,T17B22.4,T1P17.2,LTI30,CBF4,CBL9,HSP81-1,AT3G53990	0.000611176	biological_process	response to stimulus			6950	51
actin filament bundle assembly	Group	8	8	2	25	T28M21.6,AT3G55770	0.000655509	biological_process	actin filament organization, cellular component assembly at cellular level			0045011, 0051017	52
D bilateral stage	Group	13697	13697	169	1	T24I21.17,T17A5.8,T13C7.4,F2G1.15,F3K23.28,F7D8.19,T28I24.15,F17H15.1,F15K20.19,F22D22.19,F22D22.3,MEE22,T6A23.19,F12L6.5,T28M21.6,IQD14,T13E15.13,T3F17.18,T3F17.21,ARF11,T30B22.20,T6K12.16,EMB2171,T9J14.13,F18C1.17,AT3G07110,AT3G08960,HSP60-3A,AT3G14470,CES101,T17B22.4,AT3G26360,AT3G50690,AT3G51370,AT3G53890,RPL23AB,EMB1624,AT3G55770,AT3G58630,AT3G59020,IQD13,AT3G60245,AT3G60770,AT3G62010,C17L7.…	0.000800913	PO					53
pedicel	Group	13523	13523	167	1	T24I21.17,T17A5.8,T13C7.4,F2G1.15,F3K23.28,F7D8.19,T28I24.15,F17H15.1,F15K20.19,F22D22.19,F22D22.3,MEE22,F1O11.6,T6A23.19,F12L6.5,T28M21.6,IQD14,T13E15.13,T3F17.18,T3F17.21,ARF11,T30B22.20,T6K12.16,EMB2171,T9J14.13,F18C1.17,AT3G07110,AT3G08960,HSP60-3A,AT3G14470,CES101,T17B22.4,AT3G26360,AT3G50690,AT3G51370,AT3G53890,RPL23AB,EMB1624,AT3G55770,AT3G58630,AT3G59020,AT3G60245,AT3G60770,AT3G62010,C17L…	0.000934808	PO					54
regulation of apoptosis	Group	10	10	2	20	ATBI-1,BAG6	0.00104671	biological_process	apoptosis, regulation of programmed cell death			42981	55
response to high light intensity	Group	41	41	3	7	RPL23AB,T1P17.2,BAG6	0.00107571	biological_process	response to light intensity			9644	56
sepal	Group	15353	15353	184	1	T24I21.17,T17A5.8,F8D23.3,T30D6.7,T13C7.4,F2G1.15,F3K23.28,F7D8.19,T28I24.15,F17H15.1,F15K20.19,F22D22.19,F22D22.3,MEE22,F1O11.6,T6A23.19,F12L6.5,T28M21.6,IQD14,T13E15.13,T3F17.18,T3F17.21,ARF11,T30B22.20,T6K12.16,EMB2171,T9J14.13,F18C1.17,AT3G07110,AT3G08960,AT3G11930,HSP60-3A,AT3G14470,CES101,T17B22.4,AT3G26360,FAR5,AT3G50690,AT3G51370,AT3G53890,RPL23AB,F1I16.1,EMB1624,AT3G55770,AT3G58630,AT3G5…	0.00125943	PO					57
leaf whorl	Group	15681	15681	187	1	T24I21.17,T17A5.8,F8D23.3,T30D6.7,T13C7.4,F2G1.15,F3K23.28,F7D8.19,T28I24.15,F17H15.1,F15K20.19,F22D22.19,F22D22.3,MEE22,F1O11.6,T6A23.19,F12L6.5,T28M21.6,IQD14,T13E15.13,T3F17.18,T3F17.21,ARF11,T30B22.20,T6K12.16,EMB2171,T9J14.13,F18C1.17,AT3G07110,AT3G08960,AT3G11930,HSP60-3A,AT3G14470,CES101,T17B22.4,AT3G26360,AT3G50690,AT3G51370,AT3G53890,RPL23AB,F1I16.1,EMB1624,AT3G55770,AT3G58630,AT3G59020,…	0.00129083	PO					58
embryo	Group	14733	14733	178	1	T24I21.17,T17A5.8,T30D6.7,T13C7.4,F2G1.15,F3K23.28,F7D8.19,T28I24.15,F17H15.1,F15K20.19,F22D22.19,F22D22.3,MEE22,F1O11.6,T6A23.19,F12L6.5,T28M21.6,IQD14,T13E15.13,T3F17.18,T3F17.21,ARF11,T30B22.20,T6K12.16,EMB2171,T9J14.13,F18C1.17,AT3G07110,AT3G08960,HSP60-3A,AT3G14470,CES101,T17B22.4,AT3G26360,AT3G50690,AT3G51370,AT3G53890,RPL23AB,EMB1624,AT3G55770,AT3G58630,AT3G59020,IQD13,AT3G60245,AT3G60770,…	0.00136851	PO					59
embryo development ending in seed dormancy	Group	338	338	7	2	MEE22,T3F17.21,EMB2171,EMB1624,TOR,ASK2,UBQ1	0.00146602	biological_process	developmental process involved in reproduction, embryo development			9793	60
protein import into nucleus, docking	Group	12	12	2	16	AT3G08960,AT3G59020	0.0015253	biological_process	cellular protein complex assembly			59	61
seed	Group	13934	13934	170	1	T24I21.17,T17A5.8,T13C7.4,F2G1.15,F3K23.28,F7D8.19,T28I24.15,F17H15.1,F15K20.19,F22D22.19,F22D22.3,MEE22,T6A23.19,F12L6.5,T28M21.6,IQD14,T13E15.13,T3F17.18,T3F17.21,ARF11,T30B22.20,T6K12.16,EMB2171,T9J14.13,F18C1.17,AT3G07110,AT3G08960,HSP60-3A,AT3G14470,CES101,T17B22.4,AT3G26360,AT3G50690,AT3G51370,AT3G53890,RPL23AB,EMB1624,AT3G55770,AT3G58630,AT3G59020,IQD13,AT3G60245,AT3G60770,AT3G62010,C17L7.…	0.00158327	PO					62
translation factor activity, nucleic acid binding	Group	15	15	2	13	LOS1,F2G19.2	0.00160093	molecular_function			RNA binding	8135	63
endosperm	Group	50	50	4	8	OEP16-2,TOR,AGL18,NIC2	0.00203453	PO					64
nucleoside-triphosphatase activity	Group	445	445	7	1	F8D23.3,AT2G18193,T6K12.16,AT3G50940,T24A18.140,F12P19.1,WRKY19	0.00216464	molecular_function			pyrophosphatase activity	17111	65
actin filament binding	Group	18	18	2	11	T28M21.6,AT3G55770	0.00231452	molecular_function			actin binding	51015	66
plant-type hypersensitive response	Group	54	54	3	5	ATHCHIB,ADR1,RPM1	0.0023889	biological_process	cellular response to stress, host programmed cell death induced by symbiont, innate immune response			9626	67
4 anthesis	Group	16125	16125	190	1	T24I21.17,T17A5.8,F8D23.3,T13C7.4,F2G1.15,F3K23.28,F7D8.19,T28I24.15,F17H15.1,F15K20.19,F22D22.19,F22D22.3,MEE22,F1O11.6,T6A23.19,F12L6.5,T28M21.6,IQD14,T13E15.13,T3F17.18,T3F17.21,ARF11,T30B22.20,T6K12.16,EMB2171,T9J14.13,F18C1.17,AT3G07110,AT3G08960,AT3G11930,HSP60-3A,AT3G14470,CES101,T17B22.4,AT3G26360,FAR5,AT3G50690,AT3G51370,AT3G53890,RPL23AB,EMB1624,AT3G55770,AT3G58630,AT3G59020,IQD13,AT3G6…	0.00243429	PO					68
response to salt stress	Group	374	374	7	1	FAR5,TUB6,F16A14.14,Os05g0573200,SIP3,ITN1,TUA2	0.00258751	biological_process	response to osmotic stress			9651	69
thylakoid lumen	Group	51	51	3	5	APX4,T10I14.70,FIB	0.0031509	cellular_component		thylakoid part		31977	70
petal differentiation and expansion stage	Group	16416	16416	192	1	T24I21.17,T17A5.8,F8D23.3,T30D6.7,T13C7.4,F2G1.15,F3K23.28,F7D8.19,T28I24.15,F17H15.1,F15K20.19,F22D22.19,F22D22.3,MEE22,F1O11.6,T6A23.19,F12L6.5,T28M21.6,IQD14,T13E15.13,T13E15.6,T3F17.18,T3F17.21,ARF11,T30B22.20,T6K12.16,EMB2171,T9J14.13,F18C1.17,AT3G07110,AT3G08960,AT3G11930,HSP60-3A,AT3G14470,CES101,T17B22.4,MJL12.26,AT3G26360,FAR5,AT3G50690,AT3G51370,AT3G53890,RPL23AB,F1I16.1,EMB1624,AT3G557…	0.00357429	PO					71
rRNA binding	Group	258	258	5	1	RPL23AB,T10C21.1,MUP24.13,F19K6.12,PRPL11	0.00387493	molecular_function			RNA binding	19843	72
proteoglycan binding	Group	1	1	1	100	ATPP2-A1	0.00398185	molecular_function			glycoprotein binding	43394	73
saccharopine dehydrogenase (NAD+, L-glutamate-forming) activity	Group	1	1	1	100	AT5G39410	0.00398185	molecular_function			saccharopine dehydrogenase activity	47131	74
negative regulation of L-ascorbic acid biosynthetic process	Group	1	1	1	100	F1E22.13	0.00489788	biological_process	L-ascorbic acid biosynthetic process, negative regulation of cellular biosynthetic process, negative regulation of vitamin metabolic process, regulation of L-ascorbic acid biosynthetic process			2000083	75
ER overload response	Group	1	1	1	100	ATBI-1	0.00489788	biological_process	ER-nucleus signaling pathway, cellular response to biotic stimulus, response to endoplasmic reticulum stress			6983	76
cellular water homeostasis	Group	1	1	1	100	WAK2	0.00489788	biological_process	cell volume homeostasis, cellular chemical homeostasis, water homeostasis			9992	77
oxazole or thiazole biosynthetic process	Group	1	1	1	100	THI1	0.00489788	biological_process	heterocycle biosynthetic process, oxazole or thiazole metabolic process			18131	78
negative regulation of protein binding	Group	1	1	1	100	APRR3	0.00489788	biological_process	negative regulation of binding, regulation of protein binding		protein binding	32091	79
vacuole	Group	559	559	9	1	T13C7.4,F23E13.20,F19H22.4,AT5G39410,ERD4,HTA9,F19K23.21,ATHCHIB,AALP	0.00516427	cellular_component		cytoplasmic part, intracellular membrane-bounded organelle		5773	80
nuclear pore	Group	61	61	3	4	AT3G08960,AT3G59020,IMPA-1	0.00522249	cellular_component		nuclear part, pore complex		0005643, 0005644	81
structural constituent of cytoskeleton	Group	30	30	2	6	TUB6,TUA2	0.0063773	molecular_function			structural molecule activity	5200	82
cell wall	Group	685	685	10	1	AT3G60770,AGAL1,MED24.14,XTR3,MMN10.16,AT5G62300,T1E4.3,IMPA-1,HSP81-1,TUA2	0.00640858	cellular_component		external encapsulating structure		5618	83
kinase activity	Group	1152	1152	11	0	CES101,F7J7.170,MXA21.130,T28P6.2,F2H15.13,T6H22.9,TOR,ADR1,F24J13.10,SIP3,C17L7.120	0.00680708	molecular_function			transferase activity, transferring phosphorus-containing groups	16301	84
receptor binding	Group	32	32	2	6	CLE5,CLE6	0.00723376	molecular_function			protein binding	5102	85
nucleotide binding	Group	1329	1329	12	0	F8D23.3,AT2G18193,T1O24.11,T6K12.16,T9J14.13,AT3G50940,RPL23AB,T24A18.140,RBP1,F12P19.1,RPM1,PAB8	0.0073466	molecular_function			binding	166	86
protein transporter activity	Group	195	195	4	2	AT3G08960,AT3G59020,OEP16-2,IMPA-1	0.00789592	molecular_function			substrate-specific transporter activity	0008565, 0015463	87
Hsp70 protein binding	Group	2	2	1	50	ATTDX	0.00794793	molecular_function			heat shock protein binding	30544	88
2-alkenal reductase activity	Group	2	2	1	50	AT-AER	0.00794793	molecular_function			oxidoreductase activity, acting on the CH-CH group of donors, NAD or NADP as acceptor	32440	89
L-galactose-1-phosphate phosphatase activity	Group	2	2	1	50	VTC4	0.00794793	molecular_function			galactose-1-phosphate phosphatase activity	10347	90
threonine aldolase activity	Group	2	2	1	50	Os04g0516600	0.00794793	molecular_function			aldehyde-lyase activity	4793	91
flower	Group	16586	16586	192	1	T24I21.17,T17A5.8,F8D23.3,T30D6.7,T13C7.4,F2G1.15,F3K23.28,F7D8.19,T28I24.15,F17H15.1,F15K20.19,F22D22.19,F22D22.3,MEE22,F1O11.6,T6A23.19,F12L6.5,T28M21.6,IQD14,T13E15.13,T13E15.6,T3F17.18,T3F17.21,ARF11,T30B22.20,T6K12.16,EMB2171,T9J14.13,F18C1.17,AT3G07110,AT3G08960,AT3G11930,HSP60-3A,AT3G14470,CES101,T17B22.4,MJL12.26,AT3G26360,FAR5,AT3G50690,AT3G51370,AT3G53890,RPL23AB,F1I16.1,EMB1624,AT3G557…	0.00846372	PO					92
endoplasmic reticulum	Group	501	501	8	1	T24I21.17,T13C7.4,T28I24.15,T3F17.18,F6A4.20,ACA2,RCI3,ATBI-1	0.00858767	cellular_component		cytoplasmic part, intracellular membrane-bounded organelle		5783	93
response to desiccation	Group	29	29	2	6	T3F17.21,RCI3	0.00888382	biological_process	response to water deprivation			9269	94
receptor serine-threonine kinase binding	Group	36	36	2	5	CLE5,K23F3.10	0.00909279	molecular_function			receptor binding	33612	95
metal ion binding	Group	1370	1370	12	0	AT3G10950,AT3G51370,AT3G60245,DL4315C,K16F13.2,K2A18.19,NUDT4,F19K6.12,ACA2,VTC4,cob,TRZ1	0.00921235	molecular_function			cation binding	46872	96
sequence-specific DNA binding transcription factor activity	Group	3014	3014	21	0	ARF11,AT3G18960,AT3G21150,AT3G58630,T22B4.60,ANAC020,AG,PI,AGL104,CBF1,DREB1A,SEP1,AGL20,PHR1,WRKY19,CBF4,AGL18,MYB26,ATHMG,MYB118,ABR1	0.00923791	molecular_function			nucleic acid binding transcription factor activity, transcription regulatory region sequence-specific DNA binding	0000130, 0003700	97
chloroplast envelope	Group	408	408	7	1	AT5G08690,AT5G39410,F16A14.14,ERD4,WRKY19,THI1,PRPL11	0.0094594	cellular_component		chloroplast part, plastid envelope		9941	98
response to heat	Group	168	168	4	2	T1P17.2,ROF1,HSP81-1,BAG6	0.0095867	biological_process	response to stress, response to temperature stimulus			0006951, 0009408	99
induction of programmed cell death	Group	2	2	1	50	BAG6	0.00977189	biological_process	positive regulation of programmed cell death			0012502, 0012503	100
maintenance of floral organ identity	Group	2	2	1	50	AG	0.00977189	biological_process	maintenance of organ identity			48497	101
threonine catabolic process	Group	2	2	1	50	Os04g0516600	0.00977189	biological_process	aspartate family amino acid catabolic process, threonine metabolic process			6567	102
NAD metabolic process	Group	2	2	1	50	NIC2	0.00977189	biological_process	nicotinamide nucleotide metabolic process			19674	103
lipopolysaccharide core region biosynthetic process	Group	2	2	1	50	F6A4.20	0.00977189	biological_process	lipopolysaccharide core region metabolic process, oligosaccharide biosynthetic process			9244	104
detection of temperature stimulus	Group	2	2	1	50	HTA9	0.00977189	biological_process	detection of abiotic stimulus, detection of external stimulus, response to temperature stimulus			16048	105
plastid nucleoid	Group	2	2	1	50	MFP1	0.0114273	cellular_component		nucleoid, plastid part		42646	106
FACT complex	Group	2	2	1	50	ATHMG	0.0114273	cellular_component		transcription elongation factor complex		35101	107
importin-alpha export receptor activity	Group	3	3	1	33	AT3G59020	0.0118983	molecular_function			nuclear export signal receptor activity, protein transporter activity	8262	108
1-phosphatidylinositol-3-kinase activity	Group	3	3	1	33	TOR	0.0118983	molecular_function			phosphatidylinositol 3-kinase activity	0004429, 0016303	109
ubiquitin activating enzyme activity	Group	3	3	1	33	ATUBA1	0.0118983	molecular_function			small protein activating enzyme activity	4839	110
long-chain-fatty-acyl-CoA reductase activity	Group	3	3	1	33	FAR5	0.0118983	molecular_function			oxidoreductase activity, acting on the aldehyde or oxo group of donors, NAD or NADP as acceptor	50062	111
inositol-1(or 4)-monophosphatase activity	Group	3	3	1	33	VTC4	0.0118983	molecular_function			inositol or phosphatidylinositol phosphatase activity	8934	112
nicotinamidase activity	Group	3	3	1	33	NIC2	0.0118983	molecular_function			hydrolase activity, acting on carbon-nitrogen (but not peptide) bonds, in linear amides	8936	113
ubiquitin-protein ligase activity	Group	482	482	6	1	K17O22.9,UBC28,UBC32,FKF1,ASK2,ATUBA1	0.013165	molecular_function			small conjugating protein ligase activity	0004840, 0004841, 0004842	114
positive regulation of flower development	Group	36	36	2	5	AGL20,FKF1	0.0134799	biological_process	flower development, positive regulation of post-embryonic development, positive regulation of reproductive process, regulation of flower development			9911	115
cell-cell signaling involved in cell fate commitment	Group	36	36	2	5	CLE5,CLE6	0.0134799	biological_process	cell-cell signaling			45168	116
potassium ion import	Group	3	3	1	33	CBL9	0.0146221	biological_process	potassium ion transmembrane transport			10107	117
NADP metabolic process	Group	3	3	1	33	Os05g0573200	0.0146221	biological_process	nicotinamide nucleotide metabolic process			6739	118
stromule	Group	33	33	2	6	FIB,THI1	0.0153476	cellular_component		plastid part		10319	119
calcium ion transmembrane transporter activity	Group	4	4	1	25	ACA2	0.015833	molecular_function			divalent inorganic cation transmembrane transporter activity, metal ion transmembrane transporter activity	15085	120
3'-tRNA processing endoribonuclease activity	Group	4	4	1	25	TRZ1	0.015833	molecular_function			endoribonuclease activity, producing 5'-phosphomonoesters	42781	121
nuclear euchromatin	Group	3	3	1	33	ATHMG	0.0170921	cellular_component		euchromatin, nuclear chromatin		5719	122
nuclear matrix	Group	3	3	1	33	MFP1	0.0170921	cellular_component		nuclear part		16363	123
nuclear envelope	Group	35	35	2	5	ATBI-1,IMPA-1	0.0171665	cellular_component		nuclear part, organelle envelope		0005635, 0005636	124
response to abscisic acid stimulus	Group	306	306	5	1	LTI30,FIB,SAD1,GASA1,ABR1	0.0177937	biological_process	response to hormone stimulus			9737	125
response to hydrogen peroxide	Group	43	43	2	4	T1P17.2,BAG6	0.0188944	biological_process	response to reactive oxygen species			42542	126
jasmonic acid and ethylene-dependent systemic resistance, ethylene mediated signaling pathway	Group	4	4	1	25	ATHCHIB	0.0194488	biological_process	ethylene mediated signaling pathway			9871	127
abscisic acid mediated signaling pathway	Group	116	116	3	2	CBF4,CBL9,ABR1	0.0195804	biological_process	cellular response to abscisic acid stimulus, hormone-mediated signaling pathway			9738	128
alpha-galactosidase activity	Group	5	5	1	20	AGAL1	0.0197521	molecular_function			galactosidase activity	4557	129
cell differentiation	Group	120	120	3	2	PI,SEP1,AGL20	0.0213916	biological_process	cellular developmental process			30154	130
endothecium	Group	2	2	1	50	MYB26	0.0213924	PO					131
respiratory electron transport chain	Group	46	46	2	4	cox2,cob	0.0214505	biological_process	electron transport chain			22904	132
flower development	Group	121	121	3	2	PI,SEP1,AGL20	0.0218582	biological_process	post-embryonic development, reproductive structure development			0009908, 0048409	133
microtubule cytoskeleton	Group	4	4	1	25	TUB6	0.0227247	cellular_component		cytoskeleton		15630	134
peptidase inhibitor activity	Group	6	6	1	16	LCR69	0.0236557	molecular_function			enzyme inhibitor activity, peptidase activity, peptidase regulator activity	30414	135
ADP-ribose diphosphatase activity	Group	6	6	1	16	NUDT4	0.0236557	molecular_function			ADP-sugar diphosphatase activity	47631	136
hyperosmotic salinity response	Group	49	49	2	4	RCI3,SIP3	0.0241413	biological_process	hyperosmotic response, response to salt stress			42538	137
protein import into nucleus, translocation	Group	5	5	1	20	AGL20	0.0242519	biological_process	intracellular protein transport			60	138
negative regulation of DNA endoreduplication	Group	5	5	1	20	MEE22	0.0242519	biological_process	DNA endoreduplication, negative regulation of DNA-dependent DNA replication, negative regulation of cell cycle process, regulation of DNA endoreduplication			32876	139
anti-apoptosis	Group	5	5	1	20	ATBI-1	0.0242519	biological_process	negative regulation of apoptosis			6916	140
ATP metabolic process	Group	5	5	1	20	AT5G08690	0.0242519	biological_process	purine ribonucleoside triphosphate metabolic process			46034	141
tRNA 3'-end processing	Group	5	5	1	20	TRZ1	0.0242519	biological_process	ncRNA 3'-end processing, tRNA processing			42780	142
protein neddylation	Group	5	5	1	20	RUB1	0.0242519	biological_process	protein modification by small protein conjugation			0019943, 0045116	143
protein oligomerization	Group	5	5	1	20	ATTDX	0.0242519	biological_process	protein complex assembly			51259	144
ATP binding	Group	7373	7373	40	0	F8D23.3,AT2G18193,T30B22.20,T6K12.16,HSP60-3A,AT3G14470,CES101,AT3G46730,AT3G50940,F16J13.80,F7J7.170,T24A18.140,M4I22.30,AT5G08690,MVA3.30,MLF18.50,MXA21.130,CHR4,K23F3.10,T28P6.2,F2H15.13,AT1G21245,F14I3.19,UBC28,F12P19.1,ACA2,TOR,UBC32,ADR1,WRKY19,F24J13.10,atp1,RPM1,HSP81-1,ATUBA1,SIP3,WAK2,C17L7.120,F5O11.34,F2G19.2	0.0245648	molecular_function			adenyl ribonucleotide binding, purine ribonucleoside triphosphate binding	5524	145
thylakoid	Group	194	194	4	2	APX4,T10I14.70,FIB,THI1	0.0257907	cellular_component		intracellular part		9579	146
single-stranded RNA binding	Group	7	7	1	14	RBP1	0.0275438	molecular_function			RNA binding	0003727, 0003728	147
glutamyl-tRNA reductase activity	Group	7	7	1	14	HEMA2	0.0275438	molecular_function			oxidoreductase activity, acting on the aldehyde or oxo group of donors, NAD or NADP as acceptor	8883	148
circadian rhythm	Group	53	53	2	3	FKF1,APRR3	0.0279309	biological_process	rhythmic process			0007623, 0050895	149
response to oxidative stress	Group	595	595	7	1	RPL23AB,APX4,F27F5.6,GPX2,RCI3,HEMA2,AT-AER	0.0279874	biological_process	response to chemical stimulus, response to stress			6979	150
mitochondrial proton-transporting ATP synthase complex	Group	5	5	1	20	F7D8.19	0.0283251	cellular_component		mitochondrial membrane part, proton-transporting ATP synthase complex		0005753, 0016470	151
vegetative to reproductive phase transition of meristem	Group	54	54	2	3	BAG6,ATHMG	0.0289132	biological_process	developmental process involved in reproduction			10228	152
regulation of pollen tube growth	Group	6	6	1	16	T13D8.29	0.0290315	biological_process	pollen tube growth, regulation of cell morphogenesis involved in differentiation, regulation of multi-organism process, regulation of multicellular organismal development, regulation of reproductive process, regulation of unidimensional cell growth			80092	153
primary root apical meristem	Group	25	25	2	8	PI,ATHMG	0.0293588	PO					154
microtubule-based process	Group	55	55	2	3	TUB6,TUA2	0.0299093	biological_process	cellular process			7017	155
proton transport	Group	56	56	2	3	F7D8.19,AT5G08690	0.0309189	biological_process	hydrogen transport, monovalent inorganic cation transport			15992	156
isocitrate dehydrogenase (NADP+) activity	Group	8	8	1	12	Os05g0573200	0.0314166	molecular_function			isocitrate dehydrogenase activity	4450	157
NAD+ diphosphatase activity	Group	8	8	1	12	NUDT4	0.0314166	molecular_function			nucleotide diphosphatase activity	210	158
ubiquitin-dependent protein catabolic process	Group	484	484	6	1	UBC28,UBC32,FKF1,UBQ11,ASK2,ATUBA1	0.0326478	biological_process	modification-dependent protein catabolic process			6511	159
maintenance of meristem identity	Group	7	7	1	14	MEE22	0.0337879	biological_process	stem cell maintenance			0010074, 0032503	160
detection of calcium ion	Group	7	7	1	14	CAM7	0.0337879	biological_process	detection of chemical stimulus, response to calcium ion			5513	161
photoreceptor activity	Group	9	9	1	11	FKF1	0.0352739	molecular_function			receptor activity	9881	162
IL.00 inflorescence just visible	Group	28	28	2	7	RBP1,GASA1	0.0362256	PO					163
L mature pollen stage	Group	3900	3900	53	1	F3K23.28,F7D8.19,T28I24.15,T28M21.6,T3F17.18,T3F17.21,AT3G14470,EMB1624,AT3G55770,AT3G60245,AT3G60770,AT3G62010,F7H19.30,F6I7.10,MUK11.13,MHF15.11,AT5G08690,T20K14.130,MED24.14,F6A4.20,MQD19.19,MFC19.22,MSJ1.24,Os11g0162200,F7H2.12,T2P11.7,F19K6.12,ATRBL5,HTA9,T13D8.29,UBC28,Os05g0573200,F5A18.15,F28K19.15,ACA2,RUB1,TOR,CAM7,AGL104,ATBI-1,PHR1,UBC32,FKF1,WRKY19,UBQ11,CBL9,AGL18,ATUBA1,ATHMG,RABD2…	0.0368904	PO					164
M germinated pollen stage	Group	4590	4590	61	1	F3K23.28,F7D8.19,T28I24.15,T28M21.6,T3F17.18,T3F17.21,EMB1624,AT3G55770,AT3G60245,AT3G60770,AT3G62010,T1P17.2,F7H19.30,F7H19.181,F6I7.10,MUK11.13,MHF15.11,AT5G08690,MED24.14,Os03g0115400,F6A4.20,MQD19.19,CHR4,MFC19.22,MSJ1.24,ECT11,Os11g0162200,F7H2.12,T2P11.7,F19K6.12,ATRBL5,HTA9,F25P12.91,T13D8.29,UBC28,Os05g0573200,F5A18.15,F28K19.15,ACA2,RUB1,TOR,CAM7,AGL104,ATBI-1,PHR1,UBC32,FKF1,UBQ11,F24J1…	0.0373696	PO					165
maintenance of inflorescence meristem identity	Group	8	8	1	12	AGL20	0.0385211	biological_process	maintenance of meristem identity			10077	166
mature ribosome assembly	Group	8	8	1	12	EMB1624	0.0385211	biological_process	ribosome assembly			42256	167
suberin biosynthetic process	Group	8	8	1	12	FAR5	0.0385211	biological_process	fatty acid metabolic process, phenylpropanoid biosynthetic process			10345	168
meristem	Group	30	30	2	6	TOR,AGL20	0.0411116	PO					169
defense response to fungus	Group	386	386	5	1	ATHCHIB,LTI30,BAG6,LCR69,ABR1	0.042103	biological_process	defense response, response to fungus			0042831, 0050832	170
response to other organism	Group	67	67	2	2	ADR1,ATUBA1	0.0428731	biological_process	multi-organism process, response to biotic stimulus			0009613, 0042828, 0051707	171
efflux transmembrane transporter activity	Group	11	11	1	9	F19C24.16	0.0429429	molecular_function			transmembrane transporter activity	15562	172
photoinhibition	Group	9	9	1	11	FIB	0.0432313	biological_process	negative regulation of photosynthesis, light reaction, photosynthetic electron transport chain, response to high light intensity			10205	173
translation elongation factor activity	Group	83	83	2	2	LOS1,F2G19.2	0.0434993	molecular_function			translation factor activity, nucleic acid binding	0003746, 0008182, 0008183	174
plastid outer membrane	Group	8	8	1	12	OEP16-2	0.0449355	cellular_component		organelle outer membrane, plastid membrane		9527	175
cell proliferation	Group	69	69	2	2	AT3G59020,RBP1	0.0452048	biological_process	biological_process			8283	176
large ribosomal subunit	Group	139	139	3	2	AT3G07110,K24G6.9,K9I9.7	0.0460631	cellular_component		intracellular organelle part, ribonucleoprotein complex		15934	177
plastoglobule	Group	60	60	2	3	T10I14.70,FIB	0.0465447	cellular_component		chloroplast part		0010287, 0010502	178
regulation of photomorphogenesis	Group	10	10	1	10	CAM7	0.0479184	biological_process	photomorphogenesis, regulation of post-embryonic development, regulation of response to red or far red light			10099	179
inositol biosynthetic process	Group	10	10	1	10	VTC4	0.0479184	biological_process	cellular carbohydrate biosynthetic process, inositol metabolic process, polyol biosynthetic process			6021	180
tetrapyrrole biosynthetic process	Group	10	10	1	10	HEMA2	0.0479184	biological_process	cellular nitrogen compound biosynthetic process, heterocycle biosynthetic process, tetrapyrrole metabolic process			33014	181
pollen tube guidance	Group	10	10	1	10	T13D8.29	0.0479184	biological_process	positive chemotaxis			10183	182
oligosaccharide metabolic process	Group	10	10	1	10	WAK2	0.0479184	biological_process	carbohydrate metabolic process			9311	183
respiratory chain	Group	62	62	2	3	cox2,cob	0.0493614	cellular_component		membrane part		70469	184
protein polymerization	Group	73	73	2	2	AP22.7,TUB6	0.0500046	biological_process	cellular protein complex assembly			51258	185
ESCRT III complex	Group	9	9	1	11	SNF7.1	0.0504093	cellular_component		endosomal part, membrane part, protein complex		815	186
tRNA dihydrouridine synthase activity	Group	13	13	1	7	F19H22.4	0.0505511	molecular_function			oxidoreductase activity, acting on the CH-CH group of donors	17150	187
basipetal auxin transport	Group	11	11	1	9	SIP3	0.0525827	biological_process	auxin polar transport			10540	188
response to insect	Group	11	11	1	9	ATPP2-A1	0.0525827	biological_process	response to other organism			0009625, 0043019	189
gynoecium development	Group	11	11	1	9	STV1	0.0525827	biological_process	floral whorl development			48467	190
response to arsenic-containing substance	Group	11	11	1	9	HSP81-1	0.0525827	biological_process	response to inorganic substance			46685	191
carpel primordium	Group	5	5	1	20	AG	0.0526297	PO					192
aldehyde-lyase activity	Group	14	14	1	7	Os04g0516600	0.0543327	molecular_function			carbon-carbon lyase activity	0016228, 0016832	193
sperm cell	Group	5396	5396	69	1	F2G1.15,F7D8.19,T28I24.15,F22D22.3,T3F17.18,T3F17.21,EMB2171,T9J14.13,AT3G26360,AT3G50690,RPL23AB,F1I16.1,EMB1624,AT3G59020,AT3G60245,AT3G60770,C17L7.12,T1P17.2,F7H19.181,F6I7.10,SNF7.1,MHF15.11,MED24.14,F6A4.20,K12B20.70,MQD19.19,CHR4,MJB24.10,MUP24.13,MSJ1.24,ECT11,Os11g0162200,T2P11.7,F2H15.13,ERD4,PUP11,F19K6.12,T13D8.29,F19K23.21,Os05g0573200,F28K19.15,DAYSLEEPER,ACA2,GPX2,TOR,RCI3,VTC4,ATBI…	0.0553084	PO					194
proton-transporting ATPase activity, rotational mechanism	Group	95	95	2	2	AT5G08690,atp1	0.055349	molecular_function			cation-transporting ATPase activity, hydrogen ion transmembrane transporter activity	46961	195
shikimate 5-dehydrogenase activity	Group	15	15	1	6	HEMA2	0.0580992	molecular_function			oxidoreductase activity, acting on the CH-OH group of donors, NAD or NADP as acceptor	4764	196
3'(2'),5'-bisphosphate nucleotidase activity	Group	15	15	1	6	VTC4	0.0580992	molecular_function			nucleotidase activity	8441	197
structural molecule activity	Group	221	221	3	1	T10I14.70,TUB6,FIB	0.058848	molecular_function			molecular_function	5198	198
carbohydrate binding	Group	222	222	3	1	CES101,T28P6.2,ATPP2-A1	0.0594861	molecular_function			binding	30246	199
regulation of programmed cell death	Group	13	13	1	7	K17O22.9	0.0618433	biological_process	programmed cell death, regulation of cell death			0043067, 0043070	200
copper ion binding	Group	532	532	5	0	F7D8.19,AT5G08690,Os05g0573200,LOS1,cox2	0.0625777	molecular_function			transition metal ion binding	5507	201
floral nectary	Group	6	6	1	16	MYB26	0.06282	PO					202
papillae	Group	6	6	1	16	MLO15	0.06282	PO					203
signal transducer activity	Group	232	232	3	1	Os03g0115400,FKF1,CAM4	0.0660456	molecular_function			molecular transducer activity	0004871, 0005062, 0009369, 0009370	204
anther dehiscence	Group	14	14	1	7	MYB26	0.0664397	biological_process	dehiscence			9901	205
mitochondrial electron transport, ubiquinol to cytochrome c	Group	14	14	1	7	Os11g0162200	0.0664397	biological_process	respiratory electron transport chain			6122	206
mitochondrial proton-transporting ATP synthase complex, catalytic core F(1)	Group	12	12	1	8	AT5G08690	0.0666442	cellular_component		mitochondrial membrane part, proton-transporting ATP synthase complex, catalytic core F(1)		275	207
plant-type cell wall	Group	265	265	4	1	AGAL1,T1E4.3,LCR69,GASA1	0.0666812	cellular_component		cell wall		9505	208
pollen tube	Group	4839	4839	62	1	F3K23.28,F7D8.19,T28I24.15,T28M21.6,T3F17.18,T3F17.21,AT3G14470,EMB1624,AT3G55770,AT3G60245,AT3G60770,AT3G62010,T1P17.2,F7H19.30,MUK11.13,MHF15.11,AT5G08690,MED24.14,F6A4.20,MQD19.19,CHR4,MFC19.22,MSJ1.24,T6D22.8,Os11g0162200,F7H2.12,T2P11.7,F21D18.16,F19K6.12,ATRBL5,HTA9,F25P12.91,T13D8.29,UBC28,Os05g0573200,F5A18.15,F28K19.15,ACA2,RUB1,TOR,CAM7,AGL104,ATBI-1,PHR1,UBC32,FKF1,UBQ11,ROF1,CBL9,SAD1…	0.0674757	PO					209
hydrogen ion transporting ATP synthase activity, rotational mechanism	Group	107	107	2	1	AT5G08690,atp1	0.0681821	molecular_function			hydrogen ion transmembrane transporter activity	46933	210
negative regulation of programmed cell death	Group	15	15	1	6	ATBI-1	0.0710138	biological_process	negative regulation of cell death, programmed cell death, regulation of programmed cell death			0043069, 0043072	211
defense response to bacterium	Group	195	195	3	1	HTA9,Os05g0573200,HSP81-1	0.0713368	biological_process	defense response, response to bacterium			0042742, 0042830	212
tubulin complex	Group	13	13	1	7	TUA2	0.0719942	cellular_component		cytoskeletal part, protein complex		45298	213
lateral root cap of the primary root	Group	7	7	1	14	PI	0.0729012	PO					214
stamen primordium	Group	7	7	1	14	AG	0.0729012	PO					215
poly(U) RNA binding	Group	19	19	1	5	AT5G08690	0.0730168	molecular_function			poly-pyrimidine tract binding	8266	216
protein serine-threonine phosphatase activity	Group	245	245	3	1	AT3G51370,F7H19.181,F21D18.16	0.0750444	molecular_function			phosphoprotein phosphatase activity	0000158, 0000163, 0004722, 0008598, 0008600, 0015071, 0030357, 0030358, 0030360, 0030361	217
extracellular space	Group	79	79	2	2	CLE5,CLE6	0.0755632	cellular_component		extracellular region part		5615	218
rhythmic process	Group	16	16	1	6	APRR3	0.0755655	biological_process	biological_process			48511	219
L-ascorbic acid biosynthetic process	Group	16	16	1	6	VTC4	0.0755655	biological_process	L-ascorbic acid metabolic process, carboxylic acid biosynthetic process, water-soluble vitamin biosynthetic process			19853	220
isocitrate metabolic process	Group	16	16	1	6	Os05g0573200	0.0755655	biological_process	carboxylic acid metabolic process			6102	221
ribosome binding	Group	21	21	1	4	EMB1624	0.0803871	molecular_function			ribonucleoprotein binding	0030376, 0043022	222
hydrogen peroxide catabolic process	Group	97	97	2	2	F27F5.6,RCI3	0.0821789	biological_process	cellular catabolic process, cellular response to hydrogen peroxide, hydrogen peroxide metabolic process			42744	223
transcription factor binding	Group	22	22	1	4	AGL20	0.0840504	molecular_function			protein binding	8134	224
small protein activating enzyme activity	Group	22	22	1	4	ATUBA1	0.0840504	molecular_function			catalytic activity	0008641, 0008642	225
microsporogenesis	Group	18	18	1	5	FAR5	0.0846025	biological_process	plant-type spore development			9556	226
cellular response to ethylene stimulus	Group	18	18	1	5	MJL12.26	0.0846025	biological_process	cellular response to hormone stimulus, response to ethylene stimulus			71369	227
cellular response to nitric oxide	Group	18	18	1	5	MJL12.26	0.0846025	biological_process	cellular response to inorganic substance, response to nitric oxide			71732	228
carpel development	Group	18	18	1	5	AG	0.0846025	biological_process	floral organ development			0048429, 0048440	229
stamen development	Group	18	18	1	5	AG	0.0846025	biological_process	floral organ development			0048425, 0048443	230
meristem structural organization	Group	18	18	1	5	MEE22	0.0846025	biological_process	anatomical structure arrangement			9933	231
glutathione peroxidase activity	Group	23	23	1	4	GPX2	0.0876992	molecular_function			peroxidase activity	0004602, 0016224	232
unidimensional cell growth	Group	101	101	2	1	GASA1,WAK2	0.0880302	biological_process	cell growth, cell morphogenesis, developmental growth involved in morphogenesis			9826	233
tRNA processing	Group	101	101	2	1	F19H22.4,TRZ1	0.0880302	biological_process	ncRNA processing, tRNA metabolic process			8033	234
protein ubiquitination	Group	101	101	2	1	ATUBA1,UBQ1	0.0880302	biological_process	protein modification by small protein conjugation			16567	235
regulation of circadian rhythm	Group	19	19	1	5	APRR3	0.089088	biological_process	circadian rhythm, regulation of biological process			42752	236
cell adhesion	Group	19	19	1	5	MFO20.3	0.089088	biological_process	biological adhesion, cellular process			7155	237
very long-chain fatty acid metabolic process	Group	19	19	1	5	ATBI-1	0.089088	biological_process	fatty acid metabolic process			38	238
heme biosynthetic process	Group	19	19	1	5	HEMA2	0.089088	biological_process	heme metabolic process, pigment biosynthetic process, porphyrin biosynthetic process			6783	239
GTPase activity	Group	265	265	3	1	TUB6,LOS1,F2G19.2	0.0898779	molecular_function			nucleoside-triphosphatase activity	3924	240
pollen development	Group	103	103	2	1	F7D8.19,AGL104	0.0910013	biological_process	gametophyte development			0009555, 0009564, 0048231	241
purine base transmembrane transporter activity	Group	24	24	1	4	PUP11	0.0913335	molecular_function			nucleobase transmembrane transporter activity	5345	242
multicellular organismal development	Group	347	347	4	1	CLE5,ANAC020,CLE6,SIP3	0.0918128	biological_process	developmental process, multicellular organismal process			7275	243
valve	Group	9	9	1	11	ASK2	0.0927408	PO					244
mitochondrial respiratory chain complex III	Group	17	17	1	5	Os11g0162200	0.093091	cellular_component		mitochondrial membrane part, respiratory chain complex III		0005750, 0015008	245
interspecies interaction between organisms	Group	20	20	1	5	ASK2	0.0935516	biological_process	multi-organism process			44419	246
protein-disulfide reductase activity	Group	129	129	2	1	K12B20.70,T13D8.29	0.093882	molecular_function			oxidoreductase activity, acting on a sulfur group of donors, NAD or NADP as acceptor	47134	247
regulation of cell proliferation	Group	21	21	1	4	ROT4	0.0979934	biological_process	cell proliferation, regulation of cellular process			42127	248
chromosome segregation	Group	21	21	1	4	ASK2	0.0979934	biological_process	cellular process			7059	249
thiamine biosynthetic process	Group	21	21	1	4	THI1	0.0979934	biological_process	thiamine metabolic process, thiamine-containing compound biosynthetic process			9228	250
mitochondrial inner membrane	Group	307	307	4	1	OEP16-2,atp1,cox2,cob	0.100772	cellular_component		mitochondrial membrane, organelle inner membrane		5743	251
receptor activity	Group	616	616	5	0	CES101,F7J7.170,K23F3.10,F24J13.10,C17L7.120	0.10097	molecular_function			signal transducer activity	0004872, 0019041	252
FK506 binding	Group	27	27	1	3	ROF1	0.10215	molecular_function			macrolide binding	5528	253
hydrogen-exporting ATPase activity, phosphorylative mechanism	Group	27	27	1	3	AT5G08690	0.10215	molecular_function			ATPase activity, coupled to transmembrane movement of ions, phosphorylative mechanism, hydrogen ion transmembrane transporter activity	8553	254
negative regulation of defense response	Group	22	22	1	4	K23F3.10	0.102414	biological_process	defense response, negative regulation of response to stimulus, regulation of defense response			31348	255
response to glucose stimulus	Group	22	22	1	4	ABR1	0.102414	biological_process	response to hexose stimulus			9749	256
heat acclimation	Group	22	22	1	4	ATTDX	0.102414	biological_process	response to heat			10286	257
seed maturation stage	Group	10	10	1	10	NIC2	0.102502	PO					258
RNA binding	Group	1390	1390	9	0	F17H15.1,T6A23.19,T1O24.11,RPL23AB,F19B15.120,AT5G62300,RBP1,SAD1,PAB8	0.105217	molecular_function			nucleic acid binding	3723	259
negative regulation of abscisic acid mediated signaling pathway	Group	23	23	1	4	ABR1	0.106812	biological_process	abscisic acid mediated signaling pathway, negative regulation of signal transduction, regulation of abscisic acid mediated signaling pathway			9788	260
response to DNA damage stimulus	Group	23	23	1	4	THI1	0.106812	biological_process	cellular response to stress			0006974, 0034984	261
protein refolding	Group	23	23	1	4	HSP60-3A	0.106812	biological_process	protein folding			42026	262
response to water	Group	23	23	1	4	LTI30	0.106812	biological_process	response to abiotic stimulus, response to chemical stimulus			9415	263
ubiquinol-cytochrome-c reductase activity	Group	29	29	1	3	Os11g0162200	0.10929	molecular_function			hydrogen ion transmembrane transporter activity, oxidoreductase activity, acting on diphenols and related substances as donors, cytochrome as acceptor	8121	264
chloroplast	Group	3374	3374	25	0	F7D8.19,F15K20.19,T9J14.13,AT3G07110,AT3G60770,APX4,T22B4.60,T6G15.100,T10I14.70,F12B17.260,F16A14.14,T2P11.7,ERD4,T1E4.3,F28H19.7,T26J14.6,TOR,FIB,LOS1,CBF4,RPS6,THI1,PRPL11,HEMA2,MFP1	0.109535	cellular_component		plastid		9507	265
auxin mediated signaling pathway	Group	237	237	3	1	ARF11,ASK2,STV1	0.111169	biological_process	cellular response to auxin stimulus, hormone-mediated signaling pathway			9734	266
purine base transport	Group	24	24	1	4	PUP11	0.111189	biological_process	nucleobase transport, purine-containing compound transmembrane transport			0006863, 0015852	267
parenchyma	Group	11	11	1	9	PI	0.112158	PO					268
protein kinase activity	Group	1214	1214	8	0	CES101,MXA21.130,K23F3.10,T28P6.2,AT1G21245,WRKY19,SIP3,WAK2	0.113616	molecular_function			kinase activity, phosphotransferase activity, alcohol group as acceptor	0004672, 0050222	269
stomatal movement	Group	25	25	1	4	CBL9	0.115545	biological_process	cellular process			10118	270
response to abiotic stimulus	Group	25	25	1	4	SIP3	0.115545	biological_process	response to stimulus			9628	271
response to brassinosteroid stimulus	Group	25	25	1	4	GASA1	0.115545	biological_process	response to hormone stimulus			9741	272
ATP hydrolysis coupled proton transport	Group	120	120	2	1	AT5G08690,atp1	0.11735	biological_process	energy coupled proton transport, against electrochemical gradient			15991	273
protein modification process	Group	121	121	2	1	RUB1,UBQ11	0.118955	biological_process	cellular protein metabolic process, macromolecule modification			6464	274
chitin binding	Group	32	32	1	3	ATHCHIB	0.119894	molecular_function			polysaccharide binding	8061	275
oxidoreductase activity, acting on a sulfur group of donors, disulfide as acceptor	Group	32	32	1	3	ATTDX	0.119894	molecular_function			oxidoreductase activity, acting on a sulfur group of donors	16671	276
acyl-	Group	32	32	1	3	F28H19.7	0.119894	molecular_function			oxidoreductase activity, acting on paired donors, with oxidation of a pair of donors resulting in the reduction of molecular oxygen to two molecules of water	45300	277
calcium ion binding	Group	853	853	6	0	T9E8.180,F5A18.15,CAM7,CAM4,CBL9,WAK2	0.12688	molecular_function			metal ion binding	5509	278
calcium-transporting ATPase activity	Group	34	34	1	2	ACA2	0.126893	molecular_function			ATPase activity, coupled to transmembrane movement of ions, phosphorylative mechanism, calcium ion transmembrane transporter activity, cation-transporting ATPase activity	5388	279
beta-amylase activity	Group	34	34	1	2	BMY3	0.126893	molecular_function			amylase activity	16161	280
growth	Group	28	28	1	3	RPS6	0.128486	biological_process	biological_process			0040007, 0048590	281
protein import into nucleus	Group	28	28	1	3	IMPA-1	0.128486	biological_process	nuclear import, protein import, protein targeting			6606	282
secondary cell wall biogenesis	Group	28	28	1	3	MYB26	0.128486	biological_process	plant-type cell wall biogenesis			9834	283
cellular response to iron ion	Group	28	28	1	3	MJL12.26	0.128486	biological_process	cellular response to metal ion, response to iron ion			71281	284
ethylene biosynthetic process	Group	28	28	1	3	RUB1	0.128486	biological_process	alkene biosynthetic process, ethylene metabolic process			0009693, 0042456	285
plasma membrane ATP synthesis coupled proton transport	Group	29	29	1	3	AT5G08690	0.132757	biological_process	ATP synthesis coupled proton transport			42777	286
lateral root apical meristem	Group	14	14	1	7	ATHMG	0.14051	PO					287
defense response to bacterium, incompatible interaction	Group	31	31	1	3	HSP81-1	0.141238	biological_process	defense response to bacterium, defense response, incompatible interaction			9816	288
plant-type cell wall biogenesis	Group	31	31	1	3	XTR3	0.141238	biological_process	cell wall biogenesis, plant-type cell wall organization or biogenesis			9832	289
mitochondrial inner membrane presequence translocase complex	Group	27	27	1	3	OEP16-2	0.143769	cellular_component		mitochondrial membrane part, protein complex		5744	290
ribonucleoside binding	Group	39	39	1	2	NRPC2	0.144151	molecular_function			nucleoside binding	32549	291
antioxidant activity	Group	43	43	1	2	T13D8.29	0.157712	molecular_function			molecular_function	16209	292
ovule development	Group	35	35	1	2	2013-09-01	0.157952	biological_process	anatomical structure development, developmental process involved in reproduction			48481	293
DNA binding	Group	4629	4629	23	0	T17A5.8,ARF11,AT3G18960,T22B4.60,F12B17.260,CHR4,HTA9,ANAC020,DAYSLEEPER,AG,PI,AGL104,CBF1,DREB1A,SEP1,PHR1,CBF4,MYB26,ATHMG,MYB118,ABR1,MFP1,NRPC2	0.159134	molecular_function			nucleic acid binding	3677	294
ATP biosynthetic process	Group	146	146	2	1	AT5G08690,ACA2	0.160639	biological_process	ATP metabolic process, purine ribonucleoside triphosphate biosynthetic process			0006754, 0006758, 0006759	295
carbonate dehydratase activity	Group	45	45	1	2	ACA5	0.164412	molecular_function			hydro-lyase activity	4089	296
polysaccharide catabolic process	Group	37	37	1	2	BMY3	0.166188	biological_process	carbohydrate catabolic process, macromolecule catabolic process, polysaccharide metabolic process			272	297
post-embryonic development	Group	37	37	1	2	DAYSLEEPER	0.166188	biological_process	developmental process			9791	298
fruit	Group	574	574	9	1	RPL23AB,OEP16-2,F16A14.14,CAM7,DREB1A,ASK2,GASA3,GASA1,MYB118	0.167125	PO					299
seed development stages	Group	17	17	1	5	MYB26	0.167961	PO					300
calcium-mediated signaling	Group	38	38	1	2	CAM7	0.170275	biological_process	second-messenger-mediated signaling			19722	301
response to blue light	Group	38	38	1	2	FKF1	0.170275	biological_process	response to light stimulus			9637	302
cobalt ion binding	Group	47	47	1	2	F7D8.19	0.171059	molecular_function			transition metal ion binding	50897	303
response to hormone stimulus	Group	39	39	1	2	ARF11	0.174343	biological_process	response to endogenous stimulus, response to organic substance			9725	304
whole plant	Group	135	135	3	2	ATHCHIB,FKF1,ITN1	0.177946	PO					305
response to zinc ion	Group	40	40	1	2	Os05g0573200	0.178391	biological_process	response to metal ion			10043	306
ATPase activity	Group	366	366	3	0	F8D23.3,AT2G18193,AT3G50940	0.179765	molecular_function			nucleoside-triphosphatase activity	0004002, 0016887	307
oxidoreductase activity, acting on the CH-CH group of donors	Group	50	50	1	2	FAR5	0.180931	molecular_function			oxidoreductase activity	16627	308
post-translational protein modification	Group	158	158	2	1	UBC28,UBC32	0.181485	biological_process	protein modification process			43687	309
serine-type endopeptidase activity	Group	370	370	3	0	K19M22.3,F14I3.4,ATRBL5	0.183728	molecular_function			endopeptidase activity, serine-type peptidase activity	4252	310
SCF ubiquitin ligase complex	Group	36	36	1	2	ASK2	0.186965	cellular_component		cullin-RING ubiquitin ligase complex		19005	311
regulation of transcription, DNA-dependent	Group	3665	3665	22	0	ARF11,AT3G18960,AT3G21150,AT3G58630,CHR4,ANAC020,PI,AGL104,CBF1,DREB1A,SEP1,AGL20,PHR1,FKF1,WRKY19,APRR3,CBF4,AGL18,MYB26,ATHMG,MYB118,ABR1	0.187085	biological_process	regulation of RNA metabolic process, regulation of cellular macromolecule biosynthetic process, regulation of gene expression, transcription, DNA-dependent			0006355, 0032583, 0045449, 0061019	312
protein serine-threonine phosphatase complex	Group	139	139	2	1	AT3G51370,CBL9	0.189569	cellular_component		cell part, protein complex		8287	313
ATP synthesis coupled proton transport	Group	163	163	2	1	AT5G08690,atp1	0.190288	biological_process	ATP biosynthetic process, energy coupled proton transport, down electrochemical gradient			15986	314
cytoplasm	Group	2037	2037	15	0	AT3G08960,AT3G59020,APX4,TUB6,PI,RUB1,AGL20,ATBI-1,UBQ11,ROF1,ASK2,CBL9,HSP81-1,BMY3,HEMA2	0.192234	cellular_component		intracellular part		5737	315
stigma	Group	75	75	2	2	F27F5.6,GASA1	0.193039	PO					316
sulfur compound metabolic process	Group	44	44	1	2	VTC4	0.194386	biological_process	cellular metabolic process			6790	317
microspore	Group	20	20	1	5	ASK2	0.19454	PO					318
stem cortex	Group	20	20	1	5	ASK2	0.19454	PO					319
porphyrin biosynthetic process	Group	45	45	1	2	HEMA2	0.198336	biological_process	cofactor biosynthetic process, porphyrin metabolic process, tetrapyrrole biosynthetic process			6779	320
plasma membrane part	Group	39	39	1	2	CES101	0.200876	cellular_component		membrane part		44459	321
regulation of flower development	Group	46	46	1	2	HTA9	0.202267	biological_process	flower development, regulation of post-embryonic development, regulation of reproductive process			9909	322
aging	Group	46	46	1	2	AALP	0.202267	biological_process	developmental process			0007568, 0016280	323
ethylene mediated signaling pathway	Group	172	172	2	1	ASK2,ABR1	0.206269	biological_process	cellular response to ethylene stimulus, hormone-mediated signaling pathway, two-component signal transduction system (phosphorelay)			9873	324
quiescent center	Group	22	22	1	4	PI	0.211787	PO					325
leaf vascular system	Group	80	80	2	2	APRR3,STV1	0.212639	PO					326
cytochrome-c oxidase activity	Group	60	60	1	1	cox2	0.213001	molecular_function			heme-copper terminal oxidase activity, hydrogen ion transmembrane transporter activity, oxidoreductase activity, acting on a heme group of donors, oxygen as acceptor	4129	327
chlorophyll biosynthetic process	Group	50	50	1	2	HEMA2	0.217799	biological_process	chlorophyll metabolic process, pigment biosynthetic process, porphyrin biosynthetic process			15995	328
apoplast	Group	559	559	5	0	CLE5,AGAL1,XTR3,Os05g0573200,CLE6	0.218308	cellular_component		extracellular region		48046	329
root tip	Group	150	150	3	2	MLO15,RBP1,FKF1	0.219091	PO					330
nucleus	Group	6345	6345	41	0	F15K20.19,F22D22.19,T6A23.19,T1O24.11,ARF11,AT3G08960,AT3G18960,AT3G59020,APX4,T22B4.60,MQD19.19,CHR4,MFC19.22,MJB24.10,HTA9,AG,PI,RUB1,AGL104,CBF1,DREB1A,SEP1,AGL20,PHR1,FKF1,WRKY19,APRR3,UBQ11,ROF1,FIB,ASK2,CBF4,SAD1,T25K16.9,AGL18,MYB26,ATHMG,MYB118,ABR1,AT-AER,TRZ1	0.21968	cellular_component		intracellular membrane-bounded organelle		5634	331
translation initiation factor activity	Group	221	221	2	0	EMB1624,PAB8	0.220016	molecular_function			translation factor activity, nucleic acid binding	0003743, 0003744, 0003745	332
one-carbon metabolic process	Group	51	51	1	1	ACA5	0.221635	biological_process	cellular metabolic process, small molecule metabolic process			0006730, 0019753, 0019754	333
transition metal ion binding	Group	64	64	1	1	F28H19.7	0.225476	molecular_function			metal ion binding	46914	334
hydrolase activity, acting on glycosyl bonds	Group	64	64	1	1	XTR3	0.225476	molecular_function			hydrolase activity	16798	335
response to wounding	Group	183	183	2	1	FAR5,ROF1	0.225984	biological_process	response to stress			0002245, 0009611	336
mitochondrial respiratory chain complex I	Group	45	45	1	2	AT5G08690	0.227992	cellular_component		mitochondrial membrane part, respiratory chain complex I		0005747, 0005748	337
negative regulation of transcription, DNA-dependent	Group	53	53	1	1	MZN1.27	0.22925	biological_process	negative regulation of RNA metabolic process, negative regulation of cellular macromolecule biosynthetic process, negative regulation of gene expression, regulation of transcription, DNA-dependent, transcription, DNA-dependent			0016481, 0032582, 0045892, 0061021	338
endosome	Group	46	46	1	2	SNF7.1	0.232422	cellular_component		cytoplasmic part, intracellular membrane-bounded organelle		5768	339
microtubule-based movement	Group	189	189	2	1	T30B22.20,TUB6	0.236797	biological_process	microtubule-based process			7018	340
stomatal complex	Group	25	25	1	4	GASA1	0.236971	PO					341
ovary	Group	25	25	1	4	F27F5.6	0.236971	PO					342
endomembrane system	Group	3917	3917	26	0	F8D23.3,AT2G18193,T30D6.7,ARF11,AT3G14470,CES101,AT3G46730,AT3G50940,T9A21.20,F7J7.170,F19B15.120,MXA21.130,MFO20.3,XTR3,K19M22.3,ACA5,T6D22.8,F2H15.13,T1G11.19,F27F5.6,AG,ADR1,RPM1,GASA3,C17L7.120,F5O11.34	0.240914	cellular_component		cell part		12505	343
chloroplast stroma	Group	442	442	4	0	F16A14.14,FIB,THI1,PRPL11	0.248452	cellular_component		chloroplast part, plastid stroma		9570	344
cation transmembrane transporter activity	Group	72	72	1	1	F19C24.16	0.24984	molecular_function			ion transmembrane transporter activity	8324	345
shoot development	Group	60	60	1	1	ROT4	0.255326	biological_process	organ development			48367	346
style	Group	28	28	1	3	MYB26	0.261355	PO					347
chlorophyll binding	Group	77	77	1	1	ELIP1	0.264678	molecular_function			tetrapyrrole binding	16168	348
chitin catabolic process	Group	63	63	1	1	ATHCHIB	0.26623	biological_process	aminoglycan catabolic process, chitin metabolic process			6032	349
proton-transporting ATP synthase complex, coupling factor F(o)	Group	54	54	1	1	F7D8.19	0.26696	cellular_component		intracellular part, proton-transporting two-sector ATPase complex, proton-transporting domain		45263	350
nucleosome assembly	Group	206	206	2	0	F12B17.260,HTA9	0.267549	biological_process	nucleosome organization, protein-DNA complex assembly			6334	351
chitinase activity	Group	78	78	1	1	ATHCHIB	0.26761	molecular_function			hydrolase activity, hydrolyzing O-glycosyl compounds	4568	352
lipid biosynthetic process	Group	64	64	1	1	FAR5	0.26983	biological_process	biosynthetic process, lipid metabolic process			8610	353
inositol or phosphatidylinositol phosphatase activity	Group	81	81	1	1	VTC4	0.276338	molecular_function			phosphatase activity	4437	354
carbohydrate biosynthetic process	Group	67	67	1	1	GOLS4	0.280523	biological_process	biosynthetic process, carbohydrate metabolic process			0006093, 0016051	355
nucleosome	Group	183	183	2	1	F12B17.260,HTA9	0.282201	cellular_component		chromosomal part, protein-DNA complex		0000786, 0005718	356
fatty acid metabolic process	Group	68	68	1	1	F28H19.7	0.284053	biological_process	cellular lipid metabolic process, monocarboxylic acid metabolic process			6631	357
P-P-bond-hydrolysis-driven protein transmembrane transporter activity	Group	84	84	1	1	OEP16-2	0.284962	molecular_function			P-P-bond-hydrolysis-driven transmembrane transporter activity, protein transmembrane transporter activity	15450	358
root endodermis	Group	31	31	1	3	RCI3	0.284962	PO					359
gynoecium	Group	99	99	2	2	F27F5.6,DREB1A	0.288171	PO					360
peroxidase activity	Group	476	476	3	0	APX4,F27F5.6,RCI3	0.294829	molecular_function			antioxidant activity, oxidoreductase activity, acting on peroxide as acceptor	0004601, 0016685, 0016686, 0016687, 0016693	361
proton-transporting ATP synthase complex, catalytic core F(1)	Group	61	61	1	1	atp1	0.29591	cellular_component		intracellular part, proton-transporting two-sector ATPase complex, catalytic domain		45261	362
chromatin binding	Group	88	88	1	1	CHR4	0.296302	molecular_function			binding	3682	363
cell death	Group	72	72	1	1	MLO15	0.298	biological_process	cellular process, death			8219	364
translational initiation	Group	73	73	1	1	EMB1624	0.301445	biological_process	cellular process			0006413, 0006440, 0006454	365
chromatin assembly or disassembly	Group	74	74	1	1	CHR4	0.304872	biological_process	chromatin organization			6333	366
mitochondrial membrane	Group	65	65	1	1	AT5G39410	0.311939	cellular_component		mitochondrial part, organelle membrane		31966	367
pollen tube growth	Group	77	77	1	1	T13D8.29	0.315055	biological_process	cell morphogenesis involved in differentiation, cell tip growth, cellular process involved in reproduction, developmental cell growth, developmental process involved in reproduction			9860	368
heterotrimeric G-protein complex	Group	67	67	1	1	Os03g0115400	0.319817	cellular_component		extrinsic to internal side of plasma membrane, protein complex		5834	369
leaf trichome	Group	36	36	1	2	GASA1	0.322651	PO					370
response to biotic stimulus	Group	80	80	1	1	MLO15	0.325089	biological_process	response to stimulus			9607	371
DNA recombination	Group	82	82	1	1	F1E22.13	0.331697	biological_process	DNA metabolic process			6310	372
protein-chromophore linkage	Group	82	82	1	1	FKF1	0.331697	biological_process	protein modification process			18298	373
xyloglucan:xyloglucosyl transferase activity	Group	102	102	1	0	XTR3	0.334601	molecular_function			transferase activity, transferring hexosyl groups	16762	374
chromatin	Group	71	71	1	1	CHR4	0.335305	cellular_component		chromosomal part		0000785, 0005717	375
endoplasmic reticulum membrane	Group	209	209	2	0	T3F17.18,ACA2	0.336914	cellular_component		endoplasmic reticulum part, membrane part, organelle membrane		5789	376
tapetum	Group	38	38	1	2	MYB26	0.337166	PO					377
embryo development	Group	84	84	1	1	RUB1	0.338241	biological_process	developmental process			0009790, 0009795	378
intracellular protein transport	Group	421	421	3	0	AT3G08960,AT3G59020,IMPA-1	0.340221	biological_process	intracellular transport, protein transport			6886	379
GTP binding	Group	741	741	4	0	TUB6,LOS1,RABD2b,F2G19.2	0.341576	molecular_function			guanyl ribonucleotide binding, purine ribonucleoside triphosphate binding	5525	380
root cortex	Group	39	39	1	2	ASK2	0.344308	PO					381
cellular response to phosphate starvation	Group	86	86	1	1	PHR1	0.344721	biological_process	cellular response to starvation			16036	382
serine-type peptidase activity	Group	106	106	1	0	F14I3.4	0.345157	molecular_function			peptidase activity, acting on L-amino acid peptides, serine hydrolase activity	8236	383
chloroplast membrane	Group	75	75	1	1	THI1	0.350441	cellular_component		chloroplast part, plastid membrane		31969	384
protein homodimerization activity	Group	109	109	1	0	THI1	0.352965	molecular_function			identical protein binding, protein dimerization activity	42803	385
chloroplast thylakoid lumen	Group	77	77	1	1	APX4	0.357881	cellular_component		chloroplast part, plastid thylakoid lumen		9543	386
response to osmotic stress	Group	91	91	1	1	ABR1	0.360646	biological_process	response to abiotic stimulus, response to stress			6970	387
FMN binding	Group	112	112	1	0	MZN1.27	0.36068	molecular_function			coenzyme binding, nucleotide binding	10181	388
membrane	Group	4031	4031	25	0	F7D8.19,F15K20.19,F22D22.3,AT2G37035,T9J14.13,AT3G07110,T17B22.4,RPL23AB,T20K14.130,AT5G39410,MFO20.3,MMN10.16,ERD4,F28H19.7,PUP11,AtRLP6,F19C24.16,ACA2,ATBI-1,LTI30,LOS1,RPS6,PRPL11,ITN1,TUA2	0.368059	cellular_component		cell part		16020	389
root epidermis	Group	43	43	1	2	ASK2	0.372115	PO					390
response to ethylene stimulus	Group	99	99	1	1	AALP	0.385328	biological_process	response to hormone stimulus			9723	391
leaf development	Group	100	100	1	1	AG	0.388346	biological_process	phyllome development			48366	392
aspartic-type endopeptidase activity	Group	337	337	2	0	T17A5.8,F19K23.21	0.388579	molecular_function			aspartic-type peptidase activity, endopeptidase activity	4190	393
protein transport	Group	460	460	3	0	OEP16-2,SNF7.1,RABD2b	0.392007	biological_process	establishment of protein localization, transport			0015031, 0015831	394
phloem	Group	46	46	1	2	ATPP2-A1	0.392197	PO					395
epidermis	Group	46	46	1	2	F16A14.14	0.392197	PO					396
cellular glucan metabolic process	Group	103	103	1	0	XTR3	0.397312	biological_process	cellular polysaccharide metabolic process, glucan metabolic process			6073	397
small nucleolar ribonucleoprotein complex	Group	89	89	1	1	SAD1	0.40077	cellular_component		ribonucleoprotein complex		5732	398
killing of cells of other organism	Group	287	287	2	0	ATHCHIB,LCR69	0.410962	biological_process	cell killing, multi-organism process			0001908, 0031640	399
vascular tissue	Group	131	131	2	1	LTI30,ITN1	0.412386	PO					400
two-component response regulator activity	Group	135	135	1	0	APRR3	0.416868	molecular_function			signal transducer activity	156	401
cellular amino acid metabolic process	Group	110	110	1	0	Os04g0516600	0.417726	biological_process	carboxylic acid metabolic process, cellular amine metabolic process, primary metabolic process			0006519, 0006520	402
hydrolase activity	Group	826	826	4	0	F7H19.181,NUDT4,F21D18.16,TRZ1	0.417879	molecular_function			catalytic activity	16787	403
cotyledon vascular system	Group	50	50	1	2	APRR3	0.417982	PO					404
tricarboxylic acid cycle	Group	111	111	1	0	Os05g0573200	0.420586	biological_process	acetyl-CoA catabolic process			6099	405
metalloendopeptidase activity	Group	137	137	1	0	MFO20.3	0.421515	molecular_function			endopeptidase activity, metallopeptidase activity	4222	406
cell wall macromolecule catabolic process	Group	114	114	1	0	ATHCHIB	0.429081	biological_process	catabolic process, cell wall macromolecule metabolic process			16998	407
translational elongation	Group	683	683	4	0	F15K20.19,MJB24.10,T25K16.9,F2G19.2	0.430454	biological_process	cellular macromolecule biosynthetic process			0006414, 0006442, 0006455	408
cation transport	Group	117	117	1	0	F19C24.16	0.437452	biological_process	ion transport			0006812, 0006819, 0015674	409
triglyceride lipase activity	Group	146	146	1	0	T6G15.100	0.441975	molecular_function			carboxylic ester hydrolase activity, lipase activity	4806	410
polygalacturonase activity	Group	149	149	1	0	T9A21.20	0.448633	molecular_function			hydrolase activity, hydrolyzing O-glycosyl compounds	4650	411
serine-type endopeptidase inhibitor activity	Group	151	151	1	0	T22F11.17	0.453029	molecular_function			endopeptidase inhibitor activity, serine-type endopeptidase activity	4867	412
microtubule motor activity	Group	155	155	1	0	T30B22.20	0.461715	molecular_function			motor activity	3777	413
response to salicylic acid stimulus	Group	127	127	1	0	WAK2	0.464484	biological_process	response to organic substance			9751	414
response to chitin	Group	127	127	1	0	AT3G21150	0.464484	biological_process	response to carbohydrate stimulus			10200	415
sugar binding	Group	394	394	2	0	CES101,T28P6.2	0.466044	molecular_function			carbohydrate binding	5529	416
NADP binding	Group	158	158	1	0	HEMA2	0.468139	molecular_function			coenzyme binding, nucleotide binding	50661	417
peptidyl-prolyl cis-trans isomerase activity	Group	158	158	1	0	ROF1	0.468139	molecular_function			cis-trans isomerase activity	0003755, 0004752, 0042028	418
vascular bundle	Group	59	59	1	1	LOS1	0.472086	PO					419
plastid	Group	1478	1478	9	0	AT2G37035,APX4,T10I14.70,K17O22.9,F19K6.12,ELIP1,THI1,PRPL11,MFP1	0.474238	cellular_component		cytoplasmic part, intracellular membrane-bounded organelle		9536	420
filament	Group	61	61	1	1	MYB26	0.483412	PO					421
floral bud	Group	61	61	1	1	MYB26	0.483412	PO					422
phosphoprotein phosphatase activity	Group	166	166	1	0	DL4315C	0.4849	molecular_function			phosphatase activity	4721	423
sequence-specific DNA binding	Group	1401	1401	6	0	PI,AGL104,SEP1,AGL20,WRKY19,AGL18	0.486073	molecular_function			DNA binding	43565	424
phosphotransferase activity, alcohol group as acceptor	Group	174	174	1	0	TOR	0.501135	molecular_function			transferase activity, transferring phosphorus-containing groups	16773	425
NAD binding	Group	176	176	1	0	Os05g0573200	0.505114	molecular_function			coenzyme binding, nucleotide binding	0051287, 0051288	426
ribonucleoprotein complex	Group	126	126	1	0	T1O24.11	0.515874	cellular_component		intracellular part, macromolecular complex		30529	427
floral meristem	Group	67	67	1	1	STV1	0.515959	PO					428
cysteine-type endopeptidase activity	Group	185	185	1	0	AALP	0.522631	molecular_function			cysteine-type peptidase activity, endopeptidase activity	4197	429
vesicle-mediated transport	Group	361	361	2	0	SNF7.1,RABD2b	0.529209	biological_process	cellular process, transport			0006899, 0016192	430
ovule	Group	70	70	1	1	AG	0.531459	PO					431
negative regulation of catalytic activity	Group	163	163	1	0	K19M22.3	0.551529	biological_process	negative regulation of molecular function, regulation of catalytic activity		catalytic activity	43086	432
metabolic process	Group	802	802	4	0	F19H22.4,AGAL1,Os05g0573200,NIC2	0.554638	biological_process	biological_process			8152	433
RNA-directed DNA polymerase activity	Group	208	208	1	0	F19B15.120	0.564643	molecular_function			DNA polymerase activity	3964	434
helicase activity	Group	209	209	1	0	CHR4	0.566384	molecular_function			nucleoside-triphosphatase activity	4386	435
DNA-directed RNA polymerase activity	Group	216	216	1	0	NRPC2	0.578376	molecular_function			RNA polymerase activity	0000129, 0003899	436
rosette leaf	Group	282	282	3	1	ASK2,STV1,MYB118	0.586889	PO					437
protein dephosphorylation	Group	180	180	1	0	AT3G51370	0.587588	biological_process	dephosphorylation, protein modification process			6470	438
lyase activity	Group	224	224	1	0	Os04g0516600	0.591678	molecular_function			catalytic activity	16829	439
small ribosomal subunit	Group	157	157	1	0	AT5G62300	0.595177	cellular_component		intracellular organelle part, ribonucleoprotein complex		15935	440
protein complex	Group	158	158	1	0	AP22.7	0.597508	cellular_component		macromolecular complex		43234	441
recognition of pollen	Group	186	186	1	0	T28P6.2	0.599613	biological_process	cell recognition, cellular process involved in reproduction			0009857, 0048544	442
chloroplast thylakoid membrane	Group	729	729	4	0	APX4,T10I14.70,FIB,MFP1	0.603393	cellular_component		chloroplast part, plastid thylakoid membrane		9535	443
oxygen binding	Group	238	238	1	0	CYP71A24	0.61396	molecular_function			binding	19825	444
cell redox homeostasis	Group	430	430	2	0	T13D8.29,ATTDX	0.624142	biological_process	cellular homeostasis, regulation of cellular process			0030503, 0045454, 0045867, 0045868	445
RNA-dependent DNA replication	Group	199	199	1	0	F19B15.120	0.624484	biological_process	DNA replication			6278	446
DNA replication	Group	207	207	1	0	ATHMG	0.639019	biological_process	DNA biosynthetic process, DNA metabolic process, cellular macromolecule biosynthetic process			0006260, 0055133	447
leaf primordium	Group	98	98	1	1	ROT4	0.654278	PO					448
protein serine-threonine kinase activity	Group	2747	2747	10	0	CES101,F7J7.170,MXA21.130,T28P6.2,F2H15.13,WRKY19,F24J13.10,SIP3,WAK2,C17L7.120	0.659139	molecular_function			protein kinase activity	0004674, 0004695, 0004696, 0004700	449
transport	Group	918	918	4	0	F3K23.28,ACA2,ATTDX,cob	0.660564	biological_process	establishment of localization			0006810, 0015457, 0015460	450
cellular cell wall organization	Group	460	460	2	0	T9A21.20,XTR3	0.660574	biological_process	cell wall organization, cellular cell wall organization or biogenesis, external encapsulating structure organization			7047	451
ATP-dependent helicase activity	Group	276	276	1	0	F1E22.13	0.668525	molecular_function			ATPase activity, coupled, purine NTP-dependent helicase activity	8026	452
protein folding	Group	709	709	3	0	ROF1,ATTDX,HSP81-1	0.677141	biological_process	cellular protein metabolic process			0006457, 0007022, 0007024, 0007025	453
root vascular system	Group	105	105	1	0	STV1	0.679599	PO					454
transcription, DNA-dependent	Group	1171	1171	5	0	ARF11,AT3G18960,APRR3,ATHMG,NRPC2	0.682266	biological_process	RNA biosynthetic process, cellular macromolecule biosynthetic process			0006350, 0006351, 0061018, 0061022	455
mitochondrion	Group	2327	2327	12	0	F7D8.19,HSP60-3A,AT5G08690,AT5G33406,AT5G39410,K9I9.7,Os11g0162200,AT1G32810,ArthMp075,STV1,THI1,F2G19.2	0.688555	cellular_component		cytoplasmic part, intracellular membrane-bounded organelle		5739	456
microtubule	Group	204	204	1	0	TUB6	0.691444	cellular_component		cytoskeletal part, protein complex		5874	457
metal ion transport	Group	249	249	1	0	K2A18.19	0.706625	biological_process	cation transport			30001	458
electron transport chain	Group	251	251	1	0	ATTDX	0.70951	biological_process	generation of precursor metabolites and energy, oxidation-reduction process			22900	459
cation binding	Group	625	625	2	0	AGAL1,BMY3	0.712893	molecular_function			ion binding	43169	460
cysteine-type peptidase activity	Group	315	315	1	0	AALP	0.71655	molecular_function			peptidase activity, acting on L-amino acid peptides	0004220, 0008234	461
DNA repair	Group	256	256	1	0	ATHMG	0.716598	biological_process	DNA metabolic process, response to DNA damage stimulus			6281	462
small GTPase mediated signal transduction	Group	263	263	1	0	RABD2b	0.726233	biological_process	intracellular signal transduction			7264	463
response to auxin stimulus	Group	267	267	1	0	RUB1	0.731592	biological_process	response to hormone stimulus			9733	464
Golgi membrane	Group	234	234	1	0	RABD2b	0.740599	cellular_component		Golgi apparatus part, organelle membrane		139	465
heme binding	Group	1557	1557	5	0	CYP71A24,APX4,F27F5.6,RCI3,cox2	0.745639	molecular_function			iron ion binding, tetrapyrrole binding	20037	466
catalytic activity	Group	2126	2126	7	0	AT3G51370,DL4315C,F19H22.4,AGAL1,AT5G39410,NIC2,BMY3	0.746355	molecular_function			molecular_function	3824	467
trichome	Group	127	127	1	0	LOS1	0.747769	PO					468
pyridoxal phosphate binding	Group	349	349	1	0	Os04g0516600	0.75273	molecular_function			cofactor binding, vitamin B6 binding	30170	469
extracellular region	Group	1094	1094	5	0	F27F5.6,RCI3,LCR69,GASA3,GASA1	0.754664	cellular_component		cellular_component		5576	470
proteolysis	Group	1526	1526	6	0	T17A5.8,MFO20.3,K19M22.3,F14I3.4,F19K23.21,AALP	0.761584	biological_process	protein metabolic process			6508	471
anchored to membrane	Group	249	249	1	0	T17A5.8	0.762171	cellular_component		intrinsic to membrane		31225	472
anther	Group	137	137	1	0	MYB26	0.773778	PO					473
oxidoreductase activity	Group	1619	1619	5	0	MZN1.27,F28H19.7,T13D8.29,AT-AER,cob	0.775394	molecular_function			catalytic activity	16491	474
fatty acid biosynthetic process	Group	321	321	1	0	F28H19.7	0.794499	biological_process	carboxylic acid biosynthetic process, fatty acid metabolic process, lipid biosynthetic process			0000037, 0006633	475
cytoplasmic membrane-bounded vesicle	Group	1184	1184	5	0	CHR4,F19K23.21,ATHCHIB,AALP,RABD2b	0.812179	cellular_component		cytoplasmic vesicle, intracellular membrane-bounded organelle, membrane-bounded vesicle		16023	476
flavin adenine dinucleotide binding	Group	451	451	1	0	F19H22.4	0.835934	molecular_function			coenzyme binding	50660	477
hydrolase activity, hydrolyzing O-glycosyl compounds	Group	817	817	2	0	AGAL1,XTR3	0.838474	molecular_function			hydrolase activity, acting on glycosyl bonds	0004553, 0016800	478
magnesium ion binding	Group	460	460	1	0	Os05g0573200	0.841772	molecular_function			metal ion binding	287	479
unfolded protein binding	Group	461	461	1	0	HSP81-1	0.842408	molecular_function			protein binding	51082	480
intracellular	Group	1659	1659	7	0	F3K23.28,F22D22.3,AT3G26360,RPL23AB,MUK11.13,UBQ11,UBQ1	0.843009	cellular_component		cell part		5622	481
nucleic acid binding	Group	2809	2809	8	0	F23H14.2,F17H15.1,T6A23.19,T1O24.11,F19B15.120,F19H22.4,CHR4,AT5G65005	0.875996	molecular_function			binding	3676	482
protein phosphorylation	Group	3491	3491	13	0	CES101,F7J7.170,MXA21.130,K23F3.10,T28P6.2,F2H15.13,AT1G21245,T6H22.9,WRKY19,F24J13.10,SIP3,WAK2,C17L7.120	0.881417	biological_process	phosphorylation, protein modification process			6468	483
transferase activity, transferring glycosyl groups	Group	553	553	1	0	GOLS4	0.891232	molecular_function			transferase activity	0016757, 0016932	484
zinc ion binding	Group	4938	4938	15	0	F23H14.2,F7D8.19,T28M21.6,AT3G21150,AT3G55770,F19H22.4,K12B20.70,MFO20.3,CHR4,K17O22.9,MBM17.7,ACA5,AT1G32810,THI1,AT-AER	0.894045	molecular_function			transition metal ion binding	8270	485
lipid metabolic process	Group	776	776	2	0	T6G15.100,F19K23.21	0.89553	biological_process	primary metabolic process			6629	486
iron ion binding	Group	575	575	1	0	CYP71A24	0.900471	molecular_function			transition metal ion binding	5506	487
inflorescence	Group	214	214	1	0	F12B17.260	0.902316	PO					488
carbohydrate metabolic process	Group	1173	1173	3	0	T9A21.20,AGAL1,BMY3	0.928968	biological_process	primary metabolic process			5975	489
transferase activity, transferring hexosyl groups	Group	672	672	1	0	GOLS4	0.932738	molecular_function			transferase activity, transferring glycosyl groups	16758	490
transporter activity	Group	765	765	1	0	F3K23.28	0.953837	molecular_function			molecular_function	0005215, 0005478	491
oxidation-reduction process	Group	4071	4071	13	0	FAR5,CYP71A24,APX4,F19H22.4,K12B20.70,AT5G39410,F28H19.7,F27F5.6,T13D8.29,GPX2,RCI3,HEMA2,AT-AER	0.967287	biological_process	metabolic process			55114	492
electron carrier activity	Group	1759	1759	3	0	CYP71A24,cox2,cob	0.972595	molecular_function			molecular_function	0009053, 0009054, 0009055	493
monooxygenase activity	Group	1016	1016	1	0	CYP71A24	0.983345	molecular_function			oxidoreductase activity	4497	494
transmembrane transport	Group	916	916	1	0	F19C24.16	0.98942	biological_process	cellular process, transport			55085	495
integral to membrane	Group	5488	5488	20	0	MLO15,T3F17.18,CES101,CYP71A24,OEP16-2,F7J7.170,K23F3.10,F2H15.13,PUP11,F19C24.16,ATRBL5,ACA2,ATBI-1,UBC32,F24J13.10,WAK2,ITN1,cox2,C17L7.120,cob	0.992984	cellular_component		intrinsic to membrane		16021	496

## Sheet: EAPG_swB
Name	Type	Total Entities	Expanded # of Entities	Overlap	Percent Overlap	Overlapping Entities	p-value	Data Source	GO Biological Process	GO Cellular ComPOnent	GO Molecular Function	GO ID	#
endomembrane system	Group	3917	3917	52	1	ATPRB1,AT2G20515,T29F13.9,BGLU17,LAC6,AT3G09280,SCPL17,AT3G14470,AT3G17350,AT3G18280,CYP82G1,AT3G48200,AT3G54260,AT3G55240,F13C5.1,AT4G00165,F24A6.12,F14M19.60,F19B15.50,LAC14,T1M15.140,MTN3,F19N2.90,AT5G59845,K9I9.2,F14L17.20,ATLP-1,SCPL18,AT1G33811,AT1G34575,F11I4.8,T3P18.7,F10D13.24,F17O7.19,AT1G70370,SCPL2,HVA22A,AT1G05835,AT1G80133,AT3G20395,AT5G53486,GASA4,BAS1,TT10,DIR1,F1M20.35,K15I22.15,…	1.38165e-10	cellular_component		cell part		12505	1
cell wall	Group	685	685	18	2	PME3,MOJ9.20,GER3,EXL2,F21M12.13,EXPA11,JP630,F1K23.28,F21D18.18,F12P19.3,AT1G70370,DELTA-TIP,ARA12,HSP81-1,PtrXCP2,EXPA8,SBTI1.1,TUA6	2.58337e-08	cellular_component		external encapsulating structure		5618	2
extracellular region	Group	1094	1094	22	2	ATPRB1,EXPA4,SCPL17,F13C5.1,AT4G00165,F14M19.60,F19N2.90,EXPA11,F1K23.18,F1K23.28,SCPL18,AT1G33811,F21D18.18,SCPL2,AT1G80133,GASA4,ARA12,EXPA1,K15I22.15,PDF1,EXPA8,SCPL10	7.90721e-08	cellular_component		cellular_comPOnent		5576	3
DNA-dependent DNA replication initiation	Group	31	31	5	16	AT5G44635,T12C22.19,MPL12.6,CDC45,PRL	1.31556e-07	biological_process	DNA metabolic process			0006270, 0042024	4
IL.00 inflorescence just visible	Group	28	28	6	21	AT5G44635,T12C22.19,MPL12.6,GASA4,ARA12,PRL	3.48965e-07	PO					5
anchored to membrane	Group	249	249	10	4	F13D4.2,T1B3.7,T27A16.24,AGP26,FLA10,T9A14.6,T19N18.40,T11H3.100,K21L19.12,F1N19.21	8.82885e-07	cellular_component		intrinsic to membrane		31225	6
regulation of cell cycle	Group	84	84	6	7	CYCB1;4,CYCD3;1,CDC6,CYCA3;2,CYCD1;1,CYCD5;1	1.0028e-06	biological_process	cell cycle, regulation of cellular process			0000074, 0051726	7
DNA unwinding involved in replication	Group	20	20	4	20	AT5G44635,T12C22.19,MPL12.6,PRL	1.02148e-06	biological_process	DNA duplex unwinding			6268	8
carboxylesterase activity	Group	136	136	6	4	F13C5.1,F19N2.90,F1K23.18,F1K23.28,AT1G33811,K15I22.15	4.46313e-06	molecular_function			carboxylic ester hydrolase activity	0004091, 0004302, 0004759, 0016789	9
plasma membrane	Group	2348	2348	30	1	F13D4.2,T3K9.25,T3F17.20,AGP26,AT3G08600,PME3,AT3G58690,FLA10,T11H3.100,K19P17.4,K21L19.12,K19B1.16,ATFP3,T5I8.14,AT1G31335,UBC28,AUX1,DELTA-TIP,ATHCHIB,ADH1,F16N3.4,T5I8.2,Os11g0455800,HIS4,HSP81-1,F26H11.19,PtrXCP2,TRN2,ATOMT1,TUA6	5.22531e-06	cellular_component		membrane		0005886, 0005904	10
lipid binding	Group	224	224	7	3	F15K19.1,AT3G18280,AT4G00165,T5I8.14,F11I4.8,T3P18.7,DIR1	6.85623e-06	molecular_function			binding	8289	11
cell cycle	Group	179	179	7	3	CYCB1;4,T5I8.14,MPL12.6,CYCA3;2,PRL,CYCD1;1,CYCD5;1	7.0402e-06	biological_process	cellular process			7049	12
microtubule motor activity	Group	155	155	6	3	F2H17.19,AT3G44730,T1E22.130,F25I16.11,F26F24.7,T9N14.6	9.45117e-06	molecular_function			motor activity	3777	13
microtubule-based movement	Group	189	189	7	3	F2H17.19,AT3G44730,T1E22.130,TUB8,F25I16.11,T9N14.6,TUA6	1.00351e-05	biological_process	microtubule-based process			7018	14
plant-type cell wall loosening	Group	35	35	4	11	EXPA4,EXPA11,EXPA1,EXPA8	1.0548e-05	biological_process	plant-type cell wall modification			9828	15
DNA-dependent ATPase activity	Group	46	46	4	8	AT5G44635,T12C22.19,MPL12.6,PRL	1.29431e-05	molecular_function			ATPase activity, coupled	0004011, 0008094	16
syncytium formation	Group	14	14	3	21	EXPA4,EXPA1,EXPA8	2.04326e-05	biological_process	anatomical structure formation involved in morphogenesis, cellular process			6949	17
resPOnse to gibberellin stimulus	Group	95	95	5	5	AT5G59845,GASA4,EXPA1,MYB26,F1M20.35	3.67053e-05	biological_process	resPOnse to hormone stimulus			9739	18
aPOplast	Group	559	559	12	2	F15K19.1,LAC6,PME3,LAC14,GER3,F21M12.13,JP630,AT1G70370,ARA12,TT10,DIR1,SBTI1.1	4.36976e-05	cellular_component		extracellular region		48046	19
cell division	Group	240	240	7	2	CYCB1;4,T5I8.14,CYCD3;1,CDC45,CYCA3;2,CYCD1;1,CYCD5;1	4.6395e-05	biological_process	cellular process			51301	20
unidimensional cell growth	Group	101	101	5	4	EXPA4,EXPA11,EXPA1,T5I8.2,EXPA8	4.92461e-05	biological_process	cell growth, cell morphogenesis, developmental growth involved in morphogenesis			9826	21
pedicel	Group	13523	13523	165	1	T4M8.22,F28I8.9,F15K19.1,AT2G20515,F21P24.12,F13D4.2,KCS11,CYCB1;4,T1B3.7,F16P2.12,T27A16.24,T29F13.9,F2H17.19,EXPA4,T3K9.25,T3F17.20,AGP26,F2O10.6,AT3G07800,AT3G08600,PME3,AT3G14470,AT3G15680,AT3G17350,AT3G18280,AT3G20260,AT3G27640,AT3G28420,AT3G44730,AT3G48200,MNP,AT3G54260,AT3G58690,FLA10,T20K18.40,F13C5.1,F18F4.80,T10P11.16,ROPGEF3,T18A10.17,ATHB22,F6I7.12,F24A6.12,F14M19.60,F26K10.190,F19B15…	6.98055e-05	PO					22
regulation of cell proliferation	Group	21	21	3	14	T12C22.19,ANT,CYCD3;1	7.31766e-05	biological_process	cell proliferation, regulation of cellular process			42127	23
lipid catabolic process	Group	178	178	6	3	F13C5.1,F19N2.90,F1K23.18,F1K23.28,AT1G33811,K15I22.15	7.41034e-05	biological_process	catabolic process, lipid metabolic process			0006724, 0016042	24
plant-type cell wall	Group	265	265	8	3	EXPA4,MOJ9.20,GER3,EXL2,F21M12.13,DELTA-TIP,ARA12,EXPA1	8.52666e-05	cellular_component		cell wall		9505	25
G1 phase of mitotic cell cycle	Group	4	4	2	50	CYCD3;1,CYCD1;1	8.9938e-05	biological_process	G1 phase			80	26
resPOnse to auxin stimulus	Group	267	267	7	2	F7O24.6,T1M15.220,T10D10.10,AUX1,OBP1,SAUR68,F11I11.11	9.04785e-05	biological_process	resPOnse to hormone stimulus			9733	27
cyclin-dependent protein kinase regulator activity	Group	30	30	3	10	CYCB1;4,CYCD3;1,CYCD1;1	0.000110549	molecular_function			cyclin-dependent protein kinase activity, protein kinase regulator activity	0003751, 0003752, 0003753, 0016538	28
resPOnse to brassinosteroid stimulus	Group	25	25	3	12	BAS1,CYCD3;1,T5I8.2	0.000125107	biological_process	resPOnse to hormone stimulus			9741	29
resPOnse to other organism	Group	67	67	4	5	T9A14.6,ATLP-1,Os02g0194700,YLS9	0.000140157	biological_process	multi-organism process, resPOnse to biotic stimulus			0009613, 0042828, 0051707	30
plant-type cell wall modification involved in multidimensional cell growth	Group	26	26	3	11	EXPA4,EXPA11,EXPA8	0.000141021	biological_process	cell wall modification involved in multidimensional cell growth, plant-type cell wall modification			9831	31
F mature embryo stage	Group	13227	13227	161	1	T4M8.22,F28I8.9,F15K19.1,AT2G20515,F21P24.12,F13D4.2,KCS11,CYCB1;4,T1B3.7,T27A16.24,F2H17.19,EXPA4,T3K9.25,T3F17.20,AGP26,F2O10.6,AT3G07800,AT3G08600,PME3,AT3G14470,AT3G15550,AT3G15680,AT3G17350,AT3G18280,AT3G20260,AT3G27640,AT3G28420,AT3G44730,AT3G48200,MNP,AT3G54260,AT3G58690,FLA10,T20K18.40,F13C5.1,T10P11.16,ROPGEF3,T18A10.17,ATHB22,F6I7.12,F24A6.12,F26K10.190,F19B15.50,F11C18.13,F26P21.10,F20…	0.000153656	PO					32
E expanded cotyledon stage	Group	13802	13802	165	1	T4M8.22,F28I8.9,F15K19.1,AT2G20515,F21P24.12,F13D4.2,KCS11,CYCB1;4,T1B3.7,T27A16.24,F2H17.19,EXPA4,T3K9.25,T3F17.20,AGP26,F2O10.6,AT3G07800,AT3G08600,PME3,AT3G14470,AT3G15550,AT3G15680,AT3G17350,AT3G18280,AT3G20260,CYP82G1,AT3G27640,AT3G28420,AT3G44730,AT3G48200,MNP,AT3G54260,AT3G58690,FLA10,T20K18.40,F13C5.1,T10P11.16,ROPGEF3,T18A10.17,ATHB22,F6I7.12,F24A6.12,F14M19.60,F26K10.190,F19B15.50,F11C1…	0.000338131	PO					33
resPOnse to sucrose stimulus	Group	36	36	3	8	CYCD3;1,GBF6,F1M20.35	0.000376363	biological_process	resPOnse to disaccharide stimulus			9744	34
anchored to plasma membrane	Group	67	67	4	5	F13D4.2,FLA10,T11H3.100,K21L19.12	0.000435569	cellular_component		anchored to membrane, intrinsic to plasma membrane		46658	35
4 anthesis	Group	16125	16125	185	1	T4M8.22,F28I8.9,F15K19.1,SHT,AT2G20515,F7O24.6,F21P24.12,F13D4.2,KCS11,CYCB1;4,T1B3.7,F16P2.12,T27A16.24,T29F13.9,F2H17.19,EXPA4,T3K9.25,BGLU17,CYP76C4,T3F17.20,AGP26,F2O10.6,AT3G07800,AT3G08600,PME3,AT3G14470,AT3G15680,AHP4,AT3G17350,AT3G18280,AT3G20260,CYP82G1,AT3G27640,AT3G28420,AT3G44730,AT3G48200,MNP,AT3G54260,AT3G58690,FLA10,T20K18.40,F13C5.1,F18F4.80,T10P11.16,ROPGEF3,T18A10.17,ATHB22,F6I7…	0.000494217	PO					36
resPOnse to heat	Group	168	168	5	2	F16P2.12,HSP21,BAG4,HSP81-1,ANNAT2	0.000529841	biological_process	resPOnse to stress, resPOnse to temperature stimulus			0006951, 0009408	37
shoot apex	Group	14277	14277	168	1	T4M8.22,F28I8.9,F15K19.1,ATPRB1,AT2G20515,F7O24.6,F13D4.2,KCS11,CYCB1;4,T1B3.7,T27A16.24,T29F13.9,F2H17.19,EXPA4,T3K9.25,T3F17.20,AGP26,F2O10.6,AT3G07800,AT3G08600,PME3,AT3G14470,AT3G15550,AT3G15680,AT3G17350,AT3G18280,AT3G20260,AT3G27640,AT3G28420,AT3G44730,AT3G48200,AT3G49950,MNP,AT3G54260,AT3G58690,FLA10,F13C5.1,T10P11.16,ROPGEF3,T18A10.17,ATHB22,F6I7.12,F24A6.12,F26K10.190,F19B15.50,F11C18.13…	0.000743933	PO					38
embryo	Group	14733	14733	172	1	T4M8.22,F28I8.9,F15K19.1,AT2G20515,F21P24.12,F13D4.2,KCS11,CYCB1;4,T1B3.7,F16P2.12,T27A16.24,F2H17.19,EXPA4,T3K9.25,T3F17.20,AGP26,F2O10.6,AT3G07800,AT3G08600,PME3,AT3G14470,AT3G15550,AT3G15680,AT3G17350,AT3G18280,AT3G20260,CYP82G1,AT3G27640,AT3G28420,AT3G44730,AT3G48200,MNP,AT3G54260,AT3G58690,FLA10,T20K18.40,F13C5.1,T10P11.16,ROPGEF3,T18A10.17,ATHB22,F6I7.12,F24A6.12,F14M19.60,F26K10.190,F19B15…	0.00081293	PO					39
laccase activity	Group	60	60	3	5	LAC6,LAC14,TT10	0.000870618	molecular_function			oxidoreductase activity, acting on diphenols and related substances as donors, oxygen as acceptor	8471	40
beta-glucosidase activity	Group	60	60	3	5	BGLU17,BGLU42,BGLU7	0.000870618	molecular_function			glucosidase activity	0008422, 0016983	41
testa	Group	5	5	2	40	ARA12,TT10	0.00103687	PO					42
plant-type cell wall organization	Group	114	114	4	3	EXPA4,EXPA11,EXPA1,EXPA8	0.0010591	biological_process	cellular cell wall organization, plant-type cell wall organization or biogenesis			9664	43
root cap development	Group	13	13	2	15	AUX1,F26H11.19	0.00114254	biological_process	anatomical structure development			48829	44
seed	Group	13934	13934	164	1	T4M8.22,F28I8.9,F15K19.1,AT2G20515,F21P24.12,F13D4.2,KCS11,CYCB1;4,T1B3.7,T27A16.24,F2H17.19,EXPA4,T3K9.25,T3F17.20,AGP26,F2O10.6,AT3G07800,AT3G08600,PME3,AT3G14470,AT3G15550,AT3G15680,AT3G17350,AT3G18280,AT3G20260,CYP82G1,AT3G27640,AT3G28420,AT3G44730,AT3G48200,MNP,AT3G54260,AT3G58690,FLA10,T20K18.40,F13C5.1,T10P11.16,ROPGEF3,T18A10.17,ATHB22,F6I7.12,F24A6.12,F26K10.190,F19B15.50,F11C18.13,F26P2…	0.0011715	PO					45
POlygalacturonase activity	Group	149	149	4	2	JP630,F21D18.18,AT1G70370,Os03g0124900	0.00122249	molecular_function			hydrolase activity, hydrolyzing O-glycosyl comPOunds	4650	46
nucleosome assembly	Group	206	206	5	2	F12B17.260,HTA6,HTB2,GAMMA-H2AX,HIS4	0.00131989	biological_process	nucleosome organization, protein-DNA complex assembly			6334	47
cytosol	Group	502	502	9	1	AHP4,T12J5.30,T5I8.14,ADH1,Os11g0455800,HSP81-1,ATOMT1,ANNAT2,TUA6	0.00141848	cellular_component		cytoplasmic part		5829	48
shoot	Group	12721	12721	152	1	T4M8.22,F28I8.9,F15K19.1,ATPRB1,AT2G20515,F13D4.2,KCS11,CYCB1;4,T1B3.7,F16P2.12,T27A16.24,EXPA4,T3K9.25,LAC6,AGP26,F2O10.6,AT3G07800,AT3G08600,PME3,AT3G14470,AT3G15680,AT3G17350,AT3G18280,AT3G20260,AT3G27640,AT3G28420,AT3G44730,AT3G48200,AT3G54260,AT3G58690,FLA10,F13C5.1,ROPGEF3,ATHB22,F6I7.12,F24A6.12,F14M19.60,F26K10.190,F19B15.50,F11C18.13,F20D10.190,T9A14.6,MOJ9.20,F12B17.260,T19L5.100,T21H19…	0.00150464	PO					49
cytoplasmic membrane-bounded vesicle	Group	1184	1184	15	1	AT3G08600,SCPL17,F14M19.60,T9A14.6,MQJ16.12,MTN3,F19N2.90,K9I9.2,F1N19.21,HVA22A,ATHCHIB,TT10,PDF1,Os03g0124900,F7A19.32	0.0015308	cellular_component		cytoplasmic vesicle, intracellular membrane-bounded organelle, membrane-bounded vesicle		16023	50
D bilateral stage	Group	13697	13697	161	1	T4M8.22,F28I8.9,F15K19.1,AT2G20515,F21P24.12,F13D4.2,KCS11,CYCB1;4,T1B3.7,T27A16.24,F2H17.19,EXPA4,T3K9.25,T3F17.20,AGP26,F2O10.6,AT3G07800,AT3G08600,PME3,AT3G14470,AT3G15550,AT3G15680,AT3G17350,AT3G18280,AT3G20260,AT3G27640,AT3G28420,AT3G44730,AT3G48200,MNP,AT3G54260,AT3G58690,FLA10,T20K18.40,F13C5.1,T10P11.16,ROPGEF3,T18A10.17,ATHB22,F6I7.12,F24A6.12,F26K10.190,F19B15.50,F11C18.13,F26P21.10,F20…	0.00175274	PO					51
resPOnse to nematode	Group	61	61	3	4	PME3,AUX1,F26H11.19	0.00176677	biological_process	resPOnse to other organism			9624	52
lignin catabolic process	Group	61	61	3	4	LAC6,LAC14,TT10	0.00176677	biological_process	lignin metabolic process, phenylpropanoid catabolic process			46274	53
leaf	Group	14787	14787	171	1	T4M8.22,F28I8.9,F15K19.1,ATPRB1,AT2G20515,F13D4.2,KCS11,CYCB1;4,T1B3.7,F16P2.12,T27A16.24,F2H17.19,EXPA4,T3K9.25,T3F17.20,LAC6,AGP26,F2O10.6,AT3G07800,AT3G08600,PME3,AT3G14470,AT3G15550,AT3G15680,AHP4,AT3G17350,AT3G18280,AT3G20260,CYP82G1,AT3G27640,AT3G28420,AT3G44730,AT3G48200,AT3G54260,AT3G58690,FLA10,T20K18.40,F13C5.1,T10P11.16,ROPGEF3,ATHB22,F6I7.12,F24A6.12,F14M19.60,F26K10.190,F19B15.50,F11…	0.00187274	PO					54
cell surface	Group	13	13	2	15	AUX1,ANNAT2	0.00205981	cellular_component		cell part		0009928, 0009929, 0009986	55
tubulin complex	Group	13	13	2	15	TUB8,TUA6	0.00205981	cellular_component		cytoskeletal part, protein complex		45298	56
DNA binding	Group	4629	4629	26	0	T18A10.17,ATHB22,F20D10.190,F12B17.260,T1E22.130,AT5G44635,MYB82,HTA6,F21M12.13,F21F23.3,T29M8.8,F28B23.2,T12C22.19,ANT,MPL12.6,HTB2,GAMMA-H2AX,TCP3,OBP1,PRL,HIS4,DEL1,GBF6,MYB26,RPA70B,F15D2.37	0.0020741	molecular_function			nucleic acid binding	3677	57
sepal primordium	Group	7	7	2	28	ROXY1,TRN2	0.00214795	PO					58
cellular resPOnse to nitric oxide	Group	18	18	2	11	BGLU42,ACO1	0.00221268	biological_process	cellular resPOnse to inorganic substance, resPOnse to nitric oxide			71732	59
amino acid transPOrt	Group	66	66	3	4	AUX1,F16N3.4,F26H11.19	0.00221472	biological_process	amine transPOrt, carboxylic acid transPOrt			0006865, 0006866	60
serine-type carboxypeptidase activity	Group	176	176	4	2	SCPL17,SCPL18,SCPL2,SCPL10	0.00224589	molecular_function			carboxypeptidase activity, serine-type exopeptidase activity	4185	61
resPOnse to hyPOxia	Group	19	19	2	10	F18C1.18,ADH1	0.00246669	biological_process	resPOnse to oxygen levels, resPOnse to stress			1666	62
diacylglycerol O-acyltransferase activity	Group	24	24	2	8	AT3G49190,K19E1.19	0.00250466	molecular_function			acylglycerol O-acyltransferase activity	4144	63
petal differentiation and expansion stage	Group	16416	16416	185	1	T4M8.22,F28I8.9,F15K19.1,SHT,AT2G20515,F7O24.6,F21P24.12,F13D4.2,KCS11,CYCB1;4,T1B3.7,T8O18.13,F16P2.12,T27A16.24,T29F13.9,F2H17.19,EXPA4,T3K9.25,T3F17.20,AGP26,F2O10.6,AT3G07800,AT3G08600,PME3,AT3G14470,AT3G15550,AT3G15680,AT3G17350,AT3G18280,AT3G20260,CYP82G1,AT3G27640,AT3G28420,AT3G44730,AT3G48200,MNP,AT3G54260,AT3G54770,AT3G58690,FLA10,T20K18.40,F13C5.1,T10P11.16,ROPGEF3,T18A10.17,ATHB22,F6I7…	0.00252432	PO					64
nucleosome	Group	183	183	5	2	F12B17.260,HTA6,HTB2,GAMMA-H2AX,HIS4	0.00288227	cellular_component		chromosomal part, protein-DNA complex		0000786, 0005718	65
resPOnse to cold	Group	249	249	5	2	KCS11,GER3,HVA22A,BAG4,ANNAT2	0.00300679	biological_process	resPOnse to stress, resPOnse to temperature stimulus			9409	66
DNA endoreduplication	Group	21	21	2	9	DEL1,UVI4	0.00301383	biological_process	DNA-dependent DNA replication, DNA-dependent DNA replication initiation, cell cycle process			42023	67
phytoene synthase activity	Group	1	1	1	100	PSY1	0.00309039	molecular_function			catalytic activity	46905	68
myricetin 3'-O-methyltransferase activity	Group	1	1	1	100	ATOMT1	0.00309039	molecular_function			O-methyltransferase activity, S-adenosylmethionine-dependent methyltransferase activity	33799	69
quercetin 3-O-methyltransferase activity	Group	1	1	1	100	ATOMT1	0.00309039	molecular_function			S-adenosylmethionine-dependent methyltransferase activity	30755	70
jasmonate O-methyltransferase activity	Group	1	1	1	100	JMT	0.00309039	molecular_function			S-adenosylmethionine-dependent methyltransferase activity	0030795, 0045546	71
geranylgeranyl-diphosphate geranylgeranyltransferase activity	Group	1	1	1	100	PSY1	0.00309039	molecular_function			geranyltranstransferase activity	16767	72
spermidine:coumaroyl CoA N-acyltransferase activity	Group	1	1	1	100	SHT	0.00309039	molecular_function			N-acyltransferase activity	80073	73
spermidine:caffeoyl CoA N-acyltransferase activity	Group	1	1	1	100	SHT	0.00309039	molecular_function			N-acyltransferase activity	80074	74
spermidine:feruloyl CoA N-acyltransferase activity	Group	1	1	1	100	SHT	0.00309039	molecular_function			N-acyltransferase activity	80075	75
4,8,12-trimethyltrideca-1,3,7,11-tetraene synthase activity	Group	1	1	1	100	CYP82G1	0.00309039	molecular_function			oxidoreductase activity, acting on paired donors, with incorPOration or reduction of molecular oxygen, NADH or NADPH as one donor, and incorPOration of one atom of oxygen	97007	76
(3E)-4,8-dimethyl-1,3,7-nonatriene synthase activity	Group	1	1	1	100	CYP82G1	0.00309039	molecular_function			oxidoreductase activity, acting on paired donors, with incorPOration or reduction of molecular oxygen, NADH or NADPH as one donor, and incorPOration of one atom of oxygen	97008	77
sabinene synthase activity	Group	1	1	1	100	AT3G25810	0.00309039	molecular_function			cyclase activity, terpene synthase activity	80015	78
(R)-limonene synthase activity	Group	1	1	1	100	AT3G25810	0.00309039	molecular_function			terpene synthase activity	34002	79
pinene synthase activity	Group	1	1	1	100	AT3G25810	0.00309039	molecular_function			terpene synthase activity	50550	80
(4S)-limonene synthase activity	Group	1	1	1	100	AT3G25810	0.00309039	molecular_function			terpene synthase activity	50552	81
lateral root primordium	Group	60	60	4	6	HTA6,T16E15.2,DELTA-TIP,GAMMA-H2AX	0.00341298	PO					82
resPOnse to salt stress	Group	374	374	6	1	TUB8,F12F1.24,ADH1,BAG4,ANNAT2,TUA6	0.00358149	biological_process	resPOnse to osmotic stress			9651	83
C globular stage	Group	13644	13644	159	1	T4M8.22,F28I8.9,F15K19.1,AT2G20515,F13D4.2,KCS11,CYCB1;4,T1B3.7,F16P2.12,T27A16.24,F2H17.19,EXPA4,T3K9.25,T3F17.20,AGP26,F2O10.6,AT3G07800,AT3G08600,PME3,AT3G14470,AT3G15680,AT3G17350,AT3G18280,AT3G20260,CYP82G1,AT3G27640,AT3G28420,AT3G44730,AT3G48200,MNP,AT3G54260,AT3G58690,FLA10,F13C5.1,T10P11.16,ROPGEF3,T18A10.17,ATHB22,F6I7.12,F24A6.12,F14M19.60,F26K10.190,F19B15.50,F11C18.13,F20D10.190,T9A14…	0.00362526	PO					84
POlysaccharide transPOrt	Group	1	1	1	100	ANNAT2	0.00389381	biological_process	carbohydrate transPOrt			15774	85
sucrose induced translational repression	Group	1	1	1	100	GBF6	0.00389381	biological_process	negative regulation of translation in resPOnse to stress			80149	86
mucilage extrusion from seed coat	Group	1	1	1	100	ARA12	0.00389381	biological_process	multicellular organismal reproductive process			80001	87
cellular transition metal ion homeostasis	Group	1	1	1	100	ATFP3	0.00389381	biological_process	cellular metal ion homeostasis, transition metal ion homeostasis			46916	88
premeiotic DNA replication	Group	1	1	1	100	CDC45	0.00389381	biological_process	DNA replication			6279	89
stamen morphogenesis	Group	1	1	1	100	ROXY1	0.00389381	biological_process	floral organ morphogenesis			0048426, 0048448	90
structural constituent of cytoskeleton	Group	30	30	2	6	TUB8,TUA6	0.00389991	molecular_function			structural molecule activity	5200	91
jasmonic acid biosynthetic process	Group	25	25	2	8	Os02g0194700,JMT	0.00426178	biological_process	jasmonic acid metabolic process, oxylipin biosynthetic process			9695	92
pectate lyase activity	Group	32	32	2	6	F6I7.12,T19N18.40	0.00442885	molecular_function			carbon-oxygen lyase activity, acting on POlysaccharides	30570	93
microtubule	Group	204	204	5	2	F2H17.19,T1E22.130,TUB8,T9N14.6,TUA6	0.0045712	cellular_component		cytoskeletal part, protein complex		5874	94
cellular resPOnse to iron ion	Group	28	28	2	7	BGLU42,ACO1	0.00532895	biological_process	cellular resPOnse to metal ion, resPOnse to iron ion			71281	95
ethylene biosynthetic process	Group	28	28	2	7	ACO1,ACS1	0.00532895	biological_process	alkene biosynthetic process, ethylene metabolic process			0009693, 0042456	96
sequence-specific DNA binding transcription factor activity	Group	3014	3014	18	0	T27A16.24,F3G5.22,AT3G49950,MNP,T18A10.17,ATHB22,F26P21.10,F20D10.190,MYB82,F21F23.3,T29M8.8,BLH11,ANT,TCP3,OBP1,DEL1,GBF6,MYB26	0.00567889	molecular_function			nucleic acid binding transcription factor activity, transcription regulatory region sequence-specific DNA binding	0000130, 0003700	97
hydrolase activity, acting on ester bonds	Group	520	520	6	1	F13C5.1,F19N2.90,F1K23.18,F1K23.28,AT1G33811,K15I22.15	0.00576426	molecular_function			hydrolase activity	16788	98
leaf whorl	Group	15681	15681	177	1	T4M8.22,F28I8.9,F15K19.1,SHT,AT2G20515,F7O24.6,F21P24.12,F13D4.2,KCS11,CYCB1;4,T1B3.7,F16P2.12,T27A16.24,T29F13.9,F2H17.19,EXPA4,T3K9.25,T3F17.20,AGP26,F2O10.6,AT3G07800,AT3G08600,PME3,AT3G14470,AT3G15550,AT3G15680,AT3G17350,AT3G18280,AT3G20260,CYP82G1,AT3G27640,AT3G28420,AT3G44730,AT3G48200,MNP,AT3G54260,AT3G58690,FLA10,T20K18.40,F13C5.1,T10P11.16,ROPGEF3,T18A10.17,ATHB22,F6I7.12,F24A6.12,F14M19…	0.00577093	PO					99
sepal	Group	15353	15353	174	1	T4M8.22,F28I8.9,F15K19.1,SHT,AT2G20515,F7O24.6,F13D4.2,KCS11,CYCB1;4,T1B3.7,T27A16.24,T29F13.9,F2H17.19,EXPA4,T3K9.25,BGLU17,T3F17.20,AGP26,F2O10.6,AT3G07800,AT3G08600,PME3,AT3G14470,AT3G15680,AT3G17350,AT3G18280,AT3G20260,CYP82G1,AT3G27640,AT3G28420,AT3G44730,AT3G48200,MNP,AT3G54260,AT3G58690,FLA10,T20K18.40,F13C5.1,T10P11.16,ROPGEF3,T18A10.17,ATHB22,F6I7.12,F24A6.12,F14M19.60,F26K10.190,F19B15.…	0.00579482	PO					100
resPOnse to wounding	Group	183	183	4	2	AT4G10265,Os02g0194700,T9A4.6,JMT	0.00583758	biological_process	resPOnse to stress			0002245, 0009611	101
fatty acid binding	Group	2	2	1	50	DIR1	0.0061713	molecular_function			lipid binding, monocarboxylic acid binding	5504	102
ammonia transmembrane transPOrter activity	Group	2	2	1	50	DELTA-TIP	0.0061713	molecular_function			substrate-specific transmembrane transPOrter activity	51739	103
auxin influx transmembrane transPOrter activity	Group	2	2	1	50	AUX1	0.0061713	molecular_function			auxin transmembrane transPOrter activity	10328	104
methylammonium transmembrane transPOrter activity	Group	2	2	1	50	DELTA-TIP	0.0061713	molecular_function			amine transmembrane transPOrter activity	15200	105
caffeate O-methyltransferase activity	Group	2	2	1	50	ATOMT1	0.0061713	molecular_function			O-methyltransferase activity	47763	106
spermidine:sinaPOyl CoA N-acyltransferase activity	Group	2	2	1	50	SHT	0.0061713	molecular_function			N-acyltransferase activity	80072	107
amino acid transmembrane transPOrter activity	Group	121	121	3	2	AUX1,F16N3.4,F26H11.19	0.0063878	molecular_function			amine transmembrane transPOrter activity, carboxylic acid transmembrane transPOrter activity	0015171, 0015359	108
copper ion binding	Group	532	532	6	1	F13D4.2,LAC6,LAC14,T11H3.100,F1N19.21,TT10	0.00641936	molecular_function			transition metal ion binding	5507	109
oxygen binding	Group	238	238	4	1	CYP76C4,CYP82G1,CYP71A26,BAS1	0.00654321	molecular_function			binding	19825	110
leaf apex	Group	12758	12758	149	1	T4M8.22,F28I8.9,F15K19.1,F13D4.2,KCS11,T1B3.7,F16P2.12,T27A16.24,EXPA4,T3K9.25,AGP26,F2O10.6,AT3G07800,AT3G08600,PME3,AT3G14470,AT3G15680,AT3G17350,AT3G18280,CYP82G1,AT3G27640,AT3G28420,AT3G44730,AT3G48200,AT3G54260,AT3G58690,T20K18.40,F13C5.1,T10P11.16,ATHB22,F6I7.12,F24A6.12,F26K10.190,F19B15.50,F11C18.13,F26P21.10,T9A14.6,T19N18.40,MOJ9.20,F12B17.260,T19L5.100,F2G14.1,T21H19.170,MED24.17,T1E22…	0.00685482	PO					111
lipid transPOrt	Group	430	430	6	1	F15K19.1,AT3G18280,AT4G00165,F11I4.8,T3P18.7,DIR1	0.006973	biological_process	organic substance transPOrt			6869	112
tapetum	Group	38	38	3	7	SHT,ROXY1,MYB26	0.00699194	PO					113
extracellular matrix	Group	24	24	2	8	GER3,SBTI1.1	0.00701753	cellular_component		extracellular region part		31012	114
resPOnse to water deprivation	Group	196	196	4	2	HVA22A,Os02g0194700,HIS4,ANNAT2	0.00740635	biological_process	resPOnse to stress, resPOnse to water			9414	115
mucilage metabolic process involved seed coat development	Group	2	2	1	50	ARA12	0.00777256	biological_process	cellular process involved in reproduction, mucilage metabolic process			48359	116
monoterpene biosynthetic process	Group	2	2	1	50	AT3G25810	0.00777256	biological_process	monoterpene metabolic process, terpene biosynthetic process			43693	117
spermidine hydroxycinnamate conjugate biosynthetic process	Group	2	2	1	50	SHT	0.00777256	biological_process	POlyamine biosynthetic process			80088	118
protein heterodimerization activity	Group	43	43	2	4	F21F23.3,GBF6	0.00788594	molecular_function			protein dimerization activity	46982	119
lateral root apical meristem	Group	14	14	2	14	HTA6,GAMMA-H2AX	0.00887587	PO					120
thymidine kinase activity	Group	3	3	1	33	AT3G07800	0.00924274	molecular_function			deoxynucleoside kinase activity	4797	121
oxalate oxidase activity	Group	3	3	1	33	GER3	0.00924274	molecular_function			oxidoreductase activity, acting on the aldehyde or oxo group of donors, oxygen as acceptor	50162	122
steroid hydroxylase activity	Group	3	3	1	33	BAS1	0.00924274	molecular_function			monooxygenase activity	0008394, 0008395	123
cyclin-dependent protein kinase activity	Group	48	48	2	4	CYCA3;2,CYCD5;1	0.00975213	molecular_function			protein serine-threonine kinase activity	0004693, 0016537	124
root meristem	Group	43	43	3	6	HTA6,T12C22.19,GAMMA-H2AX	0.00985132	PO					125
petal primordium visible	Group	1	1	1	100	ROXY1	0.0103118	PO					126
sepals enclosing meristem	Group	1	1	1	100	ROXY1	0.0103118	PO					127
gibberellic acid mediated signaling pathway	Group	40	40	2	5	GASA4,F1M20.35	0.0106659	biological_process	cellular resPOnse to gibberellin stimulus, gibberellin mediated signaling pathway			9740	128
resPOnse to high light intensity	Group	41	41	2	4	F16P2.12,HSP21	0.0111845	biological_process	resPOnse to light intensity			9644	129
4 leaf senescence stage	Group	12788	12788	148	1	T4M8.22,F28I8.9,F15K19.1,AT2G20515,F13D4.2,KCS11,T1B3.7,F16P2.12,T27A16.24,EXPA4,T3K9.25,AGP26,F2O10.6,AT3G07800,AT3G08600,PME3,AT3G14470,AT3G15680,AT3G17350,AT3G18280,AT3G27640,AT3G28420,AT3G44730,AT3G48200,AT3G54260,AT3G58690,FLA10,F13C5.1,ATHB22,F6I7.12,F24A6.12,F26K10.190,F19B15.50,F11C18.13,F26P21.10,F20D10.190,T9A14.6,MOJ9.20,F12B17.260,T19L5.100,F2G14.1,T21H19.170,MED24.17,T1E22.130,F9G14.…	0.0115296	PO					130
cellular resPOnse to gravity	Group	3	3	1	33	TUA6	0.0116363	biological_process	cellular resPOnse to abiotic stimulus, resPOnse to gravity			71258	131
petal formation	Group	3	3	1	33	ROXY1	0.0116363	biological_process	floral organ formation			0048419, 0048451	132
establishment of planar POlarity	Group	3	3	1	33	AUX1	0.0116363	biological_process	establishment of tissue POlarity			1736	133
resPOnse to hydrogen peroxide	Group	43	43	2	4	F16P2.12,HSP21	0.0122542	biological_process	resPOnse to reactive oxygen species			42542	134
icosanoyl-CoA synthase activity	Group	4	4	1	25	KCS11	0.0123048	molecular_function			transferase activity, transferring acyl groups other than amino-acyl groups	33807	135
hydroxycinnamoyltransferase activity	Group	4	4	1	25	SHT	0.0123048	molecular_function			acyltransferase activity	50734	136
sesquiterpene synthase activity	Group	4	4	1	25	AT3G25810	0.0123048	molecular_function			terpene synthase activity	10334	137
petal	Group	14570	14570	165	1	T4M8.22,F28I8.9,F15K19.1,SHT,AT2G20515,F7O24.6,F13D4.2,KCS11,CYCB1;4,T1B3.7,T27A16.24,T29F13.9,F2H17.19,EXPA4,T3K9.25,T3F17.20,AGP26,F2O10.6,AT3G07800,AT3G08600,PME3,AT3G14470,AT3G15680,AT3G17350,AT3G18280,AT3G20260,CYP82G1,AT3G27640,AT3G28420,AT3G44730,AT3G48200,MNP,AT3G54260,AT3G58690,FLA10,T20K18.40,F13C5.1,T10P11.16,ROPGEF3,T18A10.17,ATHB22,F6I7.12,F24A6.12,F14M19.60,F26K10.190,F19B15.50,F11C…	0.0125496	PO					138
resPOnse to UV-B	Group	44	44	2	4	UVI4,RPA70B	0.0128053	biological_process	resPOnse to UV			10224	139
seed development stages	Group	17	17	2	11	TT10,MYB26	0.0129988	PO					140
resPOnse to salicylic acid stimulus	Group	127	127	3	2	ATPRB1,ANK,OBP1	0.0135835	biological_process	resPOnse to organic substance			9751	141
disulfide oxidoreductase activity	Group	5	5	1	20	ROXY1	0.0153574	molecular_function			oxidoreductase activity, acting on a sulfur group of donors	15036	142
myrcene synthase activity	Group	5	5	1	20	AT3G25810	0.0153574	molecular_function			terpene synthase activity	50551	143
urea transPOrt	Group	4	4	1	25	DELTA-TIP	0.0154851	biological_process	amide transPOrt			15840	144
jasmonic acid and ethylene-dependent systemic resistance, ethylene mediated signaling pathway	Group	4	4	1	25	ATHCHIB	0.0154851	biological_process	ethylene mediated signaling pathway			9871	145
spindle assembly	Group	4	4	1	25	TPX2	0.0154851	biological_process	organelle assembly, spindle organization			0051225, 0051226, 0051227	146
developmental programmed cell death	Group	4	4	1	25	PtrXCP2	0.0154851	biological_process	cellular developmental process, programmed cell death			10623	147
cellular resPOnse to POtassium ion starvation	Group	4	4	1	25	ACO1	0.0154851	biological_process	cellular resPOnse to starvation			51365	148
cellular resPOnse to fatty acid	Group	4	4	1	25	ACO1	0.0154851	biological_process	cellular resPOnse to lipid, resPOnse to fatty acid			71398	149
G1-S transition of mitotic cell cycle	Group	4	4	1	25	CYCD3;1	0.0154851	biological_process	cell cycle process			82	150
cellular respiration	Group	4	4	1	25	ADH1	0.0154851	biological_process	energy derivation by oxidation of organic comPOunds			45333	151
flower	Group	16586	16586	183	1	T4M8.22,F28I8.9,F15K19.1,ATPRB1,SHT,AT2G20515,F7O24.6,F21P24.12,F13D4.2,KCS11,CYCB1;4,T1B3.7,T8O18.13,F16P2.12,T27A16.24,T29F13.9,F2H17.19,EXPA4,T3K9.25,T3F17.20,LAC6,AGP26,F2O10.6,AT3G07800,AT3G08600,PME3,AT3G14470,AT3G15550,AT3G15680,AT3G17350,AT3G18280,AT3G20260,CYP82G1,AT3G27640,AT3G28420,AT3G44730,AT3G48200,MNP,AT3G54260,AT3G58690,FLA10,T20K18.40,F13C5.1,T10P11.16,ROPGEF3,T18A10.17,ATHB22,F6…	0.0171911	PO					152
urea transmembrane transPOrter activity	Group	6	6	1	16	DELTA-TIP	0.0184006	molecular_function			amide transmembrane transPOrter activity	0015204, 0015287	153
(E)-beta-ocimene synthase activity	Group	6	6	1	16	AT3G25810	0.0184006	molecular_function			carbon-oxygen lyase activity, acting on phosphates	34768	154
POsitive regulation of cell cycle	Group	5	5	1	20	OBP1	0.019319	biological_process	cell cycle, POsitive regulation of cellular process, regulation of cell cycle			45787	155
negative regulation of DNA endoreduplication	Group	5	5	1	20	DEL1	0.019319	biological_process	DNA endoreduplication, negative regulation of DNA-dependent DNA replication, negative regulation of cell cycle process, regulation of DNA endoreduplication			32876	156
microtubule-based process	Group	55	55	2	3	TUB8,F26F24.7	0.0195497	biological_process	cellular process			7017	157
root tip	Group	150	150	5	3	EXPA4,T16E15.2,GASA4,EXPA1,UVI4	0.0197708	PO					158
lignin biosynthetic process	Group	56	56	2	3	TT10,ATOMT1	0.0202227	biological_process	lignin metabolic process, phenylpropanoid biosynthetic process			9809	159
endothecium	Group	2	2	1	50	MYB26	0.0205178	PO					160
electron carrier activity	Group	1759	1759	11	0	F13D4.2,CYP76C4,CYP82G1,CYP71A26,T10O8.130,MED24.17,T11H3.100,AT1G34575,F1N19.21,BAS1,ROXY1	0.0211489	molecular_function			molecular_function	0009053, 0009054, 0009055	161
chloroplast relocation	Group	6	6	1	16	CHUP1	0.023138	biological_process	chloroplast organization, establishment of plastid localization			9902	162
regulation of cytokinin mediated signaling pathway	Group	6	6	1	16	AHP4	0.023138	biological_process	cytokinin mediated signaling pathway, regulation of signal transduction			80036	163
jasmonic acid metabolic process	Group	6	6	1	16	JMT	0.023138	biological_process	oxylipin metabolic process			9694	164
terpene biosynthetic process	Group	6	6	1	16	CYP82G1	0.023138	biological_process	isoprenoid biosynthetic process, terpene metabolic process			46246	165
brassinosteroid homeostasis	Group	6	6	1	16	BAS1	0.023138	biological_process	chemical homeostasis			10268	166
N-acyltransferase activity	Group	8	8	1	12	SHT	0.0244591	molecular_function			acyltransferase activity	16410	167
nucleolus	Group	311	311	5	1	HTA6,HTB2,GAMMA-H2AX,HIS4,TUA6	0.0245846	cellular_component		intracellular non-membrane-bounded organelle, nuclear part		5730	168
symPOrter activity	Group	80	80	2	2	AUX1,F26H11.19	0.0256216	molecular_function			secondary active transmembrane transPOrter activity	15293	169
flagellum	Group	5	5	1	20	F26F24.7	0.0259895	cellular_component		cell projection, intracellular organelle		0008223, 0019861	170
root	Group	14874	14874	166	1	T4M8.22,F28I8.9,ATPRB1,AT2G20515,F13D4.2,KCS11,CYCB1;4,T1B3.7,F16P2.12,T27A16.24,F2H17.19,F3G5.22,EXPA4,T3K9.25,BGLU17,CYP76C4,T3F17.20,LAC6,AGP26,F2O10.6,AT3G07800,AT3G08600,AT3G09280,PME3,AT3G14470,AT3G15680,AT3G17350,AT3G18280,AT3G20260,AT3G27640,AT3G28420,AT3G44730,AT3G49190,MNP,AT3G54260,AT3G54770,AT3G58690,FLA10,T20K18.40,T9E8.180,F18F4.80,T10P11.16,ROPGEF3,F6I7.12,F24A6.12,F26K10.190,F19B1…	0.0268166	PO					171
gamete generation	Group	7	7	1	14	ANT	0.0269423	biological_process	multicellular organismal reproductive process			0007276, 0009552	172
cytokinin catabolic process	Group	7	7	1	14	CKX3	0.0269423	biological_process	cytokinin metabolic process, hormone catabolic process			9823	173
brassinosteroid metabolic process	Group	7	7	1	14	BAS1	0.0269423	biological_process	hormone metabolic process, phytosteroid metabolic process			16131	174
radial pattern formation	Group	7	7	1	14	TRN2	0.0269423	biological_process	regionalization			9956	175
glucuronosyltransferase activity	Group	9	9	1	11	T16E15.2	0.0274743	molecular_function			UDP-glycosyltransferase activity, transferase activity, transferring hexosyl groups	0003981, 0015020	176
vacuole	Group	559	559	7	1	F12F1.24,F1K23.18,DELTA-TIP,CKX3,ATHCHIB,PtrXCP2,TUA6	0.0288096	cellular_component		cytoplasmic part, intracellular membrane-bounded organelle		5773	177
histidine phosphotransfer kinase activity	Group	10	10	1	10	AHP4	0.0304804	molecular_function			kinase activity, signal transducer activity	9927	178
endothelium	Group	3	3	1	33	TT10	0.030619	PO					179
protophloem	Group	3	3	1	33	AUX1	0.030619	PO					180
sepal primordium visible	Group	3	3	1	33	ROXY1	0.030619	PO					181
POsitive regulation of development, heterochronic	Group	8	8	1	12	TCP3	0.0307319	biological_process	regulation of development, heterochronic			45962	182
resPOnse to herbivore	Group	8	8	1	12	Os02g0194700	0.0307319	biological_process	resPOnse to other organism			80027	183
flavonol biosynthetic process	Group	8	8	1	12	ATOMT1	0.0307319	biological_process	flavone biosynthetic process, flavonol metabolic process			51555	184
central vacuole	Group	6	6	1	16	DELTA-TIP	0.0311062	cellular_component		plant-type vacuole		42807	185
floral meristem	Group	67	67	3	4	HTA6,GAMMA-H2AX,TRN2	0.0319745	PO					186
hyPOcotyl	Group	14099	14099	158	1	T4M8.22,F28I8.9,F15K19.1,AT2G20515,F13D4.2,KCS11,CYCB1;4,T1B3.7,F16P2.12,T27A16.24,F2H17.19,EXPA4,T3K9.25,BGLU17,LAC6,AGP26,AT3G07800,AT3G08600,PME3,AT3G14470,AT3G15680,AHP4,AT3G17350,AT3G18280,AT3G20260,AT3G27640,AT3G28420,AT3G44730,AT3G48200,AT3G54260,AT3G58690,FLA10,T20K18.40,T10P11.16,ROPGEF3,ATHB22,F6I7.12,F24A6.12,F14M19.60,F26K10.190,F19B15.50,F11C18.13,F26P21.10,F20D10.190,T9A14.6,T19N18.…	0.0324773	PO					187
lipid metabolic process	Group	776	776	7	0	F13C5.1,F19N2.90,F12F1.24,F1K23.18,F1K23.28,AT1G33811,K15I22.15	0.0328537	biological_process	primary metabolic process			6629	188
protein POlymerization	Group	73	73	2	2	TUB8,TUA6	0.0330641	biological_process	cellular protein complex assembly			51258	189
auxin binding	Group	11	11	1	9	AUX1	0.0334772	molecular_function			hormone binding	10011	190
anaerobic respiration	Group	9	9	1	11	F2G14.1	0.0345068	biological_process	cellular respiration			9061	191
proteolysis	Group	1526	1526	11	0	SCPL17,MOJ9.20,MNC17.18,F21M12.13,F12F1.24,SCPL18,SCPL2,ARA12,PtrXCP2,SCPL10,SBTI1.1	0.036937	biological_process	protein metabolic process			6508	192
water transPOrt	Group	10	10	1	10	DELTA-TIP	0.038267	biological_process	fluid transPOrt			6833	193
regulation of aPOptosis	Group	10	10	1	10	BAG4	0.038267	biological_process	aPOptosis, regulation of programmed cell death			42981	194
gametophyte development	Group	10	10	1	10	CDC45	0.038267	biological_process	multicellular organismal development			48229	195
protein thiol-disulfide exchange	Group	10	10	1	10	ROXY1	0.038267	biological_process	protein folding, protein modification process			6467	196
root morphogenesis	Group	10	10	1	10	TRN2	0.038267	biological_process	anatomical structure morphogenesis			10015	197
1-aminocyclopropane-1-carboxylate oxidase activity	Group	13	13	1	7	ACO1	0.0394432	molecular_function			oxidoreductase activity, acting on the CH-NH2 group of donors, oxygen as acceptor	9815	198
endoribonuclease activity	Group	13	13	1	7	F7A19.32	0.0394432	molecular_function			endonuclease activity, ribonuclease activity	4521	199
hyPOcotyl epidermis	Group	4	4	1	25	ANNAT2	0.0406166	PO					200
root hair cell differentiation	Group	11	11	1	9	AUX1	0.0420128	biological_process	trichoblast maturation			48765	201
guard cell differentiation	Group	11	11	1	9	AT1G80133	0.0420128	biological_process	epidermal cell differentiation			10052	202
seed coat development	Group	11	11	1	9	ARA12	0.0420128	biological_process	anatomical structure development, developmental process involved in reproduction			10214	203
resPOnse to arsenic-containing substance	Group	11	11	1	9	HSP81-1	0.0420128	biological_process	resPOnse to inorganic substance			46685	204
resPOnse to cadmium ion	Group	334	334	4	1	MNC17.18,ATHCHIB,ADH1,Os11g0455800	0.0421225	biological_process	resPOnse to metal ion			46686	205
lipid transPOrter activity	Group	14	14	1	7	DIR1	0.0424124	molecular_function			substrate-specific transPOrter activity	5319	206
embryo development	Group	84	84	2	2	MNP,T12C22.19	0.0426664	biological_process	developmental process			0009790, 0009795	207
petiole	Group	12370	12370	140	1	T4M8.22,F28I8.9,F15K19.1,F13D4.2,KCS11,T1B3.7,F3G5.22,EXPA4,T3K9.25,AGP26,F2O10.6,AT3G07800,AT3G08600,PME3,AT3G14470,AT3G15680,AT3G17350,AT3G18280,AT3G20260,AT3G27640,AT3G28420,AT3G44730,AT3G48200,AT3G54260,AT3G58690,FLA10,T20K18.40,F13C5.1,ATHB22,F6I7.12,F24A6.12,F26K10.190,F19B15.50,F11C18.13,F20D10.190,T9A14.6,MOJ9.20,F12B17.260,T19L5.100,F2G14.1,T21H19.170,MED24.17,T1E22.130,F9G14.200,T22P11.…	0.0438744	PO					208
cation binding	Group	625	625	5	0	BGLU17,BGLU42,K21L19.12,K9I9.2,BGLU7	0.045335	molecular_function			ion binding	43169	209
chalcone isomerase activity	Group	15	15	1	6	K2A18.31	0.0453726	molecular_function			intramolecular lyase activity	45430	210
regulation of root meristem growth	Group	12	12	1	8	T12C22.19	0.045744	biological_process	regulation of meristem growth, regulation of root development, root meristem growth			10082	211
resPOnse to fructose stimulus	Group	12	12	1	8	F1M20.35	0.045744	biological_process	resPOnse to hexose stimulus			9750	212
vascular tissue	Group	131	131	4	3	AHP4,TUB8,ROXY1,DEL1	0.0468646	PO					213
DNA replication	Group	207	207	3	1	AT3G07800,CDC6,RPA70B	0.0475135	biological_process	DNA biosynthetic process, DNA metabolic process, cellular macromolecule biosynthetic process			0006260, 0055133	214
resPOnse to light stimulus	Group	210	210	3	1	KCS11,F26P21.10,BAS1	0.0492106	biological_process	resPOnse to radiation			9416	215
petal development	Group	13	13	1	7	ROXY1	0.0494608	biological_process	floral organ development			0048417, 0048441	216
root initial cell	Group	5	5	1	20	T12C22.19	0.0505115	PO					217
meristem L1	Group	5	5	1	20	PDF1	0.0505115	PO					218
glycine hydroxymethyltransferase activity	Group	17	17	1	5	Os11g0455800	0.0512656	molecular_function			hydroxymethyl-, formyl- and related transferase activity	4372	219
glucan endo-1,3-beta-D-glucosidase activity	Group	17	17	1	5	K21L19.12	0.0512656	molecular_function			beta-glucosidase activity	42973	220
intramolecular lyase activity	Group	17	17	1	5	K2A18.31	0.0512656	molecular_function			isomerase activity	16872	221
anther dehiscence	Group	14	14	1	7	MYB26	0.0531632	biological_process	dehiscence			9901	222
cauline leaf	Group	12839	12839	144	1	T4M8.22,F28I8.9,F15K19.1,AT2G20515,F13D4.2,KCS11,T1B3.7,F16P2.12,T27A16.24,EXPA4,T3K9.25,AGP26,F2O10.6,AT3G07800,AT3G08600,PME3,AT3G14470,AT3G15680,AT3G17350,AT3G18280,AT3G20260,AT3G27640,AT3G44730,AT3G48200,AT3G54260,AT3G58690,F13C5.1,T10P11.16,ATHB22,F6I7.12,F24A6.12,F26K10.190,F19B15.50,F11C18.13,F20D10.190,T9A14.6,MOJ9.20,F12B17.260,T19L5.100,F2G14.1,T21H19.170,F9G14.200,T22P11.30,GER3,T1M15.…	0.0540337	PO					223
protein storage vacuole	Group	11	11	1	9	DELTA-TIP	0.0562917	cellular_component		plant-type vacuole, storage vacuole		326	224
systemic acquired resistance, salicylic acid mediated signaling pathway	Group	15	15	1	6	DIR1	0.0568513	biological_process	salicylic acid mediated signaling pathway			9862	225
response to ethylene stimulus	Group	99	99	2	2	ATPRB1,AUX1	0.0571918	biological_process	response to hormone stimulus			9723	226
floral nectary	Group	6	6	1	16	MYB26	0.0603048	PO					227
2 floral meristem notched	Group	6	6	1	16	ROXY1	0.0603048	PO					228
lignan biosynthetic process	Group	16	16	1	6	F12P19.3	0.0605251	biological_process	lignan metabolic process, phenylpropanoid biosynthetic process			9807	229
hydathode	Group	39	39	2	5	CYCD3;1,OBP1	0.0611355	PO					230
protein disulfide oxidoreductase activity	Group	291	291	3	1	T10O8.130,MED24.17,ROXY1	0.0619372	molecular_function			disulfide oxidoreductase activity	0008895, 0015035	231
NAD+ ADP-ribosyltransferase activity	Group	21	21	1	4	SRO3	0.0629435	molecular_function			transferase activity, transferring pentosyl groups	3950	232
alcohol dehydrogenase (NAD) activity	Group	21	21	1	4	ADH1	0.0629435	molecular_function			oxidoreductase activity, acting on the CH-OH group of donors, NAD or NADP as acceptor	4022	233
positive gravitropism	Group	17	17	1	5	AUX1	0.0641846	biological_process	gravitropism			9958	234
pollen exine formation	Group	17	17	1	5	SHT	0.0641846	biological_process	pollen wall assembly			10584	235
lateral root formation	Group	17	17	1	5	AUX1	0.0641846	biological_process	anatomical structure formation involved in morphogenesis			10311	236
ribonuclease T2 activity	Group	22	22	1	4	F7A19.32	0.0658405	molecular_function			endoribonuclease activity, producing 3'-phosphomonoesters	33897	237
cellular response to ethylene stimulus	Group	18	18	1	5	BGLU42	0.06783	biological_process	cellular response to hormone stimulus, response to ethylene stimulus			71369	238
L-serine metabolic process	Group	18	18	1	5	Os11g0455800	0.06783	biological_process	serine family amino acid metabolic process			6563	239
anther development	Group	18	18	1	5	ROXY1	0.06783	biological_process	anatomical structure development, developmental process involved in reproduction			48653	240
meristem structural organization	Group	18	18	1	5	TRN2	0.06783	biological_process	anatomical structure arrangement			9933	241
juvenile leaf	Group	42	42	2	4	OBP1,ACS1	0.0696406	PO					242
leaf vascular tissue pattern formation	Group	19	19	1	5	TRN2	0.0714613	biological_process	xylem and phloem pattern formation			10305	243
rosette leaf	Group	282	282	6	2	KCS11,ATHB22,HVA22A,DELTA-TIP,ARA12,YLS9	0.0725168	PO					244
defense response to virus	Group	20	20	1	5	YLS9	0.0750786	biological_process	defense response, immune effector process, response to virus			51607	245
shoot apical meristem	Group	96	96	3	3	CYCD3;1,OBP1,TRN2	0.0770646	PO					246
glycine metabolic process	Group	21	21	1	4	Os11g0455800	0.0786818	biological_process	serine family amino acid metabolic process			6544	247
DNA repair	Group	256	256	3	1	T1E22.130,RPA70B,F15D2.37	0.0787764	biological_process	DNA metabolic process, response to DNA damage stimulus			6281	248
petal primordium	Group	8	8	1	12	ROXY1	0.0795909	PO					249
cell differentiation	Group	120	120	2	1	ANT,TCP3	0.0799055	biological_process	cellular developmental process			30154	250
organ morphogenesis	Group	22	22	1	4	ANT	0.0822711	biological_process	anatomical structure morphogenesis			9887	251
response to glucose stimulus	Group	22	22	1	4	F1M20.35	0.0822711	biological_process	response to hexose stimulus			9749	252
response to copper ion	Group	22	22	1	4	TT10	0.0822711	biological_process	response to metal ion			46688	253
transferase activity, transferring phosphorus-containing groups	Group	29	29	1	3	AHP4	0.0858724	molecular_function			transferase activity	16772	254
cysteamine dioxygenase activity	Group	29	29	1	3	F2G14.1	0.0858724	molecular_function			oxidoreductase activity, acting on single donors with incorporation of molecular oxygen, incorporation of two atoms of oxygen	47800	255
aspartic-type endopeptidase activity	Group	337	337	3	0	MOJ9.20,F21M12.13,F12F1.24	0.0871822	molecular_function			aspartic-type peptidase activity, endopeptidase activity	4190	256
cell redox homeostasis	Group	430	430	4	0	T10O8.130,MED24.17,GASA4,ROXY1	0.0879761	biological_process	cellular homeostasis, regulation of cellular process			0030503, 0045454, 0045867, 0045868	257
response to karrikin	Group	127	127	2	1	AGP26,F1M20.35	0.088007	biological_process	response to abiotic stimulus			80167	258
sugar transmembrane transporter activity	Group	30	30	1	3	MTN3	0.0886991	molecular_function			carbohydrate transmembrane transporter activity	51119	259
trichome branching	Group	24	24	1	4	UVI4	0.089408	biological_process	cell morphogenesis involved in differentiation			0010091, 0048274	260
leaf lamina base	Group	12533	12533	139	1	T4M8.22,F28I8.9,F15K19.1,F13D4.2,KCS11,T1B3.7,F16P2.12,EXPA4,T3K9.25,AGP26,F2O10.6,AT3G07800,AT3G08600,PME3,AT3G14470,AT3G15680,AT3G17350,AT3G18280,AT3G20260,AT3G27640,AT3G44730,AT3G48200,AT3G54260,AT3G58690,FLA10,F13C5.1,ATHB22,F6I7.12,F24A6.12,F26K10.190,F19B15.50,F11C18.13,F20D10.190,T9A14.6,MOJ9.20,F12B17.260,T19L5.100,F2G14.1,T21H19.170,F9G14.200,T22P11.30,GER3,T1M15.140,MQJ16.12,MTN3,TUB8,T…	0.0925651	PO					261
lateral root	Group	50	50	2	4	EXPA4,EXPA1	0.0940011	PO					262
chitin binding	Group	32	32	1	3	ATHCHIB	0.0943263	molecular_function			polysaccharide binding	8061	263
calcium-dependent phospholipid binding	Group	33	33	1	3	ANNAT2	0.097127	molecular_function			phospholipid binding	5544	264
cytokinin dehydrogenase activity	Group	33	33	1	3	CKX3	0.097127	molecular_function			oxidoreductase activity, acting on the CH-NH group of donors	0019139, 0046420	265
central root cap of the primary root	Group	10	10	1	10	AUX1	0.0984831	PO					266
lipoxygenase activity	Group	34	34	1	2	Os02g0194700	0.099919	molecular_function			oxidoreductase activity, acting on single donors with incorporation of molecular oxygen, incorporation of two atoms of oxygen	16165	267
response to jasmonic acid stimulus	Group	138	138	2	1	ATPRB1,Os02g0194700	0.101201	biological_process	response to endogenous stimulus, response to organic substance			9753	268
secondary cell wall biogenesis	Group	28	28	1	3	MYB26	0.103517	biological_process	plant-type cell wall biogenesis			9834	269
cellular modified amino acid biosynthetic process	Group	28	28	1	3	K2A18.31	0.103517	biological_process	cellular amino acid biosynthetic process, cellular modified amino acid metabolic process			42398	270
sugar mediated signaling pathway	Group	29	29	1	3	PRL	0.10701	biological_process	carbohydrate mediated signaling			10182	271
cellulose catabolic process	Group	29	29	1	3	BGLU42	0.10701	biological_process	cellulose metabolic process, glucan catabolic process			0016179, 0030245	272
serine-type endopeptidase activity	Group	370	370	3	0	MNC17.18,ARA12,SBTI1.1	0.107549	molecular_function			endopeptidase activity, serine-type peptidase activity	4252	273
tracheary element	Group	11	11	1	9	PtrXCP2	0.107784	PO					274
water channel activity	Group	37	37	1	2	DELTA-TIP	0.108244	molecular_function			substrate-specific channel activity, water transmembrane transporter activity	15250	275
endopeptidase activity	Group	37	37	1	2	F12F1.24	0.108244	molecular_function			peptidase activity, acting on L-amino acid peptides	0004175, 0016809	276
hydrolase activity, hydrolyzing O-glycosyl compounds	Group	817	817	5	0	BGLU17,BGLU42,K21L19.12,K9I9.2,BGLU7	0.110216	molecular_function			hydrolase activity, acting on glycosyl bonds	0004553, 0016800	277
microtubule binding	Group	38	38	1	2	TPX2	0.111002	molecular_function			tubulin binding	8017	278
cell wall modification	Group	147	147	2	1	PME3,OBP1	0.112374	biological_process	cell wall organization			42545	279
Rho guanyl-nucleotide exchange factor activity	Group	39	39	1	2	ROPGEF3	0.113751	molecular_function			Ras guanyl-nucleotide exchange factor activity	5089	280
defense response to bacterium, incompatible interaction	Group	31	31	1	3	HSP81-1	0.113956	biological_process	defense response to bacterium, defense response, incompatible interaction			9816	281
cotyledon primordium	Group	12	12	1	8	CYCD3;1	0.116989	PO					282
two-component signal transduction system (phosphorelay)	Group	32	32	1	3	AHP4	0.117408	biological_process	signal transduction			160	283
regulation of stomatal movement	Group	33	33	1	3	EXPA1	0.120848	biological_process	regulation of cellular process, stomatal movement			10119	284
microtubule cytoskeleton organization	Group	34	34	1	2	TUA6	0.124274	biological_process	cytoskeleton organization, microtubule-based process			226	285
floral bud	Group	61	61	2	3	TCP3,MYB26	0.130703	PO					286
cytokinin metabolic process	Group	36	36	1	2	CKX3	0.131086	biological_process	amine metabolic process, cellular aromatic compound metabolic process, cellular hormone metabolic process, heterocycle metabolic process			9690	287
ribonuclease H activity	Group	46	46	1	2	AT5G42905	0.132762	molecular_function			endoribonuclease activity, producing 5'-phosphomonoesters	0004523, 0004524	288
negative regulation of catalytic activity	Group	163	163	2	1	ARA12,SBTI1.1	0.132962	biological_process	negative regulation of molecular function, regulation of catalytic activity		catalytic activity	43086	289
metal ion binding	Group	1370	1370	7	0	ATHB22,F6I7.12,MQJ16.12,MFB16.14,ATFP3,ACO1,F15D2.37	0.133275	molecular_function			cation binding	46872	290
lateral root cap	Group	14	14	1	7	AUX1	0.135117	PO					291
response to fungus	Group	38	38	1	2	Os02g0194700	0.137846	biological_process	response to other organism			0009620, 0009621	292
carotenoid biosynthetic process	Group	38	38	1	2	PSY1	0.137846	biological_process	carotenoid metabolic process, pigment biosynthetic process, tetraterpenoid biosynthetic process			16117	293
fruit	Group	574	574	9	1	KCS11,LAC14,BAS1,CDC45,ARA12,TT10,ROXY1,TCP3,YLS9	0.140407	PO					294
developmental process	Group	39	39	1	2	AT3G55240	0.141206	biological_process	biological_process			32502	295
jasmonic acid mediated signaling pathway	Group	39	39	1	2	JMT	0.141206	biological_process	cellular response to jasmonic acid stimulus, signal transduction			9867	296
chloroplast outer membrane	Group	29	29	1	3	CHUP1	0.141688	cellular_component		chloroplast membrane, plastid outer membrane		9707	297
dry seed stage	Group	15	15	1	6	ARA12	0.144042	PO					298
negative regulation of translation	Group	41	41	1	2	GBF6	0.147887	biological_process	negative regulation of cellular macromolecule biosynthetic process, negative regulation of cellular protein metabolic process, regulation of translation, translation			0016478, 0017148	299
primary amine oxidase activity	Group	52	52	1	1	CKX3	0.148734	molecular_function			oxidoreductase activity, acting on the CH-NH2 group of donors, oxygen as acceptor	0004041, 0008122, 0008131	300
structural molecule activity	Group	221	221	2	0	TUB8,TUA6	0.149496	molecular_function			molecular_function	5198	301
L-ascorbic acid binding	Group	53	53	1	1	ACO1	0.151368	molecular_function			carboxylic acid binding, vitamin binding	31418	302
stipule	Group	16	16	1	6	OBP1	0.152875	PO					303
calmodulin binding	Group	225	225	2	0	F7O24.6,IQD33	0.153782	molecular_function			protein binding	5516	304
oxylipin biosynthetic process	Group	44	44	1	2	JMT	0.157813	biological_process	fatty acid biosynthetic process, oxylipin metabolic process			31408	305
leaf senescence	Group	44	44	1	2	YLS9	0.157813	biological_process	organ senescence			10150	306
microtubule associated complex	Group	33	33	1	3	F26F24.7	0.159595	cellular_component		cytoskeletal part, protein complex		5875	307
nucleoside-triphosphatase activity	Group	445	445	3	0	F10D13.24,MPL12.6,PRL	0.159648	molecular_function			pyrophosphatase activity	17111	308
whole plant	Group	135	135	3	2	PME3,BAS1,ATHCHIB	0.163334	PO					309
auxin polar transport	Group	46	46	1	2	AUX1	0.164366	biological_process	auxin transport			9926	310
aging	Group	46	46	1	2	TRN2	0.164366	biological_process	developmental process			0007568, 0016280	311
1-aminocyclopropane-1-carboxylate synthase activity	Group	58	58	1	1	ACS1	0.164414	molecular_function			carbon-sulfur lyase activity	0016847, 0034100	312
transcription factor complex	Group	36	36	1	2	DEL1	0.172782	cellular_component		nucleoplasm part, protein complex		5667	313
transcription, DNA-dependent	Group	1171	1171	7	0	AT3G49950,T18A10.17,ATHB22,MYB82,TCP3,OBP1,PRL	0.17353	biological_process	RNA biosynthetic process, cellular macromolecule biosynthetic process			0006350, 0006351, 0061018, 0061022	314
hyperosmotic salinity response	Group	49	49	1	2	HVA22A	0.1741	biological_process	hyperosmotic response, response to salt stress			42538	315
carbohydrate metabolic process	Group	1173	1173	7	0	BGLU17,BGLU42,K21L19.12,K9I9.2,F21D18.18,Os03g0124900,BGLU7	0.174552	biological_process	primary metabolic process			5975	316
transferase activity, transferring nitrogenous groups	Group	62	62	1	1	ACS1	0.174707	molecular_function			transferase activity	16769	317
response to cytokinin stimulus	Group	50	50	1	2	CYCD3;1	0.17732	biological_process	response to hormone stimulus			9735	318
root apical meristem	Group	19	19	1	5	OBP1	0.178833	PO					319
transition metal ion binding	Group	64	64	1	1	ATFP3	0.179807	molecular_function			metal ion binding	46914	320
pectinesterase inhibitor activity	Group	64	64	1	1	T1M15.140	0.179807	molecular_function			enzyme inhibitor activity, pectinesterase activity	46910	321
response to red light	Group	51	51	1	1	EXPA1	0.180527	biological_process	response to red or far red light			10114	322
regulation of transcription, DNA-dependent	Group	3665	3665	18	0	T27A16.24,F3G5.22,AT3G49950,MNP,T18A10.17,ATHB22,F26P21.10,F20D10.190,MYB82,F21F23.3,T29M8.8,BLH11,ANT,TCP3,PRL,DEL1,GBF6,MYB26	0.182386	biological_process	regulation of RNA metabolic process, regulation of cellular macromolecule biosynthetic process, regulation of gene expression, transcription, DNA-dependent			0006355, 0032583, 0045449, 0061019	323
negative regulation of transcription, DNA-dependent	Group	53	53	1	1	ROXY1	0.186905	biological_process	negative regulation of RNA metabolic process, negative regulation of cellular macromolecule biosynthetic process, negative regulation of gene expression, regulation of transcription, DNA-dependent, transcription, DNA-dependent			0016481, 0032582, 0045892, 0061021	324
circadian rhythm	Group	53	53	1	1	F26P21.10	0.186905	biological_process	rhythmic process			0007623, 0050895	325
plant-type hypersensitive response	Group	54	54	1	1	ATHCHIB	0.190075	biological_process	cellular response to stress, host programmed cell death induced by symbiont, innate immune response			9626	326
vegetative to reproductive phase transition of meristem	Group	54	54	1	1	BAG4	0.190075	biological_process	developmental process involved in reproduction			10228	327
leaf morphogenesis	Group	54	54	1	1	TCP3	0.190075	biological_process	organ morphogenesis			9965	328
peduncle	Group	21	21	1	4	ARA12	0.195697	PO					329
cytokinin mediated signaling pathway	Group	56	56	1	1	AHP4	0.196378	biological_process	cellular response to cytokinin stimulus, hormone-mediated signaling pathway			9736	330
flavonoid biosynthetic process	Group	56	56	1	1	K2A18.31	0.196378	biological_process	flavonoid metabolic process, phenylpropanoid biosynthetic process			9813	331
exonuclease activity	Group	71	71	1	1	F15D2.37	0.197409	molecular_function			nuclease activity	0004527, 0008857	332
GTPase activity	Group	265	265	2	0	TUB8,TUA6	0.197759	molecular_function			nucleoside-triphosphatase activity	3924	333
leaf vascular system	Group	80	80	2	2	TRN2,UVI4	0.199735	PO					334
quiescent center	Group	22	22	1	4	T12C22.19	0.204	PO					335
ovule primordium	Group	22	22	1	4	ROXY1	0.204	PO					336
lipase activity	Group	77	77	1	1	F1K23.18	0.212198	molecular_function			hydrolase activity, acting on ester bonds	16298	337
catalytic activity	Group	2126	2126	9	0	KCS11,BGLU17,BGLU42,K21L19.12,K9I9.2,AT1G34575,Os11g0455800,BGLU7,F15D2.37	0.212788	molecular_function			molecular_function	3824	338
chitinase activity	Group	78	78	1	1	ATHCHIB	0.214636	molecular_function			hydrolase activity, hydrolyzing O-glycosyl compounds	4568	339
endosome	Group	46	46	1	2	AUX1	0.215269	cellular_component		cytoplasmic part, intracellular membrane-bounded organelle		5768	340
chitin catabolic process	Group	63	63	1	1	ATHCHIB	0.218059	biological_process	aminoglycan catabolic process, chitin metabolic process			6032	341
leaf vein	Group	25	25	1	4	TRN2	0.228399	PO					342
phosphatase activity	Group	84	84	1	1	MRA19.9	0.22911	molecular_function			phosphoric ester hydrolase activity	0016302, 0016791	343
enzyme inhibitor activity	Group	297	297	2	0	PME3,T1M15.140	0.233914	molecular_function			enzyme regulator activity	4857	344
auxin mediated signaling pathway	Group	237	237	2	0	AUX1,F26H11.19	0.235739	biological_process	cellular response to auxin stimulus, hormone-mediated signaling pathway			9734	345
carpel	Group	13835	13835	148	1	T4M8.22,F28I8.9,F15K19.1,AT2G20515,F7O24.6,F13D4.2,KCS11,T1B3.7,F16P2.12,T27A16.24,EXPA4,T3K9.25,CYP76C4,T3F17.20,AGP26,F2O10.6,AT3G07800,AT3G08600,PME3,AT3G14470,AT3G15680,AHP4,AT3G17350,AT3G18280,AT3G20260,AT3G27640,AT3G44730,AT3G48200,AT3G54770,AT3G58690,FLA10,T20K18.40,F13C5.1,T10P11.16,T18A10.17,ATHB22,F6I7.12,F24A6.12,F14M19.60,F26K10.190,F19B15.50,F11C18.13,F26P21.10,T9A14.6,T19N18.40,MOJ9…	0.237491	PO					346
endonuclease activity	Group	89	89	1	1	F15D2.37	0.240968	molecular_function			nuclease activity	4519	347
transferase activity, transferring glycosyl groups	Group	553	553	3	0	T9I22.3,F6F3.19,T16E15.2	0.244599	molecular_function			transferase activity	0016757, 0016932	348
carbohydrate transmembrane transporter activity	Group	92	92	1	1	T22H22.15	0.247996	molecular_function			substrate-specific transmembrane transporter activity	15144	349
response to bacterium	Group	73	73	1	1	Os02g0194700	0.248027	biological_process	response to other organism			0009617, 0009618, 0009680	350
style	Group	28	28	1	3	MYB26	0.252053	PO					351
metal ion transport	Group	249	249	2	0	MFB16.14,ATFP3	0.252982	biological_process	cation transport			30001	352
nuclease activity	Group	95	95	1	1	F15D2.37	0.254959	molecular_function			hydrolase activity, acting on ester bonds	4518	353
plant-type vacuole membrane	Group	56	56	1	1	DELTA-TIP	0.255585	cellular_component		vacuolar membrane		9705	354
positive regulation of transcription, DNA-dependent	Group	76	76	1	1	OBP1	0.256793	biological_process	positive regulation of RNA metabolic process, positive regulation of cellular biosynthetic process, positive regulation of gene expression, positive regulation of macromolecule biosynthetic process, regulation of transcription, DNA-dependent, transcription, DNA-dependent			0043193, 0045893, 0045941, 0061020	355
mitosis	Group	76	76	1	1	CYCD3;1	0.256793	biological_process	cell cycle phase, nuclear division			7067	356
leaf mesophyll	Group	29	29	1	3	TRN2	0.259776	PO					357
iron ion binding	Group	575	575	3	0	CYP76C4,CYP71A26,Os02g0194700	0.262779	molecular_function			transition metal ion binding	5506	358
nucleus	Group	6345	6345	37	0	CYCB1;4,AHP4,AT3G49950,MNP,T18A10.17,ATHB22,F26P21.10,GER3,MYB82,F21F23.3,T29M8.8,F28B23.2,T5I8.14,T12C22.19,BLH11,ANT,MPL12.6,CYCD3;1,HTB2,JMT,ROXY1,CYCA3;2,GAMMA-H2AX,TPX2,TCP3,OBP1,PRL,CYCD1;1,HIS4,DEL1,GBF6,MYB26,ATOMT1,ANNAT2,CYCD5;1,RPA70B,F15D2.37	0.266211	cellular_component		intracellular membrane-bounded organelle		5634	359
cellular cell wall organization	Group	460	460	3	0	PME3,F21D18.18,Os03g0124900	0.266575	biological_process	cell wall organization, cellular cell wall organization or biogenesis, external encapsulating structure organization			7047	360
meristem	Group	30	30	1	3	TRN2	0.26742	PO					361
leaf primordium	Group	98	98	2	2	T16E15.2,TRN2	0.268141	PO					362
thylakoid	Group	194	194	2	1	HIS4,ANNAT2	0.271255	cellular_component		intracellular part		9579	363
gynoecium	Group	99	99	2	2	AT3G54770,DELTA-TIP	0.271963	PO					364
root endodermis	Group	31	31	1	3	TUB8	0.274986	PO					365
N-acetyltransferase activity	Group	107	107	1	0	F21P24.12	0.282177	molecular_function			N-acyltransferase activity, acetyltransferase activity	8080	366
protein homodimerization activity	Group	109	109	1	0	F21F23.3	0.286617	molecular_function			identical protein binding, protein dimerization activity	42803	367
pectinesterase activity	Group	345	345	2	0	PME3,T1M15.140	0.288688	molecular_function			carboxylic ester hydrolase activity	30599	368
UDP-glycosyltransferase activity	Group	110	110	1	0	F6F3.19	0.288826	molecular_function			transferase activity, transferring glycosyl groups	8194	369
pyridoxal phosphate binding	Group	349	349	2	0	ACS1,Os11g0455800	0.293248	molecular_function			cofactor binding, vitamin B6 binding	30170	370
transferase activity, transferring acyl groups other than amino-acyl groups	Group	349	349	2	0	KCS11,F9G14.200	0.293248	molecular_function			transferase activity, transferring acyl groups	16747	371
sugar:hydrogen symporter activity	Group	114	114	1	0	T22H22.15	0.297596	molecular_function			cation:sugar symporter activity, solute:hydrogen symporter activity	0005351, 0005403	372
response to osmotic stress	Group	91	91	1	1	ADH1	0.299122	biological_process	response to abiotic stimulus, response to stress			6970	373
acid phosphatase activity	Group	116	116	1	0	F24A6.12	0.301941	molecular_function			phosphatase activity	3993	374
integral to plasma membrane	Group	74	74	1	1	MTN3	0.323034	cellular_component		integral to membrane, intrinsic to plasma membrane		5887	375
leaf development	Group	100	100	1	1	TCP3	0.32336	biological_process	phyllome development			48366	376
LP.10 ten leaves visible	Group	12549	12549	133	1	T4M8.22,F28I8.9,F15K19.1,F13D4.2,KCS11,T1B3.7,F16P2.12,EXPA4,T3K9.25,AGP26,AT3G07800,AT3G08600,PME3,AT3G14470,AT3G15680,AT3G17350,AT3G18280,CYP82G1,AT3G27640,AT3G28420,AT3G44730,AT3G48200,AT3G54260,AT3G58690,T20K18.40,F13C5.1,ATHB22,F6I7.12,F14M19.60,F26K10.190,F19B15.50,F11C18.13,F26P21.10,T9A14.6,T19N18.40,MOJ9.20,F12B17.260,T19L5.100,T21H19.170,F9G14.200,T22P11.30,GER3,MQJ16.12,MTN3,TUB8,MIK22…	0.330968	PO					377
pollen development	Group	103	103	1	0	SHT	0.331253	biological_process	gametophyte development			0009555, 0009564, 0048231	378
root cortex	Group	39	39	1	2	F21M12.13	0.332775	PO					379
root development	Group	104	104	1	0	T12C22.19	0.333864	biological_process	organ development			48364	380
transferase activity, transferring hexosyl groups	Group	672	672	3	0	T9I22.3,F6F3.19,T16E15.2	0.344248	molecular_function			transferase activity, transferring glycosyl groups	16758	381
adult leaf	Group	41	41	1	2	DEL1	0.346491	PO					382
cultured cell	Group	41	41	1	2	TRN2	0.346491	PO					383
aspartyl esterase activity	Group	141	141	1	0	PME3	0.354046	molecular_function			hydrolase activity, acting on ester bonds	45330	384
cell wall macromolecule catabolic process	Group	114	114	1	0	ATHCHIB	0.359419	biological_process	catabolic process, cell wall macromolecule metabolic process			16998	385
chloroplast envelope	Group	408	408	3	0	Os02g0194700,DELTA-TIP,TPX2	0.362295	cellular_component		chloroplast part, plastid envelope		9941	386
manganese ion binding	Group	146	146	1	0	GER3	0.363994	molecular_function			transition metal ion binding	30145	387
O-methyltransferase activity	Group	149	149	1	0	T12J5.30	0.36989	molecular_function			methyltransferase activity	8171	388
transmembrane receptor activity	Group	149	149	1	0	F10D13.24	0.36989	molecular_function			receptor activity	0004888, 0004926	389
flower development	Group	121	121	1	0	ANT	0.376725	biological_process	post-embryonic development, reproductive structure development			0009908, 0048409	390
phloem	Group	46	46	1	2	DELTA-TIP	0.379566	PO					391
epidermis	Group	46	46	1	2	AUX1	0.379566	PO					392
inflorescence	Group	214	214	3	1	F12B17.260,CDC45,ROXY1	0.379653	PO					393
LP.12 twelve leaves visible	Group	12055	12055	127	1	T4M8.22,F28I8.9,F15K19.1,F13D4.2,KCS11,T1B3.7,EXPA4,T3K9.25,AGP26,AT3G07800,AT3G08600,PME3,AT3G14470,AT3G15680,AT3G17350,AT3G18280,CYP82G1,AT3G27640,AT3G28420,AT3G44730,AT3G48200,AT3G54260,AT3G58690,T20K18.40,F13C5.1,ATHB22,F6I7.12,F26K10.190,F19B15.50,F11C18.13,F20D10.190,T9A14.6,MOJ9.20,F12B17.260,T19L5.100,T21H19.170,F9G14.200,GER3,MQJ16.12,MTN3,TUB8,T11H3.100,MIK22.14,BGLU42,MFC19.21,MFB16.14…	0.380071	PO					394
metabolic process	Group	802	802	4	0	T9I22.3,F21P24.12,F6F3.19,T16E15.2	0.380578	biological_process	biological_process			8152	395
cytoplasm	Group	2037	2037	12	0	F16P2.12,F2H17.19,PME3,AHP4,ABIL2,TUB8,JMT,ROXY1,CYCA3;2,PRL,HSP81-1,ATOMT1	0.38359	cellular_component		intracellular part		5737	396
root stele	Group	47	47	1	2	AUX1	0.385978	PO					397
response to chitin	Group	127	127	1	0	F3G5.22	0.391189	biological_process	response to carbohydrate stimulus			10200	398
nucleotide binding	Group	1329	1329	5	0	AT3G06880,AT3G27640,AT3G54770,F10D13.24,MPL12.6	0.392378	molecular_function			binding	166	399
flavin adenine dinucleotide binding	Group	451	451	2	0	AT1G34575,CKX3	0.406831	molecular_function			coenzyme binding	50660	400
carbohydrate transport	Group	135	135	1	0	T22H22.15	0.409956	biological_process	organic substance transport			0006861, 0008643, 0008644	401
chloroplast	Group	3374	3374	19	0	F15K19.1,F18F4.80,F12B17.260,T1E22.130,MQJ16.12,T7N9.27,F17M19.12,T3A4.1,AT1G26761,Os02g0194700,HSP21,DELTA-TIP,CDC6,PSY1,HIS4,GBF6,CHUP1,AT3G25810,YLS9	0.410137	cellular_component		plastid		9507	402
anther	Group	137	137	2	1	ROXY1,MYB26	0.413755	PO					403
methyltransferase activity	Group	459	459	2	0	T12J5.30,Os11g0455800	0.415408	molecular_function			transferase activity, transferring one-carbon groups	0004480, 0008168	404
peptidase activity	Group	175	175	1	0	PtrXCP2	0.418761	molecular_function			hydrolase activity	8233	405
LP.04 four leaves visible	Group	13584	13584	142	1	T4M8.22,F28I8.9,F15K19.1,F13D4.2,KCS11,T1B3.7,EXPA4,T3K9.25,T3F17.20,AGP26,AT3G07800,AT3G08600,PME3,AT3G14470,AT3G15680,AHP4,AT3G17350,AT3G18280,AT3G20260,AT3G27640,AT3G28420,AT3G44730,AT3G48200,AT3G54260,AT3G58690,FLA10,F13C5.1,T10P11.16,ATHB22,F6I7.12,F14M19.60,F26K10.190,F19B15.50,F11C18.13,F20D10.190,T9A14.6,T19N18.40,MOJ9.20,F12B17.260,T19L5.100,T21H19.170,T1E22.130,F9G14.200,T22P11.30,GER3,…	0.420012	PO					406
transporter activity	Group	765	765	3	0	T5I8.14,AUX1,F26H11.19	0.42177	molecular_function			molecular_function	0005215, 0005478	407
substrate-specific transmembrane transporter activity	Group	179	179	1	0	T22H22.15	0.425938	molecular_function			substrate-specific transporter activity, transmembrane transporter activity	22891	408
cytoskeleton	Group	107	107	1	0	ABIL2	0.431294	cellular_component		intracellular non-membrane-bounded organelle		5856	409
sequence-specific DNA binding	Group	1401	1401	5	0	MNP,F26P21.10,F21F23.3,BLH11,GBF6	0.436265	molecular_function			DNA binding	43565	410
cysteine-type endopeptidase activity	Group	185	185	1	0	PtrXCP2	0.436538	molecular_function			cysteine-type peptidase activity, endopeptidase activity	4197	411
innate immune response	Group	149	149	1	0	F10D13.24	0.441426	biological_process	defense response, immune response			0002226, 0045087	412
Golgi apparatus	Group	289	289	2	0	F5D21.24,AUX1	0.449364	cellular_component		cytoplasmic part, intracellular membrane-bounded organelle		5794	413
vascular bundle	Group	59	59	1	1	Os11g0455800	0.457969	PO					414
post-translational protein modification	Group	158	158	1	0	UBC28	0.46077	biological_process	protein modification process			43687	415
filament	Group	61	61	1	1	MYB26	0.469123	PO					416
CUL4 RING ubiquitin ligase complex	Group	121	121	1	0	AT3G27640	0.471848	cellular_component		cullin-RING ubiquitin ligase complex		80008	417
helicase activity	Group	209	209	1	0	MPL12.6	0.47703	molecular_function			nucleoside-triphosphatase activity	4386	418
LP.02 two leaves visible	Group	12225	12225	127	1	T4M8.22,F28I8.9,F15K19.1,F13D4.2,KCS11,T1B3.7,F16P2.12,EXPA4,T3K9.25,AGP26,AT3G07800,AT3G08600,PME3,AT3G14470,AT3G15680,AT3G17350,AT3G18280,AT3G27640,AT3G44730,AT3G48200,AT3G54260,AT3G58690,F13C5.1,ATHB22,F6I7.12,F14M19.60,F26K10.190,F19B15.50,F11C18.13,F20D10.190,T9A14.6,MOJ9.20,F12B17.260,T19L5.100,T21H19.170,F9G14.200,T22P11.30,GER3,MQJ16.12,MTN3,TUB8,T11H3.100,MIK22.14,BGLU42,MFC19.21,MFB16.1…	0.477118	PO					419
seedling growth	Group	250	250	3	1	TT10,DEL1,TRN2	0.477666	PO					420
kinase activity	Group	1152	1152	4	0	AT3G15680,AT3G58690,ATNEK1,T5I8.2	0.477847	molecular_function			transferase activity, transferring phosphorus-containing groups	16301	421
transport	Group	918	918	4	0	T5I8.14,T22H22.15,DELTA-TIP,ROXY1	0.480984	biological_process	establishment of localization			0006810, 0015457, 0015460	422
defense response	Group	1176	1176	5	0	AT3G14470,K21L19.12,F12P19.3,F10D13.24,ACO1	0.484641	biological_process	response to stress			0002217, 0006952, 0042829	423
root hair	Group	64	64	1	1	ANNAT2	0.485426	PO					424
ethylene mediated signaling pathway	Group	172	172	1	0	T29M8.8	0.489546	biological_process	cellular response to ethylene stimulus, hormone-mediated signaling pathway, two-component signal transduction system (phosphorelay)			9873	425
lyase activity	Group	224	224	1	0	F6I7.12	0.500855	molecular_function			catalytic activity	16829	426
nutrient reservoir activity	Group	227	227	1	0	GER3	0.505489	molecular_function			molecular_function	45735	427
intrinsic to membrane	Group	136	136	1	0	F10D13.24	0.512112	cellular_component		membrane part		31224	428
defense response to bacterium	Group	195	195	1	0	HSP81-1	0.533544	biological_process	defense response, response to bacterium			0042742, 0042830	429
response to stress	Group	476	476	2	0	T10B6.50,HSP81-1	0.554812	biological_process	response to stimulus			6950	430
cysteine-type peptidase activity	Group	315	315	1	0	PtrXCP2	0.623949	molecular_function			peptidase activity, acting on L-amino acid peptides	0004220, 0008234	431
electron transport chain	Group	251	251	1	0	ROXY1	0.62554	biological_process	generation of precursor metabolites and energy, oxidation-reduction process			22900	432
acyltransferase activity	Group	328	328	1	0	KCS11	0.638873	molecular_function			transferase activity, transferring acyl groups other than amino-acyl groups	8415	433
transferase activity	Group	341	341	1	0	F9G14.200	0.653209	molecular_function			catalytic activity	16740	434
vacuolar membrane	Group	423	423	2	0	ATHCHIB,HIS4	0.653352	cellular_component		organelle membrane, vacuolar part		5774	435
apoptosis	Group	874	874	3	0	AT3G14470,F10D13.24,BAG4	0.664324	biological_process	programmed cell death			0006915, 0008632	436
signal transduction	Group	583	583	2	0	F10D13.24,AtRLP13	0.66491	biological_process	cellular response to stimulus, regulation of cellular process			0007165, 0023033	437
GTP binding	Group	741	741	2	0	TUB8,TUA6	0.6695	molecular_function			guanyl ribonucleotide binding, purine ribonucleoside triphosphate binding	5525	438
killing of cells of other organism	Group	287	287	1	0	ATHCHIB	0.67491	biological_process	cell killing, multi-organism process			0001908, 0031640	439
response to abscisic acid stimulus	Group	306	306	1	0	HVA22A	0.6983	biological_process	response to hormone stimulus			9737	440
heme binding	Group	1557	1557	4	0	CYP76C4,CYP82G1,CYP71A26,BAS1	0.712253	molecular_function			iron ion binding, tetrapyrrole binding	20037	441
fatty acid biosynthetic process	Group	321	321	1	0	KCS11	0.715578	biological_process	carboxylic acid biosynthetic process, fatty acid metabolic process, lipid biosynthetic process			0000037, 0006633	442
LP.08 eight leaves visible	Group	12076	12076	121	1	T4M8.22,F28I8.9,F15K19.1,F13D4.2,KCS11,T1B3.7,F16P2.12,EXPA4,T3K9.25,AGP26,AT3G07800,AT3G08600,PME3,AT3G14470,AT3G15680,AT3G17350,AT3G18280,CYP82G1,AT3G27640,AT3G44730,AT3G48200,AT3G54260,AT3G58690,T20K18.40,F13C5.1,ATHB22,F6I7.12,F14M19.60,F26K10.190,F19B15.50,F11C18.13,F20D10.190,T9A14.6,MOJ9.20,F12B17.260,T19L5.100,T21H19.170,F9G14.200,GER3,MQJ16.12,MTN3,TUB8,BGLU42,MFC19.21,MFB16.14,K19P17.4,…	0.71604	PO					443
trichome	Group	127	127	1	0	Os11g0455800	0.733001	PO					444
embryo development ending in seed dormancy	Group	338	338	1	0	ATHB22	0.733974	biological_process	developmental process involved in reproduction, embryo development			9793	445
calcium ion binding	Group	853	853	2	0	T9E8.180,ANNAT2	0.742615	molecular_function			metal ion binding	5509	446
multicellular organismal development	Group	347	347	1	0	MYB82	0.743229	biological_process	developmental process, multicellular organismal process			7275	447
LP.06 six leaves visible	Group	12451	12451	124	0	T4M8.22,F28I8.9,F15K19.1,F13D4.2,KCS11,T1B3.7,F16P2.12,EXPA4,T3K9.25,AGP26,AT3G07800,AT3G08600,PME3,AT3G14470,AT3G15680,AT3G17350,AT3G18280,CYP82G1,AT3G27640,AT3G44730,AT3G48200,AT3G54260,AT3G58690,T20K18.40,F13C5.1,ATHB22,F6I7.12,F14M19.60,F26K10.190,F19B15.50,F11C18.13,T9A14.6,T19N18.40,MOJ9.20,F12B17.260,T19L5.100,T21H19.170,T22P11.30,GER3,MQJ16.12,MTN3,TUB8,MIK22.14,BGLU42,MFC19.21,MFB16.14,K…	0.757647	PO					448
magnesium ion binding	Group	460	460	1	0	AT3G25810	0.760764	molecular_function			metal ion binding	287	449
unfolded protein binding	Group	461	461	1	0	HSP81-1	0.76151	molecular_function			protein binding	51082	450
ubiquitin-protein ligase activity	Group	482	482	1	0	UBC28	0.776656	molecular_function			small conjugating protein ligase activity	0004840, 0004841, 0004842	451
defense response to fungus	Group	386	386	1	0	ATHCHIB	0.779775	biological_process	defense response, response to fungus			0042831, 0050832	452
membrane	Group	4031	4031	18	0	F28I8.9,F15K19.1,KCS11,EXPA4,F6I7.12,MTN3,TUB8,EXPA11,T22H22.15,AUX1,DELTA-TIP,F16N3.4,EXPA1,Os11g0455800,F26H11.19,EXPA8,ANNAT2,TUA6	0.801132	cellular_component		cell part		16020	453
monooxygenase activity	Group	1016	1016	2	0	CYP76C4,CYP71A26	0.824179	molecular_function			oxidoreductase activity	4497	454
ubiquitin-dependent protein catabolic process	Group	484	484	1	0	UBC28	0.850366	biological_process	modification-dependent protein catabolic process			6511	455
stamen	Group	13856	13856	136	0	T4M8.22,F28I8.9,F15K19.1,AT2G20515,F7O24.6,KCS11,T1B3.7,F16P2.12,T27A16.24,EXPA4,T3K9.25,T3F17.20,AGP26,F2O10.6,AT3G07800,AT3G08600,PME3,AT3G14470,AT3G15680,AT3G17350,AT3G18280,CYP82G1,AT3G27640,AT3G48200,AT3G54770,AT3G58690,F13C5.1,T10P11.16,ATHB22,F6I7.12,F24A6.12,F14M19.60,F26K10.190,F19B15.50,F11C18.13,F26P21.10,F20D10.190,T9A14.6,T19N18.40,MOJ9.20,F12B17.260,T24H18.90,T19L5.100,T21H19.170,F9…	0.863521	PO					456
sperm cell	Group	5396	5396	49	0	KCS11,CYCB1;4,F16P2.12,F2H17.19,AT3G07800,AT3G44730,AT3G58690,T10P11.16,F6I7.12,F26K10.190,T19N18.40,F2G14.1,T21H19.170,MED24.17,T7H20.270,MIK22.14,MRA19.9,HTA6,EXL2,K2A18.31,T16B5.8,F12F1.24,F21F23.3,F26F24.7,JP630,F28B23.2,T7N9.27,T12C22.19,T22H22.15,AT1G70370,T9N14.6,MPL12.6,Os02g0194700,CDC6,CDC45,PSY1,GAMMA-H2AX,TPX2,PRL,CYCD1;1,HIS4,HSP81-1,TRN2,CYCD5;1,RPA70B,AT3G25810,TUA6,F7A19.32,F15D2.…	0.869973	PO					457
ATP binding	Group	7373	7373	18	0	F2H17.19,AT3G07800,AT3G14470,AT3G44730,T1E22.130,AT5G44635,F14J9.11,F25I16.11,T12C22.19,UBC28,F10D13.24,T9N14.6,MPL12.6,CDC6,ATNEK1,T5I8.2,PRL,HSP81-1	0.887725	molecular_function			adenyl ribonucleotide binding, purine ribonucleoside triphosphate binding	5524	458
protein kinase activity	Group	1214	1214	2	0	F14J9.11,ATNEK1	0.89174	molecular_function			kinase activity, phosphotransferase activity, alcohol group as acceptor	0004672, 0050222	459
chloroplast thylakoid membrane	Group	729	729	2	0	F15K19.1,Os02g0194700	0.898244	cellular_component		chloroplast part, plastid thylakoid membrane		9535	460
cotyledon	Group	12180	12180	117	0	T4M8.22,F28I8.9,F15K19.1,KCS11,T1B3.7,F16P2.12,F3G5.22,EXPA4,T3K9.25,AGP26,AT3G07800,AT3G08600,PME3,AT3G14470,AT3G15680,AT3G18280,AT3G44730,AT3G48200,AT3G54260,AT3G58690,T20K18.40,F13C5.1,ATHB22,F6I7.12,F14M19.60,F26K10.190,F19B15.50,F11C18.13,F20D10.190,T19N18.40,MOJ9.20,F12B17.260,T19L5.100,T21H19.170,F9G14.200,GER3,MQJ16.12,MTN3,TUB8,MIK22.14,BGLU42,MFC19.21,MFB16.14,K19P17.4,K21L19.12,HTA6,AT…	0.90053	PO					461
response to oxidative stress	Group	595	595	1	0	F16P2.12	0.903521	biological_process	response to chemical stimulus, response to stress			6979	462
chloroplast stroma	Group	442	442	1	0	Os02g0194700	0.903981	cellular_component		chloroplast part, plastid stroma		9570	463
inflorescence meristem	Group	12921	12921	124	0	T4M8.22,F28I8.9,F15K19.1,F7O24.6,F13D4.2,KCS11,T1B3.7,T27A16.24,EXPA4,T3K9.25,AGP26,F2O10.6,AT3G07800,AT3G08600,PME3,AT3G14470,AT3G15680,AHP4,AT3G17350,AT3G18280,AT3G28420,AT3G44730,AT3G48200,AT3G54260,AT3G58690,T20K18.40,ATHB22,F6I7.12,F24A6.12,F19B15.50,F11C18.13,F20D10.190,T9A14.6,T19N18.40,MOJ9.20,F12B17.260,T19L5.100,F2G14.1,T21H19.170,F9G14.200,T22P11.30,GER3,T1M15.220,MQJ16.12,MTN3,TUB8,IQ…	0.918847	PO					464
oxidation-reduction process	Group	4071	4071	11	0	CYP76C4,LAC6,CYP82G1,CYP71A26,LAC14,Os02g0194700,BAS1,CKX3,ADH1,TT10,ACO1	0.928462	biological_process	metabolic process			55114	465
endoplasmic reticulum	Group	501	501	1	0	CKX3	0.929937	cellular_component		cytoplasmic part, intracellular membrane-bounded organelle		5783	466
RNA binding	Group	1390	1390	2	0	AT3G54770,F7A19.32	0.930784	molecular_function			nucleic acid binding	3723	467
protein folding	Group	709	709	1	0	HSP81-1	0.938604	biological_process	cellular protein metabolic process			0006457, 0007022, 0007024, 0007025	468
nucleic acid binding	Group	2809	2809	5	0	T27A16.24,F3G5.22,AT3G54770,AT5G42905,RPA70B	0.938795	molecular_function			binding	3676	469
intracellular	Group	1659	1659	5	0	T27A16.24,F3G5.22,AT3G15680,AT3G20260,T5I8.14	0.939667	cellular_component		cell part		5622	470
zinc ion binding	Group	4938	4938	10	0	T27A16.24,F3G5.22,AT3G15680,MNP,F26P21.10,K18I23.8,AT3G20395,ADH1,DIR1,OBP1	0.947384	molecular_function			transition metal ion binding	8270	471
transmembrane transport	Group	916	916	1	0	T22H22.15	0.973068	biological_process	cellular process, transport			55085	472
structural constituent of ribosome	Group	1344	1344	1	0	AT3G20260	0.985248	molecular_function			structural molecule activity	0003735, 0003736, 0003737, 0003738, 0003739, 0003740, 0003741, 0003742	473
oxidoreductase activity	Group	1619	1619	1	0	AT1G34575	0.993862	molecular_function			catalytic activity	16491	474
mitochondrion	Group	2327	2327	5	0	AT2G20515,CYCB1;4,AHP4,F20D10.190,K19P17.4	0.994823	cellular_component		cytoplasmic part, intracellular membrane-bounded organelle		5739	475
integral to membrane	Group	5488	5488	17	0	F28I8.9,KCS11,CYP76C4,F18C1.18,AT3G16300,CYP71A26,K18I23.8,MTN3,T5I8.14,T22H22.15,HVA22A,AUX1,DELTA-TIP,F16N3.4,T5I8.2,F26H11.19,TRN2	0.996229	cellular_component		intrinsic to membrane		16021	476
male gametophyte	Group	12571	12571	111	0	T4M8.22,F15K19.1,KCS11,T1B3.7,F16P2.12,T27A16.24,EXPA4,T3K9.25,BGLU17,T3F17.20,AGP26,F2O10.6,AT3G07800,AT3G08600,PME3,AT3G14470,AT3G24100,AT3G44730,AT3G48200,T20K18.40,F13C5.1,T10P11.16,ATHB22,F6I7.12,F24A6.12,F14M19.60,F26K10.190,F19B15.50,MOJ9.20,F12B17.260,T19L5.100,F2G14.1,T1E22.130,F9G14.200,T1M15.220,MQJ16.12,MTN3,TUB8,F19N2.90,BGLU42,MFC19.21,MRA19.9,K19P17.4,K21L19.12,HTA6,AT5G59845,ATFP3…	0.996559	PO					477
translation	Group	1435	1435	1	0	AT3G20260	0.996652	biological_process	cellular macromolecule biosynthetic process, cellular protein metabolic process			0006412, 0006416, 0006453, 0043037	478
plastid	Group	1478	1478	2	0	Os02g0194700,AT3G25810	0.996802	cellular_component		cytoplasmic part, intracellular membrane-bounded organelle		9536	479
ribosome	Group	1104	1104	1	0	AT3G20260	0.997294	cellular_component		cytoplasmic part, intracellular non-membrane-bounded organelle, ribonucleoprotein complex		0005840, 0033279	480
protein serine-threonine kinase activity	Group	2747	2747	2	0	ATNEK1,T5I8.2	0.998403	molecular_function			protein kinase activity	0004674, 0004695, 0004696, 0004700	481
protein phosphorylation	Group	3491	3491	4	0	AT3G58690,F14J9.11,ATNEK1,T5I8.2	0.999561	biological_process	phosphorylation, protein modification process			6468	482
guard cell	Group	1785	1785	6	0	TUB8,F12F1.24,Os02g0194700,EXPA1,Os11g0455800,TUA6	0.999858	PO					483
pollen tube	Group	4839	4839	27	0	F16P2.12,EXPA4,AT3G14470,AT3G24100,AT3G44730,T20K18.40,F24A6.12,F14M19.60,F26K10.190,T1E22.130,MRA19.9,K19B1.16,K2A18.31,T16B5.8,F12F1.24,T12C22.19,F21D18.18,UBC28,MPL12.6,CDC6,JMT,BAG4,PRL,HSP81-1,Os03g0124900,TUA6,F15D2.37	0.999976	PO					484
stem	Group	14013	14013	117	0	T4M8.22,F28I8.9,F15K19.1,AT2G20515,KCS11,T1B3.7,EXPA4,T3K9.25,BGLU17,CYP76C4,T3F17.20,AGP26,AT3G07800,AT3G08600,PME3,AT3G14470,AT3G15680,AHP4,AT3G18280,AT3G44730,AT3G48200,AT3G54260,AT3G58690,F13C5.1,T10P11.16,ATHB22,F6I7.12,F19B15.50,F11C18.13,F26P21.10,F20D10.190,MOJ9.20,F12B17.260,T19L5.100,F9G14.200,GER3,MQJ16.12,MTN3,TUB8,MIK22.14,BGLU42,MFC19.21,MFB16.14,K19P17.4,K21L19.12,HTA6,AT5G59845,AT…	0.999977	PO					485
L mature pollen stage	Group	3900	3900	19	0	EXPA4,AT3G14470,AT3G24100,F24A6.12,F14M19.60,F26K10.190,T1E22.130,MRA19.9,F12F1.24,F21D18.18,UBC28,MPL12.6,CDC6,TT10,JMT,PRL,HIS4,Os03g0124900,TUA6	0.999984	PO					486
M germinated pollen stage	Group	4590	4590	22	0	F16P2.12,EXPA4,AT3G24100,AT3G44730,F24A6.12,F14M19.60,F26K10.190,F2G14.1,T1E22.130,MRA19.9,K2A18.31,F12F1.24,F21D18.18,UBC28,MPL12.6,CDC6,TT10,JMT,BAG4,PRL,HSP81-1,TUA6	0.999998	PO					487

## Sheet: swB_FNSE_centers-up
Name	Type	Total # of Neighbors	Overlap	Percent Overlap	Gene Set Seed	Overlapping Entities	p-value	#
Neighbors of HOS15	Pathway	5	2	33	HOS15	ADH1,HIS4	0.000283486	1
Neighbors of ptc-miRf10704-akr	Pathway	7	2	25	ptc-miRf10704-akr	F28B23.2,K15I22.15	0.000526146	2
Neighbors of ACS1	Pathway	9	2	20	ACS1	ACO1,ACS1	0.000840757	3
Neighbors of ACO1	Pathway	11	2	16	ACO1	ACO1,ACS1	0.00122606	4
Neighbors of estradiol	Pathway	49	3	6	estradiol	AUX1,CKX3,ADH1	0.00138847	5
Neighbors of ARGOS	Pathway	12	2	15	ARGOS	ANT,CYCD3;1	0.00144484	6
Neighbors of Propene	Pathway	12	2	15	Propene	ACO1,ACS1	0.00144484	7
Neighbors of EFE	Pathway	15	2	12	EFE	ACO1,ACS1	0.00220383	8
Neighbors of ath-miR5021_agpf_3435	Pathway	15	2	12	ath-miR5021_agpf_3435	F18F4.80,DELTA-TIP	0.00220383	9
Neighbors of MIR396A	Pathway	19	2	10	MIR396A	CYCD3;1,HIS4	0.00344971	10
Neighbors of indoleacetate	Pathway	236	5	2	indoleacetate	Os02g0194700,CKX3,ACO1,ACS1,EXPA8	0.00395797	11
Neighbors of cycloheximide	Pathway	150	4	2	cycloheximide	AUX1,ADH1,ACO1,SAUR68	0.0044571	12
Neighbors of ERF1A	Pathway	22	2	8	ERF1A	ANT,ATHCHIB	0.00455438	13
Neighbors of Brassinolide	Pathway	155	4	2	Brassinolide	BAS1,CYCD3;1,T5I8.2,EXPA8	0.00500031	14
Neighbors of CKX3	Pathway	30	2	6	CKX3	CKX3,T9A4.6	0.00818199	15
Neighbors of auxins	Pathway	666	8	1	auxins	ANT,BAS1,CYCD3;1,CKX3,TCP3,ACS1,SAUR68,F11I11.11	0.00912742	16
Neighbors of HDA6	Pathway	33	2	5	HDA6	HTB2,HIS4	0.00978728	17
Neighbors of 1-Methylcyclopropene	Pathway	36	2	5	1-Methylcyclopropene	ACO1,ACS1	0.0115205	18
Neighbors of CYCD3;1	Pathway	38	2	5	CYCD3;1	CYCD3;1,CYCD1;1	0.0127452	19
Neighbors of ethylene treatment	Pathway	39	2	5	ethylene treatment	ACO1,ACS1	0.013378	20
Neighbors of ANT	Pathway	42	2	4	ANT	ANT,CYCD3;1	0.0153564	21
Neighbors of Transplantone	Pathway	46	2	4	Transplantone	AUX1,CYCD3;1	0.0181763	22
Neighbors of jasmonate treatment	Pathway	47	2	4	jasmonate treatment	Os02g0194700,JMT	0.018913	23
Neighbors of Dexamethasone	Pathway	133	3	2	Dexamethasone	CYCD3;1,PSY1,SAUR68	0.0213247	24
Neighbors of staurosporine	Pathway	53	2	3	staurosporine	ATHCHIB,ACS1	0.0235898	25
Neighbors of Grelutin	Pathway	54	2	3	Grelutin	AUX1,ANT	0.0244109	26
Neighbors of ETR1	Pathway	54	2	3	ETR1	AUX1,ATHCHIB	0.0244109	27
Neighbors of GA3OX1	Pathway	57	2	3	GA3OX1	AUX1,PDF1	0.0269435	28
Neighbors of Chlorethephon	Pathway	63	2	3	Chlorethephon	ATHCHIB,ACS1	0.0323095	29
Neighbors of BRI1	Pathway	63	2	3	BRI1	CYCD3;1,EXPA1	0.0323095	30
Neighbors of Ethene	Pathway	558	6	1	Ethene	AUX1,ATHCHIB,JMT,ACO1,PSY1,ACS1	0.0367593	31
Neighbors of heat shock	Pathway	165	3	1	heat shock	GASA4,HSP21,HSP81-1	0.0368618	32
Neighbors of UV	Pathway	68	2	2	UV	CYCD3;1,DEL1	0.0370733	33

## Sheet: swB_FNSE_centers-do
Name	Type	Total # of Neighbors	Overlap	Percent Overlap	Gene Set Seed	Overlapping Entities	p-value	#
Neighbors of CYCD1;1	Pathway	1	2	100	CYCD1;1	CYCD3;1,CYCD1;1	1.91174e-05	1
Neighbors of DNA replication licensing	Pathway	4	2	40	DNA replication licensing	MPL12.6,CDC6	0.000189534	2
Neighbors of SAR3	Pathway	32	3	9	SAR3	ANT,CYCD3;1,CKX3	0.000407952	3
Neighbors of leaf development	Pathway	144	5	3	leaf development	ANT,BAS1,CYCD3;1,CDC6,UVI4	0.000452856	4
Neighbors of mitosis	Pathway	238	6	2	mitosis	CYCD3;1,CDC6,CDC45,TPX2,HIS4,DEL1	0.000657742	5
Neighbors of T9A4.6	Pathway	10	2	18	T9A4.6	CKX3,T9A4.6	0.00102465	6
Neighbors of primordium initiation	Pathway	11	2	16	primordium initiation	AUX1,ANT	0.00122606	7
Neighbors of cell cycle	Pathway	302	6	1	cell cycle	ANT,CYCD3;1,TPX2,OBP1,PRL,CYCD5;1	0.00221259	8
Neighbors of morphogenesis	Pathway	130	4	3	morphogenesis	ANT,CKX3,CYCA3;2,TCP3	0.0026818	9
Neighbors of ACO1	Pathway	18	2	10	ACO1	ACO1,ACS1	0.00311363	10
Neighbors of regulation of cell size	Pathway	67	3	4	regulation of cell size	ANT,CYCD3;1,HTB2	0.00335353	11
Neighbors of primordium development	Pathway	19	2	10	primordium development	ANT,F26H11.19	0.00344971	12
Neighbors of ripening	Pathway	230	5	2	ripening	HSP21,EXPA1,ACO1,PSY1,ACS1	0.00354999	13
Neighbors of phloem loading	Pathway	22	2	8	phloem loading	AUX1,F26H11.19	0.00455438	14
Neighbors of DNA replication	Pathway	151	4	2	DNA replication	CYCD3;1,CDC6,CDC45,PRL	0.00456239	15
Neighbors of ACS1	Pathway	23	2	8	ACS1	ACO1,ACS1	0.00495426	16
Neighbors of fruit texture	Pathway	33	2	5	fruit texture	EXPA1,ACS1	0.00978728	17
Neighbors of callus development	Pathway	33	2	5	callus development	CYCA3;2,SBTI1.1	0.00978728	18
Neighbors of meiosis	Pathway	103	3	2	meiosis	CDC45,HTB2,PDF1	0.0108792	19
Neighbors of root yield	Pathway	38	2	5	root yield	AUX1,CKX3	0.0127452	20
Neighbors of leaf size	Pathway	38	2	5	leaf size	ANT,CKX3	0.0127452	21
Neighbors of flower development	Pathway	570	7	1	flower development	ANT,GASA4,CKX3,HTB2,ROXY1,ACS1,HIS4	0.0129768	22
Neighbors of CYCD3;1	Pathway	39	2	5	CYCD3;1	ANT,CYCD3;1	0.013378	23
Neighbors of cell differentiation	Pathway	460	6	1	cell differentiation	AUX1,CYCD3;1,CKX3,CDC6,CYCA3;2,TCP3	0.0161182	24
Neighbors of regeneration	Pathway	45	2	4	regeneration	CYCD3;1,CYCA3;2	0.0174522	25
Neighbors of cytokinesis	Pathway	471	6	1	cytokinesis	ANT,CYCD3;1,CKX3,CYCA3;2,TPX2,PRL	0.0178886	26
Neighbors of internode growth	Pathway	47	2	4	internode growth	ACO1,ACS1	0.018913	27
Neighbors of cell development	Pathway	61	2	3	cell development	CYCD3;1,MYB26	0.0304773	28
Neighbors of S phase	Pathway	61	2	3	S phase	MPL12.6,CYCD3;1	0.0304773	29
Neighbors of hormone	Pathway	63	2	3	hormone	BAS1,CKX3	0.0323095	30
Neighbors of cell growth	Pathway	276	4	1	cell growth	AUX1,ANT,EXPA1,HTB2	0.0339475	31
Neighbors of 1-aminocyclopropane-1-carboxylate synthase	Pathway	67	2	2	1-aminocyclopropane-1-carboxylate synthase	ACO1,ACS1	0.0361	32
Neighbors of root morphogenesis	Pathway	75	2	2	root morphogenesis	AUX1,CKX3	0.0441618	33

## Sheet: ecodB_FNSE_centers-up
Name	Type	Total # of Neighbors	Overlap	Percent Overlap	Gene Set Seed	Overlapping Entities	p-value	#
Neighbors of heat shock	Pathway	165	7	4	heat shock	ELIP1,GPX2,UBQ11,ROF1,HSP81-1,BAG6,UBQ1	3.17417e-05	1
Neighbors of cold stress	Pathway	322	9	2	cold stress	ELIP1,RCI3,ATHCHIB,CBF1,DREB1A,LTI30,LOS1,CBL9,BMY3	6.16971e-05	2
Neighbors of sbi-miR169r-3p_agpf_351	Pathway	2	2	66	sbi-miR169r-3p_agpf_351	F3K23.28,UBC28	8.50497e-05	3
Neighbors of SEP3	Pathway	16	3	17	2013-09-03	AG,PI,SEP1	9.64312e-05	4
Neighbors of CBF2	Pathway	18	3	15	CBF2	CBF1,DREB1A,LTI30	0.000136344	5
Neighbors of WRKY34	Pathway	5	2	33	WRKY34	CBF1,DREB1A	0.00042079	6
Neighbors of AP1	Pathway	32	3	9	AP1	AG,PI,AGL20	0.000726875	7
Neighbors of DREB1A	Pathway	35	3	8	DREB1A	DREB1A,LTI30,LCR69	0.000940176	8
Neighbors of PIF7	Pathway	8	2	22	PIF7	CBF1,DREB1A	0.000999319	9
Neighbors of PK1	Pathway	9	2	20	PK1	PI,RPS6	0.00124478	10
Neighbors of ptc-miRf11773-akr	Pathway	9	2	20	ptc-miRf11773-akr	F19H22.4,NRPC2	0.00124478	11
Neighbors of SKP1	Pathway	47	3	6	SKP1	PI,RUB1,DREB1A	0.00217368	12
Neighbors of SFR6	Pathway	13	2	14	SFR6	CBF1,DREB1A	0.00248219	13
Neighbors of RHL41	Pathway	14	2	13	RHL41	CBF1,DREB1A	0.00285406	14
Neighbors of SVP	Pathway	14	2	13	SVP	AG,AGL20	0.00285406	15
Neighbors of wounding	Pathway	14	2	13	wounding	ELIP1,HEMA2	0.00285406	16
Neighbors of HSFA2	Pathway	15	2	12	HSFA2	ELIP1,ROF1	0.00325039	17
Neighbors of MIR472A	Pathway	15	2	12	MIR472A	T24A18.140,F5O11.34	0.00325039	18
Neighbors of EMF1	Pathway	16	2	11	EMF1	AG,PI	0.00367092	19
Neighbors of EMF2	Pathway	17	2	11	EMF2	AG,PI	0.00411538	20
Neighbors of UFO	Pathway	19	2	10	UFO	AG,PI	0.00507502	21
Neighbors of ptc-miRf10306-akr	Pathway	19	2	10	ptc-miRf10306-akr	WAK2,F2G19.2	0.00507502	22
Neighbors of drought	Pathway	297	6	2	drought	ELIP1,GPX2,DREB1A,ATBI-1,CBF4,CBL9	0.00542231	23
Neighbors of ozone treatment	Pathway	20	2	9	ozone treatment	ATHCHIB,HEMA2	0.00558969	24
Neighbors of ABA	Pathway	966	12	1	ABA	ELIP1,GPX2,CBF1,DREB1A,UBC32,LTI30,FIB,CBF4,CBL9,SAD1,ABR1,C17L7.120	0.00570407	25
Neighbors of Dexamethasone	Pathway	133	4	2	Dexamethasone	AG,PI,AGL20,PHR1	0.00588512	26
Neighbors of CBF1	Pathway	21	2	9	CBF1	CBF1,LTI30	0.00612724	27
Neighbors of ABF3	Pathway	22	2	8	ABF3	DREB1A,CBF4	0.00668743	28
Neighbors of AP2	Pathway	71	3	4	AP2	AG,PI,CBF1	0.00683031	29
Neighbors of DREB2A	Pathway	24	2	8	DREB2A	LTI30,AT3G53990	0.00787467	30
Neighbors of RGL2	Pathway	26	2	7	RGL2	AG,PI	0.00914941	31
Neighbors of SUP	Pathway	28	2	6	SUP	AG,PI	0.0105097	32
Neighbors of CBL1	Pathway	28	2	6	CBL1	CBF1,DREB1A	0.0105097	33
Neighbors of AvrRpm1	Pathway	29	2	6	AvrRpm1	ATHCHIB,RPM1	0.0112213	34
Neighbors of COI1	Pathway	86	3	3	COI1	AG,ATHCHIB,ATBI-1	0.0114576	35
Neighbors of IAA7	Pathway	33	2	5	IAA7	RUB1,AGL20	0.0142719	36
Neighbors of ELF3	Pathway	33	2	5	ELF3	AGL20,FKF1	0.0142719	37
Neighbors of PR1	Pathway	36	2	5	PR1	ATHCHIB,RPM1	0.0167677	38
Neighbors of H2O2	Pathway	390	6	1	H2O2	ELIP1,GPX2,VTC4,ATTDX,BAG6,AT-AER	0.0188326	39
Neighbors of GI	Pathway	40	2	4	GI	AGL20,FKF1	0.0203609	40
Neighbors of FLC	Pathway	43	2	4	FLC	AG,PI	0.0232471	41
Neighbors of polycomb complex	Pathway	44	2	4	polycomb complex	AG,PI	0.0242444	42
Neighbors of salicylate	Pathway	421	6	1	salicylate	GPX2,ATHCHIB,DREB1A,BAG6,WAK2,F5O11.34	0.0261733	43
Neighbors of SIZ1	Pathway	54	2	3	SIZ1	DREB1A,PHR1	0.0351344	44
Neighbors of RGA1	Pathway	64	2	3	RGA1	AG,PI	0.0475514	45

[truncated: 4 more sheets: ecodB_FNSE_centers-do, EAPG on swB subnetwork, EAPG on  ecodB subnetwork, network_entities_annot]
